# Supplementary material for: Comprehensive miRNA sequence analysis reveals survival differences in diffuse large B-cell lymphoma patients
Source: Genome Biol. 2015 Jan 29;16(1):18. doi: 10.1186/s13059-014-0568-y (PMC4308918; doi:10.1186/s13059-014-0568-y)
Supplement: Additional file 2: Table S2. — Detailed clinical characteristics of each patient in the Discovery and Validation Cohorts. [file 13059_2014_568_MOESM2_ESM.xlsx]

## Sheet: Caption
Supplementary Table S2 - Detailed clinical characteristics of each patient in the discovery and validation cohorts

## Sheet: Clinical Characteristics
Patient ID	Treatment	BCL2 Breakapart	BCL6 Breakapart	MYC Breakapart	AGE	SEX	PS	LDH	LDHRATIO	STAGE	E4SITE	Number of Extra Nodal Sites	IPI	OS Status	DSS Status	PFS Status	OS	DSS	PFS	Site	LYMPH2CX - COO	RNA-seq - COO	Discovery Cohort FF (miRNA-seq ID)	Validation Cohort FFPET (miRNA-seq ID)	RNA-seq ID	Patient Has Both FF and FFPET miR-seq
05-25439	RCHOP	1	0	0	47	M	1	455	2.07	4B	AsLuPl	3	3	1	1	1	6.11	6.11	2.35	omentum	GCB	GCB	MX0404_AAGCTA	C4WP5ACXX_3_ATCGTG	HS0637	1
06-16716	RCHOP	0			54	M	2	1321	2.2	3A		0	3	0	0	0	6.77	6.77	6.77	lymph_node		ABC	MX0404_ACATCG		HS1975
82-57570	RCHEMO	0	1	0	78	M	3	271	1.08	4B	AdGiPa	3	5	1	1	1	0.62	0.62	0.44	stomach			MX0404_ATGTTT		HS2053
08-25894	RCHOP				74	M	0	223	1.24	4A	So	1	3	0	0	0	4.28	4.28	4.28	abdomil_wall_mass	GCB	GCB	MX0404_ATTGGC	C4WP5ACXX_1_GCATTT	HS2252	1
02-30647	RCHOP	1	0	0	60	M	3	1523	3.67	2B		0	2	0	0	0	9.79	9.79	9.79	lymph_node		GCB	MX0404_CGTGAT		HS0639
02-30519	RCHOP	0	0	0	23	M	0	154	0.73	2AE	En	1	0	0	0	0	6.62	6.62	6.62	tonsil			MX0404_CTGATC		HS0645
06-16316	RCHOP				68	M	2	347	1.58	2AE	Gi	1	3	0	0	0	6.9	6.9	6.9	small_bowel	GCB		MX0404_GATCTG	C551GACXX_6_GTTTGT	HS0927	1
98-22532	RCHOP	0	0	0	59	M	0	160	0.76	2A		0	0	0	0	0	7.18	7.18	7.18	lymph_node	GCB	GCB	MX0404_GTAGCC	C4WP5ACXX_2_GCCGGT	HS0647	1
06-23907	RCHOP			0	50	M	1	-1	-1	3A		0	NC	0	0	0	6.49	6.49	6.49	lymph_node		ABC	MX0404_TACAAG		HS3129
04-10134	RCHOP	0	0	0	62	M	3	92	0.42	4B	Bm	1	3	1	1	1	0.75	0.75	0.66	lymph_node		ABC	MX0404_TCAAGT		HS0940
06-15256	RCHOP				31	M	1	472	0.79	1A		0	0	0	0	0	6.23	6.23	6.23	lymph_node	GCB	GCB	MX0404_TGCTTT	C4WP5ACXX_2_AGTCTT	HS2605	1
85-63855	RCHOP	FAIL	FAIL	FAIL	74	M	1	290	1.38	3B		0	3	0	0	0	6.19	6.19	6.19	lymph_node			MX0404_TGGTCA		HS1984
06-19919	RCHOP	0	0	1	22	M	0	146	0.7	2A		0	0	0	0	0	6.06	6.06	6.06	lymph_node		GCB	MX0405_AAGCTA		HS0936
06-34043	RCHOP	0	1	0	46	F	0	-1	-1	3B		0	NC	0	0	0	5.8	5.8	5.8	lymph_node		ABC	MX0405_ACATCG		HS2937
08-11596	RCHOP	0	0	0	66	F	1	274	1.52	2A		0	2	0	0	1	4.99	4.99	2	lymph_node		ABC	MX0405_ATTGGC		HS2606
01-18667	RCHOP	0	0	0	46	F	2	1013	2.44	4B	Bm	1	3	1	1	1	0.86	0.86	0.81	lymph_node		ABC	MX0405_CAAGTT		HS1164
00-26427	RCHOP	0	0	0	72	M	1	1728	2.79	4B	BmSo	2	4	1	1	1	11.49	11.49	3.46	lymph_node	ABC	ABC	MX0405_CGTACG	C4WP5ACXX_1_TGGTCA	HS0941	1
05-32947	RCHOP	0	0	0	92	F	3	309	1.47	2BE	GiUr	2	4	0	0	0	6.86	6.86	6.86	small_bowel/colon		GCB	MX0405_CGTGAT		HS0648
03-30438	RCHOP	1	0	0	67	F	0	-1	-1	2A		0	NC	0	0	0	8.74	8.74	8.74	spleen		GCB	MX0405_CTGATC		HS1131
06-23792	RCHOP	0	0	0	76	M	1	-1	-1	3A		0	NC	0	0	0	6.5	6.5	6.5	lymph_node		GCB	MX0405_GATCTG		HS0929
06-22057	RCHOP	0	1	0	62	F	0	190	0.9	1AE	Br	1	1	0	0	0	6.74	6.74	6.74	breast		ABC	MX0405_GCATTT		HS0928
04-23426	RCEOP	1	0	0	73	M	3	190	0.9	2BE	So	1	2	1	0	1	5.44	5.44	5.44	spleen_and/or_lymph_node		ABC	MX0405_GGGGTT		HS0646
96-20883	RCHOP	1	0	1	73	M	2	231	1.05	3B		0	4	1	1	1	0.87	0.87	0.85	lymph_node		GCB	MX0405_TCAAGT		HS0942
05-12224	FLUDARABINE	1	0	0	82	F	2	190	0.9	3A		0	3	1	1	1	0.28	0.28	0.16	lymph_node		GCB	MX0405_TGGTCA		HS2054
06-30145	RCHOP	1	0	0	49	F	2	3265	14.84	3A		1	3	0	0	0	6.29	6.29	6.29	lymph_node		GCB	MX0406_ACATCG		HS1556
SPEC-1203	RCHOP													0		0	6.518		6.518				MX0406_ATGTTT		HS2060
04-36422	RCHOP	FAIL	NEG	FAIL	54	F	2	130	0.59	3A		0	2	0	0	0	6.41	6.41	6.41	lymph_node		ABC	MX0406_ATTGGC		HS2939
06-10398	RCHOP	0	0	0	51	M	2	163	0.78	2AE	En	1	1	0	0	1	7.07	7.07	0.88	tongue/neck_mass	ABC	ABC	MX0406_CAAGTT	C4WP5ACXX_3_CGGCCT	HS1352	1
02-22991	RCHOP				54	F	0	172	0.82	3A		0	1	0	0	0	10.07	10.07	10.07	lymph_node		ABC	MX0406_CGTACG		HS0943
06-30025	RCHOP	1	0	0	68	F	3	395	1.88	3B		0	4	0	0	0	5.9	5.9	5.9	lymph_node		GCB	MX0406_CGTGAT		HS0653
95-32814	RCHOP	1	0	0	68	M	0	146	0.7	1A		0	1	0	0	0	5.25	5.25	5.25	lymph_node	GCB	GCB	MX0406_GCATTT	C4WP5ACXX_4_TCTGAG	HS0930	1
94-26795	RCHOP	0	0	1	79	M	1	237	1.08	2A		0	2	0	0	0	7.33	7.33	7.33	lymph_node		GCB	MX0406_GGGGTT		HS1132
06-11535	RCHOP	0	0	0	16	F	1	-1	-1	1A		0	NC	0	0	0	6.92	6.92	6.92	lymph_node			MX0406_GTAGCC		HS0926
07-17613	RCHOP	0	0	1	67	M	0	196	0.93	2AE	Te	1	1	0	0	0	5.66	5.66	5.66	testicle		ABC	MX0406_TACAAG		HS3014
06-25674	RCHOP				53	M	1	290	1.61	2B		0	1	0	0	0	6	6	6	lymph_node		ABC	MX0406_TGCTTT		HS2607
SPEC-1187	RCHOP													0		0	7.805		7.805				MX0406_TGGTCA		HS2059
07-30628	RCHOP	1	0	0	58	M	1	134	0.61	2A		0	0	0	0	0	5	5	5		GCB		MX0407_AAGCTA	C4WP5ACXX_5_AAGTGC	HS1354	1
SPEC-1120	RCHOP													1		1	3.668		1.271				MX0407_ATGTTT		HS2056
02-22023	RCHOP				64	F	1	-1	-1	1AE	So	1	NC	0	0	0	8.47	8.47	8.47	flank_mass		GCB	MX0407_CAAGTT		HS1356
03-33266	CHOP	1	0	0	49	M	0	152	0.72	1A		0	0	0	0	1	9.12	9.12	7.99	lymph_node		GCB	MX0407_CGTACG		HS0644
05-23110	RCHOP	1	0	0	76	F	1	163	0.91	3A		0	2	0	0	0	6.65	6.65	6.65	lymph_node		GCB	MX0407_CTGATC		HS1133
01-26405	RCHOP	0	1	0	51	M	0	549	0.89	3B		0	1	0	0	0	9.49	9.49	9.49	lymph_node	ABC	ABC	MX0407_GATCTG	C4WP5ACXX_1_TACAAG	HS0931	1
03-10363	RCHOP	0	0	0	39	M	1	378	0.91	2A		0	0	0	0	0	7.96	7.96	7.96	lymph_node		ABC	MX0407_GCATTT		HS0932
99-25549	RCHOP	0	0	1	71	F	2	190	0.9	2AE	Ga	1	2	1	1	1	0.03	0.03	0.02	lymph_node	ABC	ABC	MX0407_GGGGTT	C4WP5ACXX_2_CTATCT	HS0750	1
06-31353	RCHOP	0	0	0	76	M	0	125	0.52	1A		0	1	0	0	0	6.18	6.18	6.18	lymph_node		GCB	MX0407_GTAGCC		HS0654
02-13818	RCHOP	0	FAIL	FAIL	48	M	3	780	1.56	2BE	GaGi	2	3	0	0	0	8.8	8.8	8.8	abdomil_mass		GCB	MX0407_TACAAG		HS1557
05-17793	RCHOP	1	1	0	62	M	0	192	0.91	1A		0	1	1	1	1	0.73	0.73	0.15	lymph_node	GCB	GCB	MX0407_TCAAGT	C4WP5ACXX_5_CAGGCC	HS0944	1
06-18547	RCHOP	1	0	0	52	F	0	162	0.77	4A	Bm	1	1	0	0	0	6.89	6.89	6.89	lymph_node	GCB	GCB	MX0407_TGCTTT	C4WP5ACXX_3_GCTCAT	HS2940	1
05-24904	RCHOP	FAIL	0	0	57	F	1	149	0.68	1AE	Th	1	0	0	0	0	7.47	7.47	7.47	thyroid		GCB	MX0408_AAGCTA		HS1358
02-20170	RCHOP	0	0	0	77	M	3	214	0.86	3BE	Gi	1	3	0	0	0	9.91	9.91	9.91	lymph_node	ABC	ABC	MX0408_ACATCG	C4WP5ACXX_5_ATTATA	HS1559	1
09-41082	RCHOP				60	M	0	367	0.74	2A		0	0	0	0	0	3.03	3.03	3.03	lymph_node		GCB	MX0408_ATGTTT		HS2248
06-14634	RCHEMO	0	0	0	61	M	2	652	1.09	4B	Pl	1	4	0	0	0	6.42	6.42	6.42	lymph_node		GCB	MX0408_ATTGGC		HS3105
08-21175	RCHOP				48	F	2	575	2.74	4B	Ov	1	3	0	0	0	4.37	4.37	4.37	ovary/tube/mesentery		ABC	MX0408_CGTGAT		HS0935
06-24915	RCHOP	0	0	0	60	M	1	-1	-1	3A		0	NC	0	0	0	6.4	6.4	6.4	lymph_node		ABC	MX0408_CTGATC		HS1134
03-13123	RCHOP	1	1	0	53	M	2	-1	-1	4A	Gi	1	NC	0	0	0	7.91	7.91	7.91	small_bowel/colon		GCB	MX0408_GATCTG		HS0933
03-31713	EXCLUDE	0	0	0	69	M	1	318	1.51	4B	Bm	1	3	0	0	0	8.44	8.44	8.44	lymph_node		GCB	MX0408_GTAGCC		HS0641
06-23057	RCHOP				60	M	1	321	1.46	1BE	AdPr	2	2	1	1	1	1.56	1.56	0.97	prostate_or_testicle		ABC	MX0408_TACAAG		HS1976
05-24666	RCHOP	1	0	0	57	M	4	534	2.43	3AE	Gi	1	3	1	1	1	0.63	0.63	0.59	small_bowel/mesenteric_mass		GCB	MX0408_TCAAGT		HS0749
06-25470	RCHOP	0	1	0	68	F	0	303	1.32	1A		0	2	0	0	0	6.5	6.5	6.5	lymph_node	GCB	GCB	MX0408_TGCTTT	C4WP5ACXX_5_TGGAGC	HS0651	1
SPEC-1185	RCHOP													0		0	4.627		4.627				MX0408_TGGTCA		HS2058
81-52884	RCHEMO	0	1	0	60	F	1	218	1.21	4A	Br	1	2	0	0	0	7.7	7.7	7.7	breast		ABC	MX0409_AAGCTA		HS1458
99-27137	CHOP				51	F	1	156	0.74	4A	GaGi	2	2	0	0	0	13.1	13.1	13.1	stomach		GCB	MX0409_ACATCG		HS2050
06-27347	RCHOP	0	0	0	45	M	1	573	2.73	2B		0	1	0	0	0	6.48	6.48	6.48	lymph_node		ABC	MX0409_ATTGGC		HS0652
92-56188	RCHOP				65	F	1	147	0.82	2B		0	1	0	0	1	9.86	9.86	9.65	lymph_node	ABC	ABC	MX0409_CAAGTT	C4WP5ACXX_1_ATGTTT	HS1452	1
04-39108	RCHOP	0	0	0	84	M	0	-1	-1	3A		0	NC	0	0	0	7.53	7.53	7.53	lymph_node		ABC	MX0409_CGTACG		HS0649
04-29264	RCHOP	0	0	0	19	M	0	378	0.56	1AE	Sa	1	0	0	0	0	7.67	7.67	7.67	lymph_node	GCB	GCB	MX0409_CGTGAT	C4WP5ACXX_3_CCGTAT	HS3120	1
08-15460	RCHOP				57	F	1	379	1.72	3A		0	2	1	1	1	1.59	1.59	0.75	lymph_node	U		MX0409_CTGATC	C4WP5ACXX_3_AGGAAT	HS1136	1
05-24561	RCHEMO	0	1	0	66	M	0	197	0.9	3A		0	2	0	0	0	5.67	5.67	5.67	lymph_node		GCB	MX0409_GATCTG		HS0937
05-24395	RCHOP	0	0	0	56	M	3	489	2.22	4B	LiPa	2	4	0	0	0	6.97	6.97	6.97	spleen_and/or_lymph_node			MX0409_GCATTT		HS0934
07-37968	RCHOP	0	1	0	84	M	1	119	0.57	1A		0	1	1	1	1	0.3	0.3	0.27	lymph_node	GCB	GCB	MX0409_GGGGTT	C4WP5ACXX_2_GATGCT	HS1135	1
05-26084	RCHOP	0	1	0	69	M	1	-1	-1	2A		0	NC	1	0	1	4.24	4.24	4.24	lymph_node	U	GCB	MX0409_TCAAGT	C4WP5ACXX_4_TTGCGG	HS0650	1
00-15694	CHOP	1	0	1	73	M	1	286	1.36	4B	Pl	1	3	1	1	1	4.84	4.84	3.91	lymph_node		GCB	MX0409_TGGTCA		HS2249
09-33003	RCHOP				47	M	1	439	2.09	3BE	En	1	2	1	1	1	1.31	1.31	1.02	lymph_node	GCB		MX0410_ACATCG	C4WP5ACXX_6_GGAACT	HS2051	1
07-25012	RCHOP	0	0	0	62	M	0	478	0.8	1A		0	1	0	0	0	5.63	5.63	5.63	lymph_node	GCB	GCB	MX0410_ATGTTT	C4WP5ACXX_5_CGATTA	HS2250	1
05-20543	RCHOP	0	0	0	77	F	1	-1	-1	2A		0	NC	1	1	1	0.36	0.36	0.12	lymph_node	ABC	ABC	MX0410_ATTGGC	C4WP5ACXX_4_CCACTC	HS0748	1
05-24006	RCHOP	0	0	0	60	M	0	135	0.75	1A		0	0	0	0	0	6.96	6.96	6.96	lymph_node		GCB	MX0410_CAAGTT		HS1460
07-35482	RCHOP				53	M	0	157	0.77	1A		0	0	0	0	0	4.77	4.77	4.77	lymph_node	GCB	GCB	MX0410_CGTACG	C551GACXX_7_ATCGTG	HS0656	1
05-11328	RCHOP	1	0	0	52	F	1	165	0.79	2AE	En	1	0	0	0	0	8.2	8.2	8.2	tonsil		GCB	MX0410_CGTGAT		HS1555
06-15922	RCHOP	1	0	FAIL	59	M	1	135	0.61	2A		0	0	0	0	1	4.79	4.79	0.8	lymph_node		GCB	MX0410_GCATTT		HS0938
01-26579	RCHOP	1	0	0	56	M	0	595	1.43	4A	GiLi	2	3	0	0	0	11.26	11.26	11.26	lymph_node		GCB	MX0410_GGGGTT		HS1138
97-14402	RCHOP	0	0	0	67	M	0	367	1.75	4A	BmPb	2	4	1	1	1	0.94	0.94	0.59	lymph_node	ABC	ABC	MX0410_GTAGCC	C4WP5ACXX_3_CGCCTG	HS1974	1
02-24725	RCHOP				50	M	3	136	0.76	4B	Gi	1	2	0	0	0	9.69	9.69	9.69	small_bowel/mesentery	U	ABC	MX0410_TACAAG	C4WP5ACXX_2_TCGCTT	HS1977	1
07-31833	RCHEMO	1	0	0	79	M	1	-1	-1	4B	Bo	1	NC	1	1	1	0.91	0.91	0.65	lymph_node		GCB	MX0410_TGCTTT		HS0747
06-33777	RCHOP	1	0	0	54	F	1	808	1.35	4B	Bo	1	2	0	0	0	5.81	5.81	5.81	lymph_node	GCB	GCB	MX0410_TGGTCA	C4WP5ACXX_5_TAAGGC	HS2251	1
05-25674	RCHOP				63	F	0	158	0.88	1AE	En	1	1	0	0	0	7.19	7.19	7.19	tonsil		GCB	MX0411_AAGCTA		HS1462
04-20644	RCHOP	0	0	0	50	M	1	435	1.98	4A	Lu	1	2	0	0	0	7.92	7.92	7.92	lymph_node			MX0411_ATGTTT		HS2938
01-19969	RCHOP	1	0	0	73	F	1	-1	-1	3A		0	NC	0	0	0	9.12	9.12	9.12	lymph_node		GCB	MX0411_CTGATC		HS1137
06-24881	Prednisone				91	M	1	156	0.74	2A		0	1	1	1	1	2.71	2.71	0.85	lymph_node		GCB	MX0411_GATCTG		HS0939
05-12939	RCHOP	0	0	0	73	M	0	159	0.76	3A		0	2	0	0	0	7.61	7.61	7.61	lymph_node		ABC	MX0411_GTAGCC		HS2048
09-12737	RCHOP				46	F	1	190	0.9	2A		0	0	0	0	0	4.14	4.14	4.14	spleen		GCB	MX0411_TACAAG		HS1978
04-11156	RCHEMO	1	0	0	68	F	3	145	0.66	3B		0	3	0	0	0	8.58	8.58	8.58	lymph_node		GCB	MX0411_TCAAGT		HS0640
05-19287	RCHOP	0	0	1	40	M	3	273	1.24091	4A	BoSo	2	4	1	1	1	1.02943	1.02943	0.591376	flank_mass	ABC	ABC	MX0411_TGCTTT	C4WP5ACXX_4_TGTTGG	HS0751	1
05-17027	RCHOP	1	0	0	89	F	2		ND	2AE		1	NC	1	0	1	4.39699	4.39699	3.3347		GCB			C4WP5ACXX_1_AAGCTA
02-23153	RCHOP	0	0	0	69	M	2		1.06111	4A		1	4	1	1	1	0.837782	0.837782	0.785763		ABC			C4WP5ACXX_1_ACATCG
07-34014	RCHOP	FAIL	0	FAIL	66	M	0		0.763636	1A			1	0	0	0	6.61191	6.61191	6.61191		GCB			C4WP5ACXX_1_ATTGGC
09-27193	RCHOP	1	0	0	52	F	1		1.58571	2B			1	0	0	0	4.86242	4.86242	4.86242		GCB			C4WP5ACXX_1_CACTGT
01-23271	RCHOP	0	0	0	56	F	0		1.00952	2BE		1	1	0	0	1	11.7591	11.7591	2.10267		GCB			C4WP5ACXX_1_CGTACG
08-33659	RCHOP	0	0	0	78	F	2		3.11667	4A		1	4	1	1	1	0.158795	0.158795	0.0876112		ABC			C4WP5ACXX_1_CGTGAT
00-11029	RCHOP	1	0	0	70	F	1		1.04693	2AE		1	2	0	0	0	3.27995	3.27995	3.27995		GCB			C4WP5ACXX_1_CTGATC
10-18191	RCHOP	1	1	1	68	F	3		3.21053	4B		1	4	1	1	1	0.50924	0.50924	0.396988		GCB			C4WP5ACXX_1_GATCTG
03-11677	RCHOP	0	0	0	68	M	0		1.17778	1AE		1	2	0	0	0	11.332	11.332	11.332		ABC			C4WP5ACXX_1_GCCTAA
11-16437	RCHOP	0	0	0	65	F	0		0.977273	1A			1	0	0	0	2.55989	2.55989	2.55989		GCB			C4WP5ACXX_1_GTAGCC
05-18426	RCHOP	FAIL	FAIL	FAIL	74	F	2		1.63636	4B		1	4	1	1	1	1.35524	1.35524	0.577686		ABC			C4WP5ACXX_1_TCAAGT
06-26792	RCHOP	0	0	0	69	M	0		0.736364	3A			2	0	0	0	5.51677	5.51677	5.51677		GCB			C4WP5ACXX_1_TGCTTT
03-20828	RCHOP	1	0	0	61	M	3		1.30049	2B			3	1	1	1	4.20534	4.20534	4.20534		GCB			C4WP5ACXX_2_AGATGT
05-18216	RCHOP	0	1	0	53	M	2		1.04444	4B		5	4	0	0	0	8.63518	8.63518	8.63518		ABC			C4WP5ACXX_2_ATCAGT
07-20634	RCHOP	FAIL	FAIL	FAIL	65	F	2		1.08636	4B		4	5	1	1	1	0.386037	0.386037	0.36961		GCB			C4WP5ACXX_2_CAAGTT
01-29436	RCHOP	0	0	0	64	M	0		0.8	3A		0	2	0	0	1	11.9425	11.9425	6.65024		ABC			C4WP5ACXX_2_CCTATT
96-15389	RCHOP	1	0	0	80	F	1		0.909524	3A		0	2	1	0	1	8.87337	8.87337	8.87337		GCB			C4WP5ACXX_2_CTGGGT
02-13135	RCHOP	0	1	1	69	M	1		1.16167	3A		0	3	1	1	1	0.591376	0.591376	0.413415		GCB			C4WP5ACXX_2_GAGAGT
08-13706	RCHOP	1	0	0	73	M	0		0.672222	1A			1	0	0	0	5.05955	5.05955	5.05955		GCB			C4WP5ACXX_2_GGGGTT
07-35176	RCHOP	0	0	0	79	M	2		1.93889	4A		1	4	0	0	0	6.74606	6.74606	6.74606		GCB			C4WP5ACXX_2_GTCCTT
03-14114	RCHOP	FAIL	1	FAIL	77	M	1		1.22833	2A			2	1	1	1	1.15264	1.15264	1.13347		U			C4WP5ACXX_2_GTTTGT
01-28389	RCHOP	1	0	1	73	F	0		1.08576	1A			2	0	0	0	10.475	10.475	10.475		GCB			C4WP5ACXX_2_TATCGT
04-31119	RCHOP	0	0	0	60	M	0		0.880952	4A		1	1	1	1	1	3.54278	3.54278	2.54894		U			C4WP5ACXX_2_TCTTCT
07-18918	RCHOP	1	0	1	59	M	2		2.05825	2AE		1	2	1	0	1	2.68309	2.68309	2.68309		GCB			C4WP5ACXX_3_AAAATG
00-12223	RCHOP	1	0	0	77	M	1		ND	4B		1	NC	0	0	0	11.5647	11.5647	11.5647		GCB			C4WP5ACXX_3_AATTAT
04-25959	RCHOP	0	1	0	53	F	1		0.826316	3AE		1	1	0	0	0	8.32307	8.32307	8.32307		U			C4WP5ACXX_3_AGCGCT
07-35499	RCHOP	0	1	0	72	M	1		1.27	4B		2	4	0	0	0	6.24504	6.24504	6.24504		U			C4WP5ACXX_3_ATAGAT
92-67950	RCHOP	0	0	1	79	F	Missing		ND	Missing			NC	1	1	1	0.167009	0.167009	0.0985626		ABC			C4WP5ACXX_3_CCGGTG
03-26883	RCHOP	0	0	0	40	M	1		0.888333	2AE		1	0	0	0	0	9.96851	9.96851	9.96851		GCB			C4WP5ACXX_3_CTTTTG
99-22226	RCHOP	1	0	0	75	M	2		0.727273	3A			3	1	1	1	3.39493	3.39493	1.77139		GCB			C4WP5ACXX_3_GCCATG
03-34379	RCHOP	0	1	0	62	F	1		3.53182	4B		1	3	1	0	1	10.3682	10.3682	10.3682		GCB			C4WP5ACXX_3_TAGGAT
03-26969	RCHOP	0	0	0	43	M	0		0.70936	2BE		1	0	0	0	0	5.80424	5.80424	5.80424		GCB			C4WP5ACXX_3_TAGTTG
01-29174	RCHOP	1	1	0	55	M	1		3.7	2A		0	1	0	0	0	9.75222	9.75222	9.75222		ABC			C4WP5ACXX_3_TGAGTG
05-24401	RCHOP	1	0	0	66	M	2	405	1.84	4B	BmMePl	3	5	1	1	1	0.56	0.56	0.4	lymph_node	GCB	GCB		C4WP5ACXX_4_AGCTAG	HS1181
04-39242	RCHOP	0	FAIL	FAIL	57	M	2		1.30909	1BE		1	2	0	0	0	7.75907	7.75907	7.75907		GCB			C4WP5ACXX_4_ATTCCG
03-30549	RCHOP	0	0	0	82	M	2	221	1.23	3B		0	4	1	0	1	5.36	5.36	5.36	lymph_node	FAIL	GCB		C4WP5ACXX_4_CAGCAG
04-42334	RCHOP	1	0	0	60	M	2		8.91905	4B		4	4	0	0	0	9.44285	9.44285	9.44285		U			C4WP5ACXX_4_CATGGG
03-26640	RCHOP	0	0	0	62	M	1		2.01905	1AE		1	2	1	1	1	4.63518	4.63518	0.454483		ABC			C4WP5ACXX_4_CTAAGG
04-30447	RCHOP	0	0	0	76	F	0		1.22778	2A			2	0	0	0	6.7269	6.7269	6.7269		GCB			C4WP5ACXX_4_GCGTGG
03-21360	RCHOP	0	0	0	79	M	0		1.41429	2AE		1	2	0	0	0	2.92129	2.92129	2.92129		ABC			C4WP5ACXX_4_GGTTTC
03-20512	RCHOP	0	1	0	65	M	1		0.983333	2AE		1	1	1	0	1	10.9103	10.9103	10.9103		ABC			C4WP5ACXX_4_GTATAG
95-11015	RCHOP	0	0	0	74	M	0		0.668182	4A		1	2	0	0	0	9.21834	9.21834	9.21834		ABC			C4WP5ACXX_4_TATATC
05-25703	RCHOP	0	0	0	73	F	2		ND	2AE		2	NC	0	0	0	4.49829	4.49829	4.49829		GCB			C4WP5ACXX_4_TCCGTC
06-24925	RCHOP	0	0	1	67	F	Missing		ND	Missing			NC	1	1	1	1.39904	1.39904	1.39904		GCB			C4WP5ACXX_4_TTATTC
06-27662	RCHOP	1	0	1	35	F	1		17.0524	4A		4	3	1	1	1	0.375086	0.375086	0.164271		GCB			C4WP5ACXX_4_TTCTCG
05-17909	RCHOP	1	0	0	84	M	1		1.98667	2A			2	1	0	1	7.87132	7.87132	7.87132		GCB			C4WP5ACXX_5_AGCATC
03-28045	RCHOP	1	0	FAIL	52	M	2		ND	3A			NC	0	0	0	4.30116	4.30116	4.30116		GCB			C4WP5ACXX_5_CCTTGC
03-11110	RCHOP	1	0	0	59	M	2		1.59444	2BE		1	2	1	1	1	0.418891	0.418891	0.131417		GCB			C4WP5ACXX_5_CGCGGC
04-39995	RCHOP	0	0	0	74	M	0		0.728571	3A		0	2	0	0	0	9.3744	9.3744	9.3744		GCB			C4WP5ACXX_5_CTTCGA
06-18557	RCHOP	1	0	1	62	M	1		3.57222	1A			2	1	1	1	0.531143	0.531143	0.180698		GCB			C4WP5ACXX_5_GAATGA
03-27669	RCHOP	0	1	0	66	M	0		0.959091	3A			2	0	0	0	10.4504	10.4504	10.4504		ABC			C4WP5ACXX_5_GCTGTA
02-16987	RCHOP	0	1	0	60	M	1		0.706667	2AE			0	0	0	0	9.87543	9.87543	9.87543		GCB			C4WP5ACXX_5_GGTAGA
02-10820	RCHOP	0	0	0	65	M	1		2.41872	4A		2	4	1	0	1	4.42437	4.42437	4.42437		ABC			C4WP5ACXX_5_TCGGGA
05-11246	RCHOP	0	1	0	43	M	1		0.861905	2AE		2	1	0	0	1	9.00753	9.00753	2.6475		ABC			C4WP5ACXX_5_TGCCGA
05-30239	RCHOP	0	0	0	54	M	1		3.94089	3B			2	1	1	1	1.07324	1.07324	0.684463		ABC			C4WP5ACXX_5_TGTGCC
07-19955	RCHOP	0	0	0	55	F	0		0.975	2AE		1	0	0	0	0	1.92197	1.92197	1.92197		ABC			C4WP5ACXX_6_AAACCT
11-22621	RCHOP	0	0	FAIL	74	M	1		1.82917	4B		1	3	1	1	1	1.12526	1.12526	0.599589		ABC			C4WP5ACXX_6_ATGGCA
09-23852	RCHOP	1	1	0	62	F	0		1.24444	2A			2	0	0	0	4.82683	4.82683	4.82683		U			C4WP5ACXX_6_CATTCA
08-35995	RCHOP	0	0	0	61	M	2		1.39444	3B			4	0	0	0	4.56126	4.56126	4.56126		GCB			C4WP5ACXX_6_CCAGCA
04-36875	RCHOP	0	0	0	65	F	1		0.842857	4A		1	2	0	0	0	2.58453	2.58453	2.58453		GCB			C4WP5ACXX_6_GCGCCA
90-37090	RCHOP	1	0	0	76	F	1		1.28833	2A			2	1	0	1	2.87201	2.87201	2.87201		GCB			C4WP5ACXX_6_GCGTGG
09-28593	RCHOP	0	0	0	65	M	3		3.07222	4B		2	5	0	0	0	4.66256	4.66256	4.66256		ABC			C4WP5ACXX_6_GGACGG
86-32813	RCHOP	1	0	0	51	F	1		0.831667	2B		0	0	0	0	0	13.2101	13.2101	13.2101		GCB			C4WP5ACXX_6_GGAGAA
09-30902	RCHOP	0	1	0	64	F	0		0.804762	1AE		1	1	0	0	0	4.37235	4.37235	4.37235		ABC			C4WP5ACXX_6_TGACAT
01-20774	RCHOP	1	0	0	67	F	1		7.54839	4A		2	4	1	1	1	0.837782	0.837782	0.692676		GCB			C4WP5ACXX_6_TGTTGG
10-41170	RCHOP	1	0	0	67	M	1		0.958333	3A			2	0	0	0	3.0308	3.0308	3.0308		GCB			C4WP5ACXX_6_TTCGAA
10-27602	RCHOP	0	0	0	73	M	0		0.838095	3A			2	1	1	1	3.61396	3.61396	1.34155		ABC			C4WP5ACXX_6_TTGACT
08-12976	RCHOP	0	1	0	55	F	1		3.5468	4A		1	2	1	1	1	1.30869	1.30869	0.40794		ABC			C4WP5ACXX_7_AAGCTA
01-16946	RCHOP	FAIL	FAIL	0	54	F	3		2.446	2B		0	2	0	0	0	11.9973	11.9973	11.9973		GCB			C4WP5ACXX_7_ACATCG
01-26939	RCHOP	1	0	1	47	M	0		0.995238	3A			1	1	1	1	1.16632	1.16632	0.668036		GCB			C4WP5ACXX_7_ATGTTT
01-15092	RCHOP	1	0	0	39	M	0		3.75238	3A		0	2	0	0	0	12.0904	12.0904	12.0904		GCB			C4WP5ACXX_7_ATTGGC
11-21727	RCHOP	1	0	0	58	F	2		0.83657	3B			2	0	0	1	2.98699	2.98699	0.613279		GCB			C4WP5ACXX_7_CACTGT
08-25871	RCHOP	0	0	0	62	F	1		0.742857	2AE		2	2	0	0	0	5.09514	5.09514	5.09514		GCB			C4WP5ACXX_7_CGTACG
09-31008	RCHOP	FAIL	FAIL	FAIL	47	M	1		0.772727	2B			0	1	1	1	1.91102	1.91102	1.4538		U			C4WP5ACXX_7_CGTGAT
07-28351	RCHOP	0	1	0	73	M	0		0.571429	1A			1	0	0	0	4.69268	4.69268	4.69268		ABC			C4WP5ACXX_7_CTGATC
09-19066	RCHOP	0	0	0	56	M	1		1.07619	1A			1	0	0	0	4.77755	4.77755	4.77755		GCB			C4WP5ACXX_7_GATCTG
05-33954	RCHOP	0	0	1	40	M	0		0.596059	1A			0	0	0	0	8.12046	8.12046	8.12046		ABC			C4WP5ACXX_7_GCATTT
05-34733	RCHOP	1	0	0	71	M	2		1.26861	4B		1	4	0	0	0	7.26352	7.26352	7.26352		GCB			C4WP5ACXX_7_GCCTAA
10-31726	RCHOP	0	1	0	56	M	2		0.89644	3A			2	0	0	0	3.31554	3.31554	3.31554		U			C4WP5ACXX_7_GTAGCC
09-16111	RCHOP	0	0	0	64	M	0		0.809091	1A			1	0	0	0	5.2512	5.2512	5.2512		U			C4WP5ACXX_7_TACAAG
95-31253	RCHOP	0	1	1	76	F	3		8.20476	4A		1	4	1	1	1	0.769336	0.769336	0.605065		ABC			C4WP5ACXX_7_TCAAGT
11-36901	RCHOP	1	1	FAIL	76	F	1		0.816667	3A			2	1	1	1	1.33059	1.33059	0.741958		GCB			C4WP5ACXX_7_TGGTCA
10-14182	RCHOP	0	0	0	55	F	1		1.2757	2A			1	0	0	0	4.30938	4.30938	4.30938		GCB			C551GACXX_6_AGATGT
11-23583	RCHOP	0	0	0	39	M	0		0.711974	1AE		1	0	0	0	0	2.99247	2.99247	2.99247		GCB			C551GACXX_6_AGTCTT
07-26414	RCHOP	1	0	0	77	M	1		0.726537	3A			2	0	0	0	6.87748	6.87748	6.87748		U			C551GACXX_6_ATCAGT
82-59593	RCHOP	1	1	0	67	F	0		0.986364	2A			1	0	0	0	3.23888	3.23888	3.23888		ABC			C551GACXX_6_CAAGTT
11-33649	RCHOP	0	FAIL	0	52	F	3		3.775	4B		1	3	0	0	0	2.66393	2.66393	2.66393		U			C551GACXX_6_CCTATT
10-40888	RCHOP	0	0	0	50	F	1		0.740909	2A			0	0	0	0	3.44422	3.44422	3.44422		GCB			C551GACXX_6_CTATCT
88-32865	RCHOP	1	0	0	80	F	3		1.07083	4A		3	5	1	1	1	0.574949	0.574949	0.479124		GCB			C551GACXX_6_CTGGGT
08-17725	RCHOP	0	1	1	69	M	1		3.272	4A		2	4	1	1	1	0.265572	0.265572	0.251882		ABC			C551GACXX_6_GAGAGT
04-17544	RCHOP	0	0	0	87	F	0		1.54167	4A		1	3	0	0	0	3.14032	3.14032	3.14032		U			C551GACXX_6_GATGCT
10-32847	RCHOP	0	0	0	43	M	1		0.789583	2B			0	0	0	0	3.78645	3.78645	3.78645		GCB			C551GACXX_6_GCCGGT
96-31490	RCHOP	0	0	0	82	F	1		0.895238	4A		2	3	1	0	1	9.35797	9.35797	9.35797		GCB			C551GACXX_6_GGGGTT
11-26992	RCHOP	0	0	0	53	M	2		2.46667	4B		2	4	0	0	0	2.80904	2.80904	2.80904		GCB			C551GACXX_6_GTCCTT
06-26378	RCHOP	0	1	0	70	F	2		2.12783	4B		2	5	0	0	0	5.61259	5.61259	5.61259		ABC			C551GACXX_6_TATCGT
05-32150	RCHOP	0	0	0	72	F	1		0.891667	2AE		1	1	1	1	1	1.02669	1.02669	0.50924		ABC			C551GACXX_6_TCGCTT
93-65445	RCHOP	0	1	0	66	F	2		0.976636	4B		1	3	0	0	0	2.86653	2.86653	2.86653		GCB			C551GACXX_6_TCTTCT
01-21076	RCHOP	1	0	1	58	M	1		1.37108	2BE		1	1	0	0	0	12.9637	12.9637	12.9637		GCB			C551GACXX_7_AAAATG
09-11467	RCHOP	0	0	0	56	M	1		5.03074	3BE		1	2	0	0	1	3.10472	3.10472	0.533881		ABC			C551GACXX_7_AATTAT
11-32404	RCHOP	0	0	0	80	M	2		1.46818	4B		2	5	1	1	1	0.4846	0.4846	0.4846		ABC			C551GACXX_7_AGCGCT
04-39156	RCHOP	0	0	0	78	M	2		1.62562	4B		1	4	1	1	1	0.769336	0.769336	0.657084		ABC			C551GACXX_7_AGGAAT
87-37051	RCHOP	0	0	0	69	F	1		1.65049	3B			3	0	0	1	2.9514	2.9514	1.94935		GCB			C551GACXX_7_ATAGAT
11-18623	RCHOP	1	1	1	50	M	1		0.915556	2B			0	0	0	0	3.14579	3.14579	3.14579		GCB			C551GACXX_7_CCGGTG
01-19370	RCHOP	0	1	0	64	M	2		4.04762	3B		0	4	0	0	0	12.731	12.731	12.731		ABC			C551GACXX_7_CCGTAT
02-17531	RCHOP	FAIL	FAIL	FAIL	75	M	1		0.758	1AE		1	1	0	0	0	12.1259	12.1259	12.1259		U			C551GACXX_7_CGCCTG
07-11315	RCHOP	0	0	FAIL	68	F	1		0.985714	2AE		1	1	0	0	0	4.18344	4.18344	4.18344		ABC			C551GACXX_7_CGGCCT
12-10229	RCHOP	1	0	0	52	M	2		1.33333	3A			3	0	0	0	2.47228	2.47228	2.47228		ABC			C551GACXX_7_CTTTTG
11-14210	RCHOP	0	0	1	51	M	0		0.705502	1B			0	0	0	0	2.98699	2.98699	2.98699		GCB			C551GACXX_7_GCCATG
03-11701	RCHOP	0	0	0	74	M	0		0.813916	1B			1	0	0	0	3.23888	3.23888	3.23888		GCB			C551GACXX_7_GCTCAT
05-31176	RCHOP	0	0	0	20	F	1		3.04	4B		5	3	0	0	1	8.05202	8.05202	0.517454		GCB			C551GACXX_7_TAGGAT
02-16886	RCHOP	1	0	0	53	F	2		0.883333	4B		1	2	0	0	0	10.6694	10.6694	10.6694		GCB			C551GACXX_7_TAGTTG
05-14166	RCHOP	0	0	0	75	M	0		1.36667	1A			2	0	0	0	3.52088	3.52088	3.52088		GCB			C551GACXX_7_TGAGTG
