# Supplementary material for: Comprehensive miRNA sequence analysis reveals survival differences in diffuse large B-cell lymphoma patients
Source: Genome Biol. 2015 Jan 29;16(1):18. doi: 10.1186/s13059-014-0568-y (PMC4308918; doi:10.1186/s13059-014-0568-y)
Supplement: Additional file 3: Table S3. — miRNA-seq alignment statistics for each DLBCL and Centroblast library. [file 13059_2014_568_MOESM3_ESM.xlsx]

## Sheet: Caption
Supplementary Table S3 - A table of miRNA-seq alignment statistics for each DLBCL and Centroblast library.

## Sheet: DLBCL
DLBCL
Library_Index	Total Reads >= 15bp	Aligned Reads Post-Filter	% Aligned Reads	Unaligned Reads	% Unaligned Reads	Filtered Reads without XA	Chastity Failed Reads Post-Filter	miRNA Species	miRNA Species Covered by >= 10 Reads	Crossmapped miRNA	mature miRNA	precursor miRNA	miRNA loop	unannotated miRNA	Total miRNA	snoRNA	tRNA	rRNA	snRNA	scRNA	srpRNA	RNA (No CDS)	mRNA 3' UTR	mRNA 5' UTR	mRNA Coding Exon	mRNA Intron	LINE	SINE	LTR	Satellite	All RepeatMasker	Unknown
MX0404_AAGCTA	3202522	1874750	0.5854	212605	0.0664	71771	80635	580	265	71076	843581	915	260	2008	917840	134065	46150	185513	12617	10715	191	21368	7915	21806	15858	34456	2286	2235	1228	27	774	459706
MX0404_ACATCG	6807400	4363331	0.641	327428	0.0481	133885	189582	664	328	123580	2058536	2141	313	3512	2188082	281201	64616	397740	23177	14704	1223	84385	61535	57623	110022	87294	6185	4874	3231	55	2324	975060
MX0404_ATGTTT	6932599	4751207	0.6853	341275	0.0492	118322	192487	741	374	158425	2537794	2281	600	4682	2703782	290090	50964	506415	12125	9229	1014	37918	13134	28733	27980	48989	3814	3446	2068	38	2051	1009417
MX0404_ATTGGC	1551423	703265	0.4533	360127	0.2321	24017	30369	474	212	26862	423370	248	50	292	450822	66805	11028	36909	3344	5042	92	7114	2155	9483	3838	14137	1924	1894	1274	63	528	86813
MX0404_CGTGAT	3919911	2658708	0.6783	241283	0.0616	90036	118949	590	270	90285	1266903	650	610	3575	1362023	101209	33923	337185	5320	12867	132	26478	8329	19330	14078	29608	3015	1976	1519	57	983	700676
MX0404_CTGATC	3863216	2738197	0.7088	253767	0.0657	63647	114936	625	292	143712	1609627	1159	273	2014	1756785	209087	16305	183238	6974	8367	329	18917	7287	21710	13289	34612	3379	1947	1574	30	907	453460
MX0404_GATCTG	3480972	2233353	0.6416	255061	0.0733	69637	99872	587	268	58390	891757	1512	470	3750	955879	146068	19166	279914	8477	10711	218	24205	19901	24155	33607	37514	2652	2003	1342	37	1128	666376
MX0404_GTAGCC	1761736	1199026	0.6806	139458	0.0792	32359	49437	510	242	54953	639404	851	87	648	695943	99451	6769	80697	6116	5605	135	24290	13239	15997	24346	22459	2314	1719	1203	33	653	198057
MX0404_TACAAG	6040085	3991796	0.6609	301072	0.0498	119969	161834	676	334	112614	1965103	1558	533	4005	2083813	259391	47783	416252	18542	13165	212	58617	22414	43291	42379	68370	3940	5530	2625	50	3043	902379
MX0404_TCAAGT	2315556	1448904	0.6257	285076	0.1231	37272	62558	461	214	44058	838424	474	120	980	884056	106724	9760	120603	4511	8747	72	12030	2661	10019	4177	15389	1655	1300	1069	32	557	265542
MX0404_TGCTTT	5061510	3589770	0.7092	279947	0.0553	57157	140856	683	337	232575	2595429	1121	138	1549	2830812	216224	25421	109722	10543	13796	238	24879	6150	24957	9205	28911	3542	2749	2049	33	1411	279128
MX0404_TGGTCA	5811102	3920645	0.6747	345089	0.0594	109402	154702	643	304	120992	2041780	1697	305	2768	2167542	279853	30591	369003	16250	30088	373	38233	25427	47818	37958	93266	7305	4105	3885	103	2116	766729
MX0405_AAGCTA	3654969	2720974	0.7445	255022	0.0698	44466	100464	642	296	150748	1944816	1217	127	1135	2098043	189050	5381	87515	4590	8758	206	18997	5599	29421	9202	25160	3230	2902	1971	34	889	230026
MX0405_ACATCG	7850174	5509770	0.7019	378870	0.0483	145082	235542	739	350	155791	2795961	2645	687	5001	2960085	364920	45204	650441	15191	10024	537	47578	19461	41530	31393	66043	5409	4331	2596	49	2324	1242654
MX0405_ATTGGC	3434479	2178320	0.6343	259192	0.0755	54398	89752	617	280	119086	1377932	979	141	1115	1499253	159742	43791	111201	10681	7586	280	19765	6429	19716	13044	25948	2645	2538	1764	35	774	253128
MX0405_CAAGTT	5450853	4102513	0.7526	331390	0.0608	86584	167929	689	324	205111	2627987	1959	282	2710	2838049	296089	18294	248758	9318	10791	204	22488	6662	30261	10198	29841	3827	3423	2109	31	1070	571100
MX0405_CGTACG	5457078	3982945	0.7299	349078	0.064	97796	177047	613	299	117409	2284011	1599	515	3700	2407234	213277	15142	390615	9963	9984	229	22015	7234	25825	10467	30781	3766	3460	2079	44	1068	829762
MX0405_CGTGAT	3314839	1904206	0.5744	230952	0.0697	95972	82188	624	288	86237	1013020	1186	100	1043	1101586	184737	33554	108796	7681	54040	156	34289	12760	22162	24441	36289	4558	2627	2136	44	1044	273306
MX0405_CTGATC	3464609	2424799	0.6999	169178	0.0488	38419	96737	621	307	99815	1672876	558	143	1539	1774931	135016	6984	136402	4819	8532	111	12053	4573	16383	6979	16648	2424	2022	998	18	647	295259
MX0405_GATCTG	4388110	2615215	0.596	275638	0.0628	104728	111526	633	300	109274	1097632	1382	247	2633	1211168	236090	73064	211299	27671	16722	449	52405	21972	43331	40481	86795	5818	3737	2949	51	2195	579018
MX0405_GCATTT	4192088	2742452	0.6542	307603	0.0734	112484	135929	581	267	55546	708093	1362	727	5532	771260	145184	12770	531062	7719	16296	196	17407	6433	23061	11755	40400	4460	3502	2200	80	1605	1147062
MX0405_GGGGTT	3456166	2237844	0.6475	255368	0.0739	70387	100794	592	289	71848	1229933	1265	143	2526	1305715	150772	32210	192390	19129	21909	105	22791	6312	14787	10688	21988	3427	1823	1612	33	750	431403
MX0405_TCAAGT	2950716	1921466	0.6512	251906	0.0854	73911	81686	604	279	70915	859847	894	149	1554	933359	171594	32500	121330	16261	9799	142	27868	27908	58776	34571	113362	4402	4176	2593	76	1568	361181
MX0405_TGGTCA	3686290	2582511	0.7006	333998	0.0906	65665	104030	634	304	109539	1403074	988	264	2223	1516088	255587	10502	202637	8924	7173	176	21511	5514	35531	9424	31858	3800	2427	1888	47	1140	468284
MX0406_ACATCG	3701742	2742939	0.741	186178	0.0503	53116	108238	641	301	108377	1557892	1576	273	2226	1670344	221439	8612	220618	6399	9351	277	18984	7022	23050	12000	29472	3001	3667	1537	28	889	506249
MX0406_ATGTTT	6263691	4621068	0.7378	252044	0.0402	82142	168164	666	304	131726	2891143	1068	600	4122	3028659	114375	19504	451777	8109	6990	1103	31658	10742	24335	17768	31025	3238	3054	1777	27	1045	865882
MX0406_ATTGGC	3416038	2344862	0.6864	198375	0.0581	62162	97280	579	271	79067	1281603	748	464	2848	1364730	157570	31919	218409	5406	5385	380	18059	6536	19913	9805	26992	4662	1650	1834	44	1027	470541
MX0406_CAAGTT	5940284	4020028	0.6767	309238	0.0521	119785	174089	597	276	74056	1796510	1908	691	4898	1878063	193195	33479	567031	21202	6263	1778	41282	24244	32362	44608	50097	3560	2990	1844	26	2114	1115890
MX0406_CGTACG	4281128	3078950	0.7192	261932	0.0612	67884	134268	622	290	111600	1669670	1109	486	3245	1786110	134404	9785	335478	6315	5270	221	17501	6181	22534	10476	29431	2634	2199	1496	26	893	707996
MX0406_CGTGAT	3373408	2348115	0.6961	193538	0.0574	58199	92316	594	278	115845	1488894	798	209	1588	1607334	127630	26216	127353	4903	13628	260	33250	19390	19598	24899	25460	2575	1960	1100	14	725	311820
MX0406_GCATTT	6320019	4724754	0.7476	301876	0.0478	83120	187909	750	361	237678	2792538	1261	598	4385	3036460	213752	12334	422121	9090	10407	216	24515	6658	38245	10611	36959	4998	3128	2033	34	1270	891923
MX0406_GGGGTT	2781202	1868262	0.6717	179512	0.0645	53099	81742	566	247	65545	828388	843	225	1829	896830	146482	14408	228813	12925	6654	93	17166	7832	19962	15325	30025	2358	2924	1366	27	926	464146
MX0406_GTAGCC	2345857	1697269	0.7235	121779	0.0519	33234	65124	581	259	75795	1131417	760	113	935	1209020	91068	10208	95734	4243	9540	93	14419	4764	12643	7378	15141	1902	1168	872	18	449	218609
MX0406_TACAAG	4100205	2851975	0.6956	191896	0.0468	80639	111272	615	309	113751	1338073	1195	283	2370	1455672	283009	19149	304767	11074	19540	328	30641	9425	20652	18863	29982	2566	2460	1590	22	1015	641220
MX0406_TGCTTT	3083633	2299824	0.7458	159513	0.0517	48536	82795	645	314	81256	1676329	1036	58	593	1759272	190708	26521	74111	4239	8413	111	14979	6395	15450	10543	19404	1994	2680	1009	24	515	163456
MX0406_TGGTCA	4975790	3566437	0.7168	207868	0.0418	53895	125139	640	313	153079	2426747	997	315	2155	2583293	109831	22436	248039	4135	5445	542	20390	8190	21399	13812	26377	2470	2708	1019	17	698	495636
MX0407_AAGCTA	4048373	2665807	0.6585	218843	0.0541	63833	95900	618	306	93678	1468036	1058	419	2671	1565862	110046	37808	267403	15098	5180	466	22216	9781	22728	19607	40286	2938	2532	1456	24	969	541407
MX0407_ATGTTT	4246626	3116755	0.7339	216769	0.051	53385	107919	598	265	86683	1792359	887	269	2287	1882485	131518	11378	326187	15633	12761	569	23572	6809	28394	13035	28619	2936	1944	1759	40	1040	628076
MX0407_CAAGTT	7449617	5268001	0.7072	315682	0.0424	94905	195926	709	352	195572	3220955	1674	599	4924	3423724	195835	46976	485070	16492	8877	758	35570	14736	32133	23205	55069	6816	3078	2658	54	1424	915526
MX0407_CGTACG	7958289	5594744	0.703	328440	0.0413	127200	241360	687	334	194371	2310118	1540	565	9868	2516462	201494	8889	965408	53197	74213	396	53067	6574	27075	12884	35564	7183	3493	3768	115	1722	1623240
MX0407_CTGATC	2701806	1857729	0.6876	174550	0.0646	38704	70502	601	291	93743	1088590	807	183	1576	1184899	98011	17036	147206	5324	8170	151	12983	4754	14932	7850	24621	1986	1420	945	33	588	326820
MX0407_GATCTG	2944118	2145038	0.7286	188035	0.0639	40571	74009	593	269	104615	1357059	606	205	1520	1464005	130806	14627	134679	4303	7651	168	19892	8184	18472	11083	21134	2020	2438	1112	31	845	303588
MX0407_GCATTT	4081858	2880801	0.7058	213672	0.0523	64777	106982	581	270	81958	1595422	962	228	3508	1682078	175448	12665	288819	36850	12013	313	26081	7251	22778	13316	30304	2910	2121	1695	34	934	565191
MX0407_GGGGTT	1690256	1088632	0.6441	145614	0.0861	36444	45263	554	260	41973	516175	368	185	1359	560060	55593	14088	116850	3329	6762	75	11523	4072	12309	6273	14268	1704	1322	1270	35	642	278457
MX0407_GTAGCC	2377819	1704949	0.717	110968	0.0467	25978	60534	582	262	79063	1046870	423	166	1478	1128000	144855	7876	114113	4075	4518	90	10639	2809	13632	4063	12952	1775	956	716	17	450	253413
MX0407_TACAAG	5771550	4054303	0.7025	251948	0.0437	115022	159675	649	340	112353	1607014	1775	1172	7512	1729826	135722	43953	661560	5943	11240	719	31704	9382	21537	16613	32237	3445	2150	1743	31	1822	1344676
MX0407_TCAAGT	3401138	2253801	0.6627	200131	0.0588	58437	88778	594	277	80722	899753	881	310	2984	984650	117310	16338	339684	7844	27145	219	32098	6410	16844	11441	26753	2400	1931	1356	44	906	660428
MX0407_TGCTTT	6515264	4957051	0.7608	243016	0.0373	76064	175062	692	334	221884	3159079	1194	239	4113	3386509	202724	16518	416793	70026	11740	283	34678	8863	22075	16357	29765	3648	3727	1667	30	943	730705
MX0408_AAGCTA	6520767	3905374	0.5989	297241	0.0456	89829	151079	682	352	206119	2519706	2030	219	2106	2730180	195981	93073	184512	17199	13003	472	45490	19069	33866	30661	63855	4426	3120	1958	33	1300	467176
MX0408_ACATCG	5501515	3781221	0.6873	267530	0.0486	98679	155776	624	303	126701	1831846	1938	442	2942	1963869	279648	65623	438122	9923	7695	576	34815	19133	31896	30902	56004	3556	3923	1862	32	1288	832354
MX0408_ATGTTT	8304888	6209316	0.7477	351147	0.0423	82220	233887	731	362	365463	4581015	1399	284	2701	4950862	126190	18295	302897	9315	27782	527	29580	11205	40318	17749	35708	3951	4005	2431	33	1370	627098
MX0408_ATTGGC	2787519	1854483	0.6653	227549	0.0816	49966	81333	556	255	54313	974881	872	232	1852	1032150	65118	15253	220910	3761	5109	281	13884	6451	11467	9837	16920	1828	1666	891	31	669	448257
MX0408_CGTGAT	2763164	1914153	0.6927	173997	0.063	53034	80213	587	260	61465	960040	937	149	1693	1024284	207481	8717	181800	7796	11805	205	18781	7975	15315	14229	20465	1496	2705	950	16	501	389632
MX0408_CTGATC	2125294	1502959	0.7072	156125	0.0735	40961	60952	542	243	36752	869825	870	130	1268	908845	152773	15060	94668	7091	4612	199	17821	6619	15046	9479	25077	2248	1567	1005	18	787	240044
MX0408_GATCTG	4850715	2909804	0.5999	231658	0.0478	86620	115812	609	285	90186	1450830	1708	243	2062	1545029	265171	62950	234043	36376	33217	258	39842	19596	36214	38273	73537	2972	3153	1936	31	1281	515925
MX0408_GTAGCC	3455952	2481379	0.718	152627	0.0442	65132	98464	623	302	131276	1436421	282	336	2227	1570542	186523	19319	213083	6007	8319	158	19595	4839	11805	7828	24502	4371	1223	1627	41	1176	400421
MX0408_TACAAG	5991625	3930878	0.6561	314560	0.0525	151001	174970	636	318	101392	1783346	2194	379	20446	1907757	231185	40089	394434	148992	29158	811	55457	16797	23205	34583	36435	4880	2376	2225	78	1764	1000652
MX0408_TCAAGT	3964531	2681735	0.6764	192343	0.0485	74483	110536	606	277	97432	1139032	739	525	3455	1241183	177841	11042	368645	10151	31724	146	15714	4732	17142	7577	20957	2634	1794	1197	30	932	768294
MX0408_TGCTTT	4711916	3440090	0.7301	254396	0.054	67183	130766	713	334	206659	2266474	3054	109	1462	2477758	230922	15068	178836	8843	10101	175	25400	11050	34935	17152	43952	5772	4037	2964	71	1370	371684
MX0408_TGGTCA	4233588	3085595	0.7288	218442	0.0516	67944	122166	636	295	131255	1572184	1024	416	3413	1708292	175813	4545	354122	8440	7914	811	25281	6584	32297	12383	28490	2786	2872	1614	19	1168	712164
MX0409_AAGCTA	4668201	3347333	0.717	192157	0.0412	83235	137791	687	307	115097	1930568	1649	188	1454	2048956	237924	17871	280534	11874	11472	342	32340	12017	29092	26690	37484	4148	4095	2501	21	1155	588817
MX0409_ACATCG	3077005	2201884	0.7156	198983	0.0647	66480	94891	665	313	145214	1384534	1527	118	979	1532372	171264	12397	84999	9479	17809	150	22528	9258	31528	16695	33415	4770	3301	2549	63	1211	248096
MX0409_ATTGGC	4224045	2719915	0.6439	310185	0.0734	121374	149632	581	256	64921	933930	1653	469	3741	1004714	154412	27642	281493	10606	6385	371	57817	44631	46728	109825	56683	5336	2561	2364	42	2114	906191
MX0409_CAAGTT	5240850	3916049	0.7472	257329	0.0491	89205	174471	665	312	239929	2263871	1513	307	2687	2508307	352265	17327	264708	6495	6853	478	27605	8147	39437	14392	45408	5656	3303	2680	39	1876	611073
MX0409_CGTACG	4862870	3547753	0.7296	268102	0.0551	98376	165868	657	302	137326	2105312	1889	335	2602	2247464	158671	24834	327872	11386	11699	308	25491	10434	26565	17834	32849	3024	4687	1640	19	867	642109
MX0409_CGTGAT	4993652	3625560	0.726	284226	0.0569	69008	155524	669	314	194716	2579663	2152	164	1746	2778441	237490	25316	120643	7446	11691	171	29156	10133	30621	15138	27537	4196	3015	1967	39	1050	321510
MX0409_CTGATC	2922961	2141488	0.7326	182685	0.0625	35849	87931	640	302	102660	1662157	935	41	565	1766358	125194	12289	32516	4382	6071	230	15371	4614	18929	7303	18802	2942	2706	1772	24	756	121229
MX0409_GATCTG	5949401	3867304	0.65	329483	0.0554	133700	175660	664	321	152030	1942623	3301	324	3100	2101378	249286	82671	260474	16813	14453	734	58006	62221	63430	103780	88040	5648	5393	2676	45	1810	750446
MX0409_GCATTT	4659333	2980237	0.6396	308989	0.0663	139755	146634	621	296	92530	1248248	2931	357	3213	1347279	123189	27191	343882	11074	26111	231	44651	48685	41424	94186	48946	5259	3114	2605	51	1460	810899
MX0409_GGGGTT	3360653	2325490	0.692	243474	0.0724	44479	104635	639	307	125400	1687246	1357	33	752	1814788	156445	75427	50854	5010	7149	178	17267	9253	16211	12166	17291	2462	1817	1000	26	496	137650
MX0409_TCAAGT	9793029	6630415	0.6771	473637	0.0484	265409	330318	720	338	170195	2295178	2272	2206	11199	2481050	165840	123177	1093979	9789	9448	676	35070	24698	46602	39529	67568	6185	6300	2743	64	1974	2515723
MX0409_TGGTCA	2431518	1680152	0.691	170557	0.0701	62498	70824	531	249	91084	787135	299	208	1615	880341	273817	13167	126463	5093	9315	94	20194	3778	18183	5816	24164	2771	3110	1142	26	1178	291500
MX0410_ACATCG	7278567	5137691	0.7059	537141	0.0738	62513	196276	638	315	155396	4104152	917	200	1582	4262247	154838	18076	202111	6269	7839	532	24514	7520	18519	11706	23704	2616	3813	1488	30	779	391090
MX0410_ATGTTT	5161509	3496515	0.6774	423830	0.0821	80443	136746	693	342	187643	2373550	1111	106	2228	2564638	284331	42999	137250	21833	16735	153	27216	8010	29962	12587	45182	6426	3431	3420	88	1464	290790
MX0410_ATTGGC	3839036	2496757	0.6504	402732	0.1049	70634	117813	573	272	77163	1239357	1272	222	2121	1320135	179907	34965	326215	7551	13022	269	19318	6866	21831	12114	28484	3204	2200	1738	33	873	518032
MX0410_CAAGTT	8126971	6006404	0.7391	554755	0.0683	103069	247176	771	404	374133	4307287	1829	271	2645	4686165	356977	24286	207807	22604	11294	435	35983	11166	51181	19183	59576	11513	3922	4233	110	2102	497867
MX0410_CGTACG	1507256	772707	0.5127	349462	0.2319	25978	40393	478	228	27183	310252	388	200	1343	339366	40704	3701	98790	2462	3543	81	9162	3346	11895	4969	11438	994	851	719	8	409	240269
MX0410_CGTGAT	6659747	4036433	0.6061	541252	0.0813	131321	186455	712	344	171942	2026745	1520	450	3256	2203913	197246	62879	475107	15975	16630	356	41197	20113	42612	31998	78819	5249	5012	2817	72	1940	834498
MX0410_GCATTT	6912932	4961552	0.7177	485135	0.0702	76452	200242	704	372	283402	3729055	1478	140	2642	4016717	141932	33290	222457	5873	8010	209	28843	9933	30917	13347	35926	6963	3787	3068	72	1296	398912
MX0410_GGGGTT	3257762	1799720	0.5524	336705	0.1034	73057	88718	609	285	65132	803583	1181	239	2020	872155	102969	58890	176659	7702	11493	311	19928	16036	16641	25245	25447	2379	3107	1318	36	903	458501
MX0410_GTAGCC	4096898	3020456	0.7373	286388	0.0699	49373	126148	628	313	127625	1862740	1206	270	2186	1994027	246517	9773	209479	5459	5910	140	16937	4403	24894	6867	27248	2735	3001	1515	22	845	460684
MX0410_TACAAG	5865068	4271331	0.7283	435858	0.0743	82613	168590	662	339	363632	2814062	1254	114	1423	3180485	414600	23017	133803	16038	22296	207	26643	7337	36534	10392	45622	10380	3170	4617	138	1966	334086
MX0410_TGCTTT	1314191	804702	0.6123	218416	0.1662	36120	48074	412	191	5580	105945	531	428	3045	115529	59949	3998	161961	2486	5558	137	9581	6235	16428	11051	27156	1319	1079	618	11	762	380844
MX0410_TGGTCA	4623253	3321944	0.7185	374821	0.0811	48261	124757	654	315	206712	2402814	682	155	2085	2612448	220135	11218	130610	4556	7669	181	15283	5601	21232	7824	23881	3670	2166	1641	42	804	252983
MX0411_AAGCTA	5849915	3807556	0.6509	495742	0.0847	99778	191560	737	388	280185	2081975	1275	294	3694	2367423	418357	39521	222469	9261	9091	384	36846	10752	52262	19311	63501	8096	5970	3976	70	2129	538137
MX0411_ATGTTT	10448620	6590824	0.6308	729706	0.0698	303471	343539	729	373	252483	2958570	2172	1216	8009	3222450	550932	210815	763322	20301	10641	648	93428	21875	42627	35871	79074	7313	7208	3399	88	3688	1517144
MX0411_CTGATC	2611381	1656142	0.6342	263910	0.1011	55603	85428	607	290	100796	953666	716	121	999	1056298	168941	18743	74342	7080	18105	125	14565	5342	21358	8558	27701	4419	2815	2322	62	991	224375
MX0411_GATCTG	5983421	4088138	0.6832	516380	0.0863	83393	207441	668	310	256061	2082801	1126	482	4257	2344727	420100	20261	370324	7046	12775	214	27658	8032	28242	11121	33222	4447	4316	2209	57	1312	792075
MX0411_GTAGCC	5142818	3466624	0.6741	334727	0.0651	63575	169678	682	341	174362	2490217	1588	108	957	2667232	306965	56704	65677	13740	5148	201	32063	8550	28443	15803	41885	3980	3562	2002	40	1041	213588
MX0411_TACAAG	10302670	6035636	0.5858	889141	0.0863	302574	395440	764	387	201540	1896168	2641	439	10024	2110812	294067	144225	428099	59490	24914	1720	142867	179261	113859	308160	97561	8403	11455	4429	89	3491	2102734
MX0411_TCAAGT	5276822	3662495	0.6941	466295	0.0884	62963	177366	702	356	196805	2583845	999	180	1989	2783818	187649	19327	168787	7692	8505	232	24761	5795	30739	9175	26029	3487	2688	1853	36	1087	380835
MX0411_TGCTTT	8802156	5301689	0.6023	802884	0.0912	158487	261732	666	344	139742	3055827	1362	461	3931	3201323	354773	52017	456649	24724	16467	875	53181	16279	37602	37202	63982	5430	3763	3415	54	1882	972071

## Sheet: Centroblasts
Centroblasts
Library_Index	Total Reads >= 15bp	Aligned Reads Post-Filter	% Aligned Reads	Unaligned Reads	% Unaligned Reads	Filtered Reads without XA	Chastity Failed Reads Post-Filter	miRNA Species	miRNA Species Covered by >= 10 Reads	Total miRNA	Crossmapped miRNA	mature miRNA	precursor miRNA	miRNA loop	unannotated miRNA	snoRNA	tRNA	rRNA	snRNA	scRNA	srpRNA	Other RepeatMasker RNAs	RNA (No CDS)	3' UTR	5' UTR	Coding Exon	Intron	LINE	SINE	LTR	Satellite	RepeatMasker DNA	RepeatMasker Simple repeat	RepeatMasker Other	RepeatMasker Unknown	Unknown
MX0781_AATTAT	8813966	4297587	0.4876	1505959	0.1709	240622	278843	714	351	2637893	206720	2414987	14249	190	1747	294944	30261	247076	11494	12448	147	108	97410	49238	116054	82424	110617	19887	13000	11847	490	3626	957	44	45	557577
MX0781_AGATGT	8971670	5880718	0.6555	556452	0.062	309375	386108	686	348	2410254	216082	2177473	7374	1023	8302	352553	33059	731436	14547	11825	660	363	123828	35698	143477	64350	131471	18239	12235	9279	120	4189	2872	31	67	1780165
MX0781_AGCGCT	6053010	3626948	0.5992	707602	0.1169	181943	254066	651	317	2306747	209923	2082055	13141	192	1436	193730	33251	104874	8194	15203	173	89	77137	37505	106682	73355	94187	14201	10753	8689	245	3214	887	51	35	537746
MX0781_ATCAGT	16909750	5858106	0.3464	3690712	0.2183	504198	419809	707	353	2390869	194337	2181361	7594	971	6606	246205	58287	572787	23277	16043	513	271	157815	23160	123623	38859	198185	62096	15791	33018	1354	6068	4017	76	149	1885643
MX0781_CCGTAT	9640727	6406063	0.6645	600238	0.0623	338364	425162	689	344	2452109	192735	2238575	10458	1137	9204	353366	23989	791372	31982	19602	150	110	97764	46192	152578	89538	127755	16156	13093	9703	160	4004	2046	22	47	2174325
MX0781_CGGCCT	4292516	2588780	0.6031	549076	0.1279	79506	175608	630	294	1974449	152786	1813308	7539	153	663	216852	35813	30288	11775	7737	127	53	33398	19085	29470	27127	40059	5112	4551	2678	96	719	205	19	7	149160
MX0781_CTATCT	8617000	5322558	0.6177	641395	0.0744	287471	367900	717	363	2422942	197461	2210638	8381	786	5676	296538	38078	580119	15282	19774	433	218	137882	29414	108215	51983	115031	20501	11687	11031	278	3285	2431	47	41	1457348
MX0781_CTGGGT	10067673	6410599	0.6368	802383	0.0797	305912	491042	703	362	2601536	233660	2350368	9300	1010	7198	314988	35403	920102	16725	14786	674	341	118776	27781	118389	51401	106165	13780	11819	7039	117	2527	2556	22	25	2045647
MX0781_GAGAGT	11874377	7457915	0.6281	779814	0.0657	463461	490170	771	394	3388648	307097	3059428	11009	1506	9608	531518	161853	633811	19119	45787	716	351	193566	39112	140740	69728	166304	30534	14610	15856	291	4464	5080	57	59	1995711
MX0781_GATGCT	9368091	5977241	0.638	588683	0.0628	324458	408830	683	339	2152431	177834	1955433	8300	1181	9683	427953	34580	807184	20812	19975	770	320	80335	32154	119356	57612	134439	17189	10743	9980	146	3175	3212	34	48	2044793
MX0781_GCCGGT	7020947	4327156	0.6163	634581	0.0904	244005	324170	678	334	2120080	165508	1943764	6352	536	3920	200754	29632	432254	12791	11499	288	185	99866	18620	93898	31654	115892	35608	10389	16126	350	3844	2185	48	58	1091135
MX0781_GTTTGT	10227303	5833834	0.5704	845298	0.0827	332479	385444	710	366	2776150	215208	2544155	10015	870	5902	355297	46820	632441	25142	22000	586	292	106193	67558	87127	107934	118954	18891	7616	8616	332	2162	2391	36	37	1447259
MX0781_TAGGAT	6928439	4286981	0.6188	644427	0.093	190952	264890	688	360	3083291	245344	2828805	7365	324	1453	367908	38497	75154	19449	10678	116	93	88552	36173	60553	45640	86844	9760	7812	4379	108	1426	584	31	20	349913
MX0781_TATCGT	13841225	7751573	0.56	1418069	0.1025	451917	528674	757	387	3457447	274382	3161881	11571	1190	8423	369749	67481	881581	21664	25691	666	365	187189	48254	147856	82875	168581	32792	15505	21520	520	4685	3218	43	78	2213813
MX0781_TCTTCT	8018308	4663212	0.5816	695828	0.0868	273523	319640	676	327	1886082	151640	1720245	7033	672	6492	214905	33133	548002	16378	17201	489	296	151144	22687	92514	43715	92932	17647	8936	8737	148	2477	2265	22	39	1503463
