# Supplementary material for: Comprehensive miRNA sequence analysis reveals survival differences in diffuse large B-cell lymphoma patients
Source: Genome Biol. 2015 Jan 29;16(1):18. doi: 10.1186/s13059-014-0568-y (PMC4308918; doi:10.1186/s13059-014-0568-y)
Supplement: Additional file 4: Table S4. — Genomic coordinates of identified candidate novel miRNAs. [file 13059_2014_568_MOESM4_ESM.xlsx]

## Sheet: Caption
Supplementary Table S4 - Genomic coordinates and expression levels (RPM) of identified candidate novel miRNAs

## Sheet: Novel miRNA
Novel miRNA Name	miRNA ID	mirBase Assigned Name	Chromosome	Start	End	Strand	Transcript Position Start	Transcript Position End	Sequence	DLBCL_MX0404_AAGCTA	DLBCL_MX0404_ACATCG	DLBCL_MX0404_ATGTTT	DLBCL_MX0404_ATTGGC	DLBCL_MX0404_CGTGAT	DLBCL_MX0404_CTGATC	DLBCL_MX0404_GATCTG	DLBCL_MX0404_GTAGCC	DLBCL_MX0404_TACAAG	DLBCL_MX0404_TCAAGT	DLBCL_MX0404_TGCTTT	DLBCL_MX0404_TGGTCA	DLBCL_MX0405_AAGCTA	DLBCL_MX0405_ACATCG	DLBCL_MX0405_ATTGGC	DLBCL_MX0405_CAAGTT	DLBCL_MX0405_CGTACG	DLBCL_MX0405_CGTGAT	DLBCL_MX0405_CTGATC	DLBCL_MX0405_GATCTG	DLBCL_MX0405_GCATTT	DLBCL_MX0405_GGGGTT	DLBCL_MX0405_TCAAGT	DLBCL_MX0405_TGGTCA	DLBCL_MX0406_ACATCG	DLBCL_MX0406_ATGTTT	DLBCL_MX0406_ATTGGC	DLBCL_MX0406_CAAGTT	DLBCL_MX0406_CGTACG	DLBCL_MX0406_CGTGAT	DLBCL_MX0406_GCATTT	DLBCL_MX0406_GGGGTT	DLBCL_MX0406_GTAGCC	DLBCL_MX0406_TACAAG	DLBCL_MX0406_TGCTTT	DLBCL_MX0406_TGGTCA	DLBCL_MX0407_AAGCTA	DLBCL_MX0407_ATGTTT	DLBCL_MX0407_CAAGTT	DLBCL_MX0407_CGTACG
NOVELM00001	NOVELM00001M		10	88810012	88810064	+	35	52	gaaguuucucugaacgug	0	0	0.427289	0	0.239743	0	0.553735	1.24315	0.253686	0	0.523793	0	0	0.194851	0	0.10612	0	0.307495	0.222412	0.0916494	0	0	0.321088	0	0	0.480988	0	0	0	0.46463	0	0	0.275032	0	0	0.280616	0	0	0.0377875	0.049462
NOVELM00001	NOVELM00001S		10	88810012	88810064	+	1	21	cuuucagggaucauuucuaua	0	0	0	0	0	0	0	0	0	0	0	0	0	0	0	0	0	0	0	0	0	0	0	0	0	0	0	0	0	0	0	0	0	0	0	0	0	0	0	0
NOVELM00002	NOVELM00002M		10	18278745	18278835	-	1	20	cagagucucguucuguugcc	0	0	0	0	0	0	0	0	0	0	0	0	0	0	0	0	0	0	0	0	0	0	0	0	0	0	0	0	0	0	0	0	0	0	0	0	0	0	0	0
NOVELM00002	NOVELM00002S		10	18278745	18278835	-	74	90	cgauucuccugccucag	0	0	0	0	0	0	0	0	0	0	0	0	0	0	0	0	0	0	0	0	0	0	0	0	0	0	0	0	0	0	0	0	0	0	0	0	0	0	0	0
NOVELM00003	NOVELM00003M		10	112290645	112290718	-	1	21	caggcuggucucgaacuccug	0	0	0	0	0	0	0	0	0	0	0	0	0	0	0	0	0	0	0	0	0	0	0	0	0	0	0	0	0	0	0	0	0	0	0	0	0	0	0	0
NOVELM00003	NOVELM00003S		10	112290645	112290718	-	54	73	aagugcugagauuacaggug	0	0	0	0	0	0	0	0	0	0	0	0	0	0	0	0	0	0	0	0	0	0	0	0	0	0	0	0	0	0	0	0	0	0	0	0	0	0	0	0
NOVELM00004	NOVELM00004M		10	69163107	69163168	-	1	21	gauccaucucugccuguauug	0	0	0	0	0	0	0	0	0	0.729559	0	0	0	0	0	0	0	0	0	0	0	0	0	0	0	0	0.416574	0	0	0.744116	0	0	0	0	0	0	0	0	0	0
NOVELM00004	NOVELM00004S		10	69163107	69163168	-	39	61	ccuacaggcuggaaugggcucaa	0	0	0	0	0	0	0	0	0	0	0	0	0.113162	0	0	0	0	0	0	0	0	0	0	0	0	0	0	0	0	0	0	0	0	0	0	0	0	0	0	0
NOVELM00005	NOVELM00005M		10	72082673	72082733	-	38	60	cccaucugauggggaauggccug	0.712413	0	0	0	0.313256	0.881383	0.213169	0	0.941004	0	0.287779	0.309157	0	0	0	0.502511	0.34391	0.327049	0.252809	0	0	0.249362	1.63352	0	0.629765	0.500617	0.327049	0	0.124447	0	0.078736	0	0	0	0.587585	0	0.212224	0.542472	0.216897	0
NOVELM00005	NOVELM00005S		10	72082673	72082733	-	1	22	aggccauuccccaucagaugag	0	0	0	0	0.317202	0	0.251772	1.06898	0.196625	0	0.242791	0	0	0	0.371144	0.378033	0.10205	0	0	0	0	0.217425	0	0	0.0909926	0	0	0.54446	0	1.6065	0.0146651	0	0	0	0	1.0613	0	0	0.176203	0
NOVELM00007	NOVELM00007M		10	12961329	12961417	-	1	22	ggguuucaccauguuggccagg	0	0	0	0	0	0	0	0	0	0	0	0	0	0	0	0	0	0	0	0	0	0	0	0	0	0	0	0	0	0	0	0	0	0	0	0	0	0	0	0
NOVELM00007	NOVELM00007S		10	12961329	12961417	-	67	88	ucccaaagugcugggauuacag	0	0	0	0	0	0	0	0	0	0	0	0	0	0	0	0	0	0	0	0	0	0	0	0	0	0	0	0	0	0	0	0	0	0	0	0	0	0	0	0
NOVELM00008	NOVELM00008M		10	27120394	27120453	-	1	22	gucgcccaggcuggagugcagu	0	0	0	0	0	0	0	0	0	0	0	0	0	0	0	0	0	0	0	0	0	0	0	0	0	0	0	0	0	0	0	0	0	0	0	0	0	0	0	0
NOVELM00008	NOVELM00008S		10	27120394	27120453	-	42	59	gcaagcuccgccuccugg	0	0	0	0	0	0	0	0	0	0	0	0	0	0	0	0	0	0	0	0	0	0	0	0	0	0	0	0	0	0	0	0	0	0	0	0	0	0	0	0
NOVELM00009	NOVELM00009M		10	36675176	36675249	-	1	20	cucuguugcccaggcuggag	0	0	0	0	0	0	0	0	0	0	0	0	0	0	0	0	0	0	0	0	0	0	0	0	0	0	0	0	0	0	0	0	0	0	0	0	0	0	0	0
NOVELM00009	NOVELM00009S		10	36675176	36675249	-	54	73	ugccuccuggguucacacca	0	0	0	0	0	0	0	0	0	0	0	0	0	0	0	0	0	0	0	0	0	0	0	0	0	0	0	0	0	0	0	0	0	0	0	0	0	0	0	0
NOVELM00010	NOVELM00010M		10	115463433	115463489	-	35	56	cugcgaucuauugaaagucagc	5.87179	7.64884	13.6391	8.86335	20.3618	4.53282	8.61239	1.16938	3.57253	6.30781	1.52691	8.39191	2.41529	11.2037	0.474906	2.73886	8.05939	1.31676	2.82551	4.66502	12.1256	5.6801	6.7068	2.99968	5.94663	18.8605	5.6801	17.3245	7.29821	3.1219	10.9039	6.16136	10.2866	9.37121	0.821806	2.50649	5.30695	10.5725	8.74098	11.3775
NOVELM00010	NOVELM00010S		10	115463433	115463489	-	1	18	uugggguuucguauguag	0	0	0.638452	0	0.486846	0	0.756801	0	0.331558	0	0	0	0	0.432258	0	0	0.282052	0	0	0.417923	0.20839	0	0	0.155975	0.0682619	0	0	0	0	0	0.059549	1.18917	0	0.523793	0	0.638452	0.190718	0	0	0.309157
NOVELM00011	NOVELM00011M		10	126314113	126314171	+	1	23	cuggccaggccuggacgauggau	0.389505	0.302429	0	0	2.81307	0	0	0	0	0	0	0	0	0	0	0	0	0	0	0	0.90079	0	0.302428	0.700515	0	0	0	0	0	0.327049	0.774864	0	0	0	0	0.321088	0.54446	0	0	0.188188
NOVELM00011	NOVELM00011S		10	126314113	126314171	+	37	58	ccucgccugccccuggccaggc	0	0	0	0	0.466056	0	0	0	0	0	0	0	0	0	0	0	0	0	0	0	0	0	0	0.176203	0	0	0	0	0	0	0	0	0	0	0	0	0	0	0	0
NOVELM00012	NOVELM00012M		10	127644123	127644192	-	49	69	cugggaggucaaggcugcagu	0	0	0	0	0	0	0	0	0	0	0	0	0	0	0	0	0	0	0	0	0	0	0	0	0	0	0	0	0	0	0	0	0	0	0	0	0	0	0	0
NOVELM00012	NOVELM00012S		10	127644123	127644192	-	1	24	cuguagucccagcuacuugggagg	0	0	0	0	0	0	0	0	0	0	0	0	0	0	0	0	0	0	0	0	0	0	0	0	0	0	0	0	0	0	0	0	0	0	0	0	0	0	0	0
NOVELM00013	NOVELM00013M		10	94037433	94037478	-	26	45	cuggucucgaacuccugacc	0	0	0	0	0	0	0	0	0	0	0	0	0	0	0	0	0	0	0	0	0	0	0	0	0	0	0	0	0	0	0	0	0	0	0	0	0	0	0	0
NOVELM00013	NOVELM00013S		10	94037433	94037478	-	1	22	gugggguuucaccauguuggcc	0	0	0	0	0	0	0	0	0	0	0	0	0	0	0	0	0	0	0	0	0	0	0	0	0	0	0	0	0	0	0	0	0	0	0	0	0	0	0	0
NOVELM00014	NOVELM00014M		11	111692162	111692226	-	46	64	gagcuugacucuagucugg	0.364344	0.234458	0.042775	0	0.583351	0.235042	0.295559	0.988724	0.57491	0.838052	0	2.25688	0	0.527324	0.173622	0.307495	0.840477	0	0.385678	0.216897	1.67453	0.364344	0.18457	0.368982	0	0.887574	0.576892	2.16509	0.43654	0	0.548037	0.490129	0	0	0	0.555735	0.240507	0	0.702242	0.754464
NOVELM00014	NOVELM00014S		11	111692162	111692226	-	1	18	aagggaaugggcuuggcg	0	0	0.103285	0	0	0.585468	0.284453	0	0.216897	0	0	0	0	0	0	0.193077	0	0	0.474906	0	0	0	0	0	0	0.448774	0	0	0	0	0	0	0.241878	0	0	0	0.164135	0	0.292739	0.156755
NOVELM00015	NOVELM00015M	hsa-mir-10392-5p	11	64645994	64646081	-	1	23	gcgcuucgacgggcugggcugug	5.94663	1.82556	1.22966	10.733	13.2692	3.37095	14.783	7.94572	4.77247	5.30695	8.97962	6.08758	16.2332	8.61239	5.54616	11.7111	10.9039	7.55566	6.93829	6.01406	11.0584	9.88173	4.81526	12.873	5.13176	5.30695	8.80216	2.91768	11.0584	14.9833	10.5725	5.18466	10.9039	1.98337	2.29307	5.80985	13.9962	8.74098	9.88173	4.01723
NOVELM00015	NOVELM00015S	hsa-mir-10392-3p	11	64645994	64646081	-	64	87	ccggccccgccucggcuccgcacc	0	0.113162	0.175653	0	0	0	0	0	0	0	0.265648	0	0	0	0	0	0	0	0	0	0	0	0	0	0	0.0955392	0	0	0.113162	0	0	0	0	0	0	0	0	0	0.0647026	0
NOVELM00017	NOVELM00017M		11	90010216	90010281	+	1	22	ugaccuguaggcucuuguuagc	0.660728	0.0588276	1.89399	0	0	0	0	0	0	0	0.279416	0	0	0.010926	0	0	0	0	0	0	0	0	0.441044	0	0	0	0	0	0.698789	0	0	0	0	0.858884	0	0	0	0	0	2.22167
NOVELM00017	NOVELM00017S		11	90010216	90010281	+	43	65	uaacaagaucuuaccaagucaga	0	0	0.0285519	0	0	0	0	0	0	0	0	0	0	0	0	0	0	0	0	0	0	0	0	0	0	0	0	0	0	0	0	0	0	0	0	0	0	0	0	0.10452
NOVELM00018	NOVELM00018M		11	104123271	104123347	+	56	76	ugaucucggaagcuaagcagg	0.214717	0.290163	0.401338	0	2.14589	0	0	0.783037	0.240507	0	0.233874	0.368982	0	1.47827	0.239743	0.0682619	0.57277	0	0	0.19233	0	0.495012	0.252809	1.19437	0.831926	1.25649	0.655547	0.934022	0	0.323113	0.107397	0.450236	0	1.1735	0	1.11463	1.47827	0.525559	0.317202	0.563149
NOVELM00018	NOVELM00018S		11	104123271	104123347	+	1	25	uuguucuuuuggcuuaggauugacu	0	0	0	0	0	0	0	0	0	0	0	0	0	0	0	0	0	0	0	0	0	0	0	0	0	0	0	0	0	0	0	0	0	0	0	0	0	0	0	0
NOVELM00019	NOVELM00019M		11	1498845	1498901	-	1	23	ggcacugaccacgucacuggauc	1.42635	0.700515	1.84219	0.963289	0.907656	0.224271	0.411725	1.15538	3.05779	3.03073	1.19957	1.82556	1.47214	1.42084	0.680364	2.3534	1.16525	0.907656	1.01918	4.33641	1.79844	2.31309	0.838052	0.764609	0.947268	0.821806	0.98497	0.712413	1.37079	0	0.811348	0.268329	1.26464	1.6265	0	1.45459	1.26464	0.877944	1.38319	4.53282
NOVELM00019	NOVELM00019S		11	1498845	1498901	-	36	56	uucagugucuggugagggucc	0	0	0	0	0	0	0	0	0	0	0	0.0955392	0	0	0.212224	0	0.296425	0	0	0.172784	0	0	0	0	0	0	0	0	0	0	0.0230939	1.54863	0	0	0.11991	0	0	0	0	0
NOVELM00020	NOVELM00020M		11	118865850	118865908	-	1	22	gucgcccaggcuggagugcagu	0	0	0	0	0	0	0	0	0	0	0	0	0	0	0	0	0	0	0	0	0	0	0	0	0	0	0	0	0	0	0	0	0	0	0	0	0	0	0	0
NOVELM00020	NOVELM00020S		11	118865850	118865908	-	42	58	gcaaccuccgcuuccug	0	0	0	0	0	0	0	0	0	0	0	0	0	0	0	0	0	0	0	0	0	0	0	0	0	0	0	0	0	0	0	0	0	0	0	0	0	0	0	0
NOVELM00021	NOVELM00021M		11	72777196	72777260	-	43	64	cuguucuguuccauuggucuau	0	0	0	0	0	0	0	0	0	0	0	0	0	0	0	0	0	0	0	0	0	0	0	0	0	0	0	0	0	0	0	0	0	0	0	0	0	0	0	0
NOVELM00021	NOVELM00021S		11	72777196	72777260	-	1	22	agaucaguugguuguaggugug	0	0	0	0	0	0	0	0	0	0	0	0	0	0	0	0	0	0	0	0	0	0	0	0	0	0	0	0	0	0	0	0	0	0	0	0	0	0	0	0
NOVELM00022	NOVELM00022M		11	122928783	122928833	-	29	50	cuuccuuggaugucugagugac	2.41529	3.72593	11.9144	0.941004	5.00274	1.51453	0.842902	4.69174	1.40848	8.55885	2.99968	3.43614	0.86138	2.69047	1.1735	2.14589	2.71449	1.70852	2.31309	6.16136	4.43015	8.15038	9.49976	0.881383	1.7231	1.97419	3.23981	5.60919	1.26464	5.30695	0.792016	15.9801	1.15538	1.54863	1.34727	1.01003	1.05018	3.27206	2.69047	2.82551
NOVELM00022	NOVELM00022S		11	122928783	122928833	-	1	23	caccagaauucaagguguuggca	1.1775	4.05253	1.69431	0	0	0	0	0	1.81807	0	0.34391	0.966157	0.115872	0.609032	0.911608	0	0.252809	0	0.342692	0.636128	0	1.29423	4.77247	0.162266	0.381452	1.04626	1.56658	2.02564	0.157739	2.13621	0.0955392	1.23405	0.663673	0	0.592069	0.35637	5.98034	0.210695	0.759138	1.32557
NOVELM00024	NOVELM00024M		11	62358964	62359007	-	26	43	uuuuugucgguacaggag	2.76319	0.153841	0.877944	2.08436	1.38319	0.191583	2.55004	1.02291	1.29423	0	4.05253	1.90124	2.15549	0.599001	1.7231	1.40848	5.60919	1.45459	0.834989	0.884478	2.43872	1.26056	1.83388	6.24132	1.05742	0.811348	1.77097	13.2692	4.05253	1.99254	1.06517	3.27206	0.845926	1.52691	1.78446	0.479459	1.4603	2.37229	0.754464	0.413095
NOVELM00024	NOVELM00024S		11	62358964	62359007	-	1	19	uccggugguggcagaggug	0	0	0	0.625639	0	0.213943	0.240507	0.420829	0	0	0	0	0.546248	0.156755	0	0	0.141385	0	0	0	0	0	0	0	0.581113	0.0636212	0.466056	0	0	0	0	0	0	0	0.353841	0	0	0	0.0472341	0
NOVELM00026	NOVELM00026M		12	105721698	105721757	+	38	59	aaaaacugugauuacuuuugca	0	0	0	0	0	0	0	0	0	0	0	0	0	0	0	0	0	0	0	0	0	0	0	0	0	0	0	0	0	0	0	0	0	0	0	0	0	0	0	0
NOVELM00026	NOVELM00026S		12	105721698	105721757	+	1	20	aaaaguaaucgcaguuuuug	0	0	0	0	0	0	0	0	0	0	0	0	0	0	0	0	0	0	0	0	0	0	0	0	0	0	0	0	0	0	0	0	0	0	0	0	0	0	0	0
NOVELM00027	NOVELM00027M		12	6893236	6893306	-	50	70	caggaguucugggcuguagug	0.594572	0	0	0	0	0	0	0	0	0	0	0	0	0	0	0	0	0	0	0	0	0	0	0	0	0	0	0	0	0	0	0	0	0	0	0	0	0	0	0
NOVELM00027	NOVELM00027S		12	6893236	6893306	-	1	22	cuguagucucagcuacucagga	0	0	0	0	0	0	0	0	0	0	0	0	0	0	0	0	0	0	0	0	0	0	0	0	0	0	0	0	0	0	0	0	0	0	0	0	0	0	0	0
NOVELM00028	NOVELM00028M		12	120638839	120638911	-	52	72	caggggucgccggcgggaagc	0.41552	0.35637	0	0	0	0.410264	0	0.434122	1.77097	0.671662	0	0.226491	0.90079	0	0	0.210695	0	1.05742	0.269402	0.428599	0.947268	0	0.244914	0.811348	0	1.14713	1.38319	0.261128	0	0.868307	0	0	0	0.241878	0	0.197791	0.200506	0	0.0670388	0.444176
NOVELM00028	NOVELM00028S		12	120638839	120638911	-	1	23	ucucucgccaggcguccucgugg	1.73823	0.241878	0	1.00202	3.59338	0.396261	0.744116	0.738615	1.24787	4.57522	0.0996185	0.587585	0.153841	0.263885	2.25688	2.07573	1.13092	2.71449	0.24723	0.43654	1.09109	0.221814	1.56658	0.780428	0.741366	0.427289	0.668924	0.432258	0.502511	0.801868	0.555735	0.389505	0	0.960421	0.171757	0.592069	0.363333	0	1.23844	0
NOVELM00029	NOVELM00029M		12	123180470	123180532	-	1	21	cccagaaaucugguaugccag	0	0	0.116375	2.38276	0.529324	0	0.279416	0	0.281334	0	5.00274	0.531325	0	0	0	0.275032	4.48104	0	47.9386	0	0	0	0.17073	0	0	0.242791	0.868307	0	3.21019	2.88878	0.188188	1.48974	0.461802	0.941004	0.922409	0	0.557383	0	1.44435	0.149021
NOVELM00029	NOVELM00029S		12	123180470	123180532	-	41	62	ugacaagccaggcuucuggucu	0	0	0	0	0	0	0	0	0	0	0	0	0	0	0	0	0	0	0	0	0	0	0	0	0	0	0	0	0	0	0	0	0	0	0	0	0	0	0	0
NOVELM00030	NOVELM00030M		12	108979408	108979495	-	1	20	ggaggaucgcuugaguccag	0	0	0	0	0	0	0	0	0	0	0	0	0	0	0	0	0	0	0	0	0	0	0	0	0	0	0	0	0	0	0	0	0	0	0	0	0	0	0	0
NOVELM00030	NOVELM00030S		12	108979408	108979495	-	68	87	ugggugacagagcgagaccu	0	0	0	0	0	0	0	0	0	0	0	0	0	0	0	0	0	0	0	0	0	0	0	0	0	0	0	0	0	0	0	0	0	0	0	0	0	0	0	0
NOVELM00031	NOVELM00031M		12	34372807	34372861	-	37	54	agaguucucuuuucuuug	0	0	0	0	0.182934	0	0.467481	0	0.31105	0	0	0	0	0	0	0.169946	0	0	0	0	0.693753	0.473256	0	0	0	0.0608253	0	0	0.273049	0	0.0441072	0	0	0	0	0.350952	0	0	0	0.507312
NOVELM00031	NOVELM00031S		12	34372807	34372861	-	1	18	agugcugggauuacaggc	0	0	0	0	0	0	0	0	0	0	0	0	0	0	0	0	0	0	0	0	0	0	0	0	0	0	0	0	0	0	0	0	0	0	0	0	0	0	0	0
NOVELM00033	NOVELM00033M		12	24715647	24715688	+	23	41	cggcgggggcggggggggg	0.587585	0	0.0734694	0	0	0.278216	0.197208	1.43186	0	0.682412	0	0.434122	0	0.21011	0.856387	0	0.123094	0	0	0.222412	0.529324	0	0	0.432258	0	0	0	0.342692	0.316295	0	0	0	0	0	0	0	0.290162	0	0.278216	0.347958
NOVELM00033	NOVELM00033S		12	24715647	24715688	+	1	19	ccggcgcccgccccggggg	0	0	0	0	0	0	0	0	0	0	0	0	0	0	0	0	0	0	0	0	0	0	0	0	0	0	0	0	0	0	0	0	0	0	0	0	0	0	0	0
NOVELM00034	NOVELM00034M		12	121312440	121312496	-	1	23	cucugcuuccagugugacaucga	0.226491	0.609032	0.0192061	0.555735	0.947268	0.263885	0.376654	0	0.471606	0	0.189853	0.629765	3.23981	0.155196	1.06517	0.156755	0	0	0.363333	0.245707	0	0	0.297292	0.856387	0.792016	0.578875	0.911608	0.387934	0	0.427289	0.250048	0.303575	0	0	0.150456	0	0.915561	0.313256	0.578875	0.258443
NOVELM00034	NOVELM00034S		12	121312440	121312496	-	34	56	gaugccauauuggaagcaaggca	0	0	0	0	0	0	0	0	0	0	0	0	0	0	0	0	0	0	0	0	0	0	0	0	0	0	0	0	0	0	0	0	0	0	0	0	0	0	0	0
NOVELM00035	NOVELM00035M		12	50639116	50639173	-	36	57	cugcagacucgaccucccaggc	0	0	0	0	0	0	0	0	0	0	0	0	0	0	0	0	0	0	0	0	0	0	0	0	0	0	0	0	0	0	0	0	0	0	0	0	0	0	0	0
NOVELM00035	NOVELM00035S		12	50639116	50639173	-	1	20	cccaggcuagagugcagugg	0	0	0	0	0	0	0	0	0	0	0	0	0	0	0	0	0	0	0	0	0	0	0	0	0	0	0	0	0	0	0	0	0	0	0	0	0	0	0	0
NOVELM00036	NOVELM00036M		12	111779521	111779585	+	1	23	cuggccaggaacuuuugggaugg	0	0	0	0	0.858884	0	0	0	0	0	0	0	0	0	0	0	0	0	0.202075	0.490129	0	0	0	0	0	0	0	0	0	0	0.338559	1.16938	0	0	0	0	0	0	0.0725308	0.367708
NOVELM00036	NOVELM00036S		12	111779521	111779585	+	42	64	cucccucucuuccuggccccagc	0	0	0	0	0	0	0	0	0	0	0	0	0	0	0	0	0	0	0	0	0	0	0	0	0	0	0	0	0	0	0	0	0	0	0	0	0	0	0	0
NOVELM00037	NOVELM00037M		12	100407998	100408059	-	38	61	cugguagaauucagcugugaaucc	0	0	0	0	0	0	0	0	0	0	0	0	0	0	0	0	0	0	0	0	0	0	0	0	0	0	0	0	0	0	0	0	0	0	0	0	0	0	0	0
NOVELM00037	NOVELM00037S		12	100407998	100408059	-	1	22	guuucagaaggaaugguaccag	0	0	0	0	0	0	0	0	0	0	0	0	0	0	0	0	0	0	0	0	0	0	0	0	0	0	0	0	0	0	0	0	0	0	0	0	0	0	0	0
NOVELM00038	NOVELM00038M		12	6886489	6886532	+	23	43	uuguguggagcucucuggaca	0.297292	6.08758	0	0	0.548037	0	0	0	0.072125	0	0	0.129962	0	0	0	0	0	0	0	0.287779	0	0	0.471606	0	0	0	0	0.426096	0	2.07573	0	0	0	0	0	0	0	0	0.0237415	0
NOVELM00038	NOVELM00038S		12	6886489	6886532	+	1	20	ccaguaucuggacaagaacg	0	0.270962	0	0	0	0	0	0	0	0	0	0	0	0	0	0	0	0	0	0	0	0	0	0	0	0	0	0	0	0	0	0	0	0	0	0	0	0	0	0
NOVELM00039	NOVELM00039M		12	40028240	40028307	-	46	67	cuguucuguuccauuggucuau	0	0	0	0	0	0	0	0	0	0	0	0	0	0	0	0	0	0	0	0	0	0	0	0	0	0	0	0	0	0	0	0	0	0	0	0	0	0	0	0
NOVELM00039	NOVELM00039S		12	40028240	40028307	-	1	19	aagaucagaugguuguaga	0	0	0	0	0	0	0	0	0	0	0	0	0	0	0	0	0	0	0	0	0	0	0	0	0	0	0	0	0	0	0	0	0	0	0	0	0	0	0	0
NOVELM00040	NOVELM00040M		12	120939484	120939546	-	40	62	uuucaccauguuggccaggcugg	0	0	0	0	0	0	0	0	0	0	0	0	0	0	0	0	0	0	0	0	0	0	0	0	0	0	0	0	0	0	0	0	0	0	0	0	0	0	0	0
NOVELM00040	NOVELM00040S		12	120939484	120939546	-	1	20	caugcccagcuaauuuuugu	0	0	0	0	0	0	0	0	0	0	0	0	0	0	0	0	0	0	0	0	0	0	0	0	0	0	0	0	0	0	0	0	0	0	0	0	0	0	0	0
NOVELM00041	NOVELM00041M		12	96011499	96011557	+	35	58	cuucucacuacugcacuugacuag	0	0	0	0	0	0	0	0	0	0	0	0	0	0	0	0	0	0	0	0	0	0	0	0	0.268329	0	0	0	0	0.260149	0	0	0	0	0	0	0	0	0	0
NOVELM00041	NOVELM00041S		12	96011499	96011557	+	1	20	uuguucacagucaguuacag	0	0	0	0	0	0	0	0	0	0	0	0	0	0	0	0	0	0	0	0	0	0	0	0	0	0	0	0	0	0	0	0	0	0	0	0	0	0	0	0
NOVELM00042	NOVELM00042M		13	100188577	100188650	-	1	25	ggcugguccgagugcagugguguuu	0.182934	0	0	0	0	0	0	0	0	0	0	0	0	0	0	0	0	0	0	0.113773	0	0	0	0	0	0	0	0	0	0	0	0	0	0	0	0	0	0	0	0
NOVELM00042	NOVELM00042S		13	100188577	100188650	-	53	73	gcacugcuucauuugacuagc	0	0	0	0	0	0	0	0	0	0	0	0	0	0	0	0	0	0	0	0	0	0	0	0	0	0	0	0	0	0	0	0	0	0	0	0	0	0	0	0
NOVELM00043	NOVELM00043M		13	49886052	49886141	-	1	24	gggaggaucgcuugagcccaggag	0	0	0	0	0	0	0	0	0	0	0	0	0	0	0	0	0	0	0	0	0	0	0	0	0	0	0	0	0	0	0	0	0	0	0	0	0	0	0	0
NOVELM00043	NOVELM00043S		13	49886052	49886141	-	67	89	ccugggugacagagcgagacccu	0	0	0	0	0	0	0	0	0	0	0	0	0	0	0	0	0	0	0	0	0	0	0	0	0	0	0	0	0	0	0	0	0	0	0	0	0	0	0	0
NOVELM00044	NOVELM00044M		13	45576302	45576383	+	60	81	uucugggcuguagugcgcuaug	2.06774	6.54793	3.88456	0	0	0.280616	1.76396	0	0.6744	1.35944	0.486846	1.12723	0.162266	0	1.01003	0.0417064	0	0	0	2.55004	0.792016	0	0.821806	0.120683	0	0.43319	2.05975	4.03488	0.338559	0.488621	0.592069	0	2.50649	0	0	0.236326	1.34727	0.295559	1.33751	0
NOVELM00044	NOVELM00044S		13	45576302	45576383	+	1	17	augccuguagucccagg	0	0	0	0	0	0	0	0	0	0	0	0	0	0	0	0	0	0	0	0	0	0	0	0	0	0	0	0	0	0	0	0	0	0	0	0	0	0	0	0
NOVELM00046	NOVELM00046M		14	103593389	103593436	+	30	47	ggcggcggcggcggcggc	0	0	0	0	0	0	0	0	0	0	0	0	0	0	0	0	0	0	0	0	0	0	0	0	0	0	0	0	0	0	0.0105416	0	0	0	0	0	0	0	0	0
NOVELM00046	NOVELM00046S		14	103593389	103593436	+	1	23	cggccgcugcuggcgcuggagcg	0	0	0	0	0	0	0	0	0	0	0	0	0	0	0	0	0	0	0	0	0	0	0	0	0	0	0	0	0	0	0	0	0	0	0	0	0	0	0	0
NOVELM00047	NOVELM00047M		14	106373051	106373120	+	1	21	uggggcugugucacugugggu	0	0.491638	0	0	0	0	0	0	0.0556929	0	0.368982	0.25917	0.386806	0.172784	0	0.131092	0	0	0.391076	0.219011	0	0	0	0	0	0.0742167	2.48367	0	0	0	0	0	0.19233	0	0	0	0	0	0.061376	9.49976
NOVELM00047	NOVELM00047S		14	106373051	106373120	+	48	69	cucacagugacacgagccccca	0	0.107397	0	0	0	0.534634	0	0	0	0	0	0	0	0.0089158	0	0	0	0	0	0.0961901	0	0	0	0	0	0	1.79844	0	0	0	0	0	0	0	0	0	0	0	0	0.975619
NOVELM00048	NOVELM00048M		14	50197496	50197575	-	58	79	ggguuucaccauguuggccagg	0	0	0	0	0	0	0	0	0	0	0	0	0	0	0	0	0	0	0	0	0	0	0	0	0	0	0	0	0	0	0	0	0	0	0	0	0	0	0	0
NOVELM00048	NOVELM00048S		14	50197496	50197575	-	1	18	ugggauuauaggcgucca	0	0	0	0	0	0	0	0	0	0	0	0	0	0	0	0	0	0	0	0	0	0	0	0	0	0	0	0	0	0	0	0	0	0	0	0	0	0	0	0
NOVELM00049	NOVELM00049M		14	50058959	50059051	-	70	92	cucccacugcuucacuugacuag	0.485071	0	0	0.712413	0	0	0	0	0	0	0	0	0	0	0	0	0	0.438009	0	0	0	0	0	0	0	0	0	0	0	0.185317	0	0	0	0	0	0	0	0	0	0
NOVELM00049	NOVELM00049S		14	50058959	50059051	-	1	21	gguccgagugcaguggaguuu	0	0.116827	0	0	0.20326	0	0	0	0	0	0	0.323113	0	0.347958	0	0	0	0.24723	0	0.515345	0	0	0	0	0	0	0	0	0	0.372455	0	0	0.578875	0	0.20129	0	0	0	0	0
NOVELM00051	NOVELM00051M		14	55867536	55867607	-	1	20	cucugucacccaggcuggag	0	0	0	0	0	0	0	0	0	0	0	0	0	0	0	0	0	0	0	0	0	0	0	0	0	0	0	0	0	0	0	0	0	0	0	0	0	0	0	0
NOVELM00051	NOVELM00051S		14	55867536	55867607	-	52	71	uccgcuucccggguucaagc	0	0	0	0	0	0	0	0	0	0	0	0	0	0	0	0	0	0	0	0	0	0	0	0	0	0	0	0	0	0	0	0	0	0	0	0	0	0	0	0
NOVELM00057	NOVELM00057M		15	75275636	75275717	-	1	24	ggcugguccgagugcagugguguu	1.28397	0.213943	0	0	0	0	0	0	0	0	0	0	0	0	0	0	0.127271	0.149021	0	0.253686	0	0	0	0	0	0	0	0	0	0	0	0	0	0	0	0	0	0	0	0.169946
NOVELM00057	NOVELM00057S		15	75275636	75275717	-	63	81	uuuccuucuccacucccac	0	0.142565	0	0	0	0	0.328445	0	0.0753593	0	0	0.248661	0.0968716	0.623548	0	0	0	0.682412	0.488621	0.267256	0	0.150939	0	1.0613	0	0	0	0.181434	0	0	0	0	0	0	0.342692	0	0	0	0	0
NOVELM00058	NOVELM00058M	hsa-mir-10393-3p	15	45010041	45010091	+	29	50	uuggucagauuugaacucuuca	10.733	42.518	14.388	3.50291	16.2332	25.6615	44.2011	57.9674	111.09	11.9144	3.96882	16.2332	2.52954	52.4196	2.6457	13.0873	39.1087	27.0801	64.7269	16.2332	1.82556	47.0749	30.3185	6.08758	27.5274	23.6692	44.2011	23.1503	8.39191	60.6274	4.85944	21.398	15.4925	75.0648	9.37121	21.6965	20.0838	41.151	13.6391	4.85944
NOVELM00058	NOVELM00058S	hsa-mir-10393-5p	15	45010041	45010091	+	1	25	gagaauucucuuauccaacaucaac	0.324824	5.84082	0.585468	0	0.607494	0.597074	5.42923	8.05939	0.953363	0.496867	0.427289	3.37095	0.881383	1.69431	0.783037	0.698789	0.233213	1.6065	0.346959	1.75696	0.668924	0.368982	3.72593	0	0.960421	0.134931	1.1775	3.15339	0.176203	9.24056	0	0.988724	0.587585	1.02291	0.272005	1.2891	1.05742	0	2.27643	0
NOVELM00060	NOVELM00060M		16	33964144	33964202	+	1	21	ccaguaagugcgggucauaag	1.5802	2.19295	24.4802	1.2891	9.63484	3.15339	4.59669	6.86217	7.20746	1.95164	3.40382	6.20134	1.08617	10.135	7.29821	1.87439	9.1015	2.66984	2.52954	0.792016	3.1817	1.09887	1.75696	1.53781	0.813684	13.6391	13.2692	16.2332	1.99254	3.03073	1.25649	3.03073	0.538969	36.1439	1.80451	12.873	4.33641	5.57768	6.93829	10.5725
NOVELM00060	NOVELM00060S		16	33964144	33964202	+	36	58	cugcccuauguacacacugcccg	0	0	0	0	0	0	0	0	0	0	0	0	0	0	0	0	0	0	0	0	0	0	0	0	0	0	0	0	0	0	0	0	0	0	0	0	0	0	0	0
NOVELM00061	NOVELM00061M		16	25167192	25167247	-	34	55	ccugagcaacauagcgagaccc	0	0	0	0	0	0	0	0	0	0	0	0	0	0	0	0	0	0	0	0	0	0	0	0	0	0	0	0	0	0	0	0	0	0	0	0	0	0	0	0
NOVELM00061	NOVELM00061S		16	25167192	25167247	-	1	21	gaggauuguuugaccccagga	0	0	0	0	0	0	0	0	0	0	0	0	0	0	0	0	0	0	0	0	0	0	0	0	0	0	0	0	0	0	0	0	0	0	0	0	0	0	0	0
NOVELM00062	NOVELM00062M		16	4008449	4008537	-	1	24	ggaguuucacucuuguugcccagg	0	0	0	0	0	0	0	0	0	0	0	0	0	0	0	0	0	0	0	0	0	0	0	0	0	0	0	0	0	0	0	0	0	0	0	0	0	0	0	0
NOVELM00062	NOVELM00062S		16	4008449	4008537	-	68	88	cucccagguucaagugauucu	0	0	0	0	0	0	0	0	0	0	0	0	0	0	0	0	0	0	0	0	0	0	0	0	0	0	0	0	0	0	0	0	0	0	0	0	0	0	0	0
NOVELM00063	NOVELM00063M		16	12594560	12594632	+	1	21	agcuugucggaugugcagauu	0	1.35944	0.65331	0	2.43872	1.64054	0.897513	4.38925	0.831926	0	1.38949	1.35944	4.14606	0.615277	0.578875	2.05975	4.01723	2.55004	2.14589	0.941004	0.724527	1.00202	2.04122	3.84164	2.99968	1.61353	1.16032	0.479459	0.334708	5.74229	6.01406	4.85944	1.4381	0.570631	3.1219	3.72593	3.27206	0.229547	3.47057	17.8937
NOVELM00063	NOVELM00063S		16	12594560	12594632	+	53	72	aucugcauguucacaggccc	0	0	0	0	0	0	0	0	0	0	0	0	0	0	0	0	0	0	0	0	0	0	0	0	0	0	0	0	0	0	0	0	0	0	0	0	0	0	0	0
NOVELM00064	NOVELM00064M		16	24214469	24214529	+	39	60	cugcagacucgaccucccaggc	2.31309	0.520296	0.362323	0.897513	0	1.11058	0	0	1.55985	1.14284	0.287779	0.950315	0.146797	0	0.414466	0.32223	0.34391	0	0.252809	0.163698	0.364344	0	1.11908	0.551735	1.32117	0.500617	0.617575	0	0.285317	0	0.078736	1.21066	0.54446	0	0.370063	0.43654	0.645352	0.542472	0.332619	0
NOVELM00064	NOVELM00064S		16	24214469	24214529	+	1	21	cugggaggucaaggcugcagu	0.609032	0	0	0	0	0	0	0	0	0	0	0	0	0	0	0	0	0	0	0	0	0	0	0	0	0	0	0	0	0	0	0	0	0	0	0	0	0	0	0
NOVELM00065	NOVELM00065M		16	58762524	58762567	-	1	17	uuguggguuauuguuaa	0.555735	1.08124	0	4.93656	0.337683	0.461802	0.347958	0.37521	0.059549	0.848949	0.82953	0.592069	0	0.0619268	0.254562	0.101008	0.385678	0	0.131618	0	0	0.336807	2.05975	0	0.439479	0	0.256051	0.998195	0	0.315355	0.0986762	0	0	0	0.536045	0	0	0.250734	0.146797	0.250734
NOVELM00065	NOVELM00065S		16	58762524	58762567	-	26	43	acauugucuccccccaca	0.254562	0	0.265648	0	0.671662	0	0	0	0	0.538969	0	0	0	0	0	0	0	0	0	0	0.32223	0	0	0	0	0	0	0	0.115872	0	0	0	0	0	0	0.306679	0	0	0	0.220113
NOVELM00066	NOVELM00066M		16	15669649	15669701	-	33	52	uuucugcgaccaaucagacu	0	0	0	0	0	0	0	0	0	0	0	0	0	0	0	0	0	0	0	0	0	0	0	0	0	0	0	0	0	0	0	0	0	0	0	0	0	0	0	0
NOVELM00066	NOVELM00066S		16	15669649	15669701	-	1	21	ucugauuggucgcagaaagca	0	0	0	0	0	0	0	0	0	0	0	0	0	0	0	0	0	0	0	0	0	0	0	0	0	0	0	0	0	0	0	0.759138	0	0	0	0	0	0	0	0
NOVELM00068	NOVELM00068M		17	73402149	73402240	-	1	21	uccgguccguacaaacucugc	4.48104	3.23981	1.20512	1.69431	2.60178	3.47057	2.11776	18.8605	2.99968	0.700515	0.587585	0.65331	2.29307	1.52691	1.39579	2.81307	3.05779	3.30527	0.953363	12.4379	20.0838	1.18917	0.842902	1.4603	2.55004	0.975619	1.25649	6.6304	0.129418	2.29307	2.20241	0	9.76484	2.55004	2.39324	0.712413	2.22167	4.23608	1.4958	6.30781
NOVELM00068	NOVELM00068S		17	73402149	73402240	-	70	91	agaguuuguacggaccggauuc	0	0	0	0	0	0.714692	0	0	0.416574	0	0	0.165268	0	0	0	0.420829	0.112147	0.600928	1.13856	0.540483	0	0.384519	0.164702	0	0.189853	0.0660378	0	0	0	0	0.146372	0	1.14284	0.508803	0.258443	0	0.408803	0	0	0.235042
NOVELM00070	NOVELM00070M		17	56408427	56408490	-	42	63	ccuuccugguuccggacagcug	2.16509	1.33751	0.439479	2.66984	1.54322	6.24132	3.88456	3.80573	4.61815	0	0	1.69431	1.35944	2.62217	0.671662	2.88878	0.988724	7.74017	1.65265	3.03073	1.28397	2.08436	2.427	1.7231	0.342692	0.238294	1.01003	18.4971	0	0	1.42084	0	4.61815	5.13176	0.348858	0.188188	0	0.864844	0.600928	3.27206
NOVELM00070	NOVELM00070S		17	56408427	56408490	-	1	23	acccugcccagaugccugaaagg	0.438009	0.633804	0.488621	0	0	1.16525	1.16525	0.761873	3.32113	0	0	0.447259	0	0.0192061	0	2.94545	0	2.14589	0.176203	0.282821	0	0.801868	0.856387	0	0.147222	0	0	8.05939	0.150939	0.224271	0	0.607494	0.189021	2.22167	0.22738	0	0.190718	1.00603	0.286548	0.196625
NOVELM00072	NOVELM00072M		17	51183128	51183203	+	1	23	ggcgucaaaguauuuagcugacu	0	0	0	0	0	0	0	0	0	0	0	0	0	0	0	0	0	0	0	0	0	0	0	0	0	0	0	0	0	0	0	0	0	0	0	0	0	0	0	0
NOVELM00072	NOVELM00072S		17	51183128	51183203	+	54	75	aucugcugcggugcucugagcc	0	0	0	0	0	0	0	0	0.0829666	0	0	0	0	0	0	0	0	0	0	0	0	0	0	0	0	0	0	0	0	0	0	0	0	0	0	0	0	0	0	0
NOVELM00073	NOVELM00073M		17	78234309	78234355	+	1	19	ggggccggcggcggcggcg	0	0	0	0	0	0	0	0	0	0	0	0	0	0	0	0	0	0	0	0	0	0	0	0	0	0	0	0	0	0	0	0	0	0	0	0	0	0	0	0
NOVELM00073	NOVELM00073S		17	78234309	78234355	+	1	21	ggggccggcggcggcggcggg	0	0	0	0	0	0	0	0	0	0	0	0	0	0	0	0	0	0	0	0	0	0	0	0	0	0	0	0	0	0	0	0	0.216368	0	0	0	0	0	0	0
NOVELM00074	NOVELM00074M		17	56408608	56408666	+	38	58	guagugcuuucuacuuuaugg	0	0	0	0	0	0	0	0	0	0	0	0	0	0	0	0.47793	0	0	0	0	0	0	0	0	0	0.17073	0	0	0	0	0	0	0	0	0	0	0	0	0	0
NOVELM00074	NOVELM00074S		17	56408608	56408666	+	1	19	cauaaaguaggaaacacua	0	0	0	0	0	0	0	0	0	0	0	0	0	0	0	0	0	0	0	0	0	0	0	0	0	0	0	0	0	0	0	0	0	0	0	0	0	0	0	0
NOVELM00076	NOVELM00076M		17	16439202	16439247	+	25	45	cucugaaaccugaggaagucg	2.109	0.234458	0.317202	1.43186	0	0.488621	0	0	0	1.81059	1.34239	2.25688	0.480988	1.64054	0.537456	0.307495	1.22966	0.173203	1.47827	0.442608	4.85944	0	0.555735	1.33751	2.83795	3.05779	1.7231	0.536045	1.22966	0.623548	1.81059	1.70852	2.28475	0.881383	0.894236	0.960421	0.738615	2.16509	0	1.48974
NOVELM00076	NOVELM00076S		17	16439202	16439247	+	1	23	cuuucugggccguggagcugucc	0.217425	0.254562	0	0	0	0	0	0.40787	0	0	0.705256	0.187518	0.329471	0.20129	0.261128	0.193077	1.38319	0	0.927687	0.0943915	0	0.20839	0	1.12353	0.085491	0.448774	0	0.228268	0.434122	0	0.136193	0.38336	0	0.182045	1.04626	0.410264	0.164135	1.09887	0	0.384519
NOVELM00078	NOVELM00078M		18	77772983	77773066	+	64	83	gcccucgacacaaggguuug	6.86217	2.86402	2.12653	9.76484	8.50532	4.66502	8.97962	1.55424	2.83795	47.0749	1.47827	2.86402	3.50291	3.19595	1.54863	5.13176	6.01406	12.1256	1.00202	24.0351	21.398	6.46622	1.10653	2.25688	1.95993	3.72593	5.06347	9.49976	3.53624	2.43872	1.70852	1.95993	8.97962	3.05779	2.94545	0.77203	10.2866	4.14606	4.14606	1.04234
NOVELM00078	NOVELM00078S		18	77772983	77773066	+	1	23	gcuucugggucgggguuucguac	20.3618	41.151	63.3036	6.16136	71.8249	13.9962	63.3036	5.94663	24.4802	66.0045	4.77247	12.873	5.42923	36.8567	12.6611	12.6611	44.2011	6.7068	19.2023	10.135	337.191	36.8567	27.0801	24.4802	43.3467	36.8567	26.0797	114.295	33.7278	19.2023	61.9655	29.2939	13.9962	25.6615	1.16525	36.1439	23.6692	19.8064	32.0326	117.12
NOVELM00079	NOVELM00079M		18	43423106	43423167	+	40	61	ucugaccucucugaccugcagc	1.06517	0.385678	0.010926	0.525559	0	0.304722	0	1.48974	0.145381	0	0	1.42084	0.316295	0	0.456327	0	0	0.693753	0	1.09887	0.785645	0	0	0.671662	0	0	0	0.474906	0.698789	0	0.190718	0.741366	0.251772	0.265648	0.292739	0.185317	0	0.379412	0.108674	0.0955392
NOVELM00079	NOVELM00079S		18	43423106	43423167	+	1	23	aggucuggccggagaguccgugc	0.423644	0	0	0	0	0	0	0	0	0	0	0	0	0	0	0	0	0	0	0.264767	0	0	0	0	0	0	0	0	0	0	0	0	0	0	0	0	0	0	0	0
NOVELM00080	NOVELM00080M		18	42668320	42668392	-	1	23	cucuguugcccaggcuggagugc	0	0	0	0	0	0	0	0	0	0	0	0	0	0	0	0	0	0	0	0	0	0	0	0	0	0	0	0	0	0	0	0	0	0	0	0	0	0	0	0
NOVELM00080	NOVELM00080S		18	42668320	42668392	-	51	72	cucugccuccuggguucaagca	0	0	0	0	0	0	0	0	0	0	0	0	0	0	0	0	0	0	0	0	0	0	0	0	0	0	0	0	0	0	0	0	0	0	0	0	0	0	0	0
NOVELM00081	NOVELM00081M		18	28804509	28804567	+	38	58	auugaauacuacugagcauca	0	0	0	0	0	3.92594	0	0	0	0	0	0	0	0	0	0	0	0	0	0	0	0	0	0	0	0	0	0	0	0	0	0	0	0	0	0	0	0	0	0
NOVELM00081	NOVELM00081S		18	28804509	28804567	+	1	22	augcucaguaguauucacuuau	0	0	0	0	0	0.370063	0	0	0	0	0	0	0	0	0	0	0	0	0	0	0	0	0	0	0	0	0	0	0	0	0	0	0	0	0	0	0	0	0	0
NOVELM00082	NOVELM00082M		19	9276284	9276378	+	1	20	cagagucucguucuguugcc	0	0	0	0	0	0	0	0	0	0	0	0	0	0	0	0	0	0	0	0	0	0	0	0	0	0	0	0	0	0	0	0	0	0	0	0	0	0	0	0
NOVELM00082	NOVELM00082S		19	9276284	9276378	+	74	94	guucaagcaauucuccugccu	0	0	0	0	0	0	0	0	0	0	0	0	0	0	0	0	0	0	0	0	0	0	0	0	0	0	0	0	0	0	0	0	0	0	0	0	0	0	0	0
NOVELM00083	NOVELM00083M		19	40620547	40620608	-	41	61	aaguuucucugaacguguaga	0	0.133586	0	0	0	0	0	0	0	0	0	0.115872	0	0	0	0	0	0	0	0	0	0	0	0	0	0	0	0	0	0	0.153841	0	0	0.27404	0	0	0	0	0	0
NOVELM00083	NOVELM00083S		19	40620547	40620608	-	1	24	cuauacuuucagggaucauuucua	0	0	0	0	0	0	0	0	0	0	0	0	0	0	0	0	0	0	0	0	0	0	0	0	0	0	0	0	0	0	0	0	0	0	0	0	0	0	0	0
NOVELM00084	NOVELM00084M		19	43772416	43772475	+	1	22	gcacacauacaaacaaacacac	0	0	0	0	0	0	0	0	0	0	0	0	0	0	0	0	0	0	0	0	0	0	0	0	0	0	0	0	0	0	0	1.33751	0	0	0	0	0	0	0	0
NOVELM00084	NOVELM00084S		19	43772416	43772475	+	39	59	uguguuuguguauguguaugu	0	0	0	0	0	0	0	0	0	0	0	0	0	0	0	0	0	0	0	0	0	0	0	0	0	0	0	0	0	0	0	0	0	0	0	0	0	0	0	0
NOVELM00085	NOVELM00085M		19	24185669	24185733	-	44	64	cccguuccucccgaccccucc	0	1.01003	0.238978	0	0	0	0	0	0.319947	1.4381	0	0.234458	0	0.00974275	0.142565	0	0.523793	0	0.619516	0	4.01723	0	0	0.35637	0	0.43654	0	1.95164	0.918985	0	0.22738	0.309157	0.206732	0	0	0.479459	0.527324	0	0.368982	0.27404
NOVELM00085	NOVELM00085S		19	24185669	24185733	-	1	17	gcgggucgggcugugcc	0	0	0	0	0	0	0	0	0	0	0	0	0	0	0	0	0	0	0	0	0	0	0	0	0	0	0	0	0	0	0	0	0	0	0	0	0	0	0	0
NOVELM00086	NOVELM00086M		19	2001928	2001984	-	34	56	ccuggccaacauggugaaacccc	0	0	0	0	0	0	0	0	0	0	0	0	0	0	0	0	0	0	0	0	0	0	0	0	0	0	0	0	0	0	0	0	0	0	0	0	0	0	0	0
NOVELM00086	NOVELM00086S		19	2001928	2001984	-	1	21	gcggaucaucugacgucagga	0	0	0	0	0	0	0	0	0	0	0	0	0	0	0	0	0	0	0	0	0	0	0	0	0	0	0	0	0	0	0	0	0	0	0	0	0	0	0	0
NOVELM00088	NOVELM00088M	hsa-mir-10394-3p	19	58904730	58904813	+	61	83	uugggcgcgccgggacugugaga	3.90525	16.4699	5.06347	6.78825	8.39191	1.14713	7.94572	24.8196	28.4352	0	1.03551	4.48104	5.18466	2.60178	10.5725	0.633804	0.680364	7.1198	0.427289	4.23608	4.66502	1.80451	9.88173	0.483029	2.05975	2.23953	1.40848	47.9386	0.599001	4.66502	0.202075	34.9417	0.655547	8.05939	1.13092	1.25649	1.24787	0.981217	2.50649	8.97962
NOVELM00088	NOVELM00088S	hsa-mir-10394-5p	19	58904730	58904813	+	1	24	cucugcagguccuggugaacgcca	0	0.0943915	0	0	0	0	0	0	0	0	0	0	0	0	0	0	0	0	0	0.57491	0	0	0	0	0	0	0	0	0	0	0	0	0	0	0	0	0	0	0	0
NOVELM00089	NOVELM00089M	hsa-mir-10395-3p	19	12814414	12814478	-	44	64	auguauucguacugucugaug	50.7068	24.0351	13.2692	36.8567	14.5944	13.0873	42.518	21.6965	4.05253	34.9417	26.57	39.1087	17.6092	8.27879	3.61423	9.37121	16.4699	47.0749	8.27879	50.7068	53.4203	12.2826	12.4379	19.8064	25.6615	13.0873	23.6692	17.0107	28.8364	20.6937	16.4699	33.7278	15.7381	22.7613	7.64884	12.1256	12.873	41.8597	21.398	81.6947
NOVELM00089	NOVELM00089S	hsa-mir-10395-5p	19	12814414	12814478	-	1	18	gugauggagagcaauacc	1.25218	4.85944	1.10653	3.1066	2.46048	1.6065	1.97419	0.738615	0.283589	2.3534	1.21966	1.59947	1.21066	0.868307	1.01918	2.37229	3.27206	5.54616	0.394077	5.94663	0.821806	1.34727	2.09299	2.12653	0.527324	0.427289	0.922409	1.25649	1.52072	3.61423	0.168639	1.34727	0.46463	0.72669	0.57491	0.458024	0.698789	2.00905	2.48367	0.657783
NOVELM00090	NOVELM00090M		19	2630721	2630784	+	1	21	guuuggacauaguguggcugg	0	0	0	2.38276	0	0	0	0	0	0	0.0651572	0	0.206732	0.213943	0.251772	0	0	0.47793	0.640608	0	0.741366	0	0.325654	0	2.37229	0.534634	0	0	0	1.23844	0	0	0	0	0	0	0.282052	0	0	0.570631
NOVELM00090	NOVELM00090S		19	2630721	2630784	+	44	63	cagccacacuacauccaaac	0	0	0	0.927687	0	0	0	0	0	0	0	0	0	0	0	0	0	0	0	0	0	0	0	0	0	0	0	0	0	0	0	0	0	0	0	0	0	0	0	0
NOVELM00092	NOVELM00092M		1	174317421	174317480	+	38	59	aaaaacugugauuacuuuugca	0	0	0	0	0	0	0	0	0	0	0	0	0	0	0	0	0	0	0	0	0	0	0	0	0	0	0	0	0	0	0	0	0	0	0	0	0	0	0	0
NOVELM00092	NOVELM00092S		1	174317421	174317480	+	1	20	aaaaguaaucgcaguuuuug	0	0	0	0	0	0	0	0	0	0	0	0	0	0	0	0	0	0	0	0	0	0	0	0	0	0	0	0	0	0	0	0	0	0	0	0	0	0	0	0
NOVELM00094	NOVELM00094M		1	221250001	221250061	+	1	23	uaacuucucauuaugccuucugg	0	0	0	0	0	0	0	0	0	0	0	0	0.323995	0	0	0	0	0	0	0	0.693753	0	0	0	0	0	0	0	0	0	0.0441072	0	0	0.239743	0	0.350952	0	0	0.246499	0
NOVELM00094	NOVELM00094S		1	221250001	221250061	+	39	60	ucugggcguggugagaaguuca	0	0	0.0647026	0	0	0	0	0	0	0	0	0	0	0.0252811	0	0	0	0	0	0	0	0	0	0	0	0.282053	0	0	0	0	0	0	0	0.585468	0	0	0	0.18457	0	0
NOVELM00095	NOVELM00095M		1	144056369	144056436	+	1	25	gagcccagguguuugaggaugcagu	0	1.12723	0.0734694	0	0	0	0.197208	0	0.448774	0.682412	0	0	0	0	0	0.0784569	0	0.242791	0	1.59327	0	0	0.175102	0	0	0	0	0.342692	0	0	0	0.686755	0	0	0	0	0	0	0.0958646	0
NOVELM00095	NOVELM00095S		1	144056369	144056436	+	45	67	gcucuccagccugggcaacagaa	0	0	0	0	0	0	0	0	0	0	0	0	0	0	0	0	0	0	0	0	0	0	0	0	0	0	0	0	0	0	0	0	0	0	0	0	0	0	0	0
NOVELM00096	NOVELM00096M		1	8935864	8935917	-	1	22	gaggaucgcuugagcccaggag	0	0	0	0	0	0	0	0	0	0	0	0	0	0	0	0	0	0	0	0	0	0	0	0	0	0	0	0	0	0	0	0	0	0	0	0	0	0	0	0
NOVELM00096	NOVELM00096S		1	8935864	8935917	-	34	53	ccugggcagcauagugagac	0	0	0	0	0	0	0	0	0	0	0	0	0	0	0	0	0	0	0	0	0	0	0	0	0	0	0	0	0	0	0	0	0	0	0	0	0	0	0	0
NOVELM00097	NOVELM00097M		1	164608999	164609051	-	30	52	gaggcugaggugggaggaucgcu	0	0	0	0	0	0	0	0	0	0	0	0	0	0	0	0	0	0	0	0	0	0	0	0	0	0	0	0	0	0	0	0	0	0	0	0	0	0	0	0
NOVELM00097	NOVELM00097S		1	164608999	164609051	-	1	19	ggugcaugccuauaguccc	0	0	0	0	0	0	0	0	0	0	0	0	0	0	0	0	0	0	0	0	0	0	0	0	0	0	0	0	0	0	0	0	0	0	0	0	0	0	0	0
NOVELM00098	NOVELM00098M		1	87294408	87294490	-	64	82	caggcuggucucgaacucc	0	0	0	0	0	0	0	0	0	0	0	0	0	0	0	0	0	0	0	0	0	0	0	0	0	0	0	0	0	0	0	0	0	0	0	0	0	0	0	0
NOVELM00098	NOVELM00098S		1	87294408	87294490	-	1	19	acgcgccaccacaccuggc	0	0	0	0	0	0	0	0	0	0	0	0	0	0	0	0	0	0	0	0	0	0	0	0	0	0	0	0	0	0	0	0	0	0	0	0	0	0	0	0
NOVELM00099	NOVELM00099M		1	226614608	226614667	-	38	59	gaguucugggcuguagugcgcu	0	0	0	0	0	0	0	0	0	0	0	0	0	0	0	0	0	0	0	0	0	0	0	0	0	0	0	0	0	0	0	0	0	0	0	0	0	0	0	0
NOVELM00099	NOVELM00099S		1	226614608	226614667	-	1	22	gaggacugcuugagcccagagg	0	0	0	0	0	0	0	0	0	0	0	0	0	0	0	0	0	0	0	0	0	0	0	0	0	0	0	0	0	0	0	0	0	0	0	0	0	0	0	0
NOVELM00101	NOVELM00101M		1	246134005	246134074	-	1	24	ccauucuaacuggugugagauggu	0	0	0	0	0	0	0	0	0	0	0	0	0	0	0	0	0	0	0	0	0	0	0	0	0	0	0	0	0	0	0	0	0	0	0	0	0	0	0	0
NOVELM00101	NOVELM00101S		1	246134005	246134074	-	49	69	uuucucugaccagugaugaug	0	0	0	0	0	0	0	0	0	0	0	0	0	0	0	0	0	0	0	0	0	0	0	0	0	0	0	0	0	0	0	0	0	0	0	0	0	0	0	0
NOVELM00103	NOVELM00103M		1	567422	567519	+	78	97	accguagguggccugacugg	1.04234	1.50187	1.18917	1.40848	0.285317	0.148121	0.874504	2.66984	3.78892	0.761873	0.724527	3.50291	0.168639	6.08758	1.34727	0.122192	0.471606	1.50187	0	6.54793	0.963289	1.84219	0.689052	0.212224	0.495012	0.744116	1.0538	3.88456	0.120683	2.16509	2.3534	0.551735	3.09131	1.00202	0.0923706	0	0.480988	1.1735	1.10653	0.512391
NOVELM00103	NOVELM00103S		1	567422	567519	+	1	24	gacucgccacacuccacggaagca	1.00603	0.474906	1.73823	5.00274	2.20241	0.168639	1.14713	5.00274	9.49976	1.78446	0.362323	2.81307	1.01003	2.48367	1.97419	0.41552	5.54616	1.5802	0.625639	2.71449	0.512391	0.700515	0.86138	0.247961	3.27206	1.09887	0.474906	5.30695	0.563149	8.97962	0.0450053	1.61353	1.04234	2.52954	1.7231	1.13856	1.98337	2.60178	0.297292	0.125689
NOVELM00104	NOVELM00104M		1	228750429	228750523	-	1	25	gccugggaauaccgggugcuguagg	0	0	0	0	0	0	0	0	0	0	0	0	0	0	0	0	0	0	0	0	0	0	0	0	0	0	0	0	0	0	0	0	0	0	0	0	0	0	0	0
NOVELM00104	NOVELM00104S		1	228750429	228750523	-	77	94	cgcccugucgcccaggcu	0	0	0	0	0	0	0	0	0	0	0	0	0	0	0	0	0	0	0	0	0	0	0	0	0	0	0	0	0	0	0	0	0	0	0	0	0	0	0	0
NOVELM00105	NOVELM00105M		1	170636433	170636474	-	23	41	gcgcgcgcgcgcgcgugug	0	0	0	0	0	0	0	0	0	0	0	0	0	0	0	0	0	0	0	0	0	0	0	0	0	0	0	0	0	0	0	0	0	0	0	0	0	0	0	0
NOVELM00105	NOVELM00105S		1	170636433	170636474	-	1	22	gugugugugugugugugugugu	0	0	0	0	0	0	0	0	0	0	0	0	0	0	0	0	0	0	0	0	0	0	0	0	0	0	0	0	0	0	0	0	0	0	0	0	0	0	0	0
NOVELM00106	NOVELM00106M		1	227350465	227350517	-	34	52	gcucacugcagccuugacc	0	0	0	0	0	0	0	0	0	0	0	0	0	0	0	0	0	0	0	0	0	0	0	0	0	0	0	0	0	0	0	0	0	0	0	0	0	0	0	0
NOVELM00106	NOVELM00106S		1	227350465	227350517	-	1	21	ucacccaggcuggaguguagu	0	0	0	0	0	0	0	0	0	0	0	0	0	0	0	0	0	0	0	0	0	0	0	0	0	0	0	0	0	0	0	0	0	0	0	0	0	0	0	0
NOVELM00108	NOVELM00108M		1	77463457	77463513	+	34	56	ccugagcaacauagcgagacccc	0	0	0	0	0	0	0	0	0	0	0	0	0	0	0	0	0	0	0	0	0	0	0	0	0	0	0	0	0	0	0	0	0	0	0	0	0	0	0	0
NOVELM00108	NOVELM00108S		1	77463457	77463513	+	1	19	gaggaucacuugaggccag	0	0	0	0	0	0	0	0	0	0	0	0	0	0	0	0	0	0	0	0	0	0	0	0	0	0	0	0	0	0	0	0	0	0	0	0	0	0	0	0
NOVELM00110	NOVELM00110M		1	235618469	235618531	-	41	62	acugcacuccagccugggcaac	0	0	0	0	0	0	0	0	0	0	0	0	0	0	0	0	0	0	0	0	0	0	0	0	0	0	0	0	0	0	0	0	0	0	0	0	0	0	0	0
NOVELM00110	NOVELM00110S		1	235618469	235618531	-	1	23	agcccaggaguuggaggcugcag	0	0	0	0	0	0	0	0	0	0	0	0	0	0	0	0	0	0	0	0	0	0	0	0	0	0	0	0	0	0	0	0	0	0	0	0	0	0	0	0
NOVELM00111	NOVELM00111M		1	168110324	168110407	-	63	83	ucugggcaacaaagugagacc	0	0	0.0166751	0	0.321088	0	0	0.386806	0.0445481	0	0	0	0	0	0	0.525558	0	0	0	0	0	0	0.238978	0	0	0	0	1.29423	0	0.181434	0.0105416	0	0	0	0	0	0.243704	0.261128	0.458024	0
NOVELM00111	NOVELM00111S		1	168110324	168110407	-	1	21	gaaucgcuugagucugggaga	0	0	0	0	0	0	0	0	0	0	0	0	0	0	0	0	0	0	0	0	0	0	0	0	0	0	0	0	0	0	0	0	0	0	0	0	0	0	0	0
NOVELM00112	NOVELM00112M		1	182360850	182360925	-	1	22	agagucgagagugggagaagag	1.96706	2.71449	4.33641	0	1.99254	5.87179	1.46602	2.16509	2.52954	0	1.31676	1.09109	1.50187	1.70852	2.88878	1.69431	0.827134	1.55985	0.523793	0.625639	0.710342	2.78663	3.337	2.05975	1.6065	1.1735	2.04122	0.495012	1.95993	0.319947	1.78446	0.625639	0.570631	4.48104	5.48757	2.76319	0.838052	5.74229	0.46463	2.78663
NOVELM00112	NOVELM00112S		1	182360850	182360925	-	55	75	ccucuccuaaccucgcucucg	1.69431	0.107397	0.370063	1.02291	0.381452	2.62217	2.62217	3.30527	2.71449	4.43015	0.448774	0.410264	1.87439	1.08124	0.299784	2.96901	1.04234	1.15538	0.877944	1.07279	2.76319	0	0.456327	0.540483	1.75696	1.94334	2.30308	1.46602	2.00905	0.439479	0.402706	1.55985	0.941004	10.5725	4.95894	0.224941	1.50187	1.39579	0.059549	1.66833
NOVELM00113	NOVELM00113M		1	564927	564972	-	25	45	ggauggggugugauagguggc	36.1439	52.4196	10.5725	8.97962	11.0584	6.16136	7.02664	36.8567	12.873	21.042	4.53282	20.0838	2.05975	16.4699	6.93829	10.2866	11.7111	8.74098	5.00274	85.2465	9.63484	10.135	8.86335	8.39191	14.2048	11.0584	2.71449	24.4802	4.33641	71.8249	6.38558	28.0262	2.99968	7.37474	4.57522	5.00274	8.74098	18.1716	3.69019	16.4699
NOVELM00113	NOVELM00113S		1	564927	564972	-	1	24	gcuuauuuagcugaccuuacuuua	0	0	0	0	0	0	0	0	0	0	0	0	0	0	0	0	0	0	0	0	0	0	0	0	0	0	0	0	0	0	0	0	0	0	0	0	0	0	0	0
NOVELM00114	NOVELM00114M		1	6845510	6845548	+	21	38	ggccggcggcggcggcgg	0	0	0	0	0	0	0	0	0	0	0	0	0	0	0	0	0	0	0	0	0	0	0	0	0	0	0	0	0	0	0	0	0	0	0	0	0	0	0	0
NOVELM00114	NOVELM00114S		1	6845510	6845548	+	1	20	cggcggcggcgggguggcug	0	0	0	0	0	0	0	0	0	0	0	0	0	0	0	0	0	0	0	0	0	0	0	0	0	0	0	0	0	0	0	0	0.578875	0	0	0	0	0	0	0
NOVELM00116	NOVELM00116M		1	2343159	2343223	-	1	21	gggaggaucgcuugagcccag	0	0	0	0	0	0	0	0	0	0	0	0	0	0	0	0	0	0	0	0	0	0	0	0	0	0	0	0	0	0	0	0	0	0	0	0	0	0	0	0
NOVELM00116	NOVELM00116S		1	2343159	2343223	-	39	64	gggcaacauggcaagaccccgucucu	0	0	0	0	0	0	0	0	0	0	0	0	0	0	0	0	0	0	0	0	0	0	0	0	0	0	0	0	0	0	0	0	0	0	0	0	0	0	0	0
NOVELM00117	NOVELM00117M		1	40640823	40640885	+	46	62	ugguggggguggggggg	0	0	0	0	0	0	0	0	0	0	0	0	0	0	0	0	0	0	0	0	0	0	0	0	0	0	0	0	0	0	0	0	0	0	0	0	0	0	0	0
NOVELM00117	NOVELM00117S		1	40640823	40640885	+	1	20	acugcauuccagccugagca	0	0	0	0	0	0	0	0	0	0	0	0	0	0	0	0	0	0	0	0	0	0	0	0	0	0	0	0	0	0	0	0	0	0	0	0	0	0	0	0
NOVELM00118	NOVELM00118M		1	36376471	36376523	-	31	52	ggguuucaccauguuggccagg	0	0	0	0	0	0	0	0	0	0	0	0	0	0	0	0	0	0	0	0	0	0	0	0	0	0	0	0	0	0	0	0	0	0	0	0	0	0	0	0
NOVELM00118	NOVELM00118S		1	36376471	36376523	-	1	24	ggcuaauuuuuuguauuuuuagua	0	0	0	0	0	0	0	0	0	0	0	0	0	0	0	0	0	0	0	0	0	0	0	0	0	0	0	0	0	0	0	0	0	0	0	0	0	0	0	0
NOVELM00120	NOVELM00120M		1	225615408	225615460	-	1	17	ggucggggcggcggcgg	3.43614	1.9085	1.07279	1.2891	1.34239	0.86138	6.93829	4.14606	0.38336	3.80573	0	0.804515	0.450235	1.06517	1.55985	0.785645	2.66984	11.2037	0.922409	0.31105	1.57331	0.627702	1.0613	0.785645	0.182045	0.480988	1.23844	4.19567	0.927687	0.897513	0.254562	1.35944	0	2.30308	3.1817	0.566916	0.505821	0.368982	0.0377875	1.10653
NOVELM00120	NOVELM00120S		1	225615408	225615460	-	36	52	cgagccgggcccgcugc	0	0	0	0	0	0	0	0	0	0	0	0	0	0	0	0	0	0	0	0	0	0	0	0	0	0	0	0	0	0	0	0	0	0	0	0	0	0	0	0
NOVELM00121	NOVELM00121M		1	204965456	204965515	+	38	59	uuagcucccucuucccauguuc	0	0.189853	0.0983389	0	0.231689	0.221216	0	1.09109	0	0	0	0	0	0	0	0	0	0	0	0	0	0	0	0	0	0	0.485071	0	0	0.24723	0	0	0.3057	0	0	0	0	0	0	0
NOVELM00121	NOVELM00121S		1	204965456	204965515	+	1	22	gcugggaagguggugcugcuga	0	0	0	0	0	0	0	0	0	0	0	0	0	0	0	0	0	0	0	0	0	0	0	0	0	0	0	0	0	0	0	0	0	0	0	0	0	0	0	0
NOVELM00122	NOVELM00122M		1	178646936	178647018	+	1	22	guccauuucaaguuaacucugu	56.7512	70.5106	4.85944	0	0.397585	0	0	0.877944	34.365	2.94545	0.260149	0	0.122192	47.0749	3.43614	0.454629	6.46622	0	0.821806	0	56.7512	0.621457	0	0.0958646	0.408803	16.7344	1.09887	0.451697	0	0	0.486846	0	17.8937	40.4099	37.6388	0.585468	0	7.84167	0.328445	4.91417
NOVELM00122	NOVELM00122S		1	178646936	178647018	+	59	82	ggagaaucacuugaaccugggagg	0	0	0	0	0	0	0	0	0	0	0	0	0	0	0	0	0	0	0	0	0	0	0	0	0	0	0	0	0	0	0	0	0	0	0	0	0	0	0	0
NOVELM00123	NOVELM00123M		1	114322566	114322623	-	1	22	gucgcccaggcuggagugcagu	0	0	0	0	0	0	0	0	0	0	0	0	0	0	0	0	0	0	0	0	0	0	0	0	0	0	0	0	0	0	0	0	0	0	0	0	0	0	0	0
NOVELM00123	NOVELM00123S		1	114322566	114322623	-	40	57	cugcaaacuccgccuccc	0	0	0	0	0	0	0	0	0	0	0	0	0	0	0	0	0	0	0	0	0	0	0	0	0	0	0	0	0	0	0	0	0	0	0	0	0	0	0	0
NOVELM00126	NOVELM00126M		1	177639336	177639409	-	1	20	cucugucacccaggcuggag	0	0	0	0	0	0	0	0	0	0	0	0	0	0	0	0	0	0	0	0	0	0	0	0	0	0	0	0	0	0	0	0	0	0	0	0	0	0	0	0
NOVELM00126	NOVELM00126S		1	177639336	177639409	-	51	73	cuccgccuccuggguucaaguga	0	0	0	0	0	0	0	0	0	0	0	0	0	0	0	0	0	0	0	0	0	0	0	0	0	0	0	0	0	0	0	0	0	0	0	0	0	0	0	0
NOVELM00127	NOVELM00127M		1	39235665	39235731	-	43	66	cucuguucuguuccauuggucuau	0	0	0	0	0	0	0	0	0	0	0	0	0	0	0	0	0	0	0	0	0	0	0	0	0	0	0	0	0	0	0	0	0	0	0	0	0	0	0	0
NOVELM00127	NOVELM00127S		1	39235665	39235731	-	1	21	aaagaucagaugguuguagau	0	0	0	0	0	0	0	0	0	0	0	0	0	0	0	0	0	0	0	0	0	0	0	0	0	0	0	0	0	0	0	0	0	0	0	0	0	0	0	0
NOVELM00128	NOVELM00128M		1	93304838	93304901	-	1	23	cucuguugcccaggcuggagugc	0	0	0	0	0	0	0	0	0	0	0	0	0	0	0	0	0	0	0	0	0	0	0	0	0	0	0	0	0	0	0	0	0	0	0	0	0	0	0	0
NOVELM00128	NOVELM00128S		1	93304838	93304901	-	47	63	caaccuccaccuccagg	0	0	0	0	0	0	0	0	0	0	0	0	0	0	0	0	0	0	0	0	0	0	0	0	0	0	0	0	0	0	0	0	0	0	0	0	0	0	0	0
NOVELM00129	NOVELM00129M		1	175742067	175742133	-	45	66	cugcagacucgaccucccaggc	0	0	0	0	0	0	0	0	0	0	0	0	0	0	0	0	0	0	0	0	0	0	0	0	0	0	0	0	0	0	0	0	0	0	0	0	0	0	0	0
NOVELM00129	NOVELM00129S		1	175742067	175742133	-	1	19	ucuccaaggccgaagugca	0	0	0	0	0	0	0	0	0	0	0	0	0	0	0	0	0	0	0	0	0	0	0	0	0	0	0	0	0	0	0	0	0	0	0	0	0	0	0	0
NOVELM00130	NOVELM00130M		1	154138782	154138832	-	32	50	gugcugaucaguaguggga	0	0	0	0	0	0	0	0	0	0	0	0	0	0	0	0	0	0	0	0	0	0	0	0	0	0	0	0	0	0	0	0	0	0	0	0	0	0	0	0
NOVELM00130	NOVELM00130S		1	154138782	154138832	-	1	20	caggucggaaauggagcagg	0	0	0	0	0	0	0	0	0	0	0	0	0	0	0	0	0	0	0	0	0	0	0	0	0	0	0	0	0	0	0	0	0	0	0	0	0	0	0	0
NOVELM00132	NOVELM00132M		1	6062890	6062942	+	1	23	cuggacgacgcugacagcagugu	0	0.302429	0	0	0	0	0	0	0.107397	0	0	0	0	0	0	0	0	0	0	0.168639	0	0	0	0	0	0	0	0.288546	0	0	0	0	0	0	0	0	0	0	0	0
NOVELM00132	NOVELM00132S		1	6062890	6062942	+	31	52	ucugccgucacuguuguccuuu	0	0	0	0	0	0	0	0	0	0	0	0	0	0	0	0	0	0	0	0	0	0	0	0	0	0	0	0	0	0	0	0	0	0	0	0	0	0	0	0
NOVELM00134	NOVELM00134M		1	109858453	109858522	-	49	69	cugggaggucaaggcugcagu	0	0	0	0	0	0	0	0	0	0	0	0	0	0	0	0	0	0	0	0	0	0	0	0	0	0	0	0	0	0	0	0	0	0	0	0	0	0	0	0
NOVELM00134	NOVELM00134S		1	109858453	109858522	-	1	22	cuguagucccagcuacucagga	0	0	0	0	0	0	0	0	0	0	0	0	0	0	0	0	0	0	0	0	0	0	0	0	0	0	0	0	0	0	0	0	0	0	0	0	0	0	0	0
NOVELM00135	NOVELM00135M		1	75118	75179	-	38	61	cugguagaauucggcugugaaucc	0	0	0	0	0	0	0	0	0	0	0	0	0	0	0	0	0	0	0	0	0	0	0	0	0	0	0	0	0	0	0	0	0	0	0	0	0	0	0	0
NOVELM00135	NOVELM00135S		1	75118	75179	-	1	22	guuucagaaggaaugguaccag	0	0	0	0	0	0	0	0	0	0	0	0	0	0	0	0	0	0	0	0	0	0	0	0	0	0	0	0	0	0	0	0	0	0	0	0	0	0	0	0
NOVELM00136	NOVELM00136M		1	85025074	85025128	-	1	23	uuucaccauguuggccaggcugg	0	0	0	0	0	0	0	0	0	0	0	0	0	0	0	0	0	0	0	0	0	0	0	0	0	0	0	0	0	0	0	0	0	0	0	0	0	0	0	0
NOVELM00136	NOVELM00136S		1	85025074	85025128	-	31	54	cuccugacuucaagugauccuccc	0	0	0	0	0	0	0	0	0	0	0	0	0	0	0	0	0	0	0	0	0	0	0	0	0	0	0	0	0	0	0	0	0	0	0	0	0	0	0	0
NOVELM00137	NOVELM00137M		1	68336059	68336117	-	1	22	cuucucacuacugcacuugacu	0	0	0	0	0	0	0	0	0	0	0	0	0	0.0684838	0	0	0	0	0	0	0	0	0	0	0	0	0	0	0	0	0	0	0	0	0.0815337	0	0	0	0	0
NOVELM00137	NOVELM00137S		1	68336059	68336117	-	42	58	cggguggggggaggggg	0	0	0	0	0	0	0	0	0	0	0	0	0	0	0	0	0	0	0	0	0	0	0	0	0	0	0	0	0	0	0	0	0	0	0	0	0	0	0	0
NOVELM00139	NOVELM00139M		1	74272646	74272698	-	33	52	guuuccauaguguagugguu	13.9962	2.40426	0.975619	4.77247	2.55004	5.18466	8.27879	6.54793	6.93829	4.07364	1.13092	3.88456	0.133189	2.76319	5.6801	5.94663	2.76319	10.0137	0.504166	3.30527	3.41998	2.11776	3.96882	1.1735	1.24787	4.71846	4.85944	0.838052	3.61423	7.25284	0.597074	1.94334	1.01003	3.50291	18.4971	1.21066	2.39324	7.74017	2.43872	0.663673
NOVELM00139	NOVELM00139S		1	74272646	74272698	-	1	24	ccauucuaacuggugugagaugau	0	0	0	0	0	0	0	0	0	0	0	0	0	0	0	0	0	0	0	0	0	0	0	0	0	0	0	0	0	0	0	0	0	0	0	0	0	0	0	0
NOVELM00140	NOVELM00140M		20	62551394	62551457	+	42	63	cacccggcuguguggacaugug	0	0	0	0	0	0	0	0	0	0	0	0	0	0	0	0	0	0	0	0	0	0	0	0	0	0	0	0	0	0	0	0	0	0	0	0	0	0	0	0
NOVELM00140	NOVELM00140S		20	62551394	62551457	+	1	26	acaugugcccagggcccgggacagcg	0	0	0	0	0	0	0	0	0	0	0	0	0	0	0	0	0	0	0	0	0	0	0	0	0	0	0	0	0	0	0	0	0	0	0	0	0	0	0	0
NOVELM00141	NOVELM00141M		20	49174399	49174485	-	63	86	uaugccgaucggguguccgcacua	0	0	0	0	0	0	0	0	0	0	0	0	0	0	0	0	0	0	0	0	0	0	0	0	0	0	0	0	0	0	0	0	0	0	0	0	0	0	0	0
NOVELM00141	NOVELM00141S		20	49174399	49174485	-	1	23	gugggaggacugcuugagcccgg	0	0	0	0	0	0	0	0	0	0	0	0	0	0	0	0	0	0	0	0	0	0	0	0	0	0	0	0	0	0	0	0	0	0	0	0	0	0	0	0
NOVELM00146	NOVELM00146M		20	26189310	26189351	-	23	41	ggcucgucgccuacugugg	11.0584	5.42923	8.74098	1.18917	4.69174	4.71846	10.5725	6.16136	40.4099	2.14589	0.657783	14.9833	0.617575	32.6431	7.37474	2.23953	8.86335	6.16136	1.15126	4.95894	39.1087	2.75102	5.87179	1.4381	6.7068	7.29821	2.57577	75.0648	4.38925	3.77212	1.50187	12.6611	0.364344	17.6092	0.780428	3.65326	6.24132	13.9962	6.54793	2.36284
NOVELM00146	NOVELM00146S		20	26189310	26189351	-	1	19	caccgcggugguggccgag	2.73886	7.02664	3.77212	2.95723	0.448774	1.38319	3.57253	0.599001	4.09476	1.30554	0.57491	2.00905	0	1.55985	1.64054	0.0909926	1.82556	1.73823	1.09109	7.1198	4.28456	0.282821	5.42923	0.741366	0.129962	2.76319	0.751815	2.39324	1.9085	2.25688	0.373766	0.827134	3.03073	0.629765	0.0974366	1.48974	0.887574	1.99254	4.05253	0.981217
NOVELM00148	NOVELM00148M		20	30449496	30449555	-	1	22	gggugggggcggggccggcugc	0	0	0.994365	0	0	0	0	0.647941	0.141385	0	0.0423743	0.115872	0.22738	0.660728	0.698789	0	0	0.267256	0	0	0.605956	0.173622	0	0	0	0	0	0	0.139912	0.20129	0	0	0	0	0.642764	0	0	0	0	0.228268
NOVELM00148	NOVELM00148S		20	30449496	30449555	-	38	59	cgccggccuugaccccgcccac	0	0	0	0	0	0	0	0	0	0	0	0	0	0	0	0	0	0	0	0	0	0	0	0	0	0	0	0	0	0	0	0	0	0	0	0	0	0	0	0
NOVELM00149	NOVELM00149M		20	26190183	26190253	-	1	18	ugguugucgacuugcggg	6.08758	4.66502	89.4197	1.84219	19.2023	3.88456	20.0838	7.84167	32.6431	8.55885	2.46048	15.7381	2.18349	17.6092	4.05253	5.18466	17.6092	13.6391	3.96882	8.74098	78.1984	2.71449	2.50649	4.33641	11.3775	13.2692	7.84167	41.151	8.05939	9.63484	4.33641	73.4082	3.88456	23.1503	0.467481	3.53624	6.78825	24.4802	6.78825	4.09476
NOVELM00149	NOVELM00149S		20	26190183	26190253	-	52	70	cgccggcccgucgugcugc	0.353841	1.65265	3.19595	0	1.06517	0.744116	5.54616	4.45559	12.4379	3.21019	0	4.61815	0.288546	2.50649	0	0.401338	4.28456	0.40787	1.52691	0.636128	14.5944	2.02564	0.693753	0.239743	0.680364	1.04626	1.56658	6.30781	2.02564	0	0.439479	2.6457	1.6065	1.76396	0	1.04234	2.46048	1.75696	1.05018	2.00905
NOVELM00151	NOVELM00151M		20	48687644	48687710	-	1	18	gucgcccaggcuggagug	0	0	0	0	0	0	0	0	0	0	0	0	0	0	0	0	0	0	0	0	0	0	0	0	0	0	0	0	0	0	0	0	0	0	0	0	0	0	0	0
NOVELM00151	NOVELM00151S		20	48687644	48687710	-	46	66	ccuccaacuccuggccucaag	0	0	0	0	0	0	0	0	0	0	0	0	0	0	0	0	0	0	0	0	0	0	0	0	0	0	0	0	0	0	0	0	0	0	0	0	0	0	0	0
NOVELM00153	NOVELM00153M		21	34942435	34942490	+	1	19	ggccgcguggucuaaugga	0.702242	1.59947	0.168116	0	0.642764	0.434122	0	0	1.59947	0	0.619516	0	0	0.82953	0.278216	0.145381	0	0.164135	0	3.05779	0	3.65326	2.73886	0.169946	0.555735	0.299784	0.642764	2.14589	0	2.91768	0	0.517103	0.744116	0.395169	0.142565	6.6304	0	0	0.792016	0
NOVELM00153	NOVELM00153S		21	34942435	34942490	+	38	55	ccuguuguacuccugacu	0	0	0	0	0	0	0	0	0	0	0	0	0	0	0	0	0	0	0	0	0	0	0	0	0	0	0	0	0	0	0.0543855	0	0	0	0	0	0	0	0	0
NOVELM00154	NOVELM00154M	hsa-mir-10396a-3p	21	9826449	9826498	+	29	49	gggccccgggcccucgaccgg	98.0307	253.447	39.8048	31.4825	10.733	27.5274	66.0045	35.5489	57.9674	39.8048	81.6947	91.5088	10.733	41.8597	136.573	24.4802	26.0797	25.6615	5.06347	100.415	171.2	87.1436	91.5088	13.2692	41.151	16.4699	12.1256	100.415	25.2293	35.5489	4.14606	995.539	20.0838	126.059	7.55566	13.4439	13.0873	47.0749	144.632	19.8064
NOVELM00154	NOVELM00154S	hsa-mir-10396a-5p	21	9826449	9826498	+	1	19	cggcggggcucggagccgg	4.23608	7.74017	2.60178	2.41529	6.7068	4.38925	8.39191	5.7112	25.6615	4.91417	1.58708	5.60919	2.02564	13.0873	2.69047	8.74098	4.09476	4.81526	2.73886	93.6961	10.9039	3.15339	29.8598	0.966157	4.85944	10.733	4.33641	12.1256	3.80573	2.40426	3.43614	13.8144	0.485071	5.30695	0.193077	1.92591	9.88173	16.7344	6.46622	3.30527
NOVELM00155	NOVELM00155M		21	43075337	43075409	-	1	23	cucugucgcccaggcuggagugc	0	0	0	0	0	0	0	0	0	0	0	0	0	0	0	0	0	0	0	0	0	0	0	0	0	0	0	0	0	0	0	0	0	0	0	0	0	0	0	0
NOVELM00155	NOVELM00155S		21	43075337	43075409	-	50	72	gcuccgccucccagguugacacc	0	0	0	0	0	0	0	0	0	0	0	0	0	0	0	0	0	0	0	0	0	0	0	0	0	0	0	0	0	0	0	0	0	0	0	0	0	0	0	0
NOVELM00156	NOVELM00156M		22	43011339	43011397	+	36	58	gaugccugggaguugcgaucugc	49.7403	69.0003	41.8597	91.5088	122.919	55.6266	24.0351	63.3036	129.283	38.3559	18.1716	66.0045	9.88173	38.3559	36.8567	22.044	28.8364	52.4196	61.9655	120.306	41.151	16.7344	45.0855	26.57	19.5244	29.2939	32.6431	35.5489	28.4352	56.7512	10.135	89.4197	33.241	28.4352	20.6937	49.7403	55.6266	57.9674	32.6431	15.2325
NOVELM00156	NOVELM00156S		22	43011339	43011397	+	1	19	aaggucgcccucaagguga	3.1219	8.97962	0.785645	8.55885	1.1815	1.77097	1.73823	5.33743	3.69019	2.60178	1.00202	9.49976	0.642764	2.3534	1.68073	0.792016	1.54863	3.84164	1.18917	34.9417	2.94545	3.47057	2.00905	5.24282	0.292739	1.43186	0.434122	1.68073	0.960421	4.95894	0.508803	3.16755	0.766903	0.754464	0.874504	0.994365	1.67453	2.71449	2.18349	4.81526
NOVELM00157	NOVELM00157M		22	24583860	24583928	+	46	68	cugcacucuguccccaucccagu	0	0	0	0	0.373766	0	0	0	0	7.74017	0	0	0	0	0	0	0	0	0	0	0	0	0	0	0	0.085491	0	0	0.37521	0	0	0	0	0	0	0	0	0	0	0
NOVELM00157	NOVELM00157S		22	24583860	24583928	+	1	23	cgggguggccagauguguguaug	0	0	0	0	0	0	0	0	0	2.69047	0	0	0	0	0	0	0	0	0	0	0	0	0	0	0	0	0	0	0	0	0	0	0	0	0	0	0	0	0.0923706	0
NOVELM00158	NOVELM00158M		2	155088254	155088312	+	37	58	caaaaacugugauuacuuuugc	0	0	0	0	0	0	0	0	0	0	0	0	0	0	0	0	0	0	0	0	0	0	0	0	0	0	0	0	0	0	0	0	0	0	0	0	0	0	0	0
NOVELM00158	NOVELM00158S		2	155088254	155088312	+	1	20	aaaaguaaucgcaguuuuug	0	0	0	0	0	0	0	0	0	0	0	0	0	0	0	0	0	0	0	0	0	0	0	0	0	0	0	0	0	0	0	0	0	0	0	0	0	0	0	0
NOVELM00159	NOVELM00159M		2	7944487	7944557	+	49	70	aaaaacugugauuacuuuugca	0	0	0	0	0	0	0	0	0	0	0	0	0	0	0	0	0	0	0	0	0	0	0	0	0	0	0	0	0	0	0	0	0	0	0	0	0	0	0	0
NOVELM00159	NOVELM00159S		2	7944487	7944557	+	1	23	caaaaguaauugugguuuuuuuu	0	0	0	0	0	0	0	0	0	0	0	0	0	0	0	0	0	0	0	0	0	0	0	0	0	0	0	0	0	0	0	0	0	0	0	0	0	0	0	0
NOVELM00161	NOVELM00161M		2	57057251	57057297	-	1	19	caccauguuggccaggcug	0	0	0	0	0	0	0	0	0	0	0	0	0	0	0	0	0	0	0	0	0	0	0	0	0	0	0	0	0	0	0	0	0	0	0	0	0	0	0	0
NOVELM00161	NOVELM00161S		2	57057251	57057297	-	27	46	acuccugaccucaggugauc	0	0	0	0	0	0	0	0	0	0	0	0	0	0	0	0	0	0	0	0	0	0	0	0	0	0	0	0	0	0	0	0	0	0	0	0	0	0	0	0
NOVELM00162	NOVELM00162M		2	3760145	3760208	+	1	25	gagcccagguguuugaggaugcagu	0	0	0	0	0	0	0	0	0	0	0	0	0	0	0	0	0	0	0	0	0	0	0	0	0	0	0	0	0	0	0	0	0	0	0	0	0	0	0	0
NOVELM00162	NOVELM00162S		2	3760145	3760208	+	43	63	cugcacuccagccugagcaac	0	0	0	0	0	0	0	0	0	0	0	0	0	0	0	0	0	0	0	0	0	0	0	0	0	0	0	0	0	0	0	0	0	0	0	0	0	0	0	0
NOVELM00164	NOVELM00164M		2	159440699	159440752	-	1	18	caucugugggauuaugac	0	4.21588	0.546248	0	0.600928	0.570631	1.25649	0	1.85732	0.827134	0.135562	1.57331	0	0.422386	0	1.89398	4.95894	0.749167	0.54446	0.490129	8.50532	1.44435	0	0.257717	2.14589	1.15538	0.994365	0.801868	7.02664	0.498723	0.930854	5.06347	0.297292	0.231689	0	0.111286	1.01003	3.15339	0.708271	1.34727
NOVELM00164	NOVELM00164S		2	159440699	159440752	-	34	53	cagaauaccgcccaggcaga	0	0	0	0	0	0	0	0.907656	0	0	0	0	0.312097	0	0	0	0	0	0	0	0	0.234458	0	0	0	0.385678	0	0.242791	0	0	0	0	0.384519	0.333663	0	0	0	0	0	0
NOVELM00165	NOVELM00165M		2	174837773	174837817	-	26	44	gcucacugcagccuugacc	0	0	0	0	0	0	0	0	0	0	0	0	0	0	0	0	0	0	0	0	0	0	0	0	0	0	0	0	0	0	0	0	0	0	0	0	0	0	0	0
NOVELM00165	NOVELM00165S		2	174837773	174837817	-	1	17	gcuggggugcaguggca	0	0	0	0	0	0	0	0	0	0	0	0	0	0	0	0	0	0	0	0	0	0	0	0	0	0	0	0	0	0	0	0	0	0	0	0	0	0	0	0
NOVELM00166	NOVELM00166M		2	200902315	200902371	-	34	56	ccugagcaacauagcgagacccc	0	0	0	0	0	0	0	0	0	0	0	0	0	0	0.269402	0	0	0	0	0	0	0	0	0	0	0	0	0	0	0	0	0	0	0	0	0.233213	0	0	0	0
NOVELM00166	NOVELM00166S		2	200902315	200902371	-	1	23	gagaauugcuugagcccaggagu	0	0	0	0	0	0	0	0	0	0	0	0	0	0	0	0	0	0	0	0	0	0	0	0	0	0	0	0	0	0	0	0	0	0	0	0	0	0	0	0
NOVELM00167	NOVELM00167M		2	138944427	138944482	-	1	23	ggaggaucgcuugaguccaggag	0	0	0	0	0	0	0	0	0	0	0	0	0	0	0	0	0	0	0	0	0	0	0	0	0	0	0	0	0	0	0	0	0	0	0	0	0	0	0	0
NOVELM00167	NOVELM00167S		2	138944427	138944482	-	35	55	ccugggcaacacagugagacc	0	0	0	0	0	0	0	0	0	0	0	0	0	0	0	0	0	0	0	0	0	0	0	0	0	0	0	0	0	0	0	0	0	0	0	0	0	0	0	0
NOVELM00168	NOVELM00168M		2	10758191	10758245	-	1	20	ggaucgcuugagcccaggag	0	0	0	0	0	0	0	0	0	0	0	0	0	0	0	0	0	0	0	0	0	0	0	0	0	0	0	0	0	0	0	0	0	0	0	0	0	0	0	0
NOVELM00168	NOVELM00168S		2	10758191	10758245	-	31	54	gccuggguaacauagugagacccc	0	0	0	0	0	0	0	0	0	0	0	0	0	0	0	0	0	0	0	0	0	0	0	0	0	0	0	0	0	0	0	0	0	0	0	0	0	0	0	0
NOVELM00169	NOVELM00169M		2	103048755	103048818	-	42	63	ugcaauuuugccugaucagagg	0	0	0	0	0	0	0	0	0	0	0	0	0	0	0	0.625639	0	0.698789	0	0	0	0	0	0	0	0	0	0	0	0	0	0	0	0	0	0	0	0	0	0
NOVELM00169	NOVELM00169S		2	103048755	103048818	-	1	23	cucugaucaggcaaaguugcagg	0	0	0	0	0	0	0	0	0	0	0	0	0	0	0	0	0	0	0	0	0	0	0	0	0	0	0	0	0	0	0	0	0	0	0	0	0	0	0	0
NOVELM00170	NOVELM00170M		2	159440463	159440508	-	1	19	gggaaccuggcgcuaaacc	0	0.210695	0.414466	0	0.811348	0.548037	0.344934	0	0.485071	1.40848	0	0.110827	0	1.27929	0	0.46463	0.328445	0	0.157739	0.113773	1.78446	0.592069	1.00603	2.43872	0	0.566916	0.842902	1.38319	2.22167	0	0	0.578875	0	0.431083	0	0.804515	0.250048	0	0.555735	0.716971
NOVELM00170	NOVELM00170S		2	159440463	159440508	-	24	45	guagacgaccuguuucuggguu	0.277321	0	0.0171282	0	0.378033	0	0	0	0	0	0	0.213169	0	0.0442536	0	0	0.242791	0	0	0	0.751815	0.159996	0	0.874504	0.133983	0	0	0	0.163262	0	0	0.947268	0	0.18457	0	0	0	0	0	0
NOVELM00171	NOVELM00171M		2	127979836	127979895	-	1	21	gggaggaucgcuugagcccag	0	0	0	0	0	0	0	0	0	0	0	0	0	0	0	0	0	0	0	0	0	0	0	0	0	0	0	0	0	0	0	0	0	0	0	0	0	0	0	0
NOVELM00171	NOVELM00171S		2	127979836	127979895	-	39	59	gggcaacauagugagacccag	0	0	0	0	0	0	0	0	0	0	0	0	0	0	0	0	0	0	0	0	0	0	0	0	0	0	0	0	0	0	0	0	0	0	0	0	0	0	0	0
NOVELM00172	NOVELM00172M		2	96670505	96670587	-	62	82	aggaguucugggcuguagugc	0	0.206732	0	0	0	0	0.394077	0	0	0	0	0	0	0.181434	0	0	0	0	0	0.270962	0	0	0	0	0	0	0	0	0	0.164135	0	0	0	0	0	0	0	0	0	0
NOVELM00172	NOVELM00172S		2	96670505	96670587	-	1	20	cacacaccuguagucccagg	0	0	0	0	0	0	0	0	0	0	0	0	0	0	0	0	0	0	0	0	0	0	0	0	0	0	0	0	0	0	0	0	0	0	0	0	0	0	0	0
NOVELM00173	NOVELM00173M		2	199151734	199151804	+	52	70	uggauuuuuggaaauagga	0.186082	3.50291	1.14284	6.93829	0	2.14589	3.61423	2.50649	0.379412	3.13765	0.471606	13.4439	1.85732	1.93463	8.74098	7.02664	0.691402	2.94545	5.30695	2.16509	3.65326	56.7512	0.754464	1.41466	1.57331	5.24282	0	3.57253	1.89398	0.495012	0.0105416	5.74229	2.11776	14.388	0.427289	0.420829	2.57577	2.57577	5.3679	35.5489
NOVELM00173	NOVELM00173S		2	199151734	199151804	+	1	20	ccuauugauucuauuucuuu	0	0	0	0	0	0	0	0	0	0	0	0	0	0	0	0	0	0	0	0	0	0	0	0	0	0	0	0	0	0	0	0	0	0	0	0	0	0	0	0
NOVELM00175	NOVELM00175M		2	225413946	225414016	-	1	18	gucgcccaggcuggagug	0	0	0	0	0	0	0	0	0	0	0	0	0	0	0	0	0	0	0	0	0	0	0	0	0	0	0	0	0	0	0	0	0	0	0	0	0	0	0	0
NOVELM00175	NOVELM00175S		2	225413946	225414016	-	47	70	ucuccaccuuguaguuucaagcaa	0.246499	0	0	0	0	0	0	0	0	0	0	0	0	0.0470755	0	0	0	0	0	0	1.05018	0	0	0	0	0	0	0	0	0	0	0	0	0	0	0	0.17676	0	0	0
NOVELM00176	NOVELM00176M		2	88355217	88355278	-	40	61	cucuccgccaccuccaccgcgg	1.19437	1.18917	0.811348	0	1.18917	0.491638	0.221216	1.9172	2.88878	0	1.02665	0.276426	0.65331	1.46602	0.724527	1.54863	0.349759	0.821806	0.289312	2.52954	0.344934	0.419272	1.1775	2.86402	1.43186	0.680364	0.548037	0	0.461802	1.63352	0.941004	0.474906	0.600928	0	0.751815	0.218218	0.592069	0	0.722365	0.881383
NOVELM00176	NOVELM00176S		2	88355217	88355278	-	1	22	ggcggcggaggcggcgguggcg	0	0	0	0	0	0.848949	0	0	0	0	0	0	0	0.0114945	0	0	0.150456	0	0	0.291876	0.272006	0	0	0.202075	0	0	0	0	0	0	0	0	0	0	0	0.123094	0.145876	0.414466	0	0
NOVELM00177	NOVELM00177M		2	156029042	156029117	-	52	75	cucugauggccagugaugaugagc	0	0	0	0	0	0	0	0	0	0	0	0	0	0	0	0	0	0	0	0	0	0	0	0	0	0	0	0	0	0	0	0	0	0	0	0	0	0	0	0
NOVELM00177	NOVELM00177S		2	156029042	156029117	-	1	24	ccauucuaacuggugugagauggu	0	0	0	0	0	0	0	0	0	0	0	0	0	0	0	0	0	0	0	0	0	0	0	0	0	0	0	0	0	0	0	0	0	0	0	0	0	0	0	0
NOVELM00178	NOVELM00178M		2	49456852	49456925	-	52	73	aucugcugcagugcucugagcc	0	0.115369	0	0	0	0	0	0	0	0	0	0.333663	0	0	0	0	0	0	0	0	0	0	0	0	0	0	0	0	0	0	0	0	0	0	0	0	0	0	0	0
NOVELM00178	NOVELM00178S		2	49456852	49456925	-	1	21	cgucaaaguauuuagcugacu	0	0.505821	0.0619268	1.1775	0	0	0.592069	0.589827	2.96901	0	0.250048	0.422386	0	1.59947	0.555735	0	0.821806	0.155975	0	1.16525	0	0.147222	0	0.312097	0	0.132145	0	0.306679	0	0.40787	0	0	0.702242	1.05018	0	0.821806	0	0.555735	1.01918	0.0509713
NOVELM00179	NOVELM00179M		2	140073249	140073322	-	1	20	cucugucacccaggcuggag	0	0	0	0	0	0	0	0	0	0	0	0	0	0	0	0	0	0	0	0	0	0	0	0	0	0	0	0	0	0	0	0	0	0	0	0	0	0	0	0
NOVELM00179	NOVELM00179S		2	140073249	140073322	-	55	73	gccuccuggguucaaguga	0	0	0	0	0	0	0	0	0	0	0	0	0	0	0	0	0	0	0	0	0	0	0	0	0	0	0	0	0	0	0	0	0	0	0	0	0	0	0	0
NOVELM00180	NOVELM00180M		2	299297	299362	-	42	65	cucuguucuguuccauuggucuau	0	0	0	0	0	0	0	0	0	0	0	0	0	0	0	0	0	0	0	0	0	0	0	0	0	0	0	0	0	0	0	0	0	0	0	0	0	0	0	0
NOVELM00180	NOVELM00180S		2	299297	299362	-	1	20	aagaucagaugguuguagau	0	0	0	0	0	0	0	0	0	0	0	0	0	0	0	0	0	0	0	0	0	0	0	0	0	0	0	0	0	0	0	0	0	0	0	0	0	0	0	0
NOVELM00181	NOVELM00181M		2	11563275	11563348	-	1	20	cucuguugcccaggcuggag	0	0	0	0	0	0	0	0	0	0	0	0	0	0	0	0	0	0	0	0	0	0	0	0	0	0	0	0	0	0	0	0	0	0	0	0	0	0	0	0
NOVELM00181	NOVELM00181S		2	11563275	11563348	-	54	73	gaacuccugggcucaagcga	0	0	0	0	0	0	0	0	0	0	0	0	0	0	0	0	0	0	0	0	0	0	0	0	0	0	0	0	0	0	0	0	0	0	0	0	0	0	0	0
NOVELM00182	NOVELM00182M		2	27363779	27363826	-	28	47	cugcuaaauuugacuggcuu	0.621457	0.422386	0.458024	6.6304	0.231689	0.221216	3.04426	2.78663	2.02564	0.597074	0.663673	2.55004	2.73886	0.934022	1.07279	0	0.266452	2.69047	0.605956	1.04234	1.30554	5.13176	1.19437	0.804515	0	1.13856	1.34727	1.69431	0.766903	0.663673	0.0931325	0.801868	1.73823	1.82556	0.451696	0.442608	0.988724	1.1815	0.559031	9.63484
NOVELM00182	NOVELM00182S		2	27363779	27363826	-	1	19	ucacuaaaguugguauaca	0	0	0	0	0	0	0	0	0	0	0	0	0	0	0	0	0	0	0	0	0	0	0	0	0	0	0	0	0	0	0	0	0	0	0	0	0	0	0	0
NOVELM00183	NOVELM00183M		2	215712132	215712176	+	1	22	guggcccucuggacaaguggcg	0	0	0	0	0	0	0	0	0	0	0	0	0	0	0	0	0	0	0	0	0	0	0	0	0	0	0	0	0	0.607494	0	0	0	0	0	0	0	0	0	0
NOVELM00183	NOVELM00183S		2	215712132	215712176	+	26	44	ccugcacucaugagggcuu	0	0	0	0	0	0	0	0	0	0	0	0	0	0	0	0	0	0	0	0	0	0	0	0	0	0	0	0	0	0	0	0	0	0	0	0	0	0	0	0
NOVELM00184	NOVELM00184M		2	3460395	3460444	-	1	21	cugggaggucaaggcugcagu	0	0	0	0	0	0	0	0	0	0	0	0	0	0	0	0	0	0	0	0	0	0	0	0	0	0	0	0	0	0	0	0	0	0	0	0	0	0	0	0
NOVELM00184	NOVELM00184S		2	3460395	3460444	-	33	49	gcaccacugcacuccag	0	0	0	0	0	0	0	0	0	0	0	0	0	0	0	0	0	0	0	0	0	0	0	0	0	0	0	0	0	0	0	0	0	0	0	0	0	0	0	0
NOVELM00185	NOVELM00185M		2	84892766	84892826	-	37	60	cugguagaauucagcugugaaucc	0	0	0	0	0	0	0	0	0	0	0	0	0	0	0	0	0	0	0	0	0	0	0	0	0	0	0	0	0	0	0	0	0	0	0	0	0	0	0	0
NOVELM00185	NOVELM00185S		2	84892766	84892826	-	1	19	uuucagaaggaaugguacc	0	0	0	0	0	0	0	0	0	0	0	0	0	0	0	0	0	0	0	0	0	0	0	0	0	0	0	0	0	0	0	0	0	0	0	0	0	0	0	0
NOVELM00186	NOVELM00186M		2	98884545	98884605	-	37	60	cugguagaauucggcugugaaucc	0	0	0	0	0	0	0	0	0	0	0	0	0	0	0	0	0	0	0	0	0	0	0	0	0	0	0	0	0	0	0	0	0	0	0	0	0	0	0	0
NOVELM00186	NOVELM00186S		2	98884545	98884605	-	1	21	uuucagaaggaaugguaccag	0	0	0	0	0	0	0	0	0	0	0	0	0	0	0	0	0	0	0	0	0	0	0	0	0	0	0	0	0	0	0	0	0	0	0	0	0	0	0	0
NOVELM00188	NOVELM00188M		2	111892962	111893024	+	1	22	uuguguccaguuguugggggag	0	2.75102	0.732429	0	3.80573	0.941004	0	0.611005	5.94663	3.84164	0	0.270962	3.21019	0.362323	0.930854	5.6801	1.43186	3.41998	1.08124	1.13092	0.581113	1.77097	0.603442	0	0.485071	0.142034	0	0	1.42635	6.93829	0.368982	0.279416	1.84219	0.749167	2.02564	0.249362	0.224941	0	0.416574	11.2037
NOVELM00188	NOVELM00188S		2	111892962	111893024	+	40	62	ccucagccacugcugacaccagg	0	0	0	0	0	0	0	0	0.391076	0	0	0	0	0	0	0	0	0.732429	0	0	0	0.226491	0	0.206732	0	0	0	0	0	0	0	0	0	0	0	0	0	0	0	1.59327
NOVELM00191	NOVELM00191M		3	38064384	38064459	+	54	75	aaaaacugugauuacuuuugca	0	0	0	0	0	0.428599	0	0	0	0	0	0	0	0	0	0	0	0	0	0	0	0	0	0	0	0	0	0	0	0	0	0	0	0	0	0	0	0	0	0
NOVELM00191	NOVELM00191S		3	38064384	38064459	+	1	20	aaaaguaaucacgguuuuug	0	0	0	0	0	0	0	0	0	0	0	0	0	0	0	0	0	0	0	0	0	0	0	0	0	0	0	0	0	0	0	0	0	0	0	0	0	0	0	0
NOVELM00194	NOVELM00194M		3	189052885	189052955	-	50	70	caggaguucugggcuguagug	0	0	0	0	0	0	0	0	0	0	0	0	0	0	0	0	0	0	0	0	0	0	0	0	0	0.238294	0	0	0	0	0	0	0	0	0	0	0	0	0	0
NOVELM00194	NOVELM00194S		3	189052885	189052955	-	1	23	cuguaguccuagcugcucaggag	0	0	0	0	0	0	0	0	0	0	0	0	0	0	0	0	0	0	0	0	0	0	0	0	0	0	0	0	0	0	0	0	0	0	0	0	0	0	0	0
NOVELM00195	NOVELM00195M		3	128735317	128735402	+	1	23	caggcagguggagcucaugggca	0	0	0.206732	0	0.363333	0.242791	0.301555	0	0.29809	0	0.0948886	0.615277	0	0.049462	0	0.495012	1.05742	0	0.868307	0.168639	0.627702	0	0	0	0	0.459913	0.223602	0	3.96882	0	0.918985	0.336807	0	0	0	1.26464	0	0.330497	0.934022	0.3057
NOVELM00195	NOVELM00195S		3	128735317	128735402	+	64	85	cccgugagcuccaccugccugc	0	0	0	0	0	0	0	0	0	0	0.159996	0	0	0.118209	0.392577	0.0844533	1.35944	0	0	0	0	0	2.3534	0	0.11017	0	0	0	0	0	0.0375239	0.527324	0	0	0	0	0.123996	0.334708	0.491638	0.0655975
NOVELM00196	NOVELM00196M		3	34702024	34702109	-	1	22	gaggcugaggcaggagaauggc	0	0	0	0	0	0	0	0	0	0	0	0	0	0	0	0	0	0	0	0	0	0	0	0	0	0	0	0	0	0	0	0	0	0	0	0	0	0	0	0
NOVELM00196	NOVELM00196S		3	34702024	34702109	-	65	85	acugcauuccagccugagcga	0	0	0	0	0	0	0	0	0	0	0	0	0	0	0	0	0	0	0	0	0	0	0	0	0	0	0	0	0	0	0	0	0	0	0	0	0	0	0	0
NOVELM00197	NOVELM00197M		3	15780095	15780152	+	1	22	gaguucugggcuguagugcgcu	0	0	0	0	0	0	0	0	0	0	0	0	0	0	0	0	0	0	0	0	0	0	0	0	0	0	0	0	0	0	0	0	0	0	0	0	0	0	0	0
NOVELM00197	NOVELM00197S		3	15780095	15780152	+	38	57	ccgcacuaaguucggcauca	0	0	0	0	0	0	0	0	0	0	0	0	0	0	0	0	0	0	0	0	0	0	0	0	0	0	0	0	0	0	0	0	0	0	0	0	0	0	0	0
NOVELM00198	NOVELM00198M		3	182892730	182892791	-	41	61	aaguuucucugaacguguaga	0	0	0.042775	0	0	0.235042	0	0.988724	0	0	0	0.722365	0	0	0	0	0	0.173203	0	0	0	0	0	0	0.289313	0	0	0.927687	0	0	0.163262	0	0	0	0	0	0	0	0	0.0938945
NOVELM00198	NOVELM00198S		3	182892730	182892791	-	1	19	cuauacuuucagggaucau	0	0	0	0	0	0	0	0	0	0	0	0	0	0	0	0	0	0	0	0	0	0	0	0	0	0	0	0	0	0	0	0	0	0	0	0	0	0	0	0
NOVELM00199	NOVELM00199M		3	67884879	67884925	-	27	46	gaucucaaccuauucucaaa	0	0	0.00847557	0	0	0	1.08617	0	0	1.33154	0	0.145381	0	0.0684838	0.221814	0	0	0.485071	0	0	0	0	0	0	0.0805497	0.20839	0	0	0.173203	0.292739	0	0	0.488621	0	0	0	0	0	0.387934	0.0550026
NOVELM00199	NOVELM00199S		3	67884879	67884925	-	1	17	augauuaaaggucuuag	0	0	0	0	0	0	0	0	0	0	0	0	0	0	0	0	0	0	0	0	0	0	0	0	0	0	0	0	0	0	0	0	0	0	0	0	0	0	0	0
NOVELM00200	NOVELM00200M		3	122061553	122061613	-	1	23	ucacccaggcuggagugcagugg	0	0	0	0	0	0	0	0	0	0	0	0	0	0	0	0	0	0	0	0	0	0	0	0	0	0	0	0	0	0	0	0	0	0	0	0	0	0	0	0
NOVELM00200	NOVELM00200S		3	122061553	122061613	-	39	60	cuguagccucgaauuccugggc	0	0	0	0	0	0	0	0	0	0	0	0	0	0	0	0	0	0	0	0	0	0	0	0	0	0	0	0	0	0	0	0	0	0	0	0	0	0	0	0
NOVELM00201	NOVELM00201M		3	13035445	13035534	-	71	89	uccgcccccggggccgcgg	2.85099	3.05779	3.09131	0.858884	3.43614	0.603442	3.1817	1.70852	4.14606	1.4603	0.953363	0.90079	0.509998	6.46622	2.48367	0.347958	1.79844	0.994365	0.799221	7.20746	11.3775	7.64884	0.252809	3.78892	3.21019	2.34491	1.61353	2.96901	1.61353	0.950315	1.56658	1.27461	0.963289	0.438009	0.386806	1.79844	2.91768	2.18349	1.13856	4.05253
NOVELM00201	NOVELM00201S		3	13035445	13035534	-	1	18	cggggccccgggcggggg	0	0	0	0	0	0	0	0	0	0	0	0	0	0	0	0	0	0	0	0.297292	0	0	0	0	0	0	0	0	0	0	0	0	0	0	0	0	0	0	0	0
NOVELM00203	NOVELM00203M		3	181540606	181540686	-	1	25	gccugggaauaccgggugcuguagg	4.71846	5.00274	14.783	5.3679	4.81526	1.55424	3.23981	0.657783	5.48757	5.24282	1.35944	3.65326	1.06517	6.54793	1.77097	2.109	1.33751	0.831926	1.70852	6.93829	2.79985	15.9801	3.80573	1.00202	1.58708	4.53282	6.54793	12.6611	2.43872	3.50291	0.647941	2.81307	3.57253	13.4439	4.19567	8.15038	4.19567	8.97962	3.99303	15.7381
NOVELM00203	NOVELM00203S		3	181540606	181540686	-	57	80	ucccagcacuucgggaggccgagg	0	0	0	0	0	0	0	0	0	0	0	0	0	0	0	0	0	0	0	0	0	0	0	0	0	0	0	0	0	0	0	0	0	0	0	0	0	0	0	0
NOVELM00204	NOVELM00204M		3	51343485	51343541	-	34	56	ccugagcaacauagcgagacccc	0	0	0	0	0	0	0	0	0	0	0	0	0	0	0	0	0	0	0	0	0	0	0	0	0	0	0	0	0	0	0	0	0	0	0	0	0	0	0	0
NOVELM00204	NOVELM00204S		3	51343485	51343541	-	1	19	gaggauugcuugagcccag	0	0	0	0	0	0	0	0	0	0	0	0	0	0	0	0	0	0	0	0	0	0	0	0	0	0	0	0	0	0	0	0	0	0	0	0	0	0	0	0
NOVELM00205	NOVELM00205M		3	133668869	133668949	-	60	80	ccugggcaacauagcgagacc	0	0	0	0	0	0	0	0	0	0	0	0	0	0	0	0	0	0	0	0	0	0	0	0	0	0	0	0	0	0	0	0	0	0	0	0	0	0	0	0
NOVELM00205	NOVELM00205S		3	133668869	133668949	-	1	17	ggauugcuugagcccag	0	0	0	0	0	0	0	0	0	0	0	0	0	0	0	0	0	0	0	0	0	0	0	0	0	0	0	0	0	0	0	0	0	0	0	0	0	0	0	0
NOVELM00206	NOVELM00206M		3	9416010	9416077	+	1	22	ucugggcuguggugcgcuaugc	0	2.50649	0.744116	0	0	0	0.20326	0.831926	0	0	0	0	0	0	0.128873	0.447259	0	0	0	0.331558	0.447259	0	0.287779	0	0	0.401338	0	1.32557	0	0.513588	0	0	0	0	0	0	0	0.785645	0	0.292739
NOVELM00206	NOVELM00206S		3	9416010	9416077	+	49	67	caucaauauggugaccucc	0	0	0	0	0	0	0	0	0	0	0	0	0	0	0	0	0	0	0	0	0	0	0	0	0	0	0	0	0	0	0	0	0	0	0	0	0	0	0	0
NOVELM00207	NOVELM00207M		3	14743084	14743145	-	1	23	acugucaucugagucucugcaga	0	0	0	0	0	0	0	0	0	0	0	0	0	0	0	0	0	0.340016	0	0	0	0	0	0	0	0	0	0	0	0	0	0	0	0	0	0	0	0	0	0
NOVELM00207	NOVELM00207S		3	14743084	14743145	-	40	61	ugcaugaccuggaugacaacga	0	0	0	0	0	0	0	0	0	0	0	0	0	0	0	0	0	0	0	0	0	0	0	0	0	0	0	0	0	0	0	0	0	0	0	0	0	0	0	0
NOVELM00208	NOVELM00208M		3	37134567	37134644	-	1	19	gcuucacuugacuagccuu	0	0	0	0	0	0	0	0	0	0	0	0	0	0	0	0	0	0	0	0	0	0	0	0	0	0	0	0	0	0	0	0	0	0	0	0	0	0	0	0
NOVELM00208	NOVELM00208S		3	37134567	37134644	-	59	77	gaggccaaggcagguggau	0	0	0	0	0	0	0	0	0	0	0	0	0	0	0	0	0	0	0	0	0	0	0	0	0	0	0	0	0	0	0	0	0	0	0	0	0	0	0	0
NOVELM00209	NOVELM00209M		3	182518203	182518261	-	1	20	ggaggaucgcuugaguccag	0	0	0	0	0	0	0	0	0	0	0	0	0	0	0	0	0	0	0	0	0	0	0	0	0	0	0	0	0	0	0	0	0	0	0	0	0	0	0	0
NOVELM00209	NOVELM00209S		3	182518203	182518261	-	39	58	ggaaacauagugagaccccc	0	0	0	0	0	0	0	0	0	0	0	0	0	0	0	0	0	0	0	0	0	0	0	0	0	0	0	0	0	0	0	0	0	0	0	0	0	0	0	0
NOVELM00211	NOVELM00211M		3	139328708	139328782	-	54	74	aggaguucugggcuguagugc	0	0	0	0	0	0	0	0	0	0	0	0	0	0	0	0	0	0	0	0	0	0	0	0	0.321088	0	0	0	0	0	0	0	0	0	0	0	0	0	0	0
NOVELM00211	NOVELM00211S		3	139328708	139328782	-	1	17	caccuguagucucagcu	0	0	0	0	0	0	0	0	0	0	0	0	0	0	0	0	0	0	0	0	0	0	0	0	0	0	0	0	0	0	0	0	0	0	0	0	0	0	0	0
NOVELM00212	NOVELM00212M		3	155726608	155726665	-	1	24	cuauacuuucagggaucauuucua	0	0	0	0	0	0	0	0	0	0	0	0	0	0	0	0	0	0	0	0	0	0	0	0.107397	0	0	0	0	0	0	0.0415503	0	0	0	0	0	0	0	0	0
NOVELM00212	NOVELM00212S		3	155726608	155726665	-	39	57	agaaguuucucugaaugua	0	0	0	0	0	0	0	0	0	0	0	0	0	0	0	0	0	0	0	0	0	0	0	0	0	0	0	0	0	0	0	0	0	0	0	0	0	0	0	0
NOVELM00214	NOVELM00214M		3	127153534	127153609	-	52	75	cucugauggccagugaugaugagc	0	0	0	0	0	0	0	0	0	0	0	0	0	0	0	0	0	0	0	0	0	0	0	0	0	0	0	0	0	0	0	0	0	0	0	0	0	0	0	0
NOVELM00214	NOVELM00214S		3	127153534	127153609	-	1	24	ccauucuaacuggugugagauggu	0	0	0	0	0	0	0	0	0	0	0	0	0	0	0	0	0	0	0	0	0	0	0	0	0	0	0	0	0	0	0	0	0	0	0	0	0	0	0	0
NOVELM00216	NOVELM00216M		3	14369505	14369564	-	1	21	cugggaggucaaggcugcagu	0	0	0	0	0	0	0	0	0	0	0	0	0	0	0	0	0	0	0	0	0	0	0	0	0	0	0	0	0	0	0	0	0	0	0	0	0	0	0	0
NOVELM00216	NOVELM00216S		3	14369505	14369564	-	41	59	ugcauuucagccuugguga	0	0	0	0	0	0	0	0	0	0	0	0	0	0	0	0	0	0	0	0	0	0	0	0	0	0	0	0	0	0	0	0	0	0	0	0	0	0	0	0
NOVELM00217	NOVELM00217M		3	54322491	54322552	-	38	61	cugguagaauucggcugugaaucc	0	0	0	0	0	0	0	0	0	0	0	0	0	0	0	0	0	0	0	0	0	0	0	0	0	0	0	0	0	0	0	0	0	0	0	0	0	0	0	0
NOVELM00217	NOVELM00217S		3	54322491	54322552	-	1	22	guuucagaaggaaugguaccag	0	0	0	0	0	0	0	0	0	0	0	0	0	0	0	0	0	0	0	0	0	0	0	0	0	0	0	0	0	0	0	0	0	0	0	0	0	0	0	0
NOVELM00218	NOVELM00218M		3	180454404	180454470	-	1	25	cuguagucccagcuacucgggaggc	0	0	0	0	0	0	0	0	0	0	0	0	0	0	0	0	0	0	0	0	0	0	0	0	0	0	0	0	0	0	0	0	0	0	0	0	0	0	0	0
NOVELM00218	NOVELM00218S		3	180454404	180454470	-	50	66	caggaguucugagcugc	0	0	0	0	0	0	0	0	0	0	0	0	0	0	0	0	0	0	0	0	0	0	0	0	0	0	0	0	0	0	0	0	0	0	0	0	0	0	0	0
NOVELM00219	NOVELM00219M		4	95317585	95317648	-	1	22	cacccagguuggaaugcagugg	0	0	0	0	0	0	0	0	0	0	0	0	0	0	0	0	0	0	0	0	0	0	0	0	0	0	0	0	0	0	0	0	0	0	0	0	0	0	0	0
NOVELM00219	NOVELM00219S		4	95317585	95317648	-	46	63	cugcaaccucugccuccc	0	0	0	0	0	0	0	0	0	0	0	0	0	0	0	0	0	0	0	0	0	0	0	0	0	0	0	0	0	0	0	0	0	0	0	0	0	0	0	0
NOVELM00220	NOVELM00220M		4	163273006	163273055	-	26	49	gaggcugaggcuggaggaucgcuu	0	0	0	0	0	0	0	0	0	0	0	0	0	0	0	0	0	0	0	0	0	0	0	0	0	0	0	0	0	0	0	0	0	0	0	0	0	0	0	0
NOVELM00220	NOVELM00220S		4	163273006	163273055	-	1	18	ugugccuguagucccagc	0	0	0	0	0	0	0	0	0	0	0	0	0	0	0	0	0	0	0	0	0	0	0	0	0	0	0	0	0	0	0	0	0	0	0	0	0	0	0	0
NOVELM00221	NOVELM00221M		4	1235084	1235155	-	1	25	aauucauggucguggaagcugagcc	0.334708	1.66833	0.269402	0	0.256051	0	1.64054	3.15339	0.30831	0	0	0.868307	0	0.0948886	0	0.35637	0	0.666299	0	0.668924	0.780428	0	1.46602	0	0	0	1.02665	1.15538	0.35637	0.210695	0.010972	0	0.199148	1.39579	0	0	0.30831	0.698789	0.018299	0.20129
NOVELM00221	NOVELM00221S		4	1235084	1235155	-	54	71	guuccuggcgucggcggc	0	0	0	0	0	0	0	0	0	0	0	0	0	0	0	0	0	0	0	0	0	0	0	0	0	0	0	0	0	0	0	0	0	0	0	0	0	0	0	0
NOVELM00222	NOVELM00222M		4	7584280	7584364	+	65	84	gcccucgacacaaggguuug	414.749	472.033	195.052	337.191	370.853	609.224	414.749	547.372	206.804	414.749	122.919	245.468	297.749	358.382	317.654	337.191	383.507	136.573	183.201	687.847	2112.23	995.539	358.381	414.749	326.706	317.654	253.447	712.149	383.507	189.212	157.689	337.191	383.507	346.782	743.062	149.08	370.853	177.23	162.451	105.359
NOVELM00222	NOVELM00222S		4	7584280	7584364	+	1	21	ugcuucuggcucgggguuuca	0	0.090336	0.300681	0	0	0.20129	0.185317	0	0.16127	0	0	0.677382	0	0.010062	0	0.0619268	0.162266	0	0	0	0.838052	0	0.152632	0	0.325654	0	0.299784	0.735522	0.223602	0.287779	0	0.749167	0	0	0	0.495012	0.313256	0.507312	0.0573899	0
NOVELM00223	NOVELM00223M		4	81951872	81951912	-	1	19	gcgcgcgcgcgcgcgcgug	0	0	0	0	0	0	0	0	0	0	0	0	0	0	0	0	0	0	0	0	0	0	0	0	0	0	0	0	0	0	0	0	0	0	0	0	0	0	0	0
NOVELM00223	NOVELM00223S		4	81951872	81951912	-	21	40	gugcguguguguguguguau	0	0	0	0	0	0	0	0	0	0	0	0	0	0	0	0	0	0	0	0	0	0	0	0	0	0	0	0	0	0	0	0	0	0	0	0	0	0	0	0
NOVELM00224	NOVELM00224M		4	151730753	151730808	-	1	22	ucuugaacuccugagcucaagc	0	0	0	0	0	0	0	0	0	0	0	0	0	0	0	0	0	0	0	0	0	0	0	0	0	0	0	0	0	0	0	0	0	0	0	0	0	0	0	0
NOVELM00224	NOVELM00224S		4	151730753	151730808	-	34	55	cuuggccucccaaaguguuggg	0	0	0	0	0	0	0	0	0	0	0	0	0	0	0	0	0	0	0	0	0	0	0	0	0	0	0	0	0	0	0	0	0	0	0	0	0	0	0	0
NOVELM00225	NOVELM00225M		4	55989128	55989183	-	1	22	ggaggaucgcuugaguccagga	0	0	0	0	0	0	0	0	0	0	0	0	0	0	0	0	0	0	0	0	0	0	0	0	0	0	0	0	0	0	0	0	0	0	0	0	0	0	0	0
NOVELM00225	NOVELM00225S		4	55989128	55989183	-	35	55	ccugggcaacauagcgagacc	0	0	0	0	0	0	0	0	0	0	0	0	0	0	0	0	0	0	0	0	0	0	0	0	0	0	0	0	0	0	0	0	0	0	0	0	0	0	0	0
NOVELM00226	NOVELM00226M		4	61914238	61914295	-	1	22	ggguuucaccauguuggccagg	0	0	0	0	0	0	0	0	0	0	0	0	0	0	0	0	0	0	0	0	0	0	0	0	0	0	0	0	0	0	0	0	0	0	0	0	0	0	0	0
NOVELM00226	NOVELM00226S		4	61914238	61914295	-	39	57	ggccucaagugauccgccc	0	0	0	0	0	0	0	0	0	0	0	0	0	0	0	0	0	0	0	0	0	0	0	0	0	0	0	0	0	0	0	0	0	0	0	0	0	0	0	0
NOVELM00227	NOVELM00227M		4	90776938	90777011	-	52	73	cuaauguaaguauucugagccc	0	0	0	0	0	0	0	0	0	0	0	0	0	0	0	0	0	0	0	0	0	0	0	0	0	0	0	0	0	0	0	0	0	0	0	0	0	0	0	0.352146
NOVELM00227	NOVELM00227S		4	90776938	90777011	-	1	21	cucagaacacucacauuaacc	0	0	0	0	0	0	0	0	0	0	0	0	0	0	0	0	0	0	0	0	0	0	0	0	0	0	0	0	0	0	0	0	0	0	0	0	0	0	0	0
NOVELM00228	NOVELM00228M		4	43852598	43852666	-	1	20	cucugucgcccaggcuggag	0	0	0	0	0	0	0	0	0	0	0	0	0	0	0	0	0	0	0	0	0	0	0	0	0	0	0	0	0	0	0	0	0	0	0	0	0	0	0	0
NOVELM00228	NOVELM00228S		4	43852598	43852666	-	52	68	uccgccuccuggguuca	0	0	0	0	0	0	0	0	0	0	0	0	0	0	0	0	0	0	0	0	0	0	0	0	0	0	0	0	0	0	0	0	0	0	0	0	0	0	0	0
NOVELM00229	NOVELM00229M		4	40904623	40904693	-	49	70	cugggaggucaaggcugcagug	0	0	0	0	0	0	0	0	0	0	0	0	0	0	0	0	0	0	0	0	0	0	0	0	0	0	0	0	0	0	0	0	0	0	0	0	0	0	0	0
NOVELM00229	NOVELM00229S		4	40904623	40904693	-	1	27	cuguagucccagccacuugggaggcug	0	0	0	0	0	0	0	0	0	0	0	0	0	0	0	0	0	0	0	0	0	0	0	0	0	0	0	0	0	0	0	0	0	0	0	0	0	0	0	0
NOVELM00230	NOVELM00230M		4	56956638	56956703	-	1	25	cuguagucccagcuacucgggaggc	0	0	0	0	0	0	0	0	0	0	0	0	0	0	0	0	0	0	0	0	0	0	0	0	0	0	0	0	0	0	0	0	0	0	0	0	0	0	0	0
NOVELM00230	NOVELM00230S		4	56956638	56956703	-	46	65	cugggaggucaaggcugcag	0	0	0	0	0	0	0	0	0	0	0	0	0	0	0	0	0	0	0	0	0	0	0	0	0	0	0	0	0	0	0	0	0	0	0	0	0	0	0	0
NOVELM00231	NOVELM00231M		5	122358241	122358323	-	1	21	ccaccagguugccuaaggagg	0	0	0.125689	0	0	0	0	0	0	0	0	0	0	0	0	0	0	0	0	0	0	0	0	0	0	0	0	0	0	0	0	0	0	0.134931	0	0	0	0	0	0
NOVELM00231	NOVELM00231S		5	122358241	122358323	-	63	82	cugugcuggucaguaguggg	0	0	0	0	0	0	0	0	0	0	0	0	0	0	0	0	0	0	0	0.291876	0	0	0	0	0	0	0	0	0	0	0	0	0	0	0	0	0	0	0	0
NOVELM00232	NOVELM00232M		5	75537602	75537657	-	1	20	uccaaagcuggauugaugug	0	0	0	0	0	0	0	0	0	0	0	0	0	0	0	0	0	0	0	0	0	0	0	0	0	0	0	0	0	0	0	0	0	0	0	0	0	0	0	0
NOVELM00232	NOVELM00232S		5	75537602	75537657	-	37	55	cuucuaguuuugagagacu	0	0	0	0	0	0	0	0	0	0	0	0	0	0	0	0	0	0	0	0	0	0	0	0	0	0	0	0	0	0	0	0	0	0	0	0	0	0	0	0
NOVELM00234	NOVELM00234M		5	154097964	154098019	-	1	18	ugcugaucaguaguggga	0	0	0	0	0	0	0	0	0	0	0	0	0	0	0	0	0	0	0	0	0	0	0	0	0	0	0	0	0	0	0	0	0	0	0	0	0	0	0	0
NOVELM00234	NOVELM00234S		5	154097964	154098019	-	35	55	ccacugcacuccagccugggc	0	0	0	0	0	0	0	0	0	0	0	0	0	0	0	0	0	0	0	0	0	0	0	0	0	0	0.294149	0	0	0	0	0	0	0	0	0	0	0	0	0
NOVELM00235	NOVELM00235M		5	164382457	164382545	-	1	22	ggguuucaccauguuggccagg	0	0	0	0	0	0	0	0	0	0	0	0	0	0	0	0	0	0	0	0	0	0	0	0	0	0	0	0	0	0	0	0	0	0	0	0	0	0	0	0
NOVELM00235	NOVELM00235S		5	164382457	164382545	-	67	88	ucccaaagugcugggaucacag	0	0	0	0	0	0	0	0	0	0	0	0	0	0	0	0	0	0	0	0	0	0	0	0	0	0	0	0	0	0	0	0	0	0	0	0	0	0	0	0
NOVELM00236	NOVELM00236M		5	79920156	79920232	-	1	22	uucaccauguuggccaggcugg	0	0	0	0	0	0	0	0	0	0	0	0	0	0	0	0	0	0	0	0	0	0	0	0	0	0	0	0	0	0	0	0	0	0	0	0	0	0	0	0
NOVELM00236	NOVELM00236S		5	79920156	79920232	-	57	76	acuccuggccucaagugauc	0	0	0	0	0	0	0	0	0	0	0	0	0	0	0	0	0	0	0	0	0	0	0	0	0	0	0	0	0	0	0	0	0	0	0	0	0	0	0	0
NOVELM00237	NOVELM00237M	hsa-mir-10397-5p	5	10402475	10402543	+	1	22	uuccuugaccugaugcuguagg	5.57768	9.1015	8.61239	6.54793	1.03551	7.20746	10.135	12.4379	2.27643	9.94772	2.83795	4.66502	3.15339	1.99254	9.37121	10.733	13.0873	6.78825	2.20241	3.37095	8.05939	0.627702	6.6304	9.24056	6.38558	6.01406	6.38558	11.3775	6.24132	16.7344	1.6265	4.61815	4.77247	54.4765	0.960421	2.6457	1.08124	5.24282	2.12653	0.774864
NOVELM00237	NOVELM00237S	hsa-mir-10397-3p	5	10402475	10402543	+	45	68	ucauagaucucgucgcuuacuggg	0	0.427289	0.241878	0	0	0.206732	1.69431	0.453163	0	0	0.109513	0.431083	0.625639	0.272006	0.247961	0.165268	0.133586	0	0	1.33154	0.277321	0	0.372455	0.291013	0.276426	0.0581062	0.406938	3.40382	0.881383	0	0.722364	0.523793	0.834989	0.840477	0	0.16127	0.517103	0	0.249362	0.245707
NOVELM00239	NOVELM00239M		5	175909542	175909604	-	1	21	cugggaggucaaggcugcagu	0	0	0	0	0	0	0	0	0	0	0	0	0	0	0	0	0	0	0	0	0	0	0	0	0	0	0	0	0	0	0	0	0	0	0	0	0	0	0	0
NOVELM00239	NOVELM00239S		5	175909542	175909604	-	43	62	acuccagccugggcaacaga	0	0	0	0	0	0	0	0	0	0	0	0	0	0	0	0	0	0	0	0	0	0	0	0	0	0	0	0	0	0	0	0	0	0	0	0	0	0	0	0
NOVELM00241	NOVELM00241M		6	33175630	33175691	-	1	21	gacguccagacucaacucucg	1.68073	0.479459	0.0138619	0	0.783037	0.337683	0	0	0.10205	0	0.518699	0.663673	0.297292	0.109513	0.256884	0.294149	0.223602	0.451697	0.821806	0.769197	2.31309	1.06898	0.275032	0.0958646	0.408803	0.223007	0.382406	0.451697	0.20839	0.448774	0.486846	0	0.267256	0.362323	0.287779	0.585468	0.223007	6.54793	0.607494	0.21011
NOVELM00241	NOVELM00241S		6	33175630	33175691	-	41	61	gaauugcguuuggacaaucag	0	0.0968716	0.250734	0	0	0	0.24723	0	0	0	0.221216	0	0.142034	0	0	0.498723	0	0	0	0	0	0	0	0	0.149021	0	0	0	0	0	0.563149	0	0	0	0	0.0996185	0	0	0	0
NOVELM00243	NOVELM00243M		6	69375072	69375133	-	41	61	aaguuucucugaacguguaga	0	0.147222	0	0	0	0	0	0	0	0	0.127271	0.174362	0	0	0	0	0	0	0	0	0	0	0	0	0	0	0	0	0	0	0.129962	0	0	0.197208	0	0	0	0	0	0
NOVELM00243	NOVELM00243S		6	69375072	69375133	-	1	19	cuauacuuucagggaucau	0	0	0	0	0	0	0	0	0	0	0	0	0	0	0	0	0	0	0	0	0	0	0	0	0	0	0	0	0	0	0	0	0	0	0	0	0	0	0	0
NOVELM00244	NOVELM00244M		6	76183476	76183556	-	60	80	gcauaauuugugguagugggg	0	0	0.146797	0	0	0	0.213169	0	0	0	0.287779	0	0	0	0	0	0	0.612978	0	0	0.364344	0	1.11908	0	0	0	0	0	0	0	0	0	0	0	0	0	0	0.542472	0.0495599	0.0416283
NOVELM00244	NOVELM00244S		6	76183476	76183556	-	1	18	uccauugcacucuggaug	0	0	0	0	0	0	0	0	0	0	0	0	0	0	0	0	0	0	0	0	0	0	0	0	0	0	0	0	0	0	0	0	0	0	0	0	0	0	0	0
NOVELM00245	NOVELM00245M	hsa-mir-10398-3p	6	41701291	41701348	-	37	57	gcccggagagcugggagccag	8.27879	1.43186	0.698789	10.0137	10.135	1.37079	0.922409	0.636128	0.963289	4.66502	4.38925	3.69019	1.90124	1.75696	2.00905	5.24282	6.08758	2.05975	1.22466	1.90124	28.8364	4.57522	2.55004	9.37121	1.97419	0.864844	3.37095	1.48974	2.18349	5.87179	7.64884	0.956892	1.06517	4.8868	3.96882	0.370063	5.00274	1.89398	1.95993	4.71846
NOVELM00245	NOVELM00245S	hsa-mir-10398-5p	6	41701291	41701348	-	1	21	uggcucccuucucuccgucug	1.0538	0.158722	0.454629	0	2.37229	0	0.527324	0	1.43186	0	0.317202	0.264767	0.922409	0.458024	2.11776	0.566916	0.147222	0	0	0.597074	0.32223	0.168639	0.491638	0	0.285317	0.777646	0.505821	0	0.243704	0.583351	0.732429	0	0	0	0	0.474906	0.512391	0.168116	0.0805497	1.06517
NOVELM00249	NOVELM00249M		6	26032761	26032822	-	1	21	acuguaaccucgaacucgggc	0	0.536045	0	0	0	0	0	0.611005	0.37521	1.00202	0	0.0931325	0	1.15538	0	0.229547	0.387934	0.311051	0	0	0	0	0	0	0	0	0.587585	0.283589	0	0	0	0	0.181434	0.263885	0	0	0	0.241878	0.282053	0.111286
NOVELM00249	NOVELM00249S		6	26032761	26032822	-	44	61	uucugaguagcugggauu	0	0	0	0	0	0	0	0	0	0	0	0	0	0	0	0	0	0	0	0	0	0	0	0	0	0	0	0	0	0	0	0	0	0	0	0	0	0	0	0
NOVELM00250	NOVELM00250M		6	31746602	31746682	-	1	24	ggcugguccgagugcagugguguu	0	0.168116	0	0.821806	0	0	0.29809	0	0.17676	0	0	0	0	0	0	0	0	0.941004	0.244914	0	0.642764	0	0	0	0	0	0	0	0	0	0	0	0	0	0	33.7278	0	0	0	0.285317
NOVELM00250	NOVELM00250S		6	31746602	31746682	-	63	80	uuccuucuccacucccac	0	0	0	0	0	0	0	0	0	0	0	0	0	0	0	0	0	0	0	0	0	0	0	0	0	0	0	0	0	0	0	0	0	0	0	0	0	0	0	0
NOVELM00251	NOVELM00251M		6	134454720	134454811	+	71	91	ugggcuguagugcgcuaugcc	0	2.14589	0.313256	0	0	0	0	0.671662	0	0	0	0	0.216368	0.112147	0	0	0	0	0	0.300681	0	0.638452	0.445744	0.20925	0.124898	1.01918	0	2.10099	0.239743	0	0	0.434122	0	0	0.163698	0.188188	0.131092	0.199148	0.321088	0.395169
NOVELM00251	NOVELM00251S		6	134454720	134454811	+	1	18	gguggugcaagccuguag	0	0	0	0	0	0	0	0	0	0	0	0	0	0	0	0	0	0	0	0	0	0	0	0	0	0	0	0	0	0	0	0	0	0	0	0	0	0	0	0
NOVELM00252	NOVELM00252M		6	32818102	32818147	-	1	23	cucaaccagaaggaggcuguggc	1.4603	6.38558	0.0483484	0	0.363333	0.242791	1.26464	0.57277	0	0	0.43654	5.3679	0	0.049462	0	0	0.130527	0	0.553735	1.47827	0	0	2.94545	0	0.705256	0.292739	0	0.629765	0	3.21019	0	0	0.18457	0.298887	0	0	0.799221	0	0.642764	0
NOVELM00252	NOVELM00252S		6	32818102	32818147	-	26	45	augcagucaacuccuggacc	0	2.22167	0	0	0.466056	0	0.689052	0.856387	0.0829666	0	0	0.267256	0	0.118209	0	0	0	0.362323	0	0.527324	0	0	3.23981	0	0.11017	0	0	0.884478	0	0.174362	0.0375239	0	0	0	0	0.401338	0	0	0	0
NOVELM00253	NOVELM00253M		6	30704961	30705026	+	27	49	guccguccguccguccguccguc	0	0.164702	0	0	0.221814	0	0	0	0	0	0.0566736	0	0.109513	0	0	0	0.508803	0.332619	0	0	0.520296	0	0	0	0	0	0.527324	0.313256	0	0	0	0	0	0	0	0	0.6744	0	0.0834156	0
NOVELM00253	NOVELM00253S		6	30704961	30705026	+	1	19	acugacugacugacugacu	0	0	0	0	0	0	0	0	0	0	0	0	0	0	0	0	0	0	0	0	0	0	0	0	0	0	0	0	0	0	0	0	0	0	0	0	0	0	0	0
NOVELM00254	NOVELM00254M		6	32940001	32940060	+	1	20	cucuagaacgagcuggagga	2.52954	6.01406	1.97419	1.5082	4.48104	1.79844	1.53781	1.83388	1.68752	4.17087	3.57253	4.43015	4.53282	4.14606	1.95993	8.61239	8.15038	0.890905	1.66833	0.466056	0.441044	1.33751	5.6801	3.65326	1.65265	3.90525	3.77212	2.31309	11.7111	2.55004	2.00905	2.91768	12.1256	1.87439	4.43015	2.18349	0.454629	3.80573	1.1735	2.48367
NOVELM00254	NOVELM00254S		6	32940001	32940060	+	42	59	cuucgagucguccggggc	0	0	0	0	0	0	0	0	0	0	0	0	0	0	0	0	0	0.34391	0.373766	0.136911	1.03892	0	0	0	0	0	0.785645	0	0.145381	0	0.00882861	0	0.287779	0	0	0.21011	0	0	0	0
NOVELM00255	NOVELM00255M		6	20422020	20422104	-	63	84	uucugggcuguagugcgcuaug	0	0	0	0	0	0	0	0	0	0	0	0	0	0	0	0	0	0	0	0	0	0	0	0	0	0	0	0	0	0	0	0	0	0	0	0	0	0	0	0
NOVELM00255	NOVELM00255S		6	20422020	20422104	-	1	17	cacaugccuguaguccc	0	0	0	0	0	0	0	0	0	0	0	0	0	0	0	0	0	0	0	0	0	0	0	0	0	0	0	0	0	0	0	0	0	0	0	0	0	0	0	0
NOVELM00256	NOVELM00256M		6	89770834	89770906	-	1	20	cucugucacccaggcuggag	0	0	0	0	0	0	0	0	0	0	0	0	0	0	0	0	0	0	0	0	0	0	0	0	0	0	0	0	0	0	0	0	0	0	0	0	0	0	0	0
NOVELM00256	NOVELM00256S		6	89770834	89770906	-	53	72	ugaacuccugggcucaagca	0	0	0	0	0	0	0	0	0	0	0	0	0	0	0	0	0	0	0	0	0	0	0	0	0	0	0	0	0	0	0	0	0	0	0	0	0	0	0	0
NOVELM00257	NOVELM00257M		6	109769950	109770029	-	56	79	cucugugugcccugguguaccggc	0	0	0	0	0.324824	0	0	0	0	0	0	0	0	0	0	0	0	0	0	0	0.542472	0	0	0	0	0	0	0	0	0	0	0	0	0	0	0	0	0	0	0
NOVELM00257	NOVELM00257S		6	109769950	109770029	-	1	21	ggguacccgggaguccacguc	0	0	0	0	0	0	0	0	0	0	0	0	0	0	0	0	0	0	0	0	0	0	0	0	0	0	0	0	0	0	0	0	0	0	0	0	0	0	0	0
NOVELM00258	NOVELM00258M		6	102539477	102539537	-	37	60	cugguagaauucggcugugaaucc	0	0	0	0	0	0	0	0	0	0	0	0	0	0	0	0	0	0	0	0	0	0	0	0	0	0	0	0	0	0	0	0	0	0	0	0	0	0	0	0
NOVELM00258	NOVELM00258S		6	102539477	102539537	-	1	21	uuucagaaggaaugguaccag	0	0	0	0	0	0	0	0	0	0	0	0	0	0	0	0	0	0	0	0	0	0	0	0	0	0	0	0	0	0	0	0	0	0	0	0	0	0	0	0
NOVELM00259	NOVELM00259M		6	39042090	39042158	+	47	68	uuuuuugcuggaacauuucugg	0	0	0.329471	0	0	0	0	0	0.804515	0	0	0.495012	0	0.0636212	0	0	0	0	0	0	0.426096	0	0	0.111286	0	0.257717	0.512391	0	1.10653	0	0.0124672	0	0.406938	0.682412	0.712413	0	0	0	0.223601	0.319028
NOVELM00259	NOVELM00259S		6	39042090	39042158	+	1	22	ggaaauguucuagccaaaaaag	0	0	0	0	0	0	0	0	0	0	0	0	0	0	0	0	0	0	0	0	0	0	0	0	0	0	0	0	0	0	0	0	0	0	0	0	0	0	0	0
NOVELM00260	NOVELM00260M		7	101944104	101944164	+	38	60	gacaccucugcacucaaggcggc	3.03073	0.881383	0.774864	3.40382	4.69174	1.73823	4.77247	5.24282	1.50187	1.58708	2.50649	1.78446	24.0351	4.05253	0	0.395169	0.922409	13.2692	1.44947	5.6801	2.50649	0.904223	9.63484	7.20746	3.65326	6.86217	1.43186	3.05779	0	2.00905	0.381452	1.73823	0.680364	1.84219	1.03551	0.385678	2.07573	0	0	2.36284
NOVELM00260	NOVELM00260S		7	101944104	101944164	+	1	20	ggccgugagcgcagaggcca	0	0.172784	0	0	0	0	0.176203	0	0.237609	0	0.868307	0	0	0.0227906	0	0	0	0.394077	0.189854	0.085491	0	0	0.283589	0	0	0	0	0.20839	0	0.702242	0	0	0	0	0	0	0.112147	0	0	0.270182
NOVELM00261	NOVELM00261M		7	98432601	98432654	-	1	22	gaggaucgcuugagcccaggag	0	0	0	0	0	0	0	0	0	0	0	0	0	0	0	0	0	0	0	0	0	0	0	0	0	0	0	0	0	0	0	0	0	0	0	0	0	0	0	0
NOVELM00261	NOVELM00261S		7	98432601	98432654	-	34	53	ccugggcgacauagcgagac	0	0	0	0	0	0	0	0	0	0	0	0	0	0	0	0	0	0	0	0	0	0	0	0	0	0	0	0	0	0	0	0	0	0	0	0	0	0	0	0
NOVELM00262	NOVELM00262M		7	105361150	105361202	-	30	52	gaggcugaggcuggaggaucgcu	0	0.136193	0	0	0	0	0	0	0	0	0	0	0	0	0	0	0	0	0	0	0	0	0	0	0	0	0	0	0	0	0	0	0	0	0	0	0	0	0	0
NOVELM00262	NOVELM00262S		7	105361150	105361202	-	1	21	ggcucaugccuguaaucccag	0	0	0	0	0	0	0	0	0	0	0	0	0	0	0	0	0	0	0	0	0	0	0	0	0	0	0	0	0	0	0	0	0	0	0	0	0	0	0	0
NOVELM00263	NOVELM00263M	hsa-mir-10399-5p	7	138728845	138728903	-	1	21	aauuacagauugucucagaga	73.4082	200.94	66.0045	46.0191	75.0648	48.8497	51.447	43.3467	189.212	25.6615	177.23	114.295	61.9655	60.6274	49.7403	95.5957	183.201	171.2	114.295	83.5938	67.4724	61.9655	140.522	114.295	83.5938	89.4197	117.12	280.357	105.359	140.522	71.8248	98.0307	111.09	219.952	200.94	120.306	122.919	129.283	102.93	29.2939
NOVELM00263	NOVELM00263S	hsa-mir-10399-3p	7	138728845	138728903	-	38	58	cucucggacaagcuguagguc	10.9039	11.3775	3.53624	3.80573	10.9039	8.39191	4.95894	2.25688	6.24132	8.39191	5.06347	29.8598	19.8064	19.8064	4.71846	44.2011	16.2332	7.94572	19.5244	9.24056	16.7344	10.9039	16.2332	3.61423	20.6937	12.1256	21.042	10.4294	12.2826	7.1198	22.4042	20.6937	23.1503	53.4203	12.6611	5.94663	18.1716	5.42923	21.042	8.86335
NOVELM00265	NOVELM00265M		7	129594608	129594676	+	1	21	cccacugcuucacuugacuag	0.348858	0.517103	0.168116	0	0	0	0	0	0.22738	0	0.0442536	0.292739	0.10452	0.605956	0	0	0.279416	0.513588	0	0.563149	1.1027	0	0.424903	0.169946	0	0	0	0.240507	0	0	0	0	0	0.395169	0.142565	0	0	0	0	0.0425881
NOVELM00265	NOVELM00265S		7	129594608	129594676	+	52	68	gccgggugcgguggcuc	0	0	0	0	0	0	0	0	0	0	0	0	0	0	0	0	0	0	0	0	0	0	0	0	0	0	0	0	0	0	0	0	0	0	0	0	0	0	0	0
NOVELM00267	NOVELM00267M		7	6413305	6413353	+	1	20	aggcuggagugcaguggcgc	0	0	0	0	0	0	0	0	0	0	0	0	0	0	0	0	0	0	0	0	0	0	0	0.150939	0	0	0	0	0	0	0	0	0	0	0	0	0	0	0	0
NOVELM00267	NOVELM00267S		7	6413305	6413353	+	28	48	gcucacugaaaccaccgccuc	0	0	0	0	0	0	0	0	0	0	0	0	0	0	0	0	0	0	0	0	0	0	0	0	0	0	0	0	0	0	0	0	0	0	0	0	0	0	0	0
NOVELM00268	NOVELM00268M		7	56396710	56396787	-	1	20	cucugucacccaggcuggag	0	0	0	0	0	0	0	0	0	0	0	0	0	0	0	0	0	0	0	0	0	0	0	0	0	0	0	0	0	0	0	0	0	0	0	0	0	0	0	0
NOVELM00268	NOVELM00268S		7	56396710	56396787	-	53	77	cuaccucccggauucaagugauucu	0	0	0	0	0	0	0	0	0	0	0	0	0	0	0	0	0	0	0	0	0	0	0	0	0	0	0	0	0	0	0	0	0	0	0	0	0	0	0	0
NOVELM00269	NOVELM00269M		7	158351682	158351739	-	38	57	cuggaccccccaguguggcc	0	0	0	0	0	0	0	0	0	0	0	0	0	0	0	0	0	0	0	0	0	0	0	0	0	0	0	0	0	0	0	0	0	0	0	0	0	0	0	0
NOVELM00269	NOVELM00269S		7	158351682	158351739	-	1	22	ccucacugggucuggguuugag	0	0	0.0125202	0	0	0	0	0	0	0	0	0	0	0	0	0	0	0	0	0	0	0	0	0	0	0	0	0	0	0	0	0	0	0	0	0	0	0	0	0
NOVELM00270	NOVELM00270M		7	42945932	42945993	-	1	21	cugggaggucaaggcugcagu	0	0	0	0	0	0	0	0	0	0	0	0	0	0	0	0	0	0	0	0	0	0	0	0	0	0	0	0	0	0	0	0	0	0	0	0	0	0	0	0
NOVELM00270	NOVELM00270S		7	42945932	42945993	-	39	61	cuguacuccagccugggcaacag	0	0	0	0	0	0	0	0	0	0	0	0	0	0	0	0	0	0	0	0	0	0	0	0	0	0	0	0	0	0	0	0	0	0	0	0	0	0	0	0
NOVELM00271	NOVELM00271M		7	73158980	73159053	-	1	21	cuguagucccagcuacucggg	0	0	0	0	0	0	0	0	0	0	0	0	0	0	0	0	0	0	0	0	0	0	0	0	0	0	0	0	0	0	0	0	0	0	0	0	0	0	0	0
NOVELM00271	NOVELM00271S		7	73158980	73159053	-	53	73	gaggcggagcuugcagugagc	0	0	0	0	0	0	0	0	0	0	0	0	0	0	0	0	0	0	0	0	0	0	0	0	0	0	0	0	0	0	0	0	0	0	0	0	0	0	0	0
NOVELM00272	NOVELM00272M		7	104963419	104963470	-	1	23	uuucaccauguuggccaggcugg	0	0	0	0	0	0	0	0	0	0	0	0	0	0	0	0	0	0	0	0	0	0	0	0	0	0	0	0	0	0	0	0	0	0	0	0	0	0	0	0
NOVELM00272	NOVELM00272S		7	104963419	104963470	-	29	51	aacuccuggccuuaagugaucca	0	0	0	0	0	0	0	0	0	0	0	0	0	0	0	0	0	0	0	0	0	0	0	0	0	0	0	0	0	0	0	0	0	0	0	0	0	0	0	0
NOVELM00273	NOVELM00273M		8	100305205	100305262	+	38	57	gaaguuucucugaacgugua	0.226491	0.467481	0.0192061	0.555735	0.454629	1.28397	0.376654	0.708271	0	0	1.11463	0.301555	0.376654	0.751815	0	0.642764	0.732429	0	0.172784	0.245707	0	0.263885	0.594572	0.531325	1.26464	0.337683	2.75102	0.766903	0	0.842902	0.365389	0.303575	1.05742	2.3534	0.150456	0	0.485071	0.741366	0.238978	2.07573
NOVELM00273	NOVELM00273S		8	100305205	100305262	+	1	22	auacuuucagggaucauuucua	0	0	0	0	0	0	0	0	0	0	0	0	0	0	0	0	0	0	0	0	0	0	0	0	0	0	0	0	0	0	0	0	0	0	0	0	0	0	0	0
NOVELM00274	NOVELM00274M		8	96374056	96374149	-	1	20	cagagucucguucuguugcc	0	0	0	0	0	0	0	0	0	0	0	0	0	0	0	0	0	0	0	0	0	0	0	0	0	0	0	0	0	0	0	0	0	0	0	0	0	0	0	0
NOVELM00274	NOVELM00274S		8	96374056	96374149	-	74	93	guucaagcgauucuucugcc	0	0	0	0	0	0	0	0	0	0	0	0	0	0	0	0	0	0	0	0	0	0	0	0	0	0	0	0	0	0	0	0	0	0	0	0	0	0	0	0
NOVELM00275	NOVELM00275M		8	146010746	146010820	+	1	19	gaguucugggcuguagugc	0	0	0	0	0	0	0.738615	0	0	0	0	0	0	0	0	0.216897	0.858884	0	0	0	0	0	0	0	0	0.587585	0	0	0	0	0	0	0	0	0	0	0.277321	0.395169	0	0
NOVELM00275	NOVELM00275S		8	146010746	146010820	+	57	74	caauauggugacauccgg	0	0	0	0	0	0	0	0	0	0	0	0	0	0	0	0	0	0	0	0	0	0	0	0	0	0	0	0	0	0	0	0	0	0	0	0	0	0	0	0
NOVELM00276	NOVELM00276M		8	14858095	14858153	-	1	22	gccaucuccucuguucuuugcu	0	0	0.0909926	0	0	0	0	0	0	0	0	0	0	0	0	0	0	0	0.186082	0	0	0	0	0	0	0	0	0	0	0	0	0	0	0	0	0	0	0	0	0
NOVELM00276	NOVELM00276S		8	14858095	14858153	-	38	58	aaagagaagcgaagauggagc	0	0	0	0	0	0	0	0	0	0	0	0	0	0	0	0	0	0	0	0	0	0	0	0	0	0	0	0	0	0	0	0	0	0	0	0	0	0	0	0
NOVELM00277	NOVELM00277M		8	102217801	102217843	-	1	18	ggcgcgcggcggcggcgg	0	0.647941	0.379412	0	0.548037	0	1.79844	0	0.362323	0	0.0519587	0	0	0.276426	0.269402	0	0	0	0.323995	0	1.34727	2.05049	0.235042	0.245707	0	0	0.496867	0.780428	0.248661	0.265648	0.0622327	0	0	0	0	0.233213	0	0.303575	0.139089	0.488621
NOVELM00277	NOVELM00277S		8	102217801	102217843	-	25	42	gaggcuguugugcucccg	0	0	0	0	0	0	0	0	0	0	0	0	0.420829	0	0	0	0	0	0	0	0	0	0	0	0	0	0	0	0	0	0.0200683	0	0	0	0	0	0	0	0	0.434122
NOVELM00278	NOVELM00278M	hsa-mir-10400-5p	8	145687867	145687922	-	1	21	cggcggcggcggcucugggcg	4.14606	6.46622	5.54616	1.40848	6.93829	1.53781	9.24056	1.31115	3.78892	5.06347	0.724527	8.05939	0.934022	19.5244	0.960421	3.88456	3.88456	0.956892	1.82556	4.38925	23.6692	2.91768	1.44947	1.09498	4.53282	5.18466	7.29821	6.46622	4.19567	5.42923	13.8144	9.76484	1.94334	5.54616	0.439479	1.42084	1.1815	11.9144	3.27206	8.39191
NOVELM00278	NOVELM00278S	hsa-mir-10400-3p	8	145687867	145687922	-	34	55	cugggcucccggacgaggcggg	0	0	0	0	0	0	0	0	0	0	0	0	0	0	0	0	0	0	0	0	0	0	0	0	0	0	0	0	0	0	0	0	0	0	0	0	0	0	0	0
NOVELM00279	NOVELM00279M		8	86470000	86470048	-	1	19	aggcuggagugcaguggug	0	0	0	0	0	0	0	0	0	0	0	0	0	0	0	0	0	0	0	0	0	0	0	0	0	0	0	0	0	0	0	0	0	0	0	0	0	0	0	0
NOVELM00279	NOVELM00279S		8	86470000	86470048	-	27	48	ugcucacugcagccuugacuuc	0	0	0	0	0	0	0	0	0	0	0	0	0	0	0	0	0	0	0	0	0	0	0	0	0	0	0	0	0	0	0	0	0	0	0	0	0	0	0	0
NOVELM00280	NOVELM00280M		8	12901883	12901967	+	1	21	cuaaaauuggaacgauacaga	0	0	0	0	0	0	0	0	0	0	0	0	0	0	0	0	0	0	0	0	0	0	0	0	0	0	0	0	0	0	0	0	0	0	0	0	0	0	0	0
NOVELM00280	NOVELM00280S		8	12901883	12901967	+	65	84	ugaagcguuccauauuuuuu	0	0	0	0	0	0	0	0	0	0	0	0	0	0	0	0	0	0	0	0	0	0	0	0	0	0	0	0	0	0	0	0	0	0	0	0	0	0	0	0
NOVELM00281	NOVELM00281M		8	75584969	75585033	+	44	64	auaucugcugaauucugcuga	0	0	0	0	0	0	0	0	0	0	0	0	0	0	0	0	0	0	0	0	0	0	0	0	0	0	0	0	0	0.811348	0	0	0	0	0	0	0	0	0	2.91768
NOVELM00281	NOVELM00281S		8	75584969	75585033	+	1	20	ugcugaauucuguugauauu	0	0	0.0171282	0	0.378033	0	0	0	0	0	0	0	0	0.0442536	0	0	0	0	0	0	0	0	0	0	0	0	0	0	0	0	0	0	0	0	0	0	0	0	0	2.71449
NOVELM00282	NOVELM00282M		8	70835184	70835272	-	67	88	uucugggcuguagugcgcuaug	0	2.78663	1.02665	0	0	0	1.67453	0	0.257717	0	0.804515	0.340016	0.438009	0.152632	0.304722	0.135562	0	0	0	0.360599	0.301555	0	0.700515	0.193077	0	0	0	1.14713	0.642764	0.272006	0.0261325	0	0	0.204445	0.303575	0.136193	0.128468	0.994365	3.43614	0
NOVELM00282	NOVELM00282S		8	70835184	70835272	-	1	24	guggcaugcaccuguggucccagc	0	0	0	0	0	0	0	0	0	0	0	0	0	0	0	0	0	0	0	0	0	0	0	0	0	0	0	0	0	0	0	0	0	0	0	0	0	0	0	0
NOVELM00283	NOVELM00283M		8	146026858	146026915	+	38	57	cucugucacccaggcuggag	0	0	0	0	0	0	0	0	0	0	0	0	0	0	0	0	0	0	0	0	0	0	0	0	0	0	0	0	0	0	0	0	0	0	0	0	0	0	0	0
NOVELM00283	NOVELM00283S		8	146026858	146026915	+	1	24	cccgccugggcaacaagagcgagu	0	0	0	0	0	0	0	0	0.207561	0	0.156755	0	0	0	0	0.137628	0	0	0	0	0	0	0	0	0	0	0	0	0	0	0	0	0	0	0	0	0	0	0	0
NOVELM00284	NOVELM00284M		9	117010150	117010205	-	34	55	aaaaacugugauuacuuuugca	0	0	0	0	0	0	0	0	0	0	0	0	0	0	0	0	0	0	0	0	0	0	0	0	0	0	0	0	0	0	0	0	0	0	0	0	0	0	0	0
NOVELM00284	NOVELM00284S		9	117010150	117010205	-	1	20	aaaaguaaucgcaguuuuug	0	0	0	0	0	0	0	0	0	0	0	0	0	0	0	0	0	0	0	0	0	0	0	0	0	0	0	0	0	0	0	0	0	0	0	0	0	0	0	0
NOVELM00285	NOVELM00285M		9	32456300	32456368	-	1	21	aaaagcuguccacuguagagu	1.13092	0.668924	5.87179	0	2.6457	2.16509	1.92591	1.68073	0.816021	0.918985	0.570631	0	2.23953	0.988724	2.33643	3.57253	3.43614	2.63393	1.30554	1.15538	1.7231	9.1015	1.43186	1.83388	1.6065	2.71449	1.30554	1.13092	1.66833	1.27929	2.48367	2.28475	1.48974	1.30554	1.27461	5.06347	4.43015	2.78663	1.84219	3.65326
NOVELM00285	NOVELM00285S		9	32456300	32456368	-	47	68	cucuacaguggucagcuuuuag	0	0	0	0	0	0	0	0	0	0	0	0	0	0	0	0	0	0	0	0	0	0	0	0	0	0	0	0	0	0	0	0	0	0	0	0	0	0	0	0
NOVELM00286	NOVELM00286M		9	90989188	90989249	+	41	61	aaguuucucugaacguguaga	0	0.199148	0	0	0	0	0.221216	0.922409	0	0	0.165268	0	0	0	0	0	0	0	0	0	0	0	1.1775	0	0.177316	0.178852	0	0	0	0	0	0	0	0.134931	0	0	0.310004	0	0.0533573	0
NOVELM00286	NOVELM00286S		9	90989188	90989249	+	1	24	cuauacuuucagggaucauuucua	0	0	0	0	0	0	0	0	0	0	0	0	0	0	0	0	0	0	0	0	0	0	0	0	0	0	0	0	0	0	0	0	0	0	0	0	0	0	0	0
NOVELM00287	NOVELM00287M		9	123126989	123127078	-	67	89	gccaggauggucuugaucuccug	0	0	0	0	0	0	0	0	0	0	0	0	0	0	0	0	0	0	0	0	0	0	0	0	0	0	0	0	0	0	0	0	0	0	0	0	0	0	0	0
NOVELM00287	NOVELM00287S		9	123126989	123127078	-	1	23	aggcgcccaccaccacgcccggc	0	0	0	0	0	0	0	0	0	0	0	0	0	0	0	0	0	0	0	0	0	0	0	0	0	0	0	0	0	0	0	0	0	0	0	0	0	0	0	0
NOVELM00288	NOVELM00288M		9	136856966	136857036	-	1	18	uccgagacgcgaccucag	2.88878	1.58708	1.57332	3.57253	17.6092	4.14606	11.2037	4.77247	3.37095	8.80216	0.894236	5.87179	2.20241	7.60225	2.07573	3.1219	1.77097	5.42923	1.42635	1.20512	8.74098	2.29307	2.31309	8.61239	0.663673	1.09109	2.39324	4.71846	3.77212	1.22966	0.759138	6.46622	1.85732	10.135	3.337	0	0.235042	1.54863	0.145381	0.680364
NOVELM00288	NOVELM00288S		9	136856966	136857036	-	52	70	gggucgcgccgccgccgcc	0	0	0	0	0	0	0	0	0	0	0	0	0	0	0	0	0	0	0	0	0	0	0	0	0	0	0	0	0	0	0	0	0	0	0	0	0	0	0	0
NOVELM00289	NOVELM00289M		9	127649764	127649816	-	30	52	ccgaggcgcgauuauugcuaauu	3.30527	3.37095	3.40382	20.0838	8.05939	5.13176	9.88173	2.18349	18.1716	7.07322	5.80985	7.37474	4.66502	7.94572	5.3679	1.47827	0.831926	3.03073	4.61815	8.61239	4.81526	4.66502	5.94663	2.60178	2.50649	3.50291	2.52954	1.77097	1.39579	8.39191	1.44947	8.50532	3.1817	5.94663	1.73823	2.43872	14.2048	6.6304	3.15339	18.1716
NOVELM00289	NOVELM00289S		9	127649764	127649816	-	1	17	guggcaguaucguagcc	0.168116	0	0	0	0	0	0.328445	1.22466	0.0753593	0	0	0.248661	0	0.623548	0	0	0	0	0	0	0.994365	0	0	0	0.165268	0	0	0.181434	0.364344	0	0	0	0	0	0	0	0	0	0.119138	0
NOVELM00290	NOVELM00290M		9	97904679	97904745	-	1	17	cgggugcuguaggcuuu	1.61353	7.45633	0.491638	0	3.37095	0.72669	0.597074	2.83795	3.88456	0	0.698789	0.296425	0.247961	0.947268	0.868307	1.35336	0.518699	1.94334	0.301555	0.735522	0.502511	2.62217	0.848949	0.712413	0.348858	0.838053	0.401338	11.0584	0.231689	1.53781	0.0968716	0	0	0.456327	0.314414	0.379412	0.216896	3.55438	0.34391	1.53781
NOVELM00290	NOVELM00290S		9	97904679	97904745	-	47	66	uggcacacaccuguaauccc	0	0	0	0	0	0	0	0	0	0	0	0	0	0	0	0	0	0	0	0	0	0	0	0	0	0	0	0	0	0	0	0	0	0	0	0	0	0	0	0
NOVELM00292	NOVELM00292M		9	9442136	9442189	+	1	22	uucugggcuguagugcgcuaug	0	0	0	0	0	0	0	0	0	0	0	0	0	0	0	0	0	0	0	0	0	0	0	0	0	0	0	0	0	0	0	0	0	0	0	0	0	0	0	0
NOVELM00292	NOVELM00292S		9	9442136	9442189	+	34	53	uccgcacuaaguucggcauc	0	0	0	0	0	0	0	0	0	0	0	0	0	0	0	0	0	0	0	0	0	0	0	0	0	0	0	0	0	0	0	0	0	0	0	0	0	0	0	0
NOVELM00294	NOVELM00294M	hsa-mir-10401-3p	GL000220.1	149970	150026	+	36	56	gaccucgccgucccgcccgcc	7.1198	15.2325	20.3618	10.5725	33.7278	14.783	11.5592	19.5244	44.2011	15.7381	3.28866	10.5725	24.4802	21.042	17.6092	6.24132	5.80985	26.57	5.94663	21.398	29.2939	13.4439	17.3245	6.78825	5.42923	28.0262	48.8497	29.2939	13.7268	16.2332	12.1256	18.4971	16.4699	15.9801	25.6615	10.135	14.783	13.8144	5.94663	11.0584
NOVELM00294	NOVELM00294S	hsa-mir-10401-5p	GL000220.1	149970	150026	+	1	20	gcgugugggaaggcgugggg	7.74017	3.09131	4.09476	0	2.25688	1.94334	40.4099	3.27206	9.63484	2.11776	0.642764	7.1198	0.600928	3.53624	1.50187	1.9085	4.53282	4.14606	2.43872	12.1256	7.02664	2.43872	5.3679	0.950315	5.00274	1.34239	5.3679	9.37121	1.44435	1.30554	0.764609	8.97962	0.238978	2.62217	0.290163	0.611005	3.23981	3.03073	1.37079	2.88878
NOVELM00295	NOVELM00295M		GL000220.1	158352	158454	+	1	20	cccccgcgggggcgcgccgg	122.919	129.283	44.2011	30.9584	253.447	105.359	429.628	91.5088	63.3036	102.93	31.4825	100.415	23.1503	157.689	87.1436	53.4203	144.632	81.6947	78.1984	126.059	1520.84	245.468	171.2	32.0326	41.8597	56.7512	200.94	206.804	126.059	47.9386	63.3036	120.306	36.8567	108.371	12.2826	43.3467	73.4082	239.161	129.283	443.995
NOVELM00295	NOVELM00295S		GL000220.1	158352	158454	+	84	102	cccgcgcccccgccccggc	129.283	157.689	91.5088	57.9674	108.371	66.0045	253.447	50.7068	36.8567	114.295	32.0326	75.0648	11.7111	111.09	34.365	51.447	85.2465	35.5489	69.0003	144.632	253.447	472.033	177.23	120.306	64.7269	383.507	89.4197	149.08	200.94	26.57	117.12	358.381	41.8597	73.4082	17.6092	39.1087	171.2	136.573	85.2465	358.381
NOVELM00296	NOVELM00296M	hsa-mir-10396b-3p	GL000220.1	108525	108576	+	30	51	gggccccgggcccucgaccgga	525.581	633.587	245.468	171.2	24.8196	200.94	567.97	289.779	280.357	959.498	253.447	633.587	63.3036	232.406	171.2	100.415	743.062	206.804	93.6961	460.078	657.925	213.769	346.782	102.93	317.654	245.468	111.09	189.212	149.08	262.069	47.0749	4978.73	167.074	1047.75	206.804	162.451	225.325	525.581	358.381	140.522
NOVELM00296	NOVELM00296S	hsa-mir-10396b-5p	GL000220.1	108525	108576	+	1	20	ccggcggggcucggagccgg	16.7344	12.2826	10.135	2.71449	11.7111	3.69019	13.8144	9.88173	9.76484	5.87179	4.01723	5.42923	1.29988	13.9962	2.31309	5.60919	2.79985	1.54863	2.91768	28.4352	19.5244	10.0137	36.1439	4.77247	1.68073	4.85944	3.72593	12.4379	5.06347	2.85099	2.73886	8.27879	0.623548	2.43872	0	2.10099	4.38925	3.72593	2.20241	6.16136
[truncated: 59 more columns]
