# Supplementary material for: Comprehensive miRNA sequence analysis reveals survival differences in diffuse large B-cell lymphoma patients
Source: Genome Biol. 2015 Jan 29;16(1):18. doi: 10.1186/s13059-014-0568-y (PMC4308918; doi:10.1186/s13059-014-0568-y)
Supplement: Additional file 5: Table S5. — miRNA:mRNA interactions displaying anti-correlated expression profiles, filtered by TargetScan and miRanda predictions. [file 13059_2014_568_MOESM5_ESM.xlsx]

## Sheet: Caption
Supplementary Table S5 - Table of miRNA:mRNA interactions displaying anti-correlated expression profiles, filtered by TargetScan (T) and or miRanda (M) predictions. All TargetScan and miRanda predicted miRNA binding sites in the 3'UTR, 5'UTR and CDS are displayed. However, only miRNA:mRNA pairs with miRNA binding sites predicted by both algorithms (the intersection) were considered for downstream…

## Sheet: miRNA mRNA Interactions
gene_id|transcript_id	mimat_id	coordinates of miRNA binding site	binding site region	prediction algorithm	spearman correlation co-efficient	p-value	q-value
AK2|NM_001625	hsa.let.7b.MIMAT0000063	1:33478425-33478446	3_UTR	M	-0.32	0	0.05
AK2|NM_001625	hsa.let.7b.MIMAT0000063	1:33474981-33475002	3_UTR	M	-0.32	0	0.05
AK2|NM_001625	hsa.let.7b.MIMAT0000063	1:33478425-33478446	3_UTR	M	-0.32	0	0.05
AK2|NM_001625	hsa.let.7b.MIMAT0000063	1:33474981-33475002	3_UTR	M	-0.32	0	0.05
AK2|NM_001625	hsa.let.7b.MIMAT0000063	1:33474981-33475002	3_UTR	M	-0.32	0	0.05
AK2|NM_001625	hsa.let.7b.MIMAT0000063	1:33474981-33475002	3_UTR	M	-0.32	0	0.05
AK2|NM_001625	hsa.let.7b.MIMAT0000063	1:33474981-33475002	3_UTR	M	-0.32	0	0.05
AKR7A2|NM_003689	hsa.let.7b.MIMAT0000063	1:19628201-19628220	3_UTR	M	-0.34	0	0.04
ALOX15|CUFF.18323.1	hsa.let.7b.MIMAT0000063	17:4533322-4533344	3_UTR	M	-0.32	0	0.05
ALOX15|CUFF.18323.1	hsa.let.7b.MIMAT0000063	17:4534039-4534061	3_UTR	M	-0.32	0	0.05
ATG4B|NM_013325	hsa.let.7b.MIMAT0000063	2:242611768-242611789	3_UTR	M	-0.33	0	0.04
ATG4B|NM_013325	hsa.let.7b.MIMAT0000063	2:242611768-242611789	3_UTR	M	-0.33	0	0.04
ATG4B|NM_013325	hsa.let.7b.MIMAT0000063	2:242607603-242607624	CDS	M	-0.33	0	0.04
ATG4B|NM_013325	hsa.let.7b.MIMAT0000063	2:242607603-242607624	CDS	M	-0.33	0	0.04
ATG4B|NM_013325	hsa.let.7b.MIMAT0000063	2:242612204-242612225	3_UTR	M	-0.33	0	0.04
ATG4B|NM_013325	hsa.let.7b.MIMAT0000063	2:242612204-242612225	3_UTR	M	-0.33	0	0.04
BPTF|NM_182641	hsa.let.7b.MIMAT0000063	17:65955906-65955929	CDS	M	-0.32	0	0.04
BPTF|NM_182641	hsa.let.7b.MIMAT0000063	17:65955833-65955854	CDS	M	-0.32	0	0.04
BPTF|NM_182641	hsa.let.7b.MIMAT0000063	17:65955833-65955854	CDS	M	-0.32	0	0.04
BPTF|NM_182641	hsa.let.7b.MIMAT0000063	17:65924498-65924521	CDS	M	-0.32	0	0.04
BPTF|NM_182641	hsa.let.7b.MIMAT0000063	17:65850334-65850357	CDS	M	-0.32	0	0.04
BPTF|NM_182641	hsa.let.7b.MIMAT0000063	17:65908632-65908653	CDS	M	-0.32	0	0.04
BPTF|NM_182641	hsa.let.7b.MIMAT0000063	17:65955906-65955929	CDS	M	-0.32	0	0.04
BPTF|NM_182641	hsa.let.7b.MIMAT0000063	17:65882275-65882296	CDS	M	-0.32	0	0.04
BPTF|NM_182641	hsa.let.7b.MIMAT0000063	17:65924498-65924521	CDS	M	-0.32	0	0.04
BPTF|NM_182641	hsa.let.7b.MIMAT0000063	17:65850334-65850357	CDS	M	-0.32	0	0.04
BPTF|NM_182641	hsa.let.7b.MIMAT0000063	17:65908632-65908653	CDS	M	-0.32	0	0.04
BRP44|NR_026550	hsa.let.7b.MIMAT0000063	1:167886736-167886758	3_UTR	M	-0.33	0	0.04
BRP44|NR_026550	hsa.let.7b.MIMAT0000063	1:167886762-167886780	3_UTR	M	-0.33	0	0.04
BRP44|NR_026550	hsa.let.7b.MIMAT0000063	1:167886762-167886780	3_UTR	M	-0.33	0	0.04
BRP44|NR_026550	hsa.let.7b.MIMAT0000063	1:167887294-167887316	3_UTR	M	-0.33	0	0.04
BRP44|NR_026550	hsa.let.7b.MIMAT0000063	1:167887294-167887316	3_UTR	M	-0.33	0	0.04
BRP44|NR_026550	hsa.let.7b.MIMAT0000063	1:167886736-167886758	3_UTR	M	-0.33	0	0.04
BRP44|NR_026550	hsa.let.7b.MIMAT0000063	1:167887294-167887316	3_UTR	M	-0.33	0	0.04
BRP44|NR_026550	hsa.let.7b.MIMAT0000063	1:167886736-167886758	3_UTR	M	-0.33	0	0.04
BRP44|NR_026550	hsa.let.7b.MIMAT0000063	1:167886762-167886780	3_UTR	M	-0.33	0	0.04
C18orf1|CUFF.28707.2	hsa.let.7b.MIMAT0000063	18:13647594-13647615	3_UTR	M	-0.38	0	0.02
C18orf1|CUFF.28707.2	hsa.let.7b.MIMAT0000063	18:13647594-13647615	3_UTR	M	-0.38	0	0.02
C18orf1|CUFF.28707.2	hsa.let.7b.MIMAT0000063	18:13647594-13647615	3_UTR	M	-0.38	0	0.02
C18orf1|CUFF.28707.2	hsa.let.7b.MIMAT0000063	18:13647594-13647615	3_UTR	M	-0.38	0	0.02
C18orf1|CUFF.28707.2	hsa.let.7b.MIMAT0000063	18:13647594-13647615	3_UTR	M	-0.38	0	0.02
C18orf1|CUFF.28707.2	hsa.let.7b.MIMAT0000063	18:13647594-13647615	3_UTR	M	-0.38	0	0.02
C18orf25|NM_001008239	hsa.let.7b.MIMAT0000063	18:43844251-43844272	3_UTR	M	-0.33	0	0.04
C18orf25|NM_001008239	hsa.let.7b.MIMAT0000063	18:43844251-43844272	3_UTR	M	-0.33	0	0.04
C19orf47|NM_001256441	hsa.let.7b.MIMAT0000063	19:40827509-40827530	3_UTR	M	-0.46	0	0.01
C19orf47|NM_001256441	hsa.let.7b.MIMAT0000063	19:40827440-40827461	3_UTR	M	-0.46	0	0.01
C19orf47|NM_001256441	hsa.let.7b.MIMAT0000063	19:40827509-40827530	3_UTR	M	-0.46	0	0.01
C19orf47|NM_001256441	hsa.let.7b.MIMAT0000063	19:40827440-40827461	3_UTR	M	-0.46	0	0.01
C19orf47|NM_001256441	hsa.let.7b.MIMAT0000063	19:40827509-40827530	3_UTR	M	-0.46	0	0.01
C19orf47|NM_001256441	hsa.let.7b.MIMAT0000063	19:40827440-40827461	3_UTR	M	-0.46	0	0.01
C1orf135|NM_024037	hsa.let.7b.MIMAT0000063	1:26161008-26161030	3_UTR	M	-0.37	0	0.02
C1orf135|NM_024037	hsa.let.7b.MIMAT0000063	1:26161902-26161923	CDS	M	-0.37	0	0.02
C2orf88|NM_001042519	hsa.let.7b.MIMAT0000063	2:191066284-191066304	3_UTR	M	-0.39	0	0.02
C2orf88|NM_001042519	hsa.let.7b.MIMAT0000063	2:191065927-191065948	3_UTR	M	-0.39	0	0.02
C2orf88|NM_001042519	hsa.let.7b.MIMAT0000063	2:191066284-191066304	3_UTR	M	-0.39	0	0.02
C2orf88|NM_001042519	hsa.let.7b.MIMAT0000063	2:191066284-191066304	3_UTR	M	-0.39	0	0.02
C2orf88|NM_001042519	hsa.let.7b.MIMAT0000063	2:191066284-191066304	3_UTR	M	-0.39	0	0.02
C2orf88|NM_001042519	hsa.let.7b.MIMAT0000063	2:191065927-191065948	3_UTR	M	-0.39	0	0.02
C2orf88|NM_001042519	hsa.let.7b.MIMAT0000063	2:191075095-191075116	3_UTR	M	-0.39	0	0.02
C2orf88|NM_001042519	hsa.let.7b.MIMAT0000063	2:191065927-191065948	3_UTR	M	-0.39	0	0.02
C2orf88|NM_001042519	hsa.let.7b.MIMAT0000063	2:191065927-191065948	3_UTR	M	-0.39	0	0.02
C5orf41|NM_001168394	hsa.let.7b.MIMAT0000063	5:172565495-172565520	3_UTR	M	-0.33	0	0.04
C9orf100|NM_032818	hsa.let.7b.MIMAT0000063	9:35664026-35664047	CDS	M	-0.33	0	0.04
CAMSAP3|NM_020902	hsa.let.7b.MIMAT0000063	19:7676814-7676835	CDS	M	-0.35	0	0.03
CAMSAP3|NM_020902	hsa.let.7b.MIMAT0000063	19:7676814-7676835	CDS	M	-0.35	0	0.03
CC2D1B|CUFF.962.2	hsa.let.7b.MIMAT0000063	1:52818555-52818579	3_UTR	M	-0.32	0	0.05
CCND3|NM_001760	hsa.let.7b.MIMAT0000063	6:41903609-41903630	3_UTR	M	-0.32	0	0.05
CCND3|NM_001760	hsa.let.7b.MIMAT0000063	6:41903609-41903630	3_UTR	M	-0.32	0	0.05
CCND3|NM_001760	hsa.let.7b.MIMAT0000063	6:41903609-41903630	3_UTR	M	-0.32	0	0.05
CCND3|NM_001760	hsa.let.7b.MIMAT0000063	6:41909252-41909272	CDS	M	-0.32	0	0.05
CCND3|NM_001760	hsa.let.7b.MIMAT0000063	6:41909252-41909272	CDS	M	-0.32	0	0.05
CCND3|NM_001760	hsa.let.7b.MIMAT0000063	6:41903609-41903630	3_UTR	M	-0.32	0	0.05
CCNL2|NM_030937	hsa.let.7b.MIMAT0000063	1:1321472-1321494	3_UTR	M	-0.35	0	0.03
CDCA2|NM_152562	hsa.let.7b.MIMAT0000063	8:25368232-25368253	3_UTR	M	-0.32	0	0.05
CDCA2|NM_152562	hsa.let.7b.MIMAT0000063	8:25372518-25372538	3_UTR	M	-0.32	0	0.05
CLK1|NM_004071	hsa.let.7b.MIMAT0000063	2:201717751-201717772	3_UTR	M	-0.37	0	0.02
CLK1|NM_004071	hsa.let.7b.MIMAT0000063	2:201717751-201717772	3_UTR	M	-0.37	0	0.02
CLK1|NM_004071	hsa.let.7b.MIMAT0000063	2:201717751-201717772	3_UTR	M	-0.37	0	0.02
CLK1|NM_004071	hsa.let.7b.MIMAT0000063	2:201717751-201717772	3_UTR	M	-0.37	0	0.02
CLPB|CUFF.7552.1	hsa.let.7b.MIMAT0000063	11:72002934-72002956	3_UTR	M	-0.37	0	0.02
CLPB|CUFF.7552.1	hsa.let.7b.MIMAT0000063	11:72003119-72003140	3_UTR	M	-0.37	0	0.02
CLPB|CUFF.7552.1	hsa.let.7b.MIMAT0000063	11:72002987-72003009	3_UTR	M	-0.37	0	0.02
CLPB|CUFF.7552.1	hsa.let.7b.MIMAT0000063	11:72000510-72000531	3_UTR	M	-0.37	0	0.02
CLPB|CUFF.7552.1	hsa.let.7b.MIMAT0000063	11:72002853-72002875	3_UTR	M	-0.37	0	0.02
CLPB|CUFF.7552.1	hsa.let.7b.MIMAT0000063	11:72001915-72001936	3_UTR	M	-0.37	0	0.02
CLPB|CUFF.7552.1	hsa.let.7b.MIMAT0000063	11:72001191-72001213	3_UTR	M	-0.37	0	0.02
DDA1|NM_024050	hsa.let.7b.MIMAT0000063	19:17432036-17432058	5_UTR	M	-0.38	0	0.02
DDA1|NM_024050	hsa.let.7b.MIMAT0000063	19:17430583-17430604	5_UTR	M	-0.38	0	0.02
DDA1|NM_024050	hsa.let.7b.MIMAT0000063	19:17433011-17433032	5_UTR	M	-0.38	0	0.02
DDA1|NM_024050	hsa.let.7b.MIMAT0000063	19:17432011-17432032	5_UTR	M	-0.38	0	0.02
DOCK6|CUFF.12692.1	hsa.let.7b.MIMAT0000063	19:11343971-11343992	CDS	M	-0.41	0	0.02
DOCK6|CUFF.12692.1	hsa.let.7b.MIMAT0000063	19:11356367-11356387	CDS	M	-0.41	0	0.02
DOCK6|CUFF.12692.1	hsa.let.7b.MIMAT0000063	19:11319367-11319388	CDS	M	-0.41	0	0.02
DTL|NM_016448	hsa.let.7b.MIMAT0000063	1:212251595-212253968	CDS	M	-0.32	0	0.05
DTL|NM_016448	hsa.let.7b.MIMAT0000063	1:212251595-212253968	CDS	M	-0.32	0	0.05
DTL|NM_016448	hsa.let.7b.MIMAT0000063	1:212274226-212274245	CDS	M	-0.32	0	0.05
DTX4|NM_015177	hsa.let.7b.MIMAT0000063	11:58974532-58974552	3_UTR	M	-0.34	0	0.04
DTX4|NM_015177	hsa.let.7b.MIMAT0000063	11:58975080-58975100	3_UTR	M	-0.34	0	0.04
DTX4|NM_015177	hsa.let.7b.MIMAT0000063	11:58974900-58974921	3_UTR	M	-0.34	0	0.04
ELF2|CUFF.22769.3	hsa.let.7b.MIMAT0000063	4:139994630-139994651	CDS	M	-0.33	0	0.04
FAM72B|NM_001100910	hsa.let.7b.MIMAT0000063	1:120854853-120854875	3_UTR	M	-0.33	0	0.04
FGD6|NM_018351	hsa.let.7b.MIMAT0000063	12:95474757-95474779	3_UTR	M	-0.34	0	0.03
FNDC3A|CUFF.16719.1	hsa.let.7b.MIMAT0000063	13:49781980-49782003	3_UTR	M	-0.35	0	0.03
FNDC3A|CUFF.16719.1	hsa.let.7b.MIMAT0000063	13:49783752-49783773	3_UTR	M	-0.35	0	0.03
FNDC3A|CUFF.16719.1	hsa.let.7b.MIMAT0000063	13:49705361-49705382	CDS	M	-0.35	0	0.03
FNDC3A|CUFF.16719.1	hsa.let.7b.MIMAT0000063	13:49781980-49782003	3_UTR	M	-0.35	0	0.03
FNDC3A|CUFF.16719.1	hsa.let.7b.MIMAT0000063	13:49771974-49771995	CDS	M	-0.35	0	0.03
FNDC3A|CUFF.16719.1	hsa.let.7b.MIMAT0000063	13:49550274-49550295	5_UTR	M	-0.35	0	0.03
FNDC3A|CUFF.16719.1	hsa.let.7b.MIMAT0000063	13:49783752-49783773	3_UTR	M	-0.35	0	0.03
FNDC3A|CUFF.16719.1	hsa.let.7b.MIMAT0000063	13:49705361-49705382	CDS	M	-0.35	0	0.03
FNDC3A|CUFF.16719.1	hsa.let.7b.MIMAT0000063	13:49771974-49771995	CDS	M	-0.35	0	0.03
FOXJ1|NM_001454	hsa.let.7b.MIMAT0000063	17:74136002-74136025	CDS	M	-0.36	0	0.02
FRMD4A|CUFF.2832.1	hsa.let.7b.MIMAT0000063	10:13688875-13688897	3_UTR	M	-0.45	0	0.01
FRMD4A|CUFF.2832.1	hsa.let.7b.MIMAT0000063	10:13696500-13698646	CDS	M	-0.45	0	0.01
FRMD4A|CUFF.2832.1	hsa.let.7b.MIMAT0000063	10:13696500-13698646	CDS	M	-0.45	0	0.01
GCHFR|NM_005258	hsa.let.7b.MIMAT0000063	15:41059605-41059625	3_UTR	M	-0.34	0	0.03
GINS2|NM_016095	hsa.let.7b.MIMAT0000063	16:85722420-85722440	CDS	M	-0.32	0	0.04
GRIP1|CUFF.5575.1	hsa.let.7b.MIMAT0000063	12:66735969-66735989	3_UTR	M	-0.36	0	0.03
GRIP1|CUFF.5575.1	hsa.let.7b.MIMAT0000063	12:66741057-66741078	3_UTR	M	-0.36	0	0.03
GRIP1|CUFF.5575.1	hsa.let.7b.MIMAT0000063	12:66734101-66734123	3_UTR	M	-0.36	0	0.03
GRIP1|CUFF.5575.1	hsa.let.7b.MIMAT0000063	12:66859117-66859139	CDS	M	-0.36	0	0.03
GRIP1|CUFF.5575.1	hsa.let.7b.MIMAT0000063	12:66859117-66859139	CDS	M	-0.36	0	0.03
GRIP1|CUFF.5575.1	hsa.let.7b.MIMAT0000063	12:66849310-66849332	CDS	M	-0.36	0	0.03
GRIP1|CUFF.5575.1	hsa.let.7b.MIMAT0000063	12:66849310-66849332	CDS	M	-0.36	0	0.03
GRIP1|CUFF.5575.1	hsa.let.7b.MIMAT0000063	12:66849263-66849283	CDS	M	-0.36	0	0.03
GRIP1|CUFF.5575.1	hsa.let.7b.MIMAT0000063	12:66741057-66741078	3_UTR	M	-0.36	0	0.03
GRIP1|CUFF.5575.1	hsa.let.7b.MIMAT0000063	12:66741031-66741053	3_UTR	M	-0.36	0	0.03
GRIP1|CUFF.5575.1	hsa.let.7b.MIMAT0000063	12:66741031-66741053	3_UTR	M	-0.36	0	0.03
GRIP1|CUFF.5575.1	hsa.let.7b.MIMAT0000063	12:66849263-66849283	CDS	M	-0.36	0	0.03
GRIP1|CUFF.5575.1	hsa.let.7b.MIMAT0000063	12:66732322-66732344	3_UTR	M	-0.36	0	0.03
GTF2B|NM_001514	hsa.let.7b.MIMAT0000063	1:89325833-89325855	CDS	M	-0.36	0	0.02
HECW2|CUFF.16028.1	hsa.let.7b.MIMAT0000063	2:197182051-197182072	CDS	M	-0.36	0	0.02
HECW2|CUFF.16028.1	hsa.let.7b.MIMAT0000063	2:197171299-197171323	CDS	M	-0.36	0	0.02
HIST2H2BF|CUFF.1145.2	hsa.let.7b.MIMAT0000063	1:149754506-149754527	3_UTR	M	-0.32	0	0.05
IFT20|CUFF.16253.2	hsa.let.7b.MIMAT0000063	17:26657188-26657209	CDS	M	-0.36	0	0.03
INPP5A|CUFF.4202.1	hsa.let.7b.MIMAT0000063	10:134595699-134595722	3_UTR	M	-0.32	0	0.05
IPO11|CUFF.23463.1	hsa.let.7b.MIMAT0000063	5:61923146-61923170	3_UTR	M	-0.32	0	0.05
IPO11|CUFF.23463.1	hsa.let.7b.MIMAT0000063	5:61923146-61923170	3_UTR	M	-0.32	0	0.05
KRT13|NM_153490	hsa.let.7b.MIMAT0000063	17:39661445-39661466	CDS	M	-0.33	0	0.04
KRT13|NM_153490	hsa.let.7b.MIMAT0000063	17:39661445-39661466	CDS	M	-0.33	0	0.04
LCE3D|NM_032563	hsa.let.7b.MIMAT0000063	1:152552318-152552339	CDS	M	-0.37	0	0.02
LIMS2|CUFF.25353.7	hsa.let.7b.MIMAT0000063	2:128396270-128396292	3_UTR	M	-0.33	0	0.04
LIMS2|CUFF.25353.7	hsa.let.7b.MIMAT0000063	2:128396270-128396292	3_UTR	M	-0.33	0	0.04
LIMS2|CUFF.25353.7	hsa.let.7b.MIMAT0000063	2:128396270-128396292	3_UTR	M	-0.33	0	0.04
LIMS2|CUFF.25353.7	hsa.let.7b.MIMAT0000063	2:128396270-128396292	3_UTR	M	-0.33	0	0.04
LIMS2|CUFF.25353.7	hsa.let.7b.MIMAT0000063	2:128439108-128439127	5_UTR	M	-0.33	0	0.04
LIMS2|CUFF.25353.7	hsa.let.7b.MIMAT0000063	2:128396270-128396292	3_UTR	M	-0.33	0	0.04
LRRFIP2|NM_017724	hsa.let.7b.MIMAT0000063	3:37096586-37096608	CDS	M	-0.32	0	0.05
LRRFIP2|NM_017724	hsa.let.7b.MIMAT0000063	3:37096586-37096608	CDS	M	-0.32	0	0.05
LRRFIP2|NM_017724	hsa.let.7b.MIMAT0000063	3:37096586-37096608	CDS	M	-0.32	0	0.05
LY9|NM_001033667	hsa.let.7b.MIMAT0000063	1:160797609-160797629	3_UTR	M	-0.37	0	0.02
MCPH1|NM_001172574	hsa.let.7b.MIMAT0000063	8:6502274-6502295	3_UTR	M	-0.32	0	0.04
MCPH1|NM_001172574	hsa.let.7b.MIMAT0000063	8:6263457-6263479	5_UTR	M	-0.32	0	0.04
MCPH1|NM_001172574	hsa.let.7b.MIMAT0000063	8:6500881-6500903	3_UTR	M	-0.32	0	0.04
MCPH1|NM_001172574	hsa.let.7b.MIMAT0000063	8:6263134-6263154	5_UTR	M	-0.32	0	0.04
NAA38|NM_016200	hsa.let.7b.MIMAT0000063	7:117835733-117835753	3_UTR	M	-0.32	0	0.04
NAA38|NM_016200	hsa.let.7b.MIMAT0000063	7:117836098-117836120	3_UTR	M	-0.32	0	0.04
NAA38|NM_016200	hsa.let.7b.MIMAT0000063	7:117842991-117843012	3_UTR	M	-0.32	0	0.04
NAA38|NM_016200	hsa.let.7b.MIMAT0000063	7:117834279-117834303	3_UTR	M	-0.32	0	0.04
NAA38|NM_016200	hsa.let.7b.MIMAT0000063	7:117836277-117836300	3_UTR	M	-0.32	0	0.04
NPTX2|NM_002523	hsa.let.7b.MIMAT0000063	7:98254281-98254299	CDS	M	-0.36	0	0.02
NR4A1|CUFF.5404.1	hsa.let.7b.MIMAT0000063	12:52450302-52450323	CDS	M	-0.33	0	0.04
NR4A1|CUFF.5404.1	hsa.let.7b.MIMAT0000063	12:52450302-52450323	CDS	M	-0.33	0	0.04
NR4A1|CUFF.5404.1	hsa.let.7b.MIMAT0000063	12:52450302-52450323	CDS	M	-0.33	0	0.04
NR4A1|CUFF.5404.1	hsa.let.7b.MIMAT0000063	12:52452637-52452660	CDS	M	-0.33	0	0.04
NR4A1|CUFF.5404.1	hsa.let.7b.MIMAT0000063	12:52452637-52452660	CDS	M	-0.33	0	0.04
NR4A1|CUFF.5404.1	hsa.let.7b.MIMAT0000063	12:52452637-52452660	CDS	M	-0.33	0	0.04
NR4A1|CUFF.5405.1	hsa.let.7b.MIMAT0000063	12:52450302-52450323	CDS	M	-0.37	0	0.02
NR4A1|CUFF.5405.1	hsa.let.7b.MIMAT0000063	12:52450302-52450323	CDS	M	-0.37	0	0.02
NR4A1|CUFF.5405.1	hsa.let.7b.MIMAT0000063	12:52450302-52450323	CDS	M	-0.37	0	0.02
NR4A1|CUFF.5405.1	hsa.let.7b.MIMAT0000063	12:52452637-52452660	CDS	M	-0.37	0	0.02
NR4A1|CUFF.5405.1	hsa.let.7b.MIMAT0000063	12:52452637-52452660	CDS	M	-0.37	0	0.02
NR4A1|CUFF.5405.1	hsa.let.7b.MIMAT0000063	12:52452637-52452660	CDS	M	-0.37	0	0.02
NSUN7|CUFF.33144.2	hsa.let.7b.MIMAT0000063	4:40792685-40792706	CDS	M	-0.33	0	0.04
OSR2|NM_053001	hsa.let.7b.MIMAT0000063	8:99964107-99964126	3_UTR	M	-0.32	0	0.04
OSR2|NM_053001	hsa.let.7b.MIMAT0000063	8:99964107-99964126	3_UTR	M	-0.32	0	0.04
PAQR4|NM_152341	hsa.let.7b.MIMAT0000063	16:3021728-3021749	CDS	M	-0.34	0	0.04
PAQR4|NM_152341	hsa.let.7b.MIMAT0000063	16:3019788-3019811	CDS	M	-0.34	0	0.04
PDE4A|CUFF.11676.1	hsa.let.7b.MIMAT0000063	19:10578871-10578892	3_UTR	M	-0.36	0	0.02
PDE4A|CUFF.11676.1	hsa.let.7b.MIMAT0000063	19:10578871-10578892	3_UTR	M	-0.36	0	0.02
PDE4A|CUFF.11676.1	hsa.let.7b.MIMAT0000063	19:10579345-10579367	3_UTR	M	-0.36	0	0.02
PDE4A|CUFF.11676.1	hsa.let.7b.MIMAT0000063	19:10579345-10579367	3_UTR	M	-0.36	0	0.02
PDE4A|CUFF.11676.1	hsa.let.7b.MIMAT0000063	19:10578871-10578892	3_UTR	M	-0.36	0	0.02
PDE4A|CUFF.11676.1	hsa.let.7b.MIMAT0000063	19:10578871-10578892	3_UTR	M	-0.36	0	0.02
PDE4A|CUFF.11676.1	hsa.let.7b.MIMAT0000063	19:10574616-10574636	CDS	M	-0.36	0	0.02
PDE4A|CUFF.11676.1	hsa.let.7b.MIMAT0000063	19:10574616-10574636	CDS	M	-0.36	0	0.02
PDE4A|CUFF.11676.1	hsa.let.7b.MIMAT0000063	19:10574616-10574636	5_UTR	M	-0.36	0	0.02
PDE4A|CUFF.11676.1	hsa.let.7b.MIMAT0000063	19:10579345-10579367	3_UTR	M	-0.36	0	0.02
PDE4A|CUFF.11676.1	hsa.let.7b.MIMAT0000063	19:10574616-10574636	5_UTR	M	-0.36	0	0.02
PDE4A|CUFF.11676.1	hsa.let.7b.MIMAT0000063	19:10579345-10579367	3_UTR	M	-0.36	0	0.02
PDE4A|CUFF.11676.1	hsa.let.7b.MIMAT0000063	19:10578871-10578892	3_UTR	M	-0.36	0	0.02
PDE4A|CUFF.11676.1	hsa.let.7b.MIMAT0000063	19:10579345-10579367	3_UTR	M	-0.36	0	0.02
PDE4A|CUFF.11676.1	hsa.let.7b.MIMAT0000063	19:10574616-10574636	CDS	M	-0.36	0	0.02
PDE7A|CUFF.43203.3	hsa.let.7b.MIMAT0000063	8:66628628-66628650	3_UTR	M	-0.34	0	0.04
PDE7A|CUFF.43203.3	hsa.let.7b.MIMAT0000063	8:66631544-66631564	CDS	M	-0.34	0	0.04
PDE7A|CUFF.43203.3	hsa.let.7b.MIMAT0000063	8:66628628-66628650	3_UTR	M	-0.34	0	0.04
PDE7A|CUFF.43203.3	hsa.let.7b.MIMAT0000063	8:66631072-66631095	3_UTR	M	-0.34	0	0.04
PDE7A|CUFF.43203.3	hsa.let.7b.MIMAT0000063	8:66631072-66631095	3_UTR	M	-0.34	0	0.04
PDE7A|CUFF.43203.3	hsa.let.7b.MIMAT0000063	8:66631544-66631564	CDS	M	-0.34	0	0.04
PDE7A|CUFF.43203.3	hsa.let.7b.MIMAT0000063	8:66628123-66628144	3_UTR	M	-0.34	0	0.04
PDE7A|CUFF.43203.3	hsa.let.7b.MIMAT0000063	8:66628123-66628144	3_UTR	M	-0.34	0	0.04
PET112|NM_004564	hsa.let.7b.MIMAT0000063	4:152622644-152622667	CDS	M	-0.34	0	0.03
PGGT1B|CUFF.35387.1	hsa.let.7b.MIMAT0000063	5:114543203-114543223	3_UTR	M	-0.32	0	0.05
PPP1R12B|CUFF.2497.1	hsa.let.7b.MIMAT0000063	1:202551607-202551628	3_UTR	M	-0.32	0	0.05
PPP1R12B|CUFF.2497.1	hsa.let.7b.MIMAT0000063	1:202551607-202551628	3_UTR	M	-0.32	0	0.05
PPP1R12B|CUFF.2497.1	hsa.let.7b.MIMAT0000063	1:202551607-202551628	3_UTR	M	-0.32	0	0.05
RNASEH2A|NM_006397	hsa.let.7b.MIMAT0000063	19:12924179-12924200	CDS	M	-0.33	0	0.04
RND1|NM_014470	hsa.let.7b.MIMAT0000063	12:49251815-49251837	CDS	M	-0.33	0	0.04
RND1|NM_014470	hsa.let.7b.MIMAT0000063	12:49251742-49251763	3_UTR	M	-0.33	0	0.04
SLC25A37|NM_016612	hsa.let.7b.MIMAT0000063	8:23429228-23429249	CDS	M	-0.39	0	0.02
SMTN|NM_134269	hsa.let.7b.MIMAT0000063	22:31485803-31485825	CDS	M	-0.33	0	0.04
SMTN|NM_134269	hsa.let.7b.MIMAT0000063	22:31485833-31485852	CDS	M	-0.33	0	0.04
SMTN|NM_134269	hsa.let.7b.MIMAT0000063	22:31485803-31485825	CDS	M	-0.33	0	0.04
SMTN|NM_134269	hsa.let.7b.MIMAT0000063	22:31485833-31485852	CDS	M	-0.33	0	0.04
SMTN|NM_134269	hsa.let.7b.MIMAT0000063	22:31485803-31485825	CDS	M	-0.33	0	0.04
SMTN|NM_134269	hsa.let.7b.MIMAT0000063	22:31487116-31487137	CDS	M	-0.33	0	0.04
SMTN|NM_134269	hsa.let.7b.MIMAT0000063	22:31487116-31487137	CDS	M	-0.33	0	0.04
SMTN|NM_134269	hsa.let.7b.MIMAT0000063	22:31485833-31485852	CDS	M	-0.33	0	0.04
SMTN|NM_134269	hsa.let.7b.MIMAT0000063	22:31485803-31485825	CDS	M	-0.33	0	0.04
SMTN|NM_134269	hsa.let.7b.MIMAT0000063	22:31485833-31485852	CDS	M	-0.33	0	0.04
SMTN|NM_134269	hsa.let.7b.MIMAT0000063	22:31487116-31487137	CDS	M	-0.33	0	0.04
SMTN|NM_134269	hsa.let.7b.MIMAT0000063	22:31487116-31487137	CDS	M	-0.33	0	0.04
SMTN|NM_134269	hsa.let.7b.MIMAT0000063	22:31487116-31487137	CDS	M	-0.33	0	0.04
SMTN|NM_134269	hsa.let.7b.MIMAT0000063	22:31485803-31485825	CDS	M	-0.33	0	0.04
SMTN|NM_134269	hsa.let.7b.MIMAT0000063	22:31485833-31485852	CDS	M	-0.33	0	0.04
SNTA1|NM_003098	hsa.let.7b.MIMAT0000063	20:32005647-32005667	CDS	M	-0.39	0	0.02
SUSD3|NM_145006	hsa.let.7b.MIMAT0000063	9:95846954-95846978	CDS	M	-0.34	0	0.03
SUSD3|NM_145006	hsa.let.7b.MIMAT0000063	9:95840214-95840235	CDS	M	-0.34	0	0.03
TBC1D4|CUFF.6219.1	hsa.let.7b.MIMAT0000063	13:76055495-76055516	CDS	M	-0.36	0	0.03
TERF2|NM_005652	hsa.let.7b.MIMAT0000063	16:69390603-69390625	5_UTR	M	-0.36	0	0.03
TERF2|NM_005652	hsa.let.7b.MIMAT0000063	16:69404391-69404410	5_UTR	M	-0.36	0	0.03
TK1|NM_003258	hsa.let.7b.MIMAT0000063	17:76170328-76170351	3_UTR	M	-0.33	0	0.04
TMEM48|NM_018087	hsa.let.7b.MIMAT0000063	1:54298220-54298241	CDS	M	-0.33	0	0.04
TMEM48|NM_018087	hsa.let.7b.MIMAT0000063	1:54298220-54298241	CDS	M	-0.33	0	0.04
TMEM48|NM_018087	hsa.let.7b.MIMAT0000063	1:54298220-54298241	5_UTR	M	-0.33	0	0.04
TMEM48|NM_018087	hsa.let.7b.MIMAT0000063	1:54262434-54262455	CDS	M	-0.33	0	0.04
TMEM48|NM_018087	hsa.let.7b.MIMAT0000063	1:54262434-54262455	CDS	M	-0.33	0	0.04
TMEM48|NM_018087	hsa.let.7b.MIMAT0000063	1:54262434-54262455	CDS	M	-0.33	0	0.04
TNFSF8|NM_001244	hsa.let.7b.MIMAT0000063	9:117663162-117663184	3_UTR	M	-0.33	0	0.04
TNFSF8|NM_001244	hsa.let.7b.MIMAT0000063	9:117668111-117668130	CDS	M	-0.33	0	0.04
TNFSF8|NM_001244	hsa.let.7b.MIMAT0000063	9:117668111-117668130	CDS	M	-0.33	0	0.04
TSC22D2|CUFF.31960.1	hsa.let.7b.MIMAT0000063	3:150128925-150128945	CDS	M	-0.37	0	0.02
TUFT1|NM_001126337	hsa.let.7b.MIMAT0000063	1:151555482-151555503	3_UTR	M	-0.33	0	0.04
TUFT1|NM_001126337	hsa.let.7b.MIMAT0000063	1:151555482-151555503	3_UTR	M	-0.33	0	0.04
UBXN2A|NM_181713	hsa.let.7b.MIMAT0000063	2:24229171-24229193	3_UTR	M	-0.34	0	0.03
UBXN2A|NM_181713	hsa.let.7b.MIMAT0000063	2:24223932-24223953	3_UTR	M	-0.34	0	0.03
VAPB|CUFF.17227.4	hsa.let.7b.MIMAT0000063	20:57019604-57019628	3_UTR	M	-0.33	0	0.04
VAPB|CUFF.17227.4	hsa.let.7b.MIMAT0000063	20:57019604-57019628	5_UTR	M	-0.33	0	0.04
VAPB|CUFF.17227.4	hsa.let.7b.MIMAT0000063	20:57019604-57019628	5_UTR	M	-0.33	0	0.04
WASF3|CUFF.11530.3	hsa.let.7b.MIMAT0000063	13:27260553-27260575	3_UTR	M	-0.36	0	0.03
ZBTB12|NM_181842	hsa.let.7b.MIMAT0000063	6:31868770-31868791	CDS	M	-0.42	0	0.01
ZBTB12|NM_181842	hsa.let.7b.MIMAT0000063	6:31868752-31868774	CDS	M	-0.42	0	0.01
ZBTB20|NM_001164342	hsa.let.7b.MIMAT0000063	3:114037502-114037526	3_UTR	M	-0.37	0	0.02
ZBTB20|NM_001164342	hsa.let.7b.MIMAT0000063	3:114037502-114037526	3_UTR	M	-0.37	0	0.02
ZBTB20|NM_001164342	hsa.let.7b.MIMAT0000063	3:114038567-114038588	3_UTR	M	-0.37	0	0.02
ZBTB20|NM_001164342	hsa.let.7b.MIMAT0000063	3:114037502-114037526	3_UTR	M	-0.37	0	0.02
ZBTB20|NM_001164342	hsa.let.7b.MIMAT0000063	3:114038567-114038588	3_UTR	M	-0.37	0	0.02
ZBTB20|NM_001164342	hsa.let.7b.MIMAT0000063	3:114038567-114038588	3_UTR	M	-0.37	0	0.02
ZFP106|CUFF.14006.2	hsa.let.7b.MIMAT0000063	15:42743405-42743428	CDS	M	-0.32	0	0.04
ZFP106|CUFF.14006.2	hsa.let.7b.MIMAT0000063	15:42727662-42727683	CDS	M	-0.32	0	0.04
ZFP106|CUFF.14006.2	hsa.let.7b.MIMAT0000063	15:42708754-42708774	3_UTR	M	-0.32	0	0.04
ZNF200|NM_003454	hsa.let.7b.MIMAT0000063	16:3272903-3272923	3_UTR	M	-0.36	0	0.03
ZNF200|NM_003454	hsa.let.7b.MIMAT0000063	16:3272903-3272923	3_UTR	M	-0.36	0	0.03
ZNF200|NM_003454	hsa.let.7b.MIMAT0000063	16:3272903-3272923	3_UTR	M	-0.36	0	0.03
ZNF200|NM_003454	hsa.let.7b.MIMAT0000063	16:3272903-3272923	3_UTR	M	-0.36	0	0.03
ZNF200|NM_003454	hsa.let.7b.MIMAT0000063	16:3272903-3272923	3_UTR	M	-0.36	0	0.03
ZNF200|NM_003454	hsa.let.7b.MIMAT0000063	16:3272903-3272923	3_UTR	M	-0.36	0	0.03
AAAS|NM_015665	hsa.let.7c.MIMAT0000064	12:53708093-53708111	CDS	M	-0.29	0	0.04
AAAS|NM_015665	hsa.let.7c.MIMAT0000064	12:53708093-53708111	CDS	M	-0.29	0	0.04
ABCC8|CUFF.16486.1	hsa.let.7c.MIMAT0000064	11:17418845-17419236	CDS	M	-0.28	0	0.04
ABCC8|CUFF.16486.1	hsa.let.7c.MIMAT0000064	11:17418845-17419236	CDS	M	-0.28	0	0.04
ABHD11|NM_148912	hsa.let.7c.MIMAT0000064	7:73151302-73151323	CDS	M	-0.3	0	0.03
ABHD11|NM_148912	hsa.let.7c.MIMAT0000064	7:73151302-73151323	CDS	M	-0.3	0	0.03
ABHD11|NM_148912	hsa.let.7c.MIMAT0000064	7:73151302-73151323	CDS	M	-0.3	0	0.03
ABHD11|NM_148912	hsa.let.7c.MIMAT0000064	7:73151302-73151323	CDS	M	-0.3	0	0.03
ABHD11|NM_148912	hsa.let.7c.MIMAT0000064	7:73151302-73151323	CDS	M	-0.3	0	0.03
ABHD14A|NM_015407	hsa.let.7c.MIMAT0000064	3:52011982-52012004	CDS	M	-0.28	0	0.04
ABHD14A|NM_015407	hsa.let.7c.MIMAT0000064	3:52014960-52014978	CDS	M	-0.28	0	0.04
ABHD2|CUFF.14992.1	hsa.let.7c.MIMAT0000064	15:89742996-89743017	3_UTR	M	-0.35	0	0.01
ABHD2|CUFF.14992.1	hsa.let.7c.MIMAT0000064	15:89740694-89740714	3_UTR	M	-0.35	0	0.01
ABHD2|CUFF.14992.1	hsa.let.7c.MIMAT0000064	15:89744417-89744439	3_UTR	M	-0.35	0	0.01
ABHD2|CUFF.14992.1	hsa.let.7c.MIMAT0000064	15:89659677-89659697	CDS	M	-0.35	0	0.01
ABHD2|CUFF.14992.1	hsa.let.7c.MIMAT0000064	15:89744417-89744439	3_UTR	M	-0.35	0	0.01
ABHD2|CUFF.14992.1	hsa.let.7c.MIMAT0000064	15:89740694-89740714	3_UTR	M	-0.35	0	0.01
ABHD2|CUFF.14992.1	hsa.let.7c.MIMAT0000064	15:89659677-89659697	CDS	M	-0.35	0	0.01
ABHD2|CUFF.14992.1	hsa.let.7c.MIMAT0000064	15:89742996-89743017	3_UTR	M	-0.35	0	0.01
ACACA|NM_198834	hsa.let.7c.MIMAT0000064	17:35620690-35620712	CDS	M	-0.32	0	0.02
ACACA|NM_198834	hsa.let.7c.MIMAT0000064	17:35620690-35620712	CDS	M	-0.32	0	0.02
ACACA|NM_198834	hsa.let.7c.MIMAT0000064	17:35442306-35442327	3_UTR	M	-0.32	0	0.02
ACACA|NM_198834	hsa.let.7c.MIMAT0000064	17:35620690-35620712	CDS	M	-0.32	0	0.02
ACACA|NM_198834	hsa.let.7c.MIMAT0000064	17:35442306-35442327	3_UTR	M	-0.32	0	0.02
ACACA|NM_198834	hsa.let.7c.MIMAT0000064	17:35620690-35620712	CDS	M	-0.32	0	0.02
ACACA|NM_198834	hsa.let.7c.MIMAT0000064	17:35442306-35442327	3_UTR	M	-0.32	0	0.02
ACACA|NM_198834	hsa.let.7c.MIMAT0000064	17:35442306-35442327	3_UTR	M	-0.32	0	0.02
ACAP3|NM_030649	hsa.let.7c.MIMAT0000064	1:1233984-1234005	CDS	M	-0.28	0	0.04
ACBD7|NM_001039844	hsa.let.7c.MIMAT0000064	10:15117899-15117920	CDS	M	-0.35	0	0.01
ACCN1|CUFF.18088.1	hsa.let.7c.MIMAT0000064	17:32483347-32483368	CDS	M	-0.3	0	0.03
ACO2|NM_001098	hsa.let.7c.MIMAT0000064	22:41923917-41923938	CDS	M	-0.32	0	0.02
ACO2|NM_001098	hsa.let.7c.MIMAT0000064	22:41920890-41920910	CDS	M	-0.32	0	0.02
ACTL6A|NM_004301	hsa.let.7c.MIMAT0000064	3:179305803-179305824	3_UTR	M	-0.29	0	0.03
ACTL6A|NM_004301	hsa.let.7c.MIMAT0000064	3:179305803-179305824	3_UTR	M	-0.29	0	0.03
ACTL6A|NM_004301	hsa.let.7c.MIMAT0000064	3:179305803-179305824	3_UTR	M	-0.29	0	0.03
ADA|NM_000022	hsa.let.7c.MIMAT0000064	20:43251269-43251289	CDS	M	-0.28	0	0.04
ADAMTSL3|CUFF.8977.2	hsa.let.7c.MIMAT0000064	15:84706855-84706877	3_UTR	M	-0.35	0	0.01
ADAMTSL3|CUFF.8977.2	hsa.let.7c.MIMAT0000064	15:84581988-84582007	CDS	M	-0.35	0	0.01
AHI1|NM_001134832	hsa.let.7c.MIMAT0000064	6:135639733-135639754	CDS	M	-0.32	0	0.02
AHI1|NM_001134832	hsa.let.7c.MIMAT0000064	6:135606659-135606680	3_UTR	M	-0.32	0	0.02
AHI1|NM_001134832	hsa.let.7c.MIMAT0000064	6:135606659-135606680	3_UTR	M	-0.32	0	0.02
AHI1|NM_001134832	hsa.let.7c.MIMAT0000064	6:135639733-135639754	CDS	M	-0.32	0	0.02
AHI1|NM_001134832	hsa.let.7c.MIMAT0000064	6:135639733-135639754	CDS	M	-0.32	0	0.02
AHI1|NM_001134832	hsa.let.7c.MIMAT0000064	6:135606659-135606680	3_UTR	M	-0.32	0	0.02
AK2|NM_001625	hsa.let.7c.MIMAT0000064	1:33478425-33478445	3_UTR	M	-0.29	0	0.03
AK2|NM_001625	hsa.let.7c.MIMAT0000064	1:33474981-33475002	3_UTR	M	-0.29	0	0.03
AK2|NM_001625	hsa.let.7c.MIMAT0000064	1:33478425-33478445	3_UTR	M	-0.29	0	0.03
AK2|NM_001625	hsa.let.7c.MIMAT0000064	1:33474981-33475002	3_UTR	M	-0.29	0	0.03
AK2|NM_001625	hsa.let.7c.MIMAT0000064	1:33474981-33475002	3_UTR	M	-0.29	0	0.03
AK2|NM_001625	hsa.let.7c.MIMAT0000064	1:33474981-33475002	3_UTR	M	-0.29	0	0.03
AK2|NM_001625	hsa.let.7c.MIMAT0000064	1:33474981-33475002	3_UTR	M	-0.29	0	0.03
AKAP1|NM_003488	hsa.let.7c.MIMAT0000064	17:55197998-55198019	3_UTR	M	-0.36	0	0.01
AKAP1|NM_003488	hsa.let.7c.MIMAT0000064	17:55197998-55198019	3_UTR	M	-0.36	0	0.01
AKAP1|NM_003488	hsa.let.7c.MIMAT0000064	17:55197998-55198019	3_UTR	M	-0.36	0	0.01
AKAP13|NM_007200	hsa.let.7c.MIMAT0000064	15:86291810-86291831	3_UTR	M	-0.28	0	0.04
AKAP13|NM_007200	hsa.let.7c.MIMAT0000064	15:86291810-86291831	3_UTR	M	-0.28	0	0.04
AKAP13|NM_007200	hsa.let.7c.MIMAT0000064	15:86291810-86291831	3_UTR	M	-0.28	0	0.04
AKIRIN2|NM_018064	hsa.let.7c.MIMAT0000064	6:88411884-88411907	5_UTR	M	-0.28	0	0.04
AKR7A2|NM_003689	hsa.let.7c.MIMAT0000064	1:19628201-19628223	3_UTR	M	-0.34	0	0.01
ALOX15|CUFF.18323.1	hsa.let.7c.MIMAT0000064	17:4534039-4534061	3_UTR	M	-0.3	0	0.03
ALOX15|CUFF.18323.1	hsa.let.7c.MIMAT0000064	17:4533322-4533344	3_UTR	M	-0.3	0	0.03
ALOX5|NM_000698	hsa.let.7c.MIMAT0000064	10:45938605-45938624	CDS	M	-0.34	0	0.01
ALOX5|NM_000698	hsa.let.7c.MIMAT0000064	10:45869780-45869800	CDS	M	-0.34	0	0.01
ALOX5|NM_000698	hsa.let.7c.MIMAT0000064	10:45869780-45869800	CDS	M	-0.34	0	0.01
ALOX5|NM_000698	hsa.let.7c.MIMAT0000064	10:45938605-45938624	CDS	M	-0.34	0	0.01
ALOX5|NM_000698	hsa.let.7c.MIMAT0000064	10:45869780-45869800	CDS	M	-0.34	0	0.01
ALOX5|NM_000698	hsa.let.7c.MIMAT0000064	10:45938605-45938624	CDS	M	-0.34	0	0.01
ALS2|NM_001135745	hsa.let.7c.MIMAT0000064	2:202565914-202565936	3_UTR	M	-0.29	0	0.03
ALS2|NM_001135745	hsa.let.7c.MIMAT0000064	2:202571698-202571719	CDS	M	-0.29	0	0.03
AMD1|NM_001634	hsa.let.7c.MIMAT0000064	6:111215255-111215276	3_UTR	M	-0.31	0	0.02
AMD1|NM_001634	hsa.let.7c.MIMAT0000064	6:111215255-111215276	3_UTR	M	-0.31	0	0.02
AMMECR1L|NM_001199140	hsa.let.7c.MIMAT0000064	2:128621821-128621843	3_UTR	M	-0.31	0	0.02
AMMECR1L|NM_001199140	hsa.let.7c.MIMAT0000064	2:128621821-128621843	3_UTR	M	-0.31	0	0.02
ANAPC1|NM_022662	hsa.let.7c.MIMAT0000064	2:112530020-112530039	CDS	M	-0.28	0	0.04
ANK1|NM_001142445	hsa.let.7c.MIMAT0000064	8:41551490-41551511	CDS	M	-0.4	0	0
ANK1|NM_001142445	hsa.let.7c.MIMAT0000064	8:41551490-41551511	CDS	M	-0.4	0	0
ANK1|NM_001142445	hsa.let.7c.MIMAT0000064	8:41551490-41551511	CDS	M	-0.4	0	0
ANK1|NM_001142445	hsa.let.7c.MIMAT0000064	8:41551490-41551511	CDS	M	-0.4	0	0
ANK1|NM_001142445	hsa.let.7c.MIMAT0000064	8:41551490-41551511	CDS	M	-0.4	0	0
ANKRD17|NM_198889	hsa.let.7c.MIMAT0000064	4:74008039-74008066	CDS	M	-0.32	0	0.02
ANKRD17|NM_198889	hsa.let.7c.MIMAT0000064	4:74008039-74008066	CDS	M	-0.32	0	0.02
ANKRD33B|NM_001164440	hsa.let.7c.MIMAT0000064	5:10652723-10652744	3_UTR	M	-0.27	0	0.05
ANLN|NM_018685	hsa.let.7c.MIMAT0000064	7:36447353-36447375	CDS	M	-0.39	0	0
AP4S1|NM_001128126	hsa.let.7c.MIMAT0000064	14:31562752-31562774	3_UTR	M	-0.3	0	0.03
AP4S1|NM_001128126	hsa.let.7c.MIMAT0000064	14:31562882-31562904	3_UTR	M	-0.3	0	0.03
AP4S1|NM_001128126	hsa.let.7c.MIMAT0000064	14:31563114-31563136	3_UTR	M	-0.3	0	0.03
AP4S1|NM_001128126	hsa.let.7c.MIMAT0000064	14:31562752-31562774	3_UTR	M	-0.3	0	0.03
AP4S1|NM_001128126	hsa.let.7c.MIMAT0000064	14:31562882-31562904	3_UTR	M	-0.3	0	0.03
AP4S1|NM_001128126	hsa.let.7c.MIMAT0000064	14:31552806-31552828	CDS_3_UTR	M	-0.3	0	0.03
AP4S1|NM_001128126	hsa.let.7c.MIMAT0000064	14:31563114-31563136	3_UTR	M	-0.3	0	0.03
AP4S1|NM_001128126	hsa.let.7c.MIMAT0000064	14:31563114-31563136	3_UTR	M	-0.3	0	0.03
AP4S1|NM_001128126	hsa.let.7c.MIMAT0000064	14:31562882-31562904	3_UTR	M	-0.3	0	0.03
AP4S1|NM_001128126	hsa.let.7c.MIMAT0000064	14:31562752-31562774	3_UTR	M	-0.3	0	0.03
ARG2|NM_001172	hsa.let.7c.MIMAT0000064	14:68118362-68118383	3_UTR	M	-0.39	0	0
ARHGAP10|NM_024605	hsa.let.7c.MIMAT0000064	4:148653469-148653492	5_UTR	M	-0.35	0	0.01
ARHGAP11A|NM_014783	hsa.let.7c.MIMAT0000064	15:32931794-32931812	3_UTR	M	-0.28	0	0.04
ARHGAP11A|NM_014783	hsa.let.7c.MIMAT0000064	15:32930370-32930392	3_UTR	M	-0.28	0	0.04
ARHGAP11A|NM_014783	hsa.let.7c.MIMAT0000064	15:32928642-32928663	CDS	M	-0.28	0	0.04
ARHGAP17|NM_001006634	hsa.let.7c.MIMAT0000064	16:24981888-24988543	CDS	M	-0.33	0	0.01
ARHGAP17|NM_001006634	hsa.let.7c.MIMAT0000064	16:24981888-24988543	CDS	M	-0.33	0	0.01
ARHGAP17|NM_001006634	hsa.let.7c.MIMAT0000064	16:24931021-24931042	3_UTR	M	-0.33	0	0.01
ARHGAP17|NM_001006634	hsa.let.7c.MIMAT0000064	16:24981888-24988543	CDS	M	-0.33	0	0.01
ARHGAP17|NM_001006634	hsa.let.7c.MIMAT0000064	16:24931021-24931042	3_UTR	M	-0.33	0	0.01
ARHGAP17|NM_001006634	hsa.let.7c.MIMAT0000064	16:24981888-24988543	CDS	M	-0.33	0	0.01
ARHGAP19|NM_032900	hsa.let.7c.MIMAT0000064	10:98995022-98995043	CDS	M	-0.36	0	0.01
ARHGAP19|NM_032900	hsa.let.7c.MIMAT0000064	10:98983575-98983596	3_UTR	M	-0.36	0	0.01
ARHGAP19|NM_032900	hsa.let.7c.MIMAT0000064	10:98995022-98995043	CDS	M	-0.36	0	0.01
ARHGAP19|NM_032900	hsa.let.7c.MIMAT0000064	10:98995022-98995043	CDS	M	-0.36	0	0.01
ARHGAP19|NM_032900	hsa.let.7c.MIMAT0000064	10:98983575-98983596	3_UTR	M	-0.36	0	0.01
ARHGAP19|NM_032900	hsa.let.7c.MIMAT0000064	10:98983575-98983596	3_UTR	M	-0.36	0	0.01
ARHGDIB|NM_001175	hsa.let.7c.MIMAT0000064	12:15095249-15095270	3_UTR	M	-0.31	0	0.02
ARHGEF9|CUFF.27019.1	hsa.let.7c.MIMAT0000064	X:62974569-62974590	5_UTR	M	-0.29	0	0.03
ARHGEF9|CUFF.27019.1	hsa.let.7c.MIMAT0000064	X:62856722-62856743	3_UTR	M	-0.29	0	0.03
ARHGEF9|CUFF.27019.1	hsa.let.7c.MIMAT0000064	X:62856722-62856743	3_UTR	M	-0.29	0	0.03
ARHGEF9|CUFF.27019.1	hsa.let.7c.MIMAT0000064	X:62974569-62974590	5_UTR	M	-0.29	0	0.03
ARHGEF9|CUFF.27019.1	hsa.let.7c.MIMAT0000064	X:62856722-62856743	3_UTR	M	-0.29	0	0.03
ARID4A|NM_002892	hsa.let.7c.MIMAT0000064	14:58831774-58831797	CDS	M	-0.27	0	0.05
ARID4A|NM_002892	hsa.let.7c.MIMAT0000064	14:58831774-58831797	CDS	M	-0.27	0	0.05
ARID4A|NM_002892	hsa.let.7c.MIMAT0000064	14:58831774-58831797	CDS	M	-0.27	0	0.05
ARL3|NM_004311	hsa.let.7c.MIMAT0000064	10:104435961-104435985	3_UTR	M	-0.29	0	0.03
ARL4D|NM_001661	hsa.let.7c.MIMAT0000064	17:41477118-41477139	CDS	M	-0.37	0	0.01
ARL4D|NM_001661	hsa.let.7c.MIMAT0000064	17:41477956-41477975	3_UTR	M	-0.37	0	0.01
ARMC10|NM_031905	hsa.let.7c.MIMAT0000064	7:102738821-102738842	CDS	M	-0.32	0	0.02
ARMC10|NM_031905	hsa.let.7c.MIMAT0000064	7:102738821-102738842	CDS	M	-0.32	0	0.02
ARMC10|NM_031905	hsa.let.7c.MIMAT0000064	7:102738821-102738842	CDS	M	-0.32	0	0.02
ARMC10|NM_031905	hsa.let.7c.MIMAT0000064	7:102738821-102738842	CDS	M	-0.32	0	0.02
ARMC10|NM_031905	hsa.let.7c.MIMAT0000064	7:102738821-102738842	CDS	M	-0.32	0	0.02
ARMC10|NM_031905	hsa.let.7c.MIMAT0000064	7:102738821-102738842	CDS	M	-0.32	0	0.02
ARMC5|NM_001105247	hsa.let.7c.MIMAT0000064	16:31476062-31476085	CDS	M	-0.32	0	0.02
ARPM1|NM_032487	hsa.let.7c.MIMAT0000064	3:169485774-169485795	CDS	M	-0.3	0	0.03
ARRDC2|NM_001025604	hsa.let.7c.MIMAT0000064	19:18120629-18120652	CDS	M	-0.28	0	0.04
ARRDC2|NM_001025604	hsa.let.7c.MIMAT0000064	19:18120629-18120652	CDS	M	-0.28	0	0.04
ASB13|NM_024701	hsa.let.7c.MIMAT0000064	10:5681711-5681732	3_UTR	M	-0.27	0	0.05
ASB13|NM_024701	hsa.let.7c.MIMAT0000064	10:5681711-5681732	3_UTR	M	-0.27	0	0.05
ASB13|NM_024701	hsa.let.7c.MIMAT0000064	10:5681711-5681732	3_UTR	M	-0.27	0	0.05
ASB3|NM_016115	hsa.let.7c.MIMAT0000064	2:53897145-53897168	3_UTR	M	-0.31	0	0.02
ASB3|NM_016115	hsa.let.7c.MIMAT0000064	2:53897145-53897168	3_UTR	M	-0.31	0	0.02
ASB3|NM_016115	hsa.let.7c.MIMAT0000064	2:53897145-53897168	3_UTR	M	-0.31	0	0.02
ASB6|NM_017873	hsa.let.7c.MIMAT0000064	9:132398902-132398923	3_UTR	M	-0.41	0	0
ASB6|NM_017873	hsa.let.7c.MIMAT0000064	9:132398596-132398617	3_UTR	M	-0.41	0	0
ASB6|NM_017873	hsa.let.7c.MIMAT0000064	9:132398596-132398617	3_UTR	M	-0.41	0	0
ASB6|NM_017873	hsa.let.7c.MIMAT0000064	9:132398902-132398923	3_UTR	M	-0.41	0	0
ASB6|NM_017873	hsa.let.7c.MIMAT0000064	9:132400173-132400192	CDS	M	-0.41	0	0
ASB6|NM_017873	hsa.let.7c.MIMAT0000064	9:132400173-132400192	CDS	M	-0.41	0	0
ASB6|NM_017873	hsa.let.7c.MIMAT0000064	9:132398596-132398617	3_UTR	M	-0.41	0	0
ASB6|NM_017873	hsa.let.7c.MIMAT0000064	9:132400173-132400192	3_UTR	M	-0.41	0	0
ASB6|NM_017873	hsa.let.7c.MIMAT0000064	9:132398902-132398923	3_UTR	M	-0.41	0	0
ASB6|NM_017873	hsa.let.7c.MIMAT0000064	9:132398876-132398898	3_UTR	M	-0.41	0	0
ASB6|NM_017873	hsa.let.7c.MIMAT0000064	9:132398876-132398898	3_UTR	M	-0.41	0	0
ASB6|NM_017873	hsa.let.7c.MIMAT0000064	9:132398876-132398898	3_UTR	M	-0.41	0	0
ASTE1|NM_014065	hsa.let.7c.MIMAT0000064	3:130743501-130743523	CDS	M	-0.29	0	0.03
ATG4B|NM_013325	hsa.let.7c.MIMAT0000064	2:242607602-242607624	CDS	M	-0.37	0	0
ATG4B|NM_013325	hsa.let.7c.MIMAT0000064	2:242607602-242607624	CDS	M	-0.37	0	0
ATG4B|NM_013325	hsa.let.7c.MIMAT0000064	2:242612204-242612225	3_UTR	M	-0.37	0	0
ATG4B|NM_013325	hsa.let.7c.MIMAT0000064	2:242612204-242612225	3_UTR	M	-0.37	0	0
ATP2A3|NM_005173	hsa.let.7c.MIMAT0000064	17:3850891-3850912	CDS	M	-0.28	0	0.04
ATP2A3|NM_005173	hsa.let.7c.MIMAT0000064	17:3840738-3840758	CDS	M	-0.28	0	0.04
ATP2A3|NM_005173	hsa.let.7c.MIMAT0000064	17:3850891-3850912	CDS	M	-0.28	0	0.04
ATP2A3|NM_005173	hsa.let.7c.MIMAT0000064	17:3840738-3840758	CDS	M	-0.28	0	0.04
ATP2A3|NM_005173	hsa.let.7c.MIMAT0000064	17:3850891-3850912	CDS	M	-0.28	0	0.04
ATP2A3|NM_005173	hsa.let.7c.MIMAT0000064	17:3840738-3840758	CDS	M	-0.28	0	0.04
ATP2A3|NM_005173	hsa.let.7c.MIMAT0000064	17:3850891-3850912	CDS	M	-0.28	0	0.04
ATP2A3|NM_005173	hsa.let.7c.MIMAT0000064	17:3840738-3840758	CDS	M	-0.28	0	0.04
ATP2A3|NM_005173	hsa.let.7c.MIMAT0000064	17:3840738-3840758	CDS	M	-0.28	0	0.04
ATP2A3|NM_005173	hsa.let.7c.MIMAT0000064	17:3840738-3840758	CDS	M	-0.28	0	0.04
ATP2A3|NM_005173	hsa.let.7c.MIMAT0000064	17:3850891-3850912	CDS	M	-0.28	0	0.04
ATP2A3|NM_005173	hsa.let.7c.MIMAT0000064	17:3840738-3840758	CDS	M	-0.28	0	0.04
ATP2A3|NM_005173	hsa.let.7c.MIMAT0000064	17:3850891-3850912	CDS	M	-0.28	0	0.04
ATP2A3|NM_005173	hsa.let.7c.MIMAT0000064	17:3850891-3850912	CDS	M	-0.28	0	0.04
ATXN2L|NM_148415	hsa.let.7c.MIMAT0000064	16:28841941-28841962	CDS	M	-0.29	0	0.03
ATXN2L|NM_148415	hsa.let.7c.MIMAT0000064	16:28841941-28841962	CDS	M	-0.29	0	0.03
ATXN2L|NM_148415	hsa.let.7c.MIMAT0000064	16:28841941-28841962	CDS	M	-0.29	0	0.03
ATXN2L|NM_148415	hsa.let.7c.MIMAT0000064	16:28841941-28841962	CDS	M	-0.29	0	0.03
ATXN2L|NM_148415	hsa.let.7c.MIMAT0000064	16:28841941-28841962	CDS	M	-0.29	0	0.03
AURKB|NM_004217	hsa.let.7c.MIMAT0000064	17:8108089-8108111	3_UTR	M	-0.36	0	0.01
AVL9|CUFF.39174.1	hsa.let.7c.MIMAT0000064	7:32625572-32625592	3_UTR	M	-0.33	0	0.02
AVL9|CUFF.39174.1	hsa.let.7c.MIMAT0000064	7:32624762-32624783	3_UTR	M	-0.33	0	0.02
AXDND1|CUFF.2192.1	hsa.let.7c.MIMAT0000064	1:179337975-179337996	CDS	M	-0.28	0	0.04
AXDND1|CUFF.2192.1	hsa.let.7c.MIMAT0000064	1:179338064-179338085	CDS	M	-0.28	0	0.04
B3GNT7|NM_145236	hsa.let.7c.MIMAT0000064	2:232264258-232264280	3_UTR	M	-0.31	0	0.02
B3GNT7|NM_145236	hsa.let.7c.MIMAT0000064	2:232264727-232264748	3_UTR	M	-0.31	0	0.02
BACE2|CUFF.26258.4	hsa.let.7c.MIMAT0000064	21:42648279-42648299	3_UTR	M	-0.42	0	0
BACE2|CUFF.26258.4	hsa.let.7c.MIMAT0000064	21:42648279-42648299	3_UTR	M	-0.42	0	0
BACE2|CUFF.26258.4	hsa.let.7c.MIMAT0000064	21:42622805-42622827	CDS	M	-0.42	0	0
BACE2|CUFF.26258.4	hsa.let.7c.MIMAT0000064	21:42622805-42622827	CDS	M	-0.42	0	0
BACE2|CUFF.26258.4	hsa.let.7c.MIMAT0000064	21:42648279-42648299	3_UTR	M	-0.42	0	0
BACH1|NM_001186	hsa.let.7c.MIMAT0000064	21:30717420-30717442	3_UTR	M	-0.43	0	0
BACH1|NM_001186	hsa.let.7c.MIMAT0000064	21:30717122-30717142	3_UTR	M	-0.43	0	0
BACH1|NM_001186	hsa.let.7c.MIMAT0000064	21:30717122-30717142	3_UTR	M	-0.43	0	0
BACH1|NM_001186	hsa.let.7c.MIMAT0000064	21:30717420-30717442	3_UTR	M	-0.43	0	0
BACH2|NM_001170794	hsa.let.7c.MIMAT0000064	6:90638017-90638038	3_UTR	M	-0.28	0	0.04
BACH2|NM_001170794	hsa.let.7c.MIMAT0000064	6:90638017-90638038	3_UTR	M	-0.28	0	0.04
BAG3|NM_004281	hsa.let.7c.MIMAT0000064	10:121410944-121410964	5_UTR	M	-0.37	0	0.01
BANP|NM_001173539	hsa.let.7c.MIMAT0000064	16:88052158-88052180	CDS	M	-0.37	0	0.01
BANP|NM_001173539	hsa.let.7c.MIMAT0000064	16:88052158-88052180	CDS	M	-0.37	0	0.01
BANP|NM_001173539	hsa.let.7c.MIMAT0000064	16:88052158-88052180	CDS	M	-0.37	0	0.01
BASP1|NM_006317	hsa.let.7c.MIMAT0000064	5:17276646-17276669	3_UTR	M	-0.29	0	0.04
BAZ2B|CUFF.37136.1	hsa.let.7c.MIMAT0000064	2:160295115-160295138	CDS	M	-0.32	0	0.02
BAZ2B|CUFF.37136.1	hsa.let.7c.MIMAT0000064	2:160289500-160289521	CDS	M	-0.32	0	0.02
BBX|NM_020235	hsa.let.7c.MIMAT0000064	3:107528365-107528387	3_UTR	M	-0.28	0	0.04
BBX|NM_020235	hsa.let.7c.MIMAT0000064	3:107528365-107528387	3_UTR	M	-0.28	0	0.04
BBX|NM_020235	hsa.let.7c.MIMAT0000064	3:107529343-107529363	3_UTR	M	-0.28	0	0.04
BBX|NM_020235	hsa.let.7c.MIMAT0000064	3:107529343-107529363	3_UTR	M	-0.28	0	0.04
BCAR1|NM_001170716	hsa.let.7c.MIMAT0000064	16:75276652-75276672	CDS	M	-0.28	0	0.04
BCAR1|NM_001170716	hsa.let.7c.MIMAT0000064	16:75276652-75276672	CDS	M	-0.28	0	0.04
BCAR1|NM_001170716	hsa.let.7c.MIMAT0000064	16:75276652-75276672	CDS	M	-0.28	0	0.04
BCAR1|NM_001170716	hsa.let.7c.MIMAT0000064	16:75276652-75276672	CDS	M	-0.28	0	0.04
BCAR1|NM_001170716	hsa.let.7c.MIMAT0000064	16:75276652-75276672	CDS	M	-0.28	0	0.04
BCAR1|NM_001170716	hsa.let.7c.MIMAT0000064	16:75276652-75276672	CDS	M	-0.28	0	0.04
BCAR1|NM_001170716	hsa.let.7c.MIMAT0000064	16:75276652-75276672	CDS	M	-0.28	0	0.04
BCAS4|NM_198799	hsa.let.7c.MIMAT0000064	20:49495123-49495145	3_UTR	M	-0.3	0	0.03
BCL10|NM_003921	hsa.let.7c.MIMAT0000064	1:85732488-85732509	3_UTR	M	-0.31	0	0.02
BCL2|NM_000657	hsa.let.7c.MIMAT0000064	18:60789992-60790012	3_UTR	M	-0.37	0	0.01
BCL2|NM_000657	hsa.let.7c.MIMAT0000064	18:60985168-60985187	3_UTR	M	-0.37	0	0.01
BCL2|NM_000657	hsa.let.7c.MIMAT0000064	18:60984610-60984632	3_UTR	M	-0.37	0	0.01
BCL2L12|NM_138639	hsa.let.7c.MIMAT0000064	19:50168463-50168484	5_UTR	M	-0.36	0	0.01
BCL2L12|NM_138639	hsa.let.7c.MIMAT0000064	19:50168463-50168484	5_UTR	M	-0.36	0	0.01
BCL7B|NM_001707	hsa.let.7c.MIMAT0000064	7:72951052-72951073	3_UTR	M	-0.41	0	0
BCL7B|NM_001707	hsa.let.7c.MIMAT0000064	7:72951052-72951073	3_UTR	M	-0.41	0	0
BCL7B|NM_001707	hsa.let.7c.MIMAT0000064	7:72951052-72951073	3_UTR	M	-0.41	0	0
BCR|NM_004327	hsa.let.7c.MIMAT0000064	22:23659906-23659928	3_UTR	M	-0.3	0	0.02
BCR|NM_004327	hsa.let.7c.MIMAT0000064	22:23659906-23659928	3_UTR	M	-0.3	0	0.02
BCRP2|NR_037566	hsa.let.7c.MIMAT0000064	22:21472466-21472487	CDS	M	-0.28	0	0.04
BCRP2|NR_037566	hsa.let.7c.MIMAT0000064	22:21476257-21476279	3_UTR	M	-0.28	0	0.04
BLM|NM_000057	hsa.let.7c.MIMAT0000064	15:91310179-91310200	CDS	M	-0.33	0	0.01
BLM|NM_000057	hsa.let.7c.MIMAT0000064	15:91328156-91328177	CDS	M	-0.33	0	0.01
BMP2K|NM_017593	hsa.let.7c.MIMAT0000064	4:79792173-79792195	CDS	M	-0.28	0	0.04
BMP2K|NM_017593	hsa.let.7c.MIMAT0000064	4:79792173-79792195	CDS	M	-0.28	0	0.04
BMP3|NM_001201	hsa.let.7c.MIMAT0000064	4:81977586-81977608	3_UTR	M	-0.31	0	0.02
BMP3|NM_001201	hsa.let.7c.MIMAT0000064	4:81977561-81977582	3_UTR	M	-0.31	0	0.02
BRAP|NM_006768	hsa.let.7c.MIMAT0000064	12:112079990-112080012	3_UTR	M	-0.32	0	0.02
BRD4|NM_058243	hsa.let.7c.MIMAT0000064	19:15359660-15359682	3_UTR	M	-0.29	0	0.03
BRD4|NM_058243	hsa.let.7c.MIMAT0000064	19:15358017-15358038	3_UTR	M	-0.29	0	0.03
BRP44|NR_026550	hsa.let.7c.MIMAT0000064	1:167886736-167886758	3_UTR	M	-0.31	0	0.02
BRP44|NR_026550	hsa.let.7c.MIMAT0000064	1:167886762-167886783	3_UTR	M	-0.31	0	0.02
BRP44|NR_026550	hsa.let.7c.MIMAT0000064	1:167886736-167886758	3_UTR	M	-0.31	0	0.02
BRP44|NR_026550	hsa.let.7c.MIMAT0000064	1:167887294-167887316	3_UTR	M	-0.31	0	0.02
BRP44|NR_026550	hsa.let.7c.MIMAT0000064	1:167886762-167886783	3_UTR	M	-0.31	0	0.02
BRP44|NR_026550	hsa.let.7c.MIMAT0000064	1:167887294-167887316	3_UTR	M	-0.31	0	0.02
BRP44|NR_026550	hsa.let.7c.MIMAT0000064	1:167886762-167886783	3_UTR	M	-0.31	0	0.02
BRP44|NR_026550	hsa.let.7c.MIMAT0000064	1:167887294-167887316	3_UTR	M	-0.31	0	0.02
BRP44|NR_026550	hsa.let.7c.MIMAT0000064	1:167886736-167886758	3_UTR	M	-0.31	0	0.02
BRPF1|NM_001003694	hsa.let.7c.MIMAT0000064	3:9789336-9789359	3_UTR	M	-0.29	0	0.03
BRPF1|NM_001003694	hsa.let.7c.MIMAT0000064	3:9788090-9788110	CDS	M	-0.29	0	0.03
BRPF1|NM_001003694	hsa.let.7c.MIMAT0000064	3:9789336-9789359	3_UTR	M	-0.29	0	0.03
BRPF1|NM_001003694	hsa.let.7c.MIMAT0000064	3:9788090-9788110	CDS	M	-0.29	0	0.03
BTRC|CUFF.8591.1	hsa.let.7c.MIMAT0000064	10:103314674-103314694	3_UTR	M	-0.3	0	0.03
BTRC|CUFF.8591.1	hsa.let.7c.MIMAT0000064	10:103314674-103314694	3_UTR	M	-0.3	0	0.03
BUB1B|NM_001211	hsa.let.7c.MIMAT0000064	15:40512973-40512994	3_UTR	M	-0.36	0	0.01
C10orf76|NM_024541	hsa.let.7c.MIMAT0000064	10:103789452-103789474	CDS	M	-0.3	0	0.02
C10orf76|NM_024541	hsa.let.7c.MIMAT0000064	10:103606617-103606639	3_UTR	M	-0.3	0	0.02
C11orf84|NM_138471	hsa.let.7c.MIMAT0000064	11:63595038-63595061	3_UTR	M	-0.38	0	0
C11orf84|NM_138471	hsa.let.7c.MIMAT0000064	11:63594980-63595001	3_UTR	M	-0.38	0	0
C12orf44|NM_021934	hsa.let.7c.MIMAT0000064	12:52470866-52470885	CDS	M	-0.36	0	0.01
C12orf44|NM_021934	hsa.let.7c.MIMAT0000064	12:52470866-52470885	CDS	M	-0.36	0	0.01
C15orf42|NM_152259	hsa.let.7c.MIMAT0000064	15:90135405-90137664	CDS	M	-0.32	0	0.02
C15orf42|NM_152259	hsa.let.7c.MIMAT0000064	15:90167461-90167483	CDS	M	-0.32	0	0.02
C15orf42|NM_152259	hsa.let.7c.MIMAT0000064	15:90135405-90137664	CDS	M	-0.32	0	0.02
C16orf72|NM_014117	hsa.let.7c.MIMAT0000064	16:9211496-9211516	3_UTR	M	-0.33	0	0.01
C17orf53|NM_001171251	hsa.let.7c.MIMAT0000064	17:42232673-42232693	CDS	M	-0.4	0	0
C17orf53|NM_001171251	hsa.let.7c.MIMAT0000064	17:42225392-42225415	CDS	M	-0.4	0	0
C17orf53|NM_001171251	hsa.let.7c.MIMAT0000064	17:42232673-42232693	CDS	M	-0.4	0	0
C17orf53|NM_001171251	hsa.let.7c.MIMAT0000064	17:42225392-42225415	CDS	M	-0.4	0	0
C17orf85|NM_001114118	hsa.let.7c.MIMAT0000064	17:3712926-3712947	3_UTR	M	-0.3	0	0.03
C17orf85|NM_001114118	hsa.let.7c.MIMAT0000064	17:3712900-3712922	3_UTR	M	-0.3	0	0.03
C17orf85|NM_001114118	hsa.let.7c.MIMAT0000064	17:3711857-3711880	3_UTR	M	-0.3	0	0.03
C18orf1|CUFF.28707.2	hsa.let.7c.MIMAT0000064	18:13648158-13648181	3_UTR	M	-0.37	0	0.01
C18orf1|CUFF.28707.2	hsa.let.7c.MIMAT0000064	18:13648158-13648181	3_UTR	M	-0.37	0	0.01
C18orf1|CUFF.28707.2	hsa.let.7c.MIMAT0000064	18:13648158-13648181	3_UTR	M	-0.37	0	0.01
C18orf1|CUFF.28707.2	hsa.let.7c.MIMAT0000064	18:13647594-13647615	3_UTR	M	-0.37	0	0.01
C18orf1|CUFF.28707.2	hsa.let.7c.MIMAT0000064	18:13648158-13648181	3_UTR	M	-0.37	0	0.01
C18orf1|CUFF.28707.2	hsa.let.7c.MIMAT0000064	18:13648158-13648181	3_UTR	M	-0.37	0	0.01
C18orf1|CUFF.28707.2	hsa.let.7c.MIMAT0000064	18:13647594-13647615	3_UTR	M	-0.37	0	0.01
C18orf1|CUFF.28707.2	hsa.let.7c.MIMAT0000064	18:13647594-13647615	3_UTR	M	-0.37	0	0.01
C18orf1|CUFF.28707.2	hsa.let.7c.MIMAT0000064	18:13647594-13647615	3_UTR	M	-0.37	0	0.01
C18orf1|CUFF.28707.2	hsa.let.7c.MIMAT0000064	18:13647594-13647615	3_UTR	M	-0.37	0	0.01
C18orf1|CUFF.28707.2	hsa.let.7c.MIMAT0000064	18:13648158-13648181	3_UTR	M	-0.37	0	0.01
C18orf1|CUFF.28707.2	hsa.let.7c.MIMAT0000064	18:13647594-13647615	3_UTR	M	-0.37	0	0.01
C18orf1|NM_001003674	hsa.let.7c.MIMAT0000064	18:13648158-13648181	3_UTR	M	-0.28	0	0.04
C18orf1|NM_001003674	hsa.let.7c.MIMAT0000064	18:13648158-13648181	3_UTR	M	-0.28	0	0.04
C18orf1|NM_001003674	hsa.let.7c.MIMAT0000064	18:13648158-13648181	3_UTR	M	-0.28	0	0.04
C18orf1|NM_001003674	hsa.let.7c.MIMAT0000064	18:13647594-13647615	3_UTR	M	-0.28	0	0.04
C18orf1|NM_001003674	hsa.let.7c.MIMAT0000064	18:13648158-13648181	3_UTR	M	-0.28	0	0.04
C18orf1|NM_001003674	hsa.let.7c.MIMAT0000064	18:13648158-13648181	3_UTR	M	-0.28	0	0.04
C18orf1|NM_001003674	hsa.let.7c.MIMAT0000064	18:13647594-13647615	3_UTR	M	-0.28	0	0.04
C18orf1|NM_001003674	hsa.let.7c.MIMAT0000064	18:13647594-13647615	3_UTR	M	-0.28	0	0.04
C18orf1|NM_001003674	hsa.let.7c.MIMAT0000064	18:13647594-13647615	3_UTR	M	-0.28	0	0.04
C18orf1|NM_001003674	hsa.let.7c.MIMAT0000064	18:13647594-13647615	3_UTR	M	-0.28	0	0.04
C18orf1|NM_001003674	hsa.let.7c.MIMAT0000064	18:13648158-13648181	3_UTR	M	-0.28	0	0.04
C18orf1|NM_001003674	hsa.let.7c.MIMAT0000064	18:13647594-13647615	3_UTR	M	-0.28	0	0.04
C18orf25|NM_001008239	hsa.let.7c.MIMAT0000064	18:43844251-43844272	3_UTR	M	-0.27	0	0.05
C18orf25|NM_001008239	hsa.let.7c.MIMAT0000064	18:43844251-43844272	3_UTR	M	-0.27	0	0.05
C19orf47|NM_001256441	hsa.let.7c.MIMAT0000064	19:40834450-40839773	CDS	M	-0.51	0	0
C19orf47|NM_001256441	hsa.let.7c.MIMAT0000064	19:40827440-40827461	3_UTR	M	-0.51	0	0
C19orf47|NM_001256441	hsa.let.7c.MIMAT0000064	19:40827440-40827461	3_UTR	M	-0.51	0	0
C19orf47|NM_001256441	hsa.let.7c.MIMAT0000064	19:40834450-40839773	CDS	M	-0.51	0	0
C19orf47|NM_001256441	hsa.let.7c.MIMAT0000064	19:40827509-40827530	3_UTR	M	-0.51	0	0
C19orf47|NM_001256441	hsa.let.7c.MIMAT0000064	19:40834450-40839773	CDS	M	-0.51	0	0
C19orf47|NM_001256441	hsa.let.7c.MIMAT0000064	19:40834450-40839773	CDS	M	-0.51	0	0
C19orf47|NM_001256441	hsa.let.7c.MIMAT0000064	19:40827440-40827461	3_UTR	M	-0.51	0	0
C19orf47|NM_001256441	hsa.let.7c.MIMAT0000064	19:40834450-40839773	CDS	M	-0.51	0	0
C19orf47|NM_001256441	hsa.let.7c.MIMAT0000064	19:40827509-40827530	3_UTR	M	-0.51	0	0
C19orf47|NM_001256441	hsa.let.7c.MIMAT0000064	19:40827509-40827530	3_UTR	M	-0.51	0	0
C19orf47|NM_001256441	hsa.let.7c.MIMAT0000064	19:40834450-40839773	CDS	M	-0.51	0	0
C1orf135|NM_024037	hsa.let.7c.MIMAT0000064	1:26161008-26161030	3_UTR	M	-0.38	0	0
C1orf159|NM_017891	hsa.let.7c.MIMAT0000064	1:1017506-1017527	3_UTR	M	-0.28	0	0.04
C1orf159|NM_017891	hsa.let.7c.MIMAT0000064	1:1021303-1021324	CDS	M	-0.28	0	0.04
C1orf172|NM_152365	hsa.let.7c.MIMAT0000064	1:27276207-27276228	3_UTR	M	-0.37	0	0.01
C1orf35|NM_024319	hsa.let.7c.MIMAT0000064	1:228288762-228288784	3_UTR	M	-0.39	0	0
C1orf55|NM_152608	hsa.let.7c.MIMAT0000064	1:226172411-226172433	3_UTR	M	-0.43	0	0
C1orf55|NM_152608	hsa.let.7c.MIMAT0000064	1:226171848-226171870	3_UTR	M	-0.43	0	0
C1orf55|NM_152608	hsa.let.7c.MIMAT0000064	1:226171874-226171895	3_UTR	M	-0.43	0	0
C21orf56|NM_032261	hsa.let.7c.MIMAT0000064	21:47588225-47588247	CDS	M	-0.33	0	0.01
C21orf56|NM_032261	hsa.let.7c.MIMAT0000064	21:47588225-47588247	CDS	M	-0.33	0	0.01
C21orf56|NM_032261	hsa.let.7c.MIMAT0000064	21:47602928-47602950	5_UTR	M	-0.33	0	0.01
C2orf42|NM_017880	hsa.let.7c.MIMAT0000064	2:70402879-70402898	CDS	M	-0.34	0	0.01
C2orf42|NM_017880	hsa.let.7c.MIMAT0000064	2:70406698-70406719	CDS	M	-0.34	0	0.01
C2orf47|NM_024520	hsa.let.7c.MIMAT0000064	2:200820627-200820648	CDS	M	-0.32	0	0.02
C2orf88|NM_001042519	hsa.let.7c.MIMAT0000064	2:191076170-191076189	3_UTR	M	-0.36	0	0.01
C2orf88|NM_001042519	hsa.let.7c.MIMAT0000064	2:191065678-191065702	3_UTR	M	-0.36	0	0.01
C2orf88|NM_001042519	hsa.let.7c.MIMAT0000064	2:191065678-191065702	3_UTR	M	-0.36	0	0.01
C2orf88|NM_001042519	hsa.let.7c.MIMAT0000064	2:191066282-191066304	3_UTR	M	-0.36	0	0.01
C2orf88|NM_001042519	hsa.let.7c.MIMAT0000064	2:191065927-191065948	3_UTR	M	-0.36	0	0.01
C2orf88|NM_001042519	hsa.let.7c.MIMAT0000064	2:191065678-191065702	3_UTR	M	-0.36	0	0.01
C2orf88|NM_001042519	hsa.let.7c.MIMAT0000064	2:191066282-191066304	3_UTR	M	-0.36	0	0.01
C2orf88|NM_001042519	hsa.let.7c.MIMAT0000064	2:191065927-191065948	3_UTR	M	-0.36	0	0.01
C2orf88|NM_001042519	hsa.let.7c.MIMAT0000064	2:191065927-191065948	3_UTR	M	-0.36	0	0.01
C2orf88|NM_001042519	hsa.let.7c.MIMAT0000064	2:191066282-191066304	3_UTR	M	-0.36	0	0.01
C2orf88|NM_001042519	hsa.let.7c.MIMAT0000064	2:191066282-191066304	3_UTR	M	-0.36	0	0.01
C2orf88|NM_001042519	hsa.let.7c.MIMAT0000064	2:191075095-191075116	3_UTR	M	-0.36	0	0.01
C2orf88|NM_001042519	hsa.let.7c.MIMAT0000064	2:191074905-191074927	3_UTR	M	-0.36	0	0.01
C2orf88|NM_001042519	hsa.let.7c.MIMAT0000064	2:191065927-191065948	3_UTR	M	-0.36	0	0.01
C2orf88|NM_001042519	hsa.let.7c.MIMAT0000064	2:191065678-191065702	3_UTR	M	-0.36	0	0.01
C3orf20|NM_001184957	hsa.let.7c.MIMAT0000064	3:14724489-14724510	5_UTR	M	-0.29	0	0.03
C3orf20|NM_001184957	hsa.let.7c.MIMAT0000064	3:14724489-14724510	5_UTR	M	-0.29	0	0.03
C3orf20|NM_001184957	hsa.let.7c.MIMAT0000064	3:14724489-14724510	CDS	M	-0.29	0	0.03
C3orf67|NM_198463	hsa.let.7c.MIMAT0000064	3:58849549-58849569	CDS	M	-0.32	0	0.02
C4orf34|NM_174921	hsa.let.7c.MIMAT0000064	4:39547629-39547651	CDS	M	-0.33	0	0.02
C5orf41|NM_001168394	hsa.let.7c.MIMAT0000064	5:172562370-172562390	3_UTR	M	-0.43	0	0
C8orf55|NM_016647	hsa.let.7c.MIMAT0000064	8:143817489-143817509	3_UTR	M	-0.31	0	0.02
C8orf75|NR_026765	hsa.let.7c.MIMAT0000064	8:29579066-29579087	5_UTR	M	-0.28	0	0.05
C8orf80|NM_001010906	hsa.let.7c.MIMAT0000064	8:27880737-27880759	3_UTR	M	-0.36	0	0.01
C8orf80|NM_001010906	hsa.let.7c.MIMAT0000064	8:27941590-27941612	5_UTR	M	-0.36	0	0.01
C9orf40|NM_017998	hsa.let.7c.MIMAT0000064	9:77561499-77561521	3_UTR	M	-0.32	0	0.02
C9orf40|NM_017998	hsa.let.7c.MIMAT0000064	9:77561583-77561604	3_UTR	M	-0.32	0	0.02
CA8|CUFF.52814.2	hsa.let.7c.MIMAT0000064	8:61100567-61100588	3_UTR	M	-0.27	0	0.05
CA9|NM_001216	hsa.let.7c.MIMAT0000064	9:35675924-35676079	CDS	M	-0.29	0	0.03
CA9|NM_001216	hsa.let.7c.MIMAT0000064	9:35675924-35676079	CDS	M	-0.29	0	0.03
CADPS|CUFF.28456.1	hsa.let.7c.MIMAT0000064	3:62518643-62518664	CDS	M	-0.29	0	0.03
CADPS|CUFF.28456.1	hsa.let.7c.MIMAT0000064	3:62518643-62518664	CDS	M	-0.29	0	0.03
CADPS|CUFF.28456.1	hsa.let.7c.MIMAT0000064	3:62518643-62518664	CDS	M	-0.29	0	0.03
CADPS|CUFF.28896.1	hsa.let.7c.MIMAT0000064	3:62518643-62518664	CDS	M	-0.34	0	0.01
CADPS|CUFF.28896.1	hsa.let.7c.MIMAT0000064	3:62518643-62518664	CDS	M	-0.34	0	0.01
CADPS|CUFF.28896.1	hsa.let.7c.MIMAT0000064	3:62518643-62518664	CDS	M	-0.34	0	0.01
CALM3|NM_005184	hsa.let.7c.MIMAT0000064	19:47114019-47114039	3_UTR	M	-0.3	0	0.03
CAMSAP3|NM_020902	hsa.let.7c.MIMAT0000064	19:7676815-7676835	CDS	M	-0.37	0	0.01
CAMSAP3|NM_020902	hsa.let.7c.MIMAT0000064	19:7676815-7676835	CDS	M	-0.37	0	0.01
CASP2|NM_032982	hsa.let.7c.MIMAT0000064	7:143004430-143004449	3_UTR	M	-0.28	0	0.04
CASP2|NM_032982	hsa.let.7c.MIMAT0000064	7:143004430-143004449	3_UTR	M	-0.28	0	0.04
CASP2|NM_032982	hsa.let.7c.MIMAT0000064	7:143004430-143004449	3_UTR	M	-0.28	0	0.04
CBFA2T3|NM_005187	hsa.let.7c.MIMAT0000064	16:88941891-88941912	3_UTR	M	-0.33	0	0.02
CBFA2T3|NM_005187	hsa.let.7c.MIMAT0000064	16:89043489-89043504	5_UTR	M	-0.33	0	0.02
CBFA2T3|NM_005187	hsa.let.7c.MIMAT0000064	16:88942069-88942088	3_UTR	M	-0.33	0	0.02
CBFA2T3|NM_005187	hsa.let.7c.MIMAT0000064	16:88941891-88941912	3_UTR	M	-0.33	0	0.02
CBFA2T3|NM_005187	hsa.let.7c.MIMAT0000064	16:88942069-88942088	3_UTR	M	-0.33	0	0.02
CBX2|NM_005189	hsa.let.7c.MIMAT0000064	17:77760987-77761008	3_UTR	M	-0.4	0	0
CBX2|NM_005189	hsa.let.7c.MIMAT0000064	17:77759048-77759072	3_UTR	M	-0.4	0	0
CBX2|NM_005189	hsa.let.7c.MIMAT0000064	17:77759048-77759072	3_UTR	M	-0.4	0	0
CBX2|NM_005189	hsa.let.7c.MIMAT0000064	17:77760987-77761008	3_UTR	M	-0.4	0	0
CBX2|NM_005189	hsa.let.7c.MIMAT0000064	17:77757304-77757326	5_UTR	M	-0.4	0	0
CC2D1B|CUFF.962.2	hsa.let.7c.MIMAT0000064	1:52818555-52818579	3_UTR	M	-0.29	0	0.03
CCDC109B|NM_017918	hsa.let.7c.MIMAT0000064	4:110609131-110609153	3_UTR	M	-0.3	0	0.03
CCDC117|NM_173510	hsa.let.7c.MIMAT0000064	22:29183223-29183245	3_UTR	M	-0.3	0	0.03
CCDC149|NM_001130726	hsa.let.7c.MIMAT0000064	4:24806013-24806035	3_UTR	M	-0.34	0	0.01
CCDC149|NM_001130726	hsa.let.7c.MIMAT0000064	4:24806013-24806035	3_UTR	M	-0.34	0	0.01
CCDC43|NM_144609	hsa.let.7c.MIMAT0000064	17:42755015-42755036	3_UTR	M	-0.32	0	0.02
CCDC6|NM_005436	hsa.let.7c.MIMAT0000064	10:61550598-61550619	3_UTR	M	-0.3	0	0.03
CCNA2|NM_001237	hsa.let.7c.MIMAT0000064	4:122739251-122739273	CDS	M	-0.33	0	0.01
CCNB2|NM_004701	hsa.let.7c.MIMAT0000064	15:59399812-59399833	CDS	M	-0.45	0	0
CCNF|NM_001761	hsa.let.7c.MIMAT0000064	16:2508791-2508814	3_UTR	M	-0.35	0	0.01
CCNF|NM_001761	hsa.let.7c.MIMAT0000064	16:2485839-2485862	CDS	M	-0.35	0	0.01
CCNF|NM_001761	hsa.let.7c.MIMAT0000064	16:2489411-2489432	CDS	M	-0.35	0	0.01
CCNF|NM_001761	hsa.let.7c.MIMAT0000064	16:2506817-2506838	CDS	M	-0.35	0	0.01
CCNI|CUFF.33474.1	hsa.let.7c.MIMAT0000064	4:77976433-77976455	CDS	M	-0.31	0	0.02
CCNI|CUFF.33474.1	hsa.let.7c.MIMAT0000064	4:77969352-77969371	3_UTR	M	-0.31	0	0.02
CCNL2|NM_030937	hsa.let.7c.MIMAT0000064	1:1321472-1321494	3_UTR	M	-0.38	0	0
CCNYL1|NM_001142300	hsa.let.7c.MIMAT0000064	2:208620733-208620754	3_UTR	M	-0.33	0	0.01
CCNYL1|NM_001142300	hsa.let.7c.MIMAT0000064	2:208620733-208620754	3_UTR	M	-0.33	0	0.01
CCP110|NM_014711	hsa.let.7c.MIMAT0000064	16:19553984-19554005	CDS	M	-0.31	0	0.02
CCP110|NM_014711	hsa.let.7c.MIMAT0000064	16:19553984-19554005	CDS	M	-0.31	0	0.02
CCRN4L|NM_012118	hsa.let.7c.MIMAT0000064	4:139966766-139966788	3_UTR	M	-0.43	0	0
CCRN4L|NM_012118	hsa.let.7c.MIMAT0000064	4:139969800-139969822	3_UTR	M	-0.43	0	0
CCRN4L|NM_012118	hsa.let.7c.MIMAT0000064	4:139967794-139967815	3_UTR	M	-0.43	0	0
CCRN4L|NM_012118	hsa.let.7c.MIMAT0000064	4:139967819-139967841	3_UTR	M	-0.43	0	0
CCRN4L|NM_012118	hsa.let.7c.MIMAT0000064	4:139972482-139972504	3_UTR	M	-0.43	0	0
CD38|CUFF.32915.2	hsa.let.7c.MIMAT0000064	4:15852816-15852838	3_UTR	M	-0.35	0	0.01
CD79A|NM_001783	hsa.let.7c.MIMAT0000064	19:42383330-42383350	CDS	M	-0.33	0	0.01
CDC14A|CUFF.2078.1	hsa.let.7c.MIMAT0000064	1:100950633-100950655	3_UTR	M	-0.41	0	0
CDC14A|CUFF.2078.1	hsa.let.7c.MIMAT0000064	1:100818366-100818387	5_UTR	M	-0.41	0	0
CDC14A|CUFF.2078.1	hsa.let.7c.MIMAT0000064	1:100818366-100818387	5_UTR	M	-0.41	0	0
CDC14A|CUFF.2078.1	hsa.let.7c.MIMAT0000064	1:100818366-100818387	5_UTR	M	-0.41	0	0
CDC34|NM_004359	hsa.let.7c.MIMAT0000064	19:541606-541627	3_UTR	M	-0.31	0	0.02
CDC42BPG|NM_017525	hsa.let.7c.MIMAT0000064	11:64595235-64596943	CDS	M	-0.31	0	0.02
CDC42BPG|NM_017525	hsa.let.7c.MIMAT0000064	11:64595235-64596943	CDS	M	-0.31	0	0.02
CDC42BPG|NM_017525	hsa.let.7c.MIMAT0000064	11:64595014-64595037	CDS	M	-0.31	0	0.02
CDC42EP3|NM_006449	hsa.let.7c.MIMAT0000064	2:37868051-37868073	3_UTR	M	-0.28	0	0.04
CDC7|NM_003503	hsa.let.7c.MIMAT0000064	1:91989747-91989768	CDS	M	-0.31	0	0.02
CDC7|NM_003503	hsa.let.7c.MIMAT0000064	1:91989747-91989768	CDS	M	-0.31	0	0.02
CDC7|NM_003503	hsa.let.7c.MIMAT0000064	1:91989747-91989768	CDS	M	-0.31	0	0.02
CDCA2|NM_152562	hsa.let.7c.MIMAT0000064	8:25368232-25368253	3_UTR	M	-0.42	0	0
CDCA2|NM_152562	hsa.let.7c.MIMAT0000064	8:25372518-25372538	3_UTR	M	-0.42	0	0
CDCA2|NM_152562	hsa.let.7c.MIMAT0000064	8:25371738-25371760	3_UTR	M	-0.42	0	0
CDCA5|NM_080668	hsa.let.7c.MIMAT0000064	11:64847029-64847049	CDS	M	-0.31	0	0.02
CDCA8|NM_018101	hsa.let.7c.MIMAT0000064	1:38174794-38174818	3_UTR	M	-0.41	0	0
CDK5RAP1|NM_016408	hsa.let.7c.MIMAT0000064	20:31982914-31984579	CDS	M	-0.34	0	0.01
CDK5RAP1|NM_016408	hsa.let.7c.MIMAT0000064	20:31982914-31984579	CDS	M	-0.34	0	0.01
CDK5RAP1|NM_016408	hsa.let.7c.MIMAT0000064	20:31982914-31984579	CDS	M	-0.34	0	0.01
CDK5RAP1|NM_016408	hsa.let.7c.MIMAT0000064	20:31982914-31984579	CDS	M	-0.34	0	0.01
CDKAL1|NM_017774	hsa.let.7c.MIMAT0000064	6:21232333-21232355	3_UTR	M	-0.33	0	0.01
CDKAL1|NM_017774	hsa.let.7c.MIMAT0000064	6:21231753-21231775	3_UTR	M	-0.33	0	0.01
CDKAL1|NM_017774	hsa.let.7c.MIMAT0000064	6:21000502-21000526	CDS	M	-0.33	0	0.01
CDKAL1|NM_017774	hsa.let.7c.MIMAT0000064	6:21231728-21231749	3_UTR	M	-0.33	0	0.01
CEND1|NM_016564	hsa.let.7c.MIMAT0000064	11:786286-786307	3_UTR	M	-0.3	0	0.03
CEND1|NM_016564	hsa.let.7c.MIMAT0000064	11:785942-785963	3_UTR	M	-0.3	0	0.03
CENPF|NM_016343	hsa.let.7c.MIMAT0000064	1:214818656-214818677	CDS	M	-0.36	0	0.01
CENPH|NM_022909	hsa.let.7c.MIMAT0000064	5:68505899-68505920	3_UTR	M	-0.33	0	0.01
CENPN|NM_001100624	hsa.let.7c.MIMAT0000064	16:81063252-81063272	3_UTR	M	-0.28	0	0.04
CENPN|NM_001100624	hsa.let.7c.MIMAT0000064	16:81053783-81053803	CDS	M	-0.28	0	0.04
CENPN|NM_001100624	hsa.let.7c.MIMAT0000064	16:81056369-81056390	CDS	M	-0.28	0	0.04
CENPN|NM_001100624	hsa.let.7c.MIMAT0000064	16:81053783-81053803	CDS	M	-0.28	0	0.04
CENPN|NM_001100624	hsa.let.7c.MIMAT0000064	16:81053783-81053803	CDS	M	-0.28	0	0.04
CEP104|NM_014704	hsa.let.7c.MIMAT0000064	1:3729304-3729326	3_UTR	M	-0.31	0	0.02
CEP104|NM_014704	hsa.let.7c.MIMAT0000064	1:3761542-3761870	CDS	M	-0.31	0	0.02
CEP104|NM_014704	hsa.let.7c.MIMAT0000064	1:3761542-3761870	CDS	M	-0.31	0	0.02
CEP104|NM_014704	hsa.let.7c.MIMAT0000064	1:3730314-3730336	3_UTR	M	-0.31	0	0.02
CEP55|NM_018131	hsa.let.7c.MIMAT0000064	10:95288001-95288023	3_UTR	M	-0.35	0	0.01
CEP55|NM_018131	hsa.let.7c.MIMAT0000064	10:95288001-95288023	3_UTR	M	-0.35	0	0.01
CERS4|NM_024552	hsa.let.7c.MIMAT0000064	19:8321535-8321556	CDS	M	-0.35	0	0.01
CHAF1B|NM_005441	hsa.let.7c.MIMAT0000064	21:37789723-37789745	3_UTR	M	-0.4	0	0
CHAF1B|NM_005441	hsa.let.7c.MIMAT0000064	21:37789858-37789880	3_UTR	M	-0.4	0	0
CHD6|NM_032221	hsa.let.7c.MIMAT0000064	20:40076577-40076598	CDS	M	-0.27	0	0.05
CHD6|NM_032221	hsa.let.7c.MIMAT0000064	20:40050561-40050581	CDS	M	-0.27	0	0.05
CHD6|NM_032221	hsa.let.7c.MIMAT0000064	20:40111980-40112001	CDS	M	-0.27	0	0.05
CHD6|NM_032221	hsa.let.7c.MIMAT0000064	20:40081423-40081443	CDS	M	-0.27	0	0.05
CHEK1|NM_001114121	hsa.let.7c.MIMAT0000064	11:125527020-125527041	3_UTR	M	-0.28	0	0.04
CHEK1|NM_001114121	hsa.let.7c.MIMAT0000064	11:125527020-125527041	3_UTR	M	-0.28	0	0.04
CHEK1|NM_001114121	hsa.let.7c.MIMAT0000064	11:125527020-125527041	3_UTR	M	-0.28	0	0.04
CHEK1|NM_001114121	hsa.let.7c.MIMAT0000064	11:125527020-125527041	3_UTR	M	-0.28	0	0.04
CHEK1|NM_001114121	hsa.let.7c.MIMAT0000064	11:125545898-125545920	3_UTR	M	-0.28	0	0.04
CHEK1|NM_001114121	hsa.let.7c.MIMAT0000064	11:125527020-125527041	3_UTR	M	-0.28	0	0.04
CHEK1|NM_001114121	hsa.let.7c.MIMAT0000064	11:125526227-125526246	3_UTR	M	-0.28	0	0.04
CHEK1|NM_001114121	hsa.let.7c.MIMAT0000064	11:125526227-125526246	3_UTR	M	-0.28	0	0.04
CHEK1|NM_001114121	hsa.let.7c.MIMAT0000064	11:125526227-125526246	3_UTR	M	-0.28	0	0.04
CHEK1|NM_001114121	hsa.let.7c.MIMAT0000064	11:125526227-125526246	3_UTR	M	-0.28	0	0.04
CHEK1|NM_001114121	hsa.let.7c.MIMAT0000064	11:125526227-125526246	3_UTR	M	-0.28	0	0.04
CHIC2|NM_012110	hsa.let.7c.MIMAT0000064	4:54874472-54874497	3_UTR	M	-0.38	0	0
CHIC2|NM_012110	hsa.let.7c.MIMAT0000064	4:54846359-54846381	3_UTR	M	-0.38	0	0
CHIC2|NM_012110	hsa.let.7c.MIMAT0000064	4:54871813-54871833	3_UTR	M	-0.38	0	0
CHIC2|NM_012110	hsa.let.7c.MIMAT0000064	4:54846834-54846855	3_UTR	M	-0.38	0	0
CHIC2|NM_012110	hsa.let.7c.MIMAT0000064	4:54865031-54865052	3_UTR	M	-0.38	0	0
CHIC2|NM_012110	hsa.let.7c.MIMAT0000064	4:54872730-54872751	3_UTR	M	-0.38	0	0
CHIC2|NM_012110	hsa.let.7c.MIMAT0000064	4:54870111-54870133	3_UTR	M	-0.38	0	0
CHIC2|NM_012110	hsa.let.7c.MIMAT0000064	4:54858199-54858221	3_UTR	M	-0.38	0	0
CHIC2|NM_012110	hsa.let.7c.MIMAT0000064	4:54865005-54865027	3_UTR	M	-0.38	0	0
CHIC2|NM_012110	hsa.let.7c.MIMAT0000064	4:54870137-54870158	3_UTR	M	-0.38	0	0
CHMP6|NM_024591	hsa.let.7c.MIMAT0000064	17:78973919-78973941	3_UTR	M	-0.3	0	0.03
CHST10|NM_004854	hsa.let.7c.MIMAT0000064	2:101010045-101010066	CDS	M	-0.36	0	0.01
CHST10|NM_004854	hsa.let.7c.MIMAT0000064	2:101008386-101008406	3_UTR	M	-0.36	0	0.01
CHTF18|NM_022092	hsa.let.7c.MIMAT0000064	16:844153-844174	CDS	M	-0.3	0	0.02
CHTF18|NM_022092	hsa.let.7c.MIMAT0000064	16:840596-840616	CDS	M	-0.3	0	0.02
CHTOP|NM_001206612	hsa.let.7c.MIMAT0000064	1:153618044-153618065	CDS	M	-0.34	0	0.01
CHTOP|NM_001206612	hsa.let.7c.MIMAT0000064	1:153618044-153618065	3_UTR	M	-0.34	0	0.01
CHTOP|NM_001206612	hsa.let.7c.MIMAT0000064	1:153618044-153618065	3_UTR	M	-0.34	0	0.01
CLCN4|NM_001830	hsa.let.7c.MIMAT0000064	X:10126434-10126457	5_UTR	M	-0.31	0	0.02
CLIC4|NM_013943	hsa.let.7c.MIMAT0000064	1:25167617-25167639	3_UTR	M	-0.35	0	0.01
CLK1|NM_004071	hsa.let.7c.MIMAT0000064	2:201717751-201717772	3_UTR	M	-0.42	0	0
CLK1|NM_004071	hsa.let.7c.MIMAT0000064	2:201717751-201717772	3_UTR	M	-0.42	0	0
CLK1|NM_004071	hsa.let.7c.MIMAT0000064	2:201717751-201717772	3_UTR	M	-0.42	0	0
CLK1|NM_004071	hsa.let.7c.MIMAT0000064	2:201717751-201717772	3_UTR	M	-0.42	0	0
CLN3|NM_000086	hsa.let.7c.MIMAT0000064	16:28489135-28489156	CDS	M	-0.31	0	0.02
CLPB|CUFF.7552.1	hsa.let.7c.MIMAT0000064	11:72002934-72002956	3_UTR	M	-0.35	0	0.01
CLPB|CUFF.7552.1	hsa.let.7c.MIMAT0000064	11:72000510-72000531	3_UTR	M	-0.35	0	0.01
CLPB|CUFF.7552.1	hsa.let.7c.MIMAT0000064	11:72003119-72003140	3_UTR	M	-0.35	0	0.01
CLPB|CUFF.7552.1	hsa.let.7c.MIMAT0000064	11:72001915-72001936	3_UTR	M	-0.35	0	0.01
CLPB|CUFF.7552.1	hsa.let.7c.MIMAT0000064	11:72002853-72002875	3_UTR	M	-0.35	0	0.01
CLPB|CUFF.7552.1	hsa.let.7c.MIMAT0000064	11:72005434-72005455	CDS	M	-0.35	0	0.01
CLSPN|NM_022111	hsa.let.7c.MIMAT0000064	1:36201235-36201255	3_UTR	M	-0.36	0	0.01
CLSPN|NM_022111	hsa.let.7c.MIMAT0000064	1:36201235-36201255	3_UTR	M	-0.36	0	0.01
CLSPN|NM_022111	hsa.let.7c.MIMAT0000064	1:36201745-36201765	3_UTR	M	-0.36	0	0.01
CLSPN|NM_022111	hsa.let.7c.MIMAT0000064	1:36201745-36201765	3_UTR	M	-0.36	0	0.01
CMPK2|NM_207315	hsa.let.7c.MIMAT0000064	2:6991224-6991245	3_UTR	M	-0.33	0	0.01
CNKSR2|NM_001168647	hsa.let.7c.MIMAT0000064	X:21624971-21624993	CDS	M	-0.31	0	0.02
CNKSR2|NM_001168647	hsa.let.7c.MIMAT0000064	X:21450860-21450882	CDS	M	-0.31	0	0.02
CNKSR2|NM_001168647	hsa.let.7c.MIMAT0000064	X:21450860-21450882	CDS	M	-0.31	0	0.02
CNKSR2|NM_001168647	hsa.let.7c.MIMAT0000064	X:21672898-21672920	3_UTR	M	-0.31	0	0.02
CNKSR2|NM_001168647	hsa.let.7c.MIMAT0000064	X:21672898-21672920	3_UTR	M	-0.31	0	0.02
CNKSR2|NM_001168647	hsa.let.7c.MIMAT0000064	X:21624971-21624993	CDS	M	-0.31	0	0.02
CNKSR2|NM_001168647	hsa.let.7c.MIMAT0000064	X:21450860-21450882	CDS	M	-0.31	0	0.02
CNKSR2|NM_001168647	hsa.let.7c.MIMAT0000064	X:21450860-21450882	CDS	M	-0.31	0	0.02
CNKSR2|NM_001168647	hsa.let.7c.MIMAT0000064	X:21624971-21624993	CDS	M	-0.31	0	0.02
CNKSR2|NM_001168647	hsa.let.7c.MIMAT0000064	X:21624971-21624993	CDS	M	-0.31	0	0.02
CNNM4|NM_020184	hsa.let.7c.MIMAT0000064	2:97427578-97427599	CDS	M	-0.38	0	0
CNNM4|NM_020184	hsa.let.7c.MIMAT0000064	2:97427043-97427064	CDS	M	-0.38	0	0
CNNM4|NM_020184	hsa.let.7c.MIMAT0000064	2:97464928-97464949	CDS	M	-0.38	0	0
CNP|NM_033133	hsa.let.7c.MIMAT0000064	17:40129505-40129528	3_UTR	M	-0.29	0	0.03
CNTLN|NM_001114395	hsa.let.7c.MIMAT0000064	9:17503472-17503493	3_UTR	M	-0.3	0	0.03
COASY|NM_025233	hsa.let.7c.MIMAT0000064	17:40714559-40714580	5_UTR	M	-0.4	0	0
COASY|NM_025233	hsa.let.7c.MIMAT0000064	17:40714559-40714580	5_UTR	M	-0.4	0	0
COMMD4|NM_017828	hsa.let.7c.MIMAT0000064	15:75632469-75632490	3_UTR	M	-0.39	0	0
COPE|NM_007263	hsa.let.7c.MIMAT0000064	19:19021796-19021818	CDS	M	-0.31	0	0.02
COPE|NM_007263	hsa.let.7c.MIMAT0000064	19:19021796-19021818	CDS	M	-0.31	0	0.02
COPE|NM_007263	hsa.let.7c.MIMAT0000064	19:19021796-19021818	CDS	M	-0.31	0	0.02
COPS2|NM_004236	hsa.let.7c.MIMAT0000064	15:49418856-49418878	3_UTR	M	-0.33	0	0.01
COPS2|NM_004236	hsa.let.7c.MIMAT0000064	15:49418856-49418878	3_UTR	M	-0.33	0	0.01
COPS7B|NM_022730	hsa.let.7c.MIMAT0000064	2:232673080-232673101	3_UTR	M	-0.29	0	0.03
CORO1A|NM_007074	hsa.let.7c.MIMAT0000064	16:30199123-30199142	CDS	M	-0.32	0	0.02
CORO1A|NM_007074	hsa.let.7c.MIMAT0000064	16:30199123-30199142	CDS	M	-0.32	0	0.02
COTL1|NM_021149	hsa.let.7c.MIMAT0000064	16:84600260-84600281	3_UTR	M	-0.3	0	0.03
CRKL|NM_005207	hsa.let.7c.MIMAT0000064	22:21306832-21306854	3_UTR	M	-0.29	0	0.03
CRKL|NM_005207	hsa.let.7c.MIMAT0000064	22:21304280-21304300	3_UTR	M	-0.29	0	0.03
CRKL|NM_005207	hsa.let.7c.MIMAT0000064	22:21272481-21272502	CDS	M	-0.29	0	0.03
CRKL|NM_005207	hsa.let.7c.MIMAT0000064	22:21304797-21304819	3_UTR	M	-0.29	0	0.03
CRYBB1|NM_001887	hsa.let.7c.MIMAT0000064	22:26995429-26995450	3_UTR	M	-0.35	0	0.01
CRYBB2P1|NR_033734	hsa.let.7c.MIMAT0000064	22:25857347-25857371	3_UTR	M	-0.33	0	0.01
CRYBB2P1|NR_033734	hsa.let.7c.MIMAT0000064	22:25857347-25857371	3_UTR	M	-0.33	0	0.01
CSNK1D|NM_001893	hsa.let.7c.MIMAT0000064	17:80207314-80207338	CDS	M	-0.29	0	0.04
CSNK1D|NM_001893	hsa.let.7c.MIMAT0000064	17:80200543-80200564	3_UTR	M	-0.29	0	0.04
CSNK1D|NM_001893	hsa.let.7c.MIMAT0000064	17:80207314-80207338	CDS	M	-0.29	0	0.04
CSNK1D|NM_001893	hsa.let.7c.MIMAT0000064	17:80200543-80200564	3_UTR	M	-0.29	0	0.04
CSRNP1|NM_033027	hsa.let.7c.MIMAT0000064	3:39186670-39186692	CDS	M	-0.31	0	0.02
CSRNP1|NM_033027	hsa.let.7c.MIMAT0000064	3:39183677-39183698	3_UTR	M	-0.31	0	0.02
CTDSPL2|NM_016396	hsa.let.7c.MIMAT0000064	15:44818849-44818869	3_UTR	M	-0.3	0	0.03
CTDSPL2|NM_016396	hsa.let.7c.MIMAT0000064	15:44821177-44821196	3_UTR	M	-0.3	0	0.03
CTH|NM_001902	hsa.let.7c.MIMAT0000064	1:70897783-70897804	CDS	M	-0.42	0	0
CTH|NM_001902	hsa.let.7c.MIMAT0000064	1:70897783-70897804	CDS	M	-0.42	0	0
CTH|NM_001902	hsa.let.7c.MIMAT0000064	1:70910663-70910684	3_UTR	M	-0.42	0	0
CTH|NM_001902	hsa.let.7c.MIMAT0000064	1:70897783-70897804	CDS	M	-0.42	0	0
CTH|NM_001902	hsa.let.7c.MIMAT0000064	1:70910419-70910440	3_UTR	M	-0.42	0	0
CTNNBIP1|CUFF.273.1	hsa.let.7c.MIMAT0000064	1:9909529-9909550	5_UTR	M	-0.27	0	0.05
CTNNBIP1|CUFF.273.1	hsa.let.7c.MIMAT0000064	1:9938028-9943764	5_UTR	M	-0.27	0	0.05
CTNNBIP1|CUFF.273.1	hsa.let.7c.MIMAT0000064	1:9938028-9970154	5_UTR	M	-0.27	0	0.05
CTNNBIP1|CUFF.273.1	hsa.let.7c.MIMAT0000064	1:9931262-9931283	5_UTR	M	-0.27	0	0.05
CTNNBIP1|CUFF.273.1	hsa.let.7c.MIMAT0000064	1:9938028-9943764	5_UTR	M	-0.27	0	0.05
CTNNBIP1|CUFF.273.1	hsa.let.7c.MIMAT0000064	1:9938028-9970154	5_UTR	M	-0.27	0	0.05
CTNNBIP1|CUFF.273.1	hsa.let.7c.MIMAT0000064	1:9931262-9931283	5_UTR	M	-0.27	0	0.05
CTNNBIP1|CUFF.273.1	hsa.let.7c.MIMAT0000064	1:9909529-9909550	5_UTR	M	-0.27	0	0.05
CTNNBL1|NM_030877	hsa.let.7c.MIMAT0000064	20:36488337-36488358	CDS	M	-0.35	0	0.01
CUX2|NM_015267	hsa.let.7c.MIMAT0000064	12:111787394-111787415	3_UTR	M	-0.29	0	0.03
CXCR5|NM_001716	hsa.let.7c.MIMAT0000064	11:118754503-118754524	5_UTR	M	-0.46	0	0
CXCR5|NM_001716	hsa.let.7c.MIMAT0000064	11:118765688-118765708	3_UTR	M	-0.46	0	0
CYB5RL|CUFF.1612.1	hsa.let.7c.MIMAT0000064	1:54635368-54635389	3_UTR	M	-0.29	0	0.04
CYB5RL|CUFF.1612.1	hsa.let.7c.MIMAT0000064	1:54640132-54640152	3_UTR	M	-0.29	0	0.04
CYB5RL|CUFF.1612.1	hsa.let.7c.MIMAT0000064	1:54631678-54631700	3_UTR	M	-0.29	0	0.04
CYB5RL|CUFF.1612.1	hsa.let.7c.MIMAT0000064	1:54635253-54635274	3_UTR	M	-0.29	0	0.04
CYTIP|NM_004288	hsa.let.7c.MIMAT0000064	2:158269570-158269591	3_UTR	M	-0.34	0	0.01
DAPP1|NM_014395	hsa.let.7c.MIMAT0000064	4:100738037-100738057	5_UTR	M	-0.37	0	0.01
DAPP1|NM_014395	hsa.let.7c.MIMAT0000064	4:100737983-100738005	5_UTR	M	-0.37	0	0.01
DBF4B|NR_036623	hsa.let.7c.MIMAT0000064	17:42826503-42826525	CDS	M	-0.36	0	0.01
DBF4B|NR_036623	hsa.let.7c.MIMAT0000064	17:42829485-42829509	3_UTR	M	-0.36	0	0.01
DBF4B|NR_036623	hsa.let.7c.MIMAT0000064	17:42829485-42829509	3_UTR	M	-0.36	0	0.01
DCAF12L1|CUFF.42787.1	hsa.let.7c.MIMAT0000064	X:125685673-125685695	CDS	M	-0.39	0	0
DCAF15|NM_138353	hsa.let.7c.MIMAT0000064	19:14071824-14071845	3_UTR	M	-0.28	0	0.04
DDA1|NM_024050	hsa.let.7c.MIMAT0000064	19:17432011-17432032	5_UTR	M	-0.34	0	0.01
DDA1|NM_024050	hsa.let.7c.MIMAT0000064	19:17433011-17433032	5_UTR	M	-0.34	0	0.01
DDA1|NM_024050	hsa.let.7c.MIMAT0000064	19:17430583-17430604	5_UTR	M	-0.34	0	0.01
DDA1|NM_024050	hsa.let.7c.MIMAT0000064	19:17432036-17432058	5_UTR	M	-0.34	0	0.01
DDX3X|NM_001356	hsa.let.7c.MIMAT0000064	X:41204702-41204722	CDS	M	-0.28	0	0.04
DDX3X|NM_001356	hsa.let.7c.MIMAT0000064	X:41204702-41204722	CDS	M	-0.28	0	0.04
DDX3X|NM_001356	hsa.let.7c.MIMAT0000064	X:41204702-41204722	CDS	M	-0.28	0	0.04
DEF8|NM_001242819	hsa.let.7c.MIMAT0000064	16:90033900-90033923	3_UTR	M	-0.3	0	0.03
DEF8|NM_001242819	hsa.let.7c.MIMAT0000064	16:90033900-90033923	3_UTR	M	-0.3	0	0.03
DEF8|NM_001242819	hsa.let.7c.MIMAT0000064	16:90033900-90033923	3_UTR	M	-0.3	0	0.03
DEF8|NM_001242819	hsa.let.7c.MIMAT0000064	16:90033900-90033923	3_UTR	M	-0.3	0	0.03
DEF8|NM_001242819	hsa.let.7c.MIMAT0000064	16:90033900-90033923	3_UTR	M	-0.3	0	0.03
DEF8|NM_001242819	hsa.let.7c.MIMAT0000064	16:90033900-90033923	3_UTR	M	-0.3	0	0.03
DEK|NM_003472	hsa.let.7c.MIMAT0000064	6:18237697-18237718	CDS	M	-0.29	0	0.04
DEK|NM_003472	hsa.let.7c.MIMAT0000064	6:18237697-18237718	CDS	M	-0.29	0	0.04
DENND1A|NM_024820	hsa.let.7c.MIMAT0000064	9:126371741-126392659	CDS	M	-0.32	0	0.02
DENND1A|NM_024820	hsa.let.7c.MIMAT0000064	9:126371741-126392659	CDS	M	-0.32	0	0.02
DENND1A|NM_024820	hsa.let.7c.MIMAT0000064	9:126371741-126392659	CDS	M	-0.32	0	0.02
DENND1A|NM_024820	hsa.let.7c.MIMAT0000064	9:126371741-126392659	CDS	M	-0.32	0	0.02
DENND1A|NM_024820	hsa.let.7c.MIMAT0000064	9:126142006-126142027	3_UTR	M	-0.32	0	0.02
DEPDC1|NM_001114120	hsa.let.7c.MIMAT0000064	1:68940160-68940181	3_UTR	M	-0.35	0	0.01
DEPDC1|NM_001114120	hsa.let.7c.MIMAT0000064	1:68943554-68943574	CDS	M	-0.35	0	0.01
DEPDC1|NM_001114120	hsa.let.7c.MIMAT0000064	1:68940160-68940181	3_UTR	M	-0.35	0	0.01
DEPDC1|NM_001114120	hsa.let.7c.MIMAT0000064	1:68943554-68943574	CDS	M	-0.35	0	0.01
DEPDC1B|NM_018369	hsa.let.7c.MIMAT0000064	5:59901620-59901641	CDS	M	-0.3	0	0.03
DEPDC1B|NM_018369	hsa.let.7c.MIMAT0000064	5:59901620-59901641	CDS	M	-0.3	0	0.03
DGKZ|NM_001105540	hsa.let.7c.MIMAT0000064	11:46396545-46396566	CDS	M	-0.34	0	0.01
DGKZ|NM_001105540	hsa.let.7c.MIMAT0000064	11:46396545-46396566	CDS	M	-0.34	0	0.01
DGKZ|NM_001105540	hsa.let.7c.MIMAT0000064	11:46396545-46396566	CDS	M	-0.34	0	0.01
DGKZ|NM_001105540	hsa.let.7c.MIMAT0000064	11:46396545-46396566	CDS	M	-0.34	0	0.01
DGKZ|NM_001105540	hsa.let.7c.MIMAT0000064	11:46396545-46396566	CDS	M	-0.34	0	0.01
DGKZ|NM_001105540	hsa.let.7c.MIMAT0000064	11:46396545-46396566	CDS	M	-0.34	0	0.01
DGKZ|NM_001105540	hsa.let.7c.MIMAT0000064	11:46396545-46396566	CDS	M	-0.34	0	0.01
DHRS9|NM_001142271	hsa.let.7c.MIMAT0000064	2:169930868-169930890	5_UTR	M	-0.28	0	0.04
DHX8|NM_004941	hsa.let.7c.MIMAT0000064	17:41602392-41602414	3_UTR	M	-0.33	0	0.01
DIAPH3|NM_001042517	hsa.let.7c.MIMAT0000064	13:60239789-60239808	3_UTR	M	-0.31	0	0.02
DIRC2|NM_032839	hsa.let.7c.MIMAT0000064	3:122609706-122609728	3_UTR	M	-0.3	0	0.03
DIRC2|NM_032839	hsa.let.7c.MIMAT0000064	3:122600569-122600591	3_UTR	M	-0.3	0	0.03
DIRC2|NM_032839	hsa.let.7c.MIMAT0000064	3:122607516-122607539	3_UTR	M	-0.3	0	0.03
DIRC2|NM_032839	hsa.let.7c.MIMAT0000064	3:122603709-122603734	3_UTR	M	-0.3	0	0.03
DIRC2|NM_032839	hsa.let.7c.MIMAT0000064	3:122607841-122607861	3_UTR	M	-0.3	0	0.03
DIRC2|NM_032839	hsa.let.7c.MIMAT0000064	3:122598486-122598505	3_UTR	M	-0.3	0	0.03
DIRC2|NM_032839	hsa.let.7c.MIMAT0000064	3:122601167-122601188	3_UTR	M	-0.3	0	0.03
DLG2|CUFF.8250.1	hsa.let.7c.MIMAT0000064	11:83170789-83170810	3_UTR	M	-0.3	0	0.03
DLG2|CUFF.8250.1	hsa.let.7c.MIMAT0000064	11:83641386-83641408	CDS	M	-0.3	0	0.03
DLG2|CUFF.8250.1	hsa.let.7c.MIMAT0000064	11:83170789-83170810	3_UTR	M	-0.3	0	0.03
DLG2|CUFF.8250.1	hsa.let.7c.MIMAT0000064	11:83641386-83641408	CDS	M	-0.3	0	0.03
DLG2|CUFF.8250.1	hsa.let.7c.MIMAT0000064	11:83170789-83170810	3_UTR	M	-0.3	0	0.03
DLG2|CUFF.8250.1	hsa.let.7c.MIMAT0000064	11:83393232-83393253	5_UTR	M	-0.3	0	0.03
DLG2|CUFF.8250.1	hsa.let.7c.MIMAT0000064	11:83170789-83170810	3_UTR	M	-0.3	0	0.03
DLG2|CUFF.8250.1	hsa.let.7c.MIMAT0000064	11:83641386-83641408	CDS	M	-0.3	0	0.03
DLG2|CUFF.8250.1	hsa.let.7c.MIMAT0000064	11:83170789-83170810	3_UTR	M	-0.3	0	0.03
DLG2|CUFF.9606.6	hsa.let.7c.MIMAT0000064	11:83170789-83170810	3_UTR	M	-0.39	0	0
DLG2|CUFF.9606.6	hsa.let.7c.MIMAT0000064	11:83641386-83641408	CDS	M	-0.39	0	0
DLG2|CUFF.9606.6	hsa.let.7c.MIMAT0000064	11:83170789-83170810	3_UTR	M	-0.39	0	0
DLG2|CUFF.9606.6	hsa.let.7c.MIMAT0000064	11:83641386-83641408	CDS	M	-0.39	0	0
DLG2|CUFF.9606.6	hsa.let.7c.MIMAT0000064	11:83170789-83170810	3_UTR	M	-0.39	0	0
DLG2|CUFF.9606.6	hsa.let.7c.MIMAT0000064	11:83393232-83393253	5_UTR	M	-0.39	0	0
DLG2|CUFF.9606.6	hsa.let.7c.MIMAT0000064	11:83170789-83170810	3_UTR	M	-0.39	0	0
DLG2|CUFF.9606.6	hsa.let.7c.MIMAT0000064	11:83641386-83641408	CDS	M	-0.39	0	0
DLG2|CUFF.9606.6	hsa.let.7c.MIMAT0000064	11:83170789-83170810	3_UTR	M	-0.39	0	0
DNAH12|CUFF.30946.1	hsa.let.7c.MIMAT0000064	3:57394072-57394094	CDS	M	-0.29	0	0.03
DNAJC27|NM_016544	hsa.let.7c.MIMAT0000064	2:25168781-25168801	3_UTR	M	-0.28	0	0.04
DNAJC27|NM_016544	hsa.let.7c.MIMAT0000064	2:25168781-25168801	3_UTR	M	-0.28	0	0.04
DNER|CUFF.13732.1	hsa.let.7c.MIMAT0000064	2:230456378-230456399	CDS	M	-0.3	0	0.03
DNER|CUFF.13732.1	hsa.let.7c.MIMAT0000064	2:230456520-230456542	CDS	M	-0.3	0	0.03
DNMBP|NM_015221	hsa.let.7c.MIMAT0000064	10:101715237-101715258	CDS	M	-0.38	0	0
DNMBP|NM_015221	hsa.let.7c.MIMAT0000064	10:101654714-101654736	CDS	M	-0.38	0	0
DNMBP|NM_015221	hsa.let.7c.MIMAT0000064	10:101715849-101715868	CDS	M	-0.38	0	0
DNMT1|NM_001379	hsa.let.7c.MIMAT0000064	19:10252709-10252728	CDS	M	-0.29	0	0.03
DNMT1|NM_001379	hsa.let.7c.MIMAT0000064	19:10290888-10290909	CDS	M	-0.29	0	0.03
DNMT1|NM_001379	hsa.let.7c.MIMAT0000064	19:10252709-10252728	CDS	M	-0.29	0	0.03
DNTTIP1|NM_052951	hsa.let.7c.MIMAT0000064	20:44437811-44439533	CDS	M	-0.34	0	0.01
DNTTIP1|NM_052951	hsa.let.7c.MIMAT0000064	20:44437811-44439533	CDS	M	-0.34	0	0.01
DOCK2|NM_004946	hsa.let.7c.MIMAT0000064	5:169504818-169504836	CDS	M	-0.27	0	0.05
DOCK6|CUFF.12692.1	hsa.let.7c.MIMAT0000064	19:11356367-11356387	CDS	M	-0.27	0	0.05
DOCK6|CUFF.12692.1	hsa.let.7c.MIMAT0000064	19:11319367-11319388	CDS	M	-0.27	0	0.05
DOHH|NM_001145165	hsa.let.7c.MIMAT0000064	19:3492413-3492432	CDS	M	-0.36	0	0.01
DOHH|NM_001145165	hsa.let.7c.MIMAT0000064	19:3492413-3492432	CDS	M	-0.36	0	0.01
DOHH|NM_031304	hsa.let.7c.MIMAT0000064	19:3492413-3492432	CDS	M	-0.32	0	0.02
DOHH|NM_031304	hsa.let.7c.MIMAT0000064	19:3492413-3492432	CDS	M	-0.32	0	0.02
DOK1|NM_001381	hsa.let.7c.MIMAT0000064	2:74782772-74782791	CDS	M	-0.3	0	0.03
DOK1|NM_001381	hsa.let.7c.MIMAT0000064	2:74782772-74782791	CDS	M	-0.3	0	0.03
DOLPP1|NM_020438	hsa.let.7c.MIMAT0000064	9:131851771-131851792	3_UTR	M	-0.4	0	0
DOLPP1|NM_020438	hsa.let.7c.MIMAT0000064	9:131851771-131851792	3_UTR	M	-0.4	0	0
DPP3|NM_005700	hsa.let.7c.MIMAT0000064	11:66276824-66276845	CDS	M	-0.28	0	0.04
DPP3|NM_005700	hsa.let.7c.MIMAT0000064	11:66276824-66276845	CDS	M	-0.28	0	0.04
DPP3|NM_005700	hsa.let.7c.MIMAT0000064	11:66262919-66262938	5_UTR	M	-0.28	0	0.04
DPP3|NM_005700	hsa.let.7c.MIMAT0000064	11:66262919-66262938	5_UTR	M	-0.28	0	0.04
DTL|NM_016448	hsa.let.7c.MIMAT0000064	1:212274226-212274245	CDS	M	-0.44	0	0
DTL|NM_016448	hsa.let.7c.MIMAT0000064	1:212251595-212253968	CDS	M	-0.44	0	0
DTL|NM_016448	hsa.let.7c.MIMAT0000064	1:212251595-212253968	CDS	M	-0.44	0	0
DTX4|NM_015177	hsa.let.7c.MIMAT0000064	11:58974900-58974921	3_UTR	M	-0.38	0	0
DTX4|NM_015177	hsa.let.7c.MIMAT0000064	11:58975080-58975100	3_UTR	M	-0.38	0	0
DTX4|NM_015177	hsa.let.7c.MIMAT0000064	11:58974532-58974552	3_UTR	M	-0.38	0	0
DUS3L|NM_020175	hsa.let.7c.MIMAT0000064	19:5785455-5785476	CDS	M	-0.36	0	0.01
DUS3L|NM_020175	hsa.let.7c.MIMAT0000064	19:5785079-5785101	3_UTR	M	-0.36	0	0.01
DUS3L|NM_020175	hsa.let.7c.MIMAT0000064	19:5785455-5785476	CDS	M	-0.36	0	0.01
DUSP10|NM_007207	hsa.let.7c.MIMAT0000064	1:221875865-221875886	CDS	M	-0.41	0	0
DUSP10|NM_007207	hsa.let.7c.MIMAT0000064	1:221879694-221879715	CDS	M	-0.41	0	0
DUSP10|NM_007207	hsa.let.7c.MIMAT0000064	1:221875865-221875886	CDS	M	-0.41	0	0
DUSP10|NM_007207	hsa.let.7c.MIMAT0000064	1:221879694-221879715	5_UTR	M	-0.41	0	0
DUSP10|NM_007207	hsa.let.7c.MIMAT0000064	1:221875865-221875886	CDS	M	-0.41	0	0
DUSP10|NM_007207	hsa.let.7c.MIMAT0000064	1:221879694-221879715	5_UTR	M	-0.41	0	0
DUSP2|NM_004418	hsa.let.7c.MIMAT0000064	2:96809448-96809469	3_UTR	M	-0.29	0	0.03
DUSP5|NM_004419	hsa.let.7c.MIMAT0000064	10:112257967-112257990	CDS	M	-0.36	0	0.01
DUSP8|NM_004420	hsa.let.7c.MIMAT0000064	11:1575619-1575639	3_UTR	M	-0.39	0	0
DUSP8|NM_004420	hsa.let.7c.MIMAT0000064	11:1575729-1575750	3_UTR	M	-0.39	0	0
DUSP8|NM_004420	hsa.let.7c.MIMAT0000064	11:1578615-1578636	CDS	M	-0.39	0	0
DYNLL1|NM_003746	hsa.let.7c.MIMAT0000064	12:120935950-120935972	CDS	M	-0.32	0	0.02
DYNLL1|NM_003746	hsa.let.7c.MIMAT0000064	12:120907762-120907783	5_UTR	M	-0.32	0	0.02
DYNLL1|NM_003746	hsa.let.7c.MIMAT0000064	12:120935950-120935972	CDS	M	-0.32	0	0.02
DYNLL1|NM_003746	hsa.let.7c.MIMAT0000064	12:120935950-120935972	CDS	M	-0.32	0	0.02
DYRK1B|NM_004714	hsa.let.7c.MIMAT0000064	19:40316475-40316495	CDS	M	-0.27	0	0.05
DYRK1B|NM_004714	hsa.let.7c.MIMAT0000064	19:40321395-40321415	CDS	M	-0.27	0	0.05
DYRK1B|NM_004714	hsa.let.7c.MIMAT0000064	19:40316475-40316495	CDS	M	-0.27	0	0.05
DYRK1B|NM_004714	hsa.let.7c.MIMAT0000064	19:40317516-40317537	CDS	M	-0.27	0	0.05
DYRK1B|NM_004714	hsa.let.7c.MIMAT0000064	19:40319143-40319166	CDS	M	-0.27	0	0.05
DYRK1B|NM_004714	hsa.let.7c.MIMAT0000064	19:40316652-40316672	CDS	M	-0.27	0	0.05
DYRK1B|NM_004714	hsa.let.7c.MIMAT0000064	19:40316652-40316672	CDS	M	-0.27	0	0.05
DYRK1B|NM_004714	hsa.let.7c.MIMAT0000064	19:40321395-40321415	CDS	M	-0.27	0	0.05
DYRK1B|NM_004714	hsa.let.7c.MIMAT0000064	19:40316475-40316495	CDS	M	-0.27	0	0.05
DYRK1B|NM_004714	hsa.let.7c.MIMAT0000064	19:40319143-40319166	CDS	M	-0.27	0	0.05
DYRK1B|NM_004714	hsa.let.7c.MIMAT0000064	19:40319143-40319166	CDS	M	-0.27	0	0.05
DYRK1B|NM_004714	hsa.let.7c.MIMAT0000064	19:40316652-40316672	CDS	M	-0.27	0	0.05
DYRK1B|NM_004714	hsa.let.7c.MIMAT0000064	19:40321395-40321415	CDS	M	-0.27	0	0.05
E2F2|NM_004091	hsa.let.7c.MIMAT0000064	1:23833908-23833930	3_UTR	M	-0.43	0	0
E2F2|NM_004091	hsa.let.7c.MIMAT0000064	1:23833934-23833955	3_UTR	M	-0.43	0	0
E2F2|NM_004091	hsa.let.7c.MIMAT0000064	1:23836053-23836074	3_UTR	M	-0.43	0	0
E2F2|NM_004091	hsa.let.7c.MIMAT0000064	1:23836328-23836351	3_UTR	M	-0.43	0	0
E2F2|NM_004091	hsa.let.7c.MIMAT0000064	1:23842906-23842926	CDS	M	-0.43	0	0
E2F3|NM_001949	hsa.let.7c.MIMAT0000064	6:20490525-20490546	CDS	M	-0.34	0	0.01
E2F3|NM_001949	hsa.let.7c.MIMAT0000064	6:20492766-20492787	3_UTR	M	-0.34	0	0.01
E2F3|NM_001949	hsa.let.7c.MIMAT0000064	6:20492766-20492787	3_UTR	M	-0.34	0	0.01
E2F3|NM_001949	hsa.let.7c.MIMAT0000064	6:20490525-20490546	CDS	M	-0.34	0	0.01
E2F7|NM_203394	hsa.let.7c.MIMAT0000064	12:77423836-77423856	CDS	M	-0.34	0	0.01
E2F7|NM_203394	hsa.let.7c.MIMAT0000064	12:77439932-77439954	CDS	M	-0.34	0	0.01
E2F8|NM_001256372	hsa.let.7c.MIMAT0000064	11:19252350-19252371	CDS	M	-0.45	0	0
E2F8|NM_001256372	hsa.let.7c.MIMAT0000064	11:19251353-19251376	CDS	M	-0.45	0	0
E2F8|NM_001256372	hsa.let.7c.MIMAT0000064	11:19251353-19251376	CDS	M	-0.45	0	0
E2F8|NM_001256372	hsa.let.7c.MIMAT0000064	11:19252350-19252371	CDS	M	-0.45	0	0
E2F8|NM_001256372	hsa.let.7c.MIMAT0000064	11:19251353-19251376	CDS	M	-0.45	0	0
E2F8|NM_001256372	hsa.let.7c.MIMAT0000064	11:19252350-19252371	CDS	M	-0.45	0	0
EBF1|NM_024007	hsa.let.7c.MIMAT0000064	5:158125056-158125077	3_UTR	M	-0.29	0	0.03
EBF1|NM_024007	hsa.let.7c.MIMAT0000064	5:158124647-158124668	3_UTR	M	-0.29	0	0.03
ECE1|NM_001113348	hsa.let.7c.MIMAT0000064	1:21545869-21545891	3_UTR	M	-0.34	0	0.01
ECE1|NM_001113348	hsa.let.7c.MIMAT0000064	1:21545869-21545891	3_UTR	M	-0.34	0	0.01
ECE1|NM_001113348	hsa.let.7c.MIMAT0000064	1:21545869-21545891	3_UTR	M	-0.34	0	0.01
ECE1|NM_001113348	hsa.let.7c.MIMAT0000064	1:21545869-21545891	3_UTR	M	-0.34	0	0.01
ECSIT|NM_016581	hsa.let.7c.MIMAT0000064	19:11639974-11639987	5_UTR	M	-0.33	0	0.01
ECSIT|NM_016581	hsa.let.7c.MIMAT0000064	19:11639974-11639987	5_UTR	M	-0.33	0	0.01
ECSIT|NM_016581	hsa.let.7c.MIMAT0000064	19:11639974-11639987	5_UTR	M	-0.33	0	0.01
EDEM1|NM_014674	hsa.let.7c.MIMAT0000064	3:5259279-5259299	3_UTR	M	-0.29	0	0.03
EDEM1|NM_014674	hsa.let.7c.MIMAT0000064	3:5258048-5258070	3_UTR	M	-0.29	0	0.03
EDEM1|NM_014674	hsa.let.7c.MIMAT0000064	3:5251862-5251884	CDS	M	-0.29	0	0.03
EEF2|NM_001961	hsa.let.7c.MIMAT0000064	19:3977437-3977459	CDS	M	-0.3	0	0.03
EFCAB2|NM_032328	hsa.let.7c.MIMAT0000064	1:245128707-245128728	5_UTR	M	-0.3	0	0.03
EFCAB2|NM_032328	hsa.let.7c.MIMAT0000064	1:245130182-245130203	5_UTR	M	-0.3	0	0.03
EFCAB2|NM_032328	hsa.let.7c.MIMAT0000064	1:245285297-245285318	3_UTR	M	-0.3	0	0.03
EFCAB2|NM_032328	hsa.let.7c.MIMAT0000064	1:245131128-245131149	5_UTR	M	-0.3	0	0.03
EGR1|NM_001964	hsa.let.7c.MIMAT0000064	5:137803463-137803485	CDS	M	-0.33	0	0.01
EGR1|NM_001964	hsa.let.7c.MIMAT0000064	5:137803487-137803509	CDS	M	-0.33	0	0.01
EGR1|NM_001964	hsa.let.7c.MIMAT0000064	5:137802885-137802907	CDS	M	-0.33	0	0.01
EGR3|NM_004430	hsa.let.7c.MIMAT0000064	8:22546385-22546404	3_UTR	M	-0.35	0	0.01
EGR3|NM_004430	hsa.let.7c.MIMAT0000064	8:22546385-22546404	3_UTR	M	-0.35	0	0.01
EGR3|NM_004430	hsa.let.7c.MIMAT0000064	8:22546385-22546404	3_UTR	M	-0.35	0	0.01
EHD4|NM_139265	hsa.let.7c.MIMAT0000064	15:42190167-42190188	3_UTR	M	-0.34	0	0.01
EHD4|NM_139265	hsa.let.7c.MIMAT0000064	15:42190429-42190452	3_UTR	M	-0.34	0	0.01
EHD4|NM_139265	hsa.let.7c.MIMAT0000064	15:42202034-42202055	CDS	M	-0.34	0	0.01
EHD4|NM_139265	hsa.let.7c.MIMAT0000064	15:42191427-42191450	3_UTR	M	-0.34	0	0.01
EHD4|NM_139265	hsa.let.7c.MIMAT0000064	15:42188780-42188801	3_UTR	M	-0.34	0	0.01
EHMT1|NM_024757	hsa.let.7c.MIMAT0000064	9:140622924-140622943	CDS	M	-0.39	0	0
EHMT1|NM_024757	hsa.let.7c.MIMAT0000064	9:140622924-140622943	CDS	M	-0.39	0	0
EIF2AK3|NM_004836	hsa.let.7c.MIMAT0000064	2:88874717-88874738	CDS	M	-0.38	0	0
EIF2C2|CUFF.42681.1	hsa.let.7c.MIMAT0000064	8:141529258-141529279	3_UTR	M	-0.3	0	0.03
EIF2C2|CUFF.42681.1	hsa.let.7c.MIMAT0000064	8:141529135-141529159	3_UTR	M	-0.3	0	0.03
EIF2C2|CUFF.42681.1	hsa.let.7c.MIMAT0000064	8:141536739-141536759	3_UTR	M	-0.3	0	0.03
EIF2C2|CUFF.42681.1	hsa.let.7c.MIMAT0000064	8:141529628-141529648	3_UTR	M	-0.3	0	0.03
EIF2C2|CUFF.42681.1	hsa.let.7c.MIMAT0000064	8:141532413-141532437	3_UTR	M	-0.3	0	0.03
EIF2C2|CUFF.42681.1	hsa.let.7c.MIMAT0000064	8:141535702-141535724	3_UTR	M	-0.3	0	0.03
EIF2C3|NM_024852	hsa.let.7c.MIMAT0000064	1:36411395-36411418	5_UTR	M	-0.36	0	0.01
EIF2C3|NM_024852	hsa.let.7c.MIMAT0000064	1:36522888-36522909	3_UTR	M	-0.36	0	0.01
EIF2C3|NM_024852	hsa.let.7c.MIMAT0000064	1:36534671-36534696	3_UTR	M	-0.36	0	0.01
EIF2C3|NM_024852	hsa.let.7c.MIMAT0000064	1:36522438-36522460	3_UTR	M	-0.36	0	0.01
EIF2C3|NM_024852	hsa.let.7c.MIMAT0000064	1:36411395-36411418	CDS	M	-0.36	0	0.01
EIF2C3|NM_024852	hsa.let.7c.MIMAT0000064	1:36534935-36534957	3_UTR	M	-0.36	0	0.01
EIF2C3|NM_024852	hsa.let.7c.MIMAT0000064	1:36531321-36531342	3_UTR	M	-0.36	0	0.01
EIF3C|NM_003752	hsa.let.7c.MIMAT0000064	16:28746112-28746133	CDS	M	-0.31	0	0.02
EIF3C|NM_003752	hsa.let.7c.MIMAT0000064	16:28391820-28391841	CDS	M	-0.31	0	0.02
EIF3C|NM_003752	hsa.let.7c.MIMAT0000064	16:28745861-28745881	CDS	M	-0.31	0	0.02
EIF3C|NM_003752	hsa.let.7c.MIMAT0000064	16:28392072-28392092	CDS	M	-0.31	0	0.02
EIF3C|NM_003752	hsa.let.7c.MIMAT0000064	16:28392072-28392092	CDS	M	-0.31	0	0.02
EIF3C|NM_003752	hsa.let.7c.MIMAT0000064	16:28391820-28391841	CDS	M	-0.31	0	0.02
EIF3C|NM_001199142	hsa.let.7c.MIMAT0000064	16:28746112-28746133	CDS	M	-0.32	0	0.02
EIF3C|NM_001199142	hsa.let.7c.MIMAT0000064	16:28391820-28391841	CDS	M	-0.32	0	0.02
EIF3C|NM_001199142	hsa.let.7c.MIMAT0000064	16:28745861-28745881	CDS	M	-0.32	0	0.02
EIF3C|NM_001199142	hsa.let.7c.MIMAT0000064	16:28392072-28392092	CDS	M	-0.32	0	0.02
EIF3C|NM_001199142	hsa.let.7c.MIMAT0000064	16:28392072-28392092	CDS	M	-0.32	0	0.02
EIF3C|NM_001199142	hsa.let.7c.MIMAT0000064	16:28391820-28391841	CDS	M	-0.32	0	0.02
ELAVL1|NM_001419	hsa.let.7c.MIMAT0000064	19:8024740-8024764	3_UTR	M	-0.28	0	0.05
ELAVL1|NM_001419	hsa.let.7c.MIMAT0000064	19:8056618-8056639	CDS	M	-0.28	0	0.05
ELF2|CUFF.22769.3	hsa.let.7c.MIMAT0000064	4:139994630-139994651	CDS	M	-0.34	0	0.01
ELL|NM_006532	hsa.let.7c.MIMAT0000064	19:18562404-18562425	CDS	M	-0.29	0	0.03
ELL|NM_006532	hsa.let.7c.MIMAT0000064	19:18555324-18555345	3_UTR	M	-0.29	0	0.03
ELL|NM_006532	hsa.let.7c.MIMAT0000064	19:18576668-18576688	CDS	M	-0.29	0	0.03
ELL3|NM_025165	hsa.let.7c.MIMAT0000064	15:44066675-44066696	CDS	M	-0.34	0	0.01
EMBP1|CUFF.2388.1	hsa.let.7c.MIMAT0000064	1:121313096-121313116	3_UTR	M	-0.29	0	0.03
EMBP1|CUFF.2388.1	hsa.let.7c.MIMAT0000064	1:121310732-121310753	3_UTR	M	-0.29	0	0.03
ENHO|NM_198573	hsa.let.7c.MIMAT0000064	9:34521755-34521777	5_UTR	M	-0.28	0	0.04
ENHO|NM_198573	hsa.let.7c.MIMAT0000064	9:34521474-34521495	CDS	M	-0.28	0	0.04
ENO2|NM_001975	hsa.let.7c.MIMAT0000064	12:7028788-7028809	CDS	M	-0.42	0	0
ENTHD1|CUFF.29589.1	hsa.let.7c.MIMAT0000064	22:40140134-40140160	CDS	M	-0.41	0	0
ERCC2|NM_000400	hsa.let.7c.MIMAT0000064	19:45867763-45867784	CDS	M	-0.33	0	0.01
ERCC2|NM_000400	hsa.let.7c.MIMAT0000064	19:45867763-45867784	CDS	M	-0.33	0	0.01
ERCC6|NM_000124	hsa.let.7c.MIMAT0000064	10:50666729-50666749	3_UTR	M	-0.38	0	0
ERCC6|NM_000124	hsa.let.7c.MIMAT0000064	10:50661195-50661217	3_UTR	M	-0.38	0	0
ERCC6|NM_000124	hsa.let.7c.MIMAT0000064	10:50664644-50664665	3_UTR	M	-0.38	0	0
ERI1|NM_153332	hsa.let.7c.MIMAT0000064	8:8865517-8865539	CDS	M	-0.32	0	0.02
ERI1|NM_153332	hsa.let.7c.MIMAT0000064	8:8890336-8890358	3_UTR	M	-0.32	0	0.02
ESPL1|NM_012291	hsa.let.7c.MIMAT0000064	12:53687288-53687310	3_UTR	M	-0.39	0	0
ESPL1|NM_012291	hsa.let.7c.MIMAT0000064	12:53663459-53663480	CDS	M	-0.39	0	0
EYA3|NM_001990	hsa.let.7c.MIMAT0000064	1:28297433-28297453	3_UTR	M	-0.4	0	0
EYA3|NM_001990	hsa.let.7c.MIMAT0000064	1:28298005-28298027	3_UTR	M	-0.4	0	0
EYA3|NM_001990	hsa.let.7c.MIMAT0000064	1:28362060-28362082	CDS	M	-0.4	0	0
EYS|CUFF.54862.1	hsa.let.7c.MIMAT0000064	6:64472407-64472428	CDS	M	-0.27	0	0.05
EZH2|NM_001203247	hsa.let.7c.MIMAT0000064	7:148504724-148504745	CDS_3_UTR	M	-0.27	0	0.05
EZH2|NM_001203247	hsa.let.7c.MIMAT0000064	7:148504724-148504745	CDS_3_UTR	M	-0.27	0	0.05
EZH2|NM_001203247	hsa.let.7c.MIMAT0000064	7:148504724-148504745	CDS_3_UTR	M	-0.27	0	0.05
EZH2|NM_001203247	hsa.let.7c.MIMAT0000064	7:148504724-148504745	CDS_3_UTR	M	-0.27	0	0.05
EZH2|NM_001203247	hsa.let.7c.MIMAT0000064	7:148504724-148504745	CDS_3_UTR	M	-0.27	0	0.05
FAF1|NM_007051	hsa.let.7c.MIMAT0000064	1:50906989-50907011	3_UTR	M	-0.28	0	0.04
FAF1|NM_007051	hsa.let.7c.MIMAT0000064	1:51032879-51032901	CDS	M	-0.28	0	0.04
FAM105B|NM_138348	hsa.let.7c.MIMAT0000064	5:14697381-14697403	3_UTR	M	-0.3	0	0.03
FAM108B1|NM_001025780	hsa.let.7c.MIMAT0000064	9:74480703-74480724	3_UTR	M	-0.31	0	0.02
FAM110A|NM_001042353	hsa.let.7c.MIMAT0000064	20:830851-830872	3_UTR	M	-0.28	0	0.04
FAM110A|NM_001042353	hsa.let.7c.MIMAT0000064	20:833363-833385	3_UTR	M	-0.28	0	0.04
FAM110A|NM_001042353	hsa.let.7c.MIMAT0000064	20:834381-834403	3_UTR	M	-0.28	0	0.04
FAM110A|NM_001042353	hsa.let.7c.MIMAT0000064	20:834598-834617	3_UTR	M	-0.28	0	0.04
FAM110A|NM_001042353	hsa.let.7c.MIMAT0000064	20:835624-835647	3_UTR	M	-0.28	0	0.04
FAM110A|NM_001042353	hsa.let.7c.MIMAT0000064	20:830876-830898	3_UTR	M	-0.28	0	0.04
FAM129A|NM_052966	hsa.let.7c.MIMAT0000064	1:184761928-184761950	3_UTR	M	-0.31	0	0.02
FAM167A|NM_053279	hsa.let.7c.MIMAT0000064	8:11301779-11301800	CDS	M	-0.28	0	0.04
FAM40B|NM_001134336	hsa.let.7c.MIMAT0000064	7:129126950-129126972	3_UTR	M	-0.35	0	0.01
FAM60A|NM_001135812	hsa.let.7c.MIMAT0000064	12:31434143-31434163	3_UTR	M	-0.28	0	0.04
FAM60A|NM_001135812	hsa.let.7c.MIMAT0000064	12:31434143-31434163	3_UTR	M	-0.28	0	0.04
FAM60A|NM_001135812	hsa.let.7c.MIMAT0000064	12:31434143-31434163	3_UTR	M	-0.28	0	0.04
FAM72A|NM_001123168	hsa.let.7c.MIMAT0000064	1:206154320-206154342	3_UTR	M	-0.33	0	0.01
FAM72B|NM_001100910	hsa.let.7c.MIMAT0000064	1:120854853-120854875	3_UTR	M	-0.36	0	0.01
FAM72D|NM_207418	hsa.let.7c.MIMAT0000064	1:143897623-143906013	CDS	M	-0.3	0	0.03
FAM72D|NM_207418	hsa.let.7c.MIMAT0000064	1:143897623-143906013	CDS	M	-0.3	0	0.03
FAM72D|NM_207418	hsa.let.7c.MIMAT0000064	1:143897258-143897280	3_UTR	M	-0.3	0	0.03
FAM76A|NM_152660	hsa.let.7c.MIMAT0000064	1:28056793-28056815	CDS	M	-0.33	0	0.02
FAM76A|NM_152660	hsa.let.7c.MIMAT0000064	1:28056793-28056815	CDS	M	-0.33	0	0.02
FAM89A|CUFF.4306.1	hsa.let.7c.MIMAT0000064	1:231155257-231155278	3_UTR	M	-0.27	0	0.05
FANCC|NM_000136	hsa.let.7c.MIMAT0000064	9:97897744-97897769	CDS	M	-0.36	0	0.01
FANCC|NM_000136	hsa.let.7c.MIMAT0000064	9:97897744-97897769	CDS	M	-0.36	0	0.01
FANCC|NM_000136	hsa.let.7c.MIMAT0000064	9:97897744-97897769	CDS	M	-0.36	0	0.01
FANCI|NM_001113378	hsa.let.7c.MIMAT0000064	15:89834863-89834884	CDS	M	-0.29	0	0.03
FANCI|NM_001113378	hsa.let.7c.MIMAT0000064	15:89834863-89834884	CDS	M	-0.29	0	0.03
FBL|NM_001436	hsa.let.7c.MIMAT0000064	19:40329725-40329746	CDS	M	-0.3	0	0.03
FBRSL1|CUFF.10269.1	hsa.let.7c.MIMAT0000064	12:133148893-133148913	5_UTR	M	-0.29	0	0.04
FBRSL1|CUFF.10269.1	hsa.let.7c.MIMAT0000064	12:133146980-133147002	5_UTR	M	-0.29	0	0.04
FBXL12|NM_017703	hsa.let.7c.MIMAT0000064	19:9921323-9921346	3_UTR	M	-0.38	0	0
FBXL7|NM_012304	hsa.let.7c.MIMAT0000064	5:15936941-15936963	CDS	M	-0.3	0	0.03
FBXO15|NM_001142958	hsa.let.7c.MIMAT0000064	18:71749217-71749237	CDS	M	-0.33	0	0.01
FBXO15|NM_001142958	hsa.let.7c.MIMAT0000064	18:71749217-71749237	CDS	M	-0.33	0	0.01
FBXO44|NM_183413	hsa.let.7c.MIMAT0000064	1:11722639-11722659	3_UTR	M	-0.28	0	0.04
FBXO44|NM_183413	hsa.let.7c.MIMAT0000064	1:11722639-11722659	3_UTR	M	-0.28	0	0.04
FBXO44|NM_183413	hsa.let.7c.MIMAT0000064	1:11716091-11716112	CDS	M	-0.28	0	0.04
FBXO44|NM_183413	hsa.let.7c.MIMAT0000064	1:11716091-11716112	CDS	M	-0.28	0	0.04
FBXO44|NM_183413	hsa.let.7c.MIMAT0000064	1:11716091-11716112	CDS	M	-0.28	0	0.04
FBXO44|NM_183413	hsa.let.7c.MIMAT0000064	1:11723084-11723105	3_UTR	M	-0.28	0	0.04
FBXO44|NM_183413	hsa.let.7c.MIMAT0000064	1:11722639-11722659	3_UTR	M	-0.28	0	0.04
FBXO44|NM_183413	hsa.let.7c.MIMAT0000064	1:11722639-11722659	3_UTR	M	-0.28	0	0.04
FBXO44|NM_183413	hsa.let.7c.MIMAT0000064	1:11716091-11716112	CDS	M	-0.28	0	0.04
FBXO44|NM_183413	hsa.let.7c.MIMAT0000064	1:11723084-11723105	3_UTR	M	-0.28	0	0.04
FBXO44|NM_183413	hsa.let.7c.MIMAT0000064	1:11723084-11723105	3_UTR	M	-0.28	0	0.04
FBXO44|NM_183413	hsa.let.7c.MIMAT0000064	1:11723084-11723105	3_UTR	M	-0.28	0	0.04
FCHO1|NM_015122	hsa.let.7c.MIMAT0000064	19:17894994-17895014	CDS	M	-0.33	0	0.01
FCHO1|NM_015122	hsa.let.7c.MIMAT0000064	19:17894994-17895014	CDS	M	-0.33	0	0.01
FCHO1|NM_015122	hsa.let.7c.MIMAT0000064	19:17894994-17895014	CDS	M	-0.33	0	0.01
FCHO1|NM_015122	hsa.let.7c.MIMAT0000064	19:17894994-17895014	CDS	M	-0.33	0	0.01
FDX1|NM_004109	hsa.let.7c.MIMAT0000064	11:110334707-110334728	3_UTR	M	-0.29	0	0.03
FEM1C|NM_020177	hsa.let.7c.MIMAT0000064	5:114857985-114858006	3_UTR	M	-0.32	0	0.02
FGD6|NM_018351	hsa.let.7c.MIMAT0000064	12:95474757-95474779	3_UTR	M	-0.38	0	0
FKBP14|CUFF.57023.1	hsa.let.7c.MIMAT0000064	7:30049277-30049298	3_UTR	M	-0.28	0	0.04
FOXJ1|NM_001454	hsa.let.7c.MIMAT0000064	17:74136002-74136025	CDS	M	-0.43	0	0
FOXN3|NM_005197	hsa.let.7c.MIMAT0000064	14:89624939-89624958	3_UTR	M	-0.29	0	0.03
FOXN3|NM_005197	hsa.let.7c.MIMAT0000064	14:89623839-89623862	3_UTR	M	-0.29	0	0.03
FOXN3|NM_005197	hsa.let.7c.MIMAT0000064	14:89623839-89623862	3_UTR	M	-0.29	0	0.03
FOXN3|NM_005197	hsa.let.7c.MIMAT0000064	14:89624939-89624958	3_UTR	M	-0.29	0	0.03
FOXO1|NM_002015	hsa.let.7c.MIMAT0000064	13:41130893-41130915	3_UTR	M	-0.35	0	0.01
FOXO3|NM_201559	hsa.let.7c.MIMAT0000064	6:108985391-108985413	CDS	M	-0.29	0	0.04
FOXO3|NM_201559	hsa.let.7c.MIMAT0000064	6:109002784-109002804	3_UTR	M	-0.29	0	0.04
FOXO3|NM_201559	hsa.let.7c.MIMAT0000064	6:109002784-109002804	3_UTR	M	-0.29	0	0.04
FOXO3|NM_201559	hsa.let.7c.MIMAT0000064	6:108985391-108985413	CDS	M	-0.29	0	0.04
FRAS1|CUFF.33438.1	hsa.let.7c.MIMAT0000064	4:79284732-79284753	CDS	M	-0.3	0	0.03
FRAS1|CUFF.33438.1	hsa.let.7c.MIMAT0000064	4:79418011-79418031	CDS	M	-0.3	0	0.03
FRAS1|CUFF.33438.1	hsa.let.7c.MIMAT0000064	4:79284732-79284753	CDS	M	-0.3	0	0.03
FRAS1|CUFF.33438.1	hsa.let.7c.MIMAT0000064	4:79464712-79464734	3_UTR	M	-0.3	0	0.03
FRAS1|CUFF.33438.1	hsa.let.7c.MIMAT0000064	4:79340179-79340203	CDS	M	-0.3	0	0.03
FRAS1|CUFF.33438.1	hsa.let.7c.MIMAT0000064	4:79462414-79462436	3_UTR	M	-0.3	0	0.03
FRAS1|CUFF.33438.1	hsa.let.7c.MIMAT0000064	4:79340179-79340203	CDS	M	-0.3	0	0.03
FRMD4A|CUFF.2832.1	hsa.let.7c.MIMAT0000064	10:13688875-13688897	3_UTR	M	-0.47	0	0
FUT10|CUFF.31747.2	hsa.let.7c.MIMAT0000064	8:33310767-33310789	CDS	M	-0.29	0	0.04
FUT10|CUFF.31747.2	hsa.let.7c.MIMAT0000064	8:33227773-33227795	3_UTR	M	-0.29	0	0.04
FUT11|CUFF.3639.1	hsa.let.7c.MIMAT0000064	10:75537688-75537709	3_UTR	M	-0.27	0	0.05
FUT11|CUFF.3639.1	hsa.let.7c.MIMAT0000064	10:75533370-75533392	CDS	M	-0.27	0	0.05
FUT11|CUFF.3639.1	hsa.let.7c.MIMAT0000064	10:75536533-75536555	3_UTR	M	-0.27	0	0.05
FZD5|NM_003468	hsa.let.7c.MIMAT0000064	2:208632626-208632646	CDS	M	-0.33	0	0.02
FZD5|NM_003468	hsa.let.7c.MIMAT0000064	2:208632056-208632077	CDS	M	-0.33	0	0.02
FZD5|NM_003468	hsa.let.7c.MIMAT0000064	2:208630324-208630343	3_UTR	M	-0.33	0	0.02
GALK1|NM_000154	hsa.let.7c.MIMAT0000064	17:73754175-73754196	CDS	M	-0.33	0	0.01
GAN|CUFF.16862.1	hsa.let.7c.MIMAT0000064	16:81419451-81419472	3_UTR	M	-0.29	0	0.03
GAN|CUFF.16862.1	hsa.let.7c.MIMAT0000064	16:81414833-81414852	3_UTR	M	-0.29	0	0.03
GAN|CUFF.16862.1	hsa.let.7c.MIMAT0000064	16:81416953-81416975	3_UTR	M	-0.29	0	0.03
GAN|CUFF.16862.1	hsa.let.7c.MIMAT0000064	16:81419586-81419608	3_UTR	M	-0.29	0	0.03
GAN|CUFF.16862.1	hsa.let.7c.MIMAT0000064	16:81417746-81417767	3_UTR	M	-0.29	0	0.03
GAN|CUFF.16862.1	hsa.let.7c.MIMAT0000064	16:81422190-81422211	3_UTR	M	-0.29	0	0.03
GAN|CUFF.16862.1	hsa.let.7c.MIMAT0000064	16:81388144-81388166	CDS	M	-0.29	0	0.03
GAN|CUFF.16862.1	hsa.let.7c.MIMAT0000064	16:81412326-81412347	3_UTR	M	-0.29	0	0.03
GBGT1|NM_021996	hsa.let.7c.MIMAT0000064	9:136029401-136029422	CDS	M	-0.29	0	0.03
GBGT1|NM_021996	hsa.let.7c.MIMAT0000064	9:136036870-136036891	CDS	M	-0.29	0	0.03
GCHFR|NM_005258	hsa.let.7c.MIMAT0000064	15:41059604-41059625	3_UTR	M	-0.36	0	0.01
GDF7|NM_182828	hsa.let.7c.MIMAT0000064	2:20897431-20897453	3_UTR	M	-0.31	0	0.02
GDF7|NM_182828	hsa.let.7c.MIMAT0000064	2:20893888-20893910	3_UTR	M	-0.31	0	0.02
GDF7|NM_182828	hsa.let.7c.MIMAT0000064	2:20882739-20882759	3_UTR	M	-0.31	0	0.02
GDF7|NM_182828	hsa.let.7c.MIMAT0000064	2:20876671-20876692	3_UTR	M	-0.31	0	0.02
GDF7|NM_182828	hsa.let.7c.MIMAT0000064	2:20886605-20886626	3_UTR	M	-0.31	0	0.02
GDF7|NM_182828	hsa.let.7c.MIMAT0000064	2:20897987-20898008	3_UTR	M	-0.31	0	0.02
GDI2|NM_001494	hsa.let.7c.MIMAT0000064	10:5807246-5807266	3_UTR	M	-0.33	0	0.01
GDI2|NM_001494	hsa.let.7c.MIMAT0000064	10:5807246-5807266	3_UTR	M	-0.33	0	0.01
GFOD1|CUFF.36792.1	hsa.let.7c.MIMAT0000064	6:13362620-13362641	3_UTR	M	-0.3	0	0.03
GFOD1|CUFF.36792.1	hsa.let.7c.MIMAT0000064	6:13361114-13361133	3_UTR	M	-0.3	0	0.03
GFOD1|CUFF.36792.1	hsa.let.7c.MIMAT0000064	6:13360079-13360101	3_UTR	M	-0.3	0	0.03
GFOD1|CUFF.36792.1	hsa.let.7c.MIMAT0000064	6:13360079-13360101	3_UTR	M	-0.3	0	0.03
GFOD1|CUFF.36792.1	hsa.let.7c.MIMAT0000064	6:13362620-13362641	3_UTR	M	-0.3	0	0.03
GFOD1|CUFF.36792.1	hsa.let.7c.MIMAT0000064	6:13360079-13360101	3_UTR	M	-0.3	0	0.03
GFOD1|CUFF.36792.1	hsa.let.7c.MIMAT0000064	6:13364639-13364661	3_UTR	M	-0.3	0	0.03
GFOD1|CUFF.36792.1	hsa.let.7c.MIMAT0000064	6:13361114-13361133	3_UTR	M	-0.3	0	0.03
GFOD1|CUFF.36792.1	hsa.let.7c.MIMAT0000064	6:13357493-13357514	3_UTR	M	-0.3	0	0.03
GFOD1|CUFF.36792.1	hsa.let.7c.MIMAT0000064	6:13364639-13364661	3_UTR	M	-0.3	0	0.03
GFOD1|CUFF.36792.1	hsa.let.7c.MIMAT0000064	6:13361114-13361133	3_UTR	M	-0.3	0	0.03
GFOD1|CUFF.36792.1	hsa.let.7c.MIMAT0000064	6:13362620-13362641	3_UTR	M	-0.3	0	0.03
GFOD1|CUFF.36792.1	hsa.let.7c.MIMAT0000064	6:13364639-13364661	3_UTR	M	-0.3	0	0.03
GINS2|NM_016095	hsa.let.7c.MIMAT0000064	16:85722420-85722440	CDS	M	-0.32	0	0.02
GLS|NM_014905	hsa.let.7c.MIMAT0000064	2:191789295-191789317	CDS	M	-0.32	0	0.02
GLS|NM_014905	hsa.let.7c.MIMAT0000064	2:191827908-191827931	3_UTR	M	-0.32	0	0.02
GLS|NM_014905	hsa.let.7c.MIMAT0000064	2:191828402-191828423	3_UTR	M	-0.32	0	0.02
GLS|NM_014905	hsa.let.7c.MIMAT0000064	2:191789295-191789317	CDS	M	-0.32	0	0.02
GNA13|NM_006572	hsa.let.7c.MIMAT0000064	17:63005866-63005886	3_UTR	M	-0.28	0	0.04
GNB5|NM_006578	hsa.let.7c.MIMAT0000064	15:52433369-52433391	CDS	M	-0.39	0	0
GNB5|NM_006578	hsa.let.7c.MIMAT0000064	15:52433369-52433391	CDS	M	-0.39	0	0
GPATCH1|NM_018025	hsa.let.7c.MIMAT0000064	19:33579174-33581705	CDS	M	-0.32	0	0.02
GPATCH1|NM_018025	hsa.let.7c.MIMAT0000064	19:33579174-33581705	CDS	M	-0.32	0	0.02
GPCPD1|NM_019593	hsa.let.7c.MIMAT0000064	20:5525511-5525532	3_UTR	M	-0.27	0	0.05
GPN2|NM_018066	hsa.let.7c.MIMAT0000064	1:27204424-27204445	3_UTR	M	-0.32	0	0.02
GPR114|NM_153837	hsa.let.7c.MIMAT0000064	16:57601950-57601970	CDS	M	-0.27	0	0.05
GPR114|NM_153837	hsa.let.7c.MIMAT0000064	16:57609610-57609631	3_UTR	M	-0.27	0	0.05
GPR132|CUFF.13607.2	hsa.let.7c.MIMAT0000064	14:105516896-105516917	3_UTR	M	-0.27	0	0.05
GPR132|CUFF.13607.2	hsa.let.7c.MIMAT0000064	14:105531777-105531797	5_UTR	M	-0.27	0	0.05
GPR132|CUFF.13607.2	hsa.let.7c.MIMAT0000064	14:105516370-105516389	3_UTR	M	-0.27	0	0.05
GPR132|CUFF.13607.2	hsa.let.7c.MIMAT0000064	14:105516816-105516840	3_UTR	M	-0.27	0	0.05
GPR160|NM_014373	hsa.let.7c.MIMAT0000064	3:169802513-169802536	CDS	M	-0.37	0	0.01
GPR3|NM_005281	hsa.let.7c.MIMAT0000064	1:27723010-27723032	3_UTR	M	-0.4	0	0
GPR3|NM_005281	hsa.let.7c.MIMAT0000064	1:27723341-27723363	3_UTR	M	-0.4	0	0
GPR3|NM_005281	hsa.let.7c.MIMAT0000064	1:27720692-27720711	CDS	M	-0.4	0	0
GPT2|NM_133443	hsa.let.7c.MIMAT0000064	16:46943704-46943725	CDS	M	-0.29	0	0.04
GPT2|NM_133443	hsa.let.7c.MIMAT0000064	16:46943704-46943725	CDS	M	-0.29	0	0.04
GPT2|NM_133443	hsa.let.7c.MIMAT0000064	16:46940841-46940861	CDS	M	-0.29	0	0.04
GPT2|NM_133443	hsa.let.7c.MIMAT0000064	16:46940841-46940861	CDS	M	-0.29	0	0.04
GRIP1|CUFF.5575.1	hsa.let.7c.MIMAT0000064	12:66741031-66741053	3_UTR	M	-0.47	0	0
GRIP1|CUFF.5575.1	hsa.let.7c.MIMAT0000064	12:66741031-66741053	3_UTR	M	-0.47	0	0
GRIP1|CUFF.5575.1	hsa.let.7c.MIMAT0000064	12:66849310-66849332	CDS	M	-0.47	0	0
GRIP1|CUFF.5575.1	hsa.let.7c.MIMAT0000064	12:66741057-66741078	3_UTR	M	-0.47	0	0
GRIP1|CUFF.5575.1	hsa.let.7c.MIMAT0000064	12:66849263-66849283	CDS	M	-0.47	0	0
GRIP1|CUFF.5575.1	hsa.let.7c.MIMAT0000064	12:66859117-66859139	CDS	M	-0.47	0	0
GRIP1|CUFF.5575.1	hsa.let.7c.MIMAT0000064	12:66741057-66741078	3_UTR	M	-0.47	0	0
GRIP1|CUFF.5575.1	hsa.let.7c.MIMAT0000064	12:66859117-66859139	CDS	M	-0.47	0	0
GRIP1|CUFF.5575.1	hsa.let.7c.MIMAT0000064	12:66732322-66732344	3_UTR	M	-0.47	0	0
GRIP1|CUFF.5575.1	hsa.let.7c.MIMAT0000064	12:66734101-66734123	3_UTR	M	-0.47	0	0
GRIP1|CUFF.5575.1	hsa.let.7c.MIMAT0000064	12:66849310-66849332	CDS	M	-0.47	0	0
GRIP1|CUFF.5575.1	hsa.let.7c.MIMAT0000064	12:66735969-66735989	3_UTR	M	-0.47	0	0
GRIP1|CUFF.5575.1	hsa.let.7c.MIMAT0000064	12:66849263-66849283	CDS	M	-0.47	0	0
GRWD1|NM_031485	hsa.let.7c.MIMAT0000064	19:48961173-48961195	3_UTR	M	-0.32	0	0.02
GTF2A1|CUFF.13239.1	hsa.let.7c.MIMAT0000064	14:81663802-81663822	CDS	M	-0.3	0	0.03
GTF2A1|CUFF.13239.1	hsa.let.7c.MIMAT0000064	14:81663802-81663822	CDS	M	-0.3	0	0.03
GTF2B|NM_001514	hsa.let.7c.MIMAT0000064	1:89325833-89325855	CDS	M	-0.35	0	0.01
GTF3C1|NM_001520	hsa.let.7c.MIMAT0000064	16:27523070-27523092	CDS	M	-0.28	0	0.04
GTF3C1|NM_001520	hsa.let.7c.MIMAT0000064	16:27476820-27476842	CDS	M	-0.28	0	0.04
GTPBP1|NM_004286	hsa.let.7c.MIMAT0000064	22:39104875-39104896	CDS	M	-0.4	0	0
H2AFV|NM_012412	hsa.let.7c.MIMAT0000064	7:44868083-44868104	3_UTR	M	-0.3	0	0.02
H2AFV|NM_012412	hsa.let.7c.MIMAT0000064	7:44868083-44868104	3_UTR	M	-0.3	0	0.02
H2AFV|NM_012412	hsa.let.7c.MIMAT0000064	7:44869100-44869121	3_UTR	M	-0.3	0	0.02
H2AFV|NM_012412	hsa.let.7c.MIMAT0000064	7:44868083-44868104	3_UTR	M	-0.3	0	0.02
H2AFV|NM_012412	hsa.let.7c.MIMAT0000064	7:44868083-44868104	3_UTR	M	-0.3	0	0.02
H2AFV|NM_012412	hsa.let.7c.MIMAT0000064	7:44872449-44872471	3_UTR	M	-0.3	0	0.02
H2AFV|NM_012412	hsa.let.7c.MIMAT0000064	7:44869100-44869121	3_UTR	M	-0.3	0	0.02
H2AFV|NM_012412	hsa.let.7c.MIMAT0000064	7:44869100-44869121	3_UTR	M	-0.3	0	0.02
H2AFV|NM_012412	hsa.let.7c.MIMAT0000064	7:44869100-44869121	3_UTR	M	-0.3	0	0.02
H2AFV|NM_012412	hsa.let.7c.MIMAT0000064	7:44872449-44872471	3_UTR	M	-0.3	0	0.02
H2AFV|NM_012412	hsa.let.7c.MIMAT0000064	7:44872449-44872471	3_UTR	M	-0.3	0	0.02
HADH|NM_005327	hsa.let.7c.MIMAT0000064	4:108955971-108955992	3_UTR	M	-0.34	0	0.01
HADH|NM_005327	hsa.let.7c.MIMAT0000064	4:108955971-108955992	3_UTR	M	-0.34	0	0.01
HAUS5|NM_015302	hsa.let.7c.MIMAT0000064	19:36115426-36115447	3_UTR	M	-0.42	0	0
HAUS5|NM_015302	hsa.let.7c.MIMAT0000064	19:36115237-36115259	3_UTR	M	-0.42	0	0
HCFC1|NM_005334	hsa.let.7c.MIMAT0000064	X:153219926-153219947	CDS	M	-0.27	0	0.05
HDAC9|NM_001204146	hsa.let.7c.MIMAT0000064	7:18633636-18668977	CDS	M	-0.28	0	0.04
HDAC9|NM_001204146	hsa.let.7c.MIMAT0000064	7:18633636-18668977	CDS	M	-0.28	0	0.04
HDAC9|NM_001204146	hsa.let.7c.MIMAT0000064	7:18633636-18668977	CDS	M	-0.28	0	0.04
HDAC9|NM_001204146	hsa.let.7c.MIMAT0000064	7:18633636-18668977	CDS	M	-0.28	0	0.04
HDAC9|NM_001204146	hsa.let.7c.MIMAT0000064	7:18633636-18668977	CDS	M	-0.28	0	0.04
HDAC9|NM_001204146	hsa.let.7c.MIMAT0000064	7:18633636-18668977	CDS	M	-0.28	0	0.04
HDAC9|NM_001204146	hsa.let.7c.MIMAT0000064	7:18767307-18767328	CDS	M	-0.28	0	0.04
HDAC9|NM_001204146	hsa.let.7c.MIMAT0000064	7:18633636-18668977	CDS	M	-0.28	0	0.04
HDAC9|NM_001204146	hsa.let.7c.MIMAT0000064	7:18767307-18767328	CDS	M	-0.28	0	0.04
HDAC9|NM_001204146	hsa.let.7c.MIMAT0000064	7:18633636-18668977	CDS	M	-0.28	0	0.04
HDHD1|NM_012080	hsa.let.7c.MIMAT0000064	X:6967504-6967525	3_UTR	M	-0.33	0	0.01
HDHD1|NM_012080	hsa.let.7c.MIMAT0000064	X:6975647-6975667	3_UTR	M	-0.33	0	0.01
HDHD1|NM_012080	hsa.let.7c.MIMAT0000064	X:6967504-6967525	3_UTR	M	-0.33	0	0.01
HDHD1|NM_012080	hsa.let.7c.MIMAT0000064	X:6967504-6967525	3_UTR	M	-0.33	0	0.01
HDHD1|NM_012080	hsa.let.7c.MIMAT0000064	X:6975767-6975788	CDS	M	-0.33	0	0.01
HEATR2|NM_017802	hsa.let.7c.MIMAT0000064	7:810254-813704	CDS	M	-0.28	0	0.04
HEATR2|NM_017802	hsa.let.7c.MIMAT0000064	7:796624-801402	CDS	M	-0.28	0	0.04
HEATR2|NM_017802	hsa.let.7c.MIMAT0000064	7:810254-813704	CDS	M	-0.28	0	0.04
HEATR2|NM_017802	hsa.let.7c.MIMAT0000064	7:796494-796514	CDS	M	-0.28	0	0.04
HEATR2|NM_017802	hsa.let.7c.MIMAT0000064	7:796624-801402	CDS	M	-0.28	0	0.04
HECA|NM_016217	hsa.let.7c.MIMAT0000064	6:139499782-139499803	3_UTR	M	-0.35	0	0.01
HECA|NM_016217	hsa.let.7c.MIMAT0000064	6:139499941-139499963	3_UTR	M	-0.35	0	0.01
HECA|NM_016217	hsa.let.7c.MIMAT0000064	6:139495642-139495664	CDS	M	-0.35	0	0.01
HECW2|CUFF.16028.1	hsa.let.7c.MIMAT0000064	2:197171299-197171323	CDS	M	-0.33	0	0.01
HECW2|CUFF.16028.1	hsa.let.7c.MIMAT0000064	2:197182051-197182072	CDS	M	-0.33	0	0.01
HELLS|NM_018063	hsa.let.7c.MIMAT0000064	10:96367552-96367573	3_UTR	M	-0.35	0	0.01
HELLS|NM_018063	hsa.let.7c.MIMAT0000064	10:96370577-96370599	3_UTR	M	-0.35	0	0.01
HELLS|NM_018063	hsa.let.7c.MIMAT0000064	10:96372718-96372739	3_UTR	M	-0.35	0	0.01
HELLS|NM_018063	hsa.let.7c.MIMAT0000064	10:96371286-96371308	3_UTR	M	-0.35	0	0.01
HELLS|NM_018063	hsa.let.7c.MIMAT0000064	10:96363680-96363702	3_UTR	M	-0.35	0	0.01
HELLS|NM_018063	hsa.let.7c.MIMAT0000064	10:96365484-96365506	3_UTR	M	-0.35	0	0.01
HELLS|NM_018063	hsa.let.7c.MIMAT0000064	10:96368876-96368898	3_UTR	M	-0.35	0	0.01
HELLS|NM_018063	hsa.let.7c.MIMAT0000064	10:96350447-96350469	CDS	M	-0.35	0	0.01
HERPUD2|NM_022373	hsa.let.7c.MIMAT0000064	7:35675008-35675029	CDS	M	-0.36	0	0.01
HIC2|NM_015094	hsa.let.7c.MIMAT0000064	22:21801561-21801582	3_UTR	M	-0.32	0	0.02
HIC2|NM_015094	hsa.let.7c.MIMAT0000064	22:21802176-21802197	3_UTR	M	-0.32	0	0.02
HIC2|NM_015094	hsa.let.7c.MIMAT0000064	22:21805172-21805193	3_UTR	M	-0.32	0	0.02
HIC2|NM_015094	hsa.let.7c.MIMAT0000064	22:21799541-21799563	CDS	M	-0.32	0	0.02
HIC2|NM_015094	hsa.let.7c.MIMAT0000064	22:21801228-21801250	3_UTR	M	-0.32	0	0.02
HIST1H2BD|NM_021063	hsa.let.7c.MIMAT0000064	6:26171624-26171645	5_UTR	M	-0.28	0	0.04
HIST1H2BD|NM_021063	hsa.let.7c.MIMAT0000064	6:26173324-26173345	3_UTR	M	-0.28	0	0.04
HIST1H2BD|NM_021063	hsa.let.7c.MIMAT0000064	6:26174078-26174100	3_UTR	M	-0.28	0	0.04
HIST1H2BD|NM_021063	hsa.let.7c.MIMAT0000064	6:26174053-26174074	3_UTR	M	-0.28	0	0.04
HIST2H2BF|NM_001024599	hsa.let.7c.MIMAT0000064	1:149754506-149754527	3_UTR	M	-0.32	0	0.02
HJURP|NM_018410	hsa.let.7c.MIMAT0000064	2:234745832-234745854	3_UTR	M	-0.29	0	0.04
HMGB3|NM_005342	hsa.let.7c.MIMAT0000064	X:150159049-150159070	3_UTR	M	-0.47	0	0
HMGXB3|NM_014983	hsa.let.7c.MIMAT0000064	5:149386052-149386073	CDS	M	-0.35	0	0.01
HMGXB3|NM_014983	hsa.let.7c.MIMAT0000064	5:149431543-149431567	CDS	M	-0.35	0	0.01
HN1|NM_016185	hsa.let.7c.MIMAT0000064	17:73150505-73150525	5_UTR	M	-0.3	0	0.03
HN1|NM_016185	hsa.let.7c.MIMAT0000064	17:73150505-73150525	5_UTR	M	-0.3	0	0.03
HN1|NM_016185	hsa.let.7c.MIMAT0000064	17:73150505-73150525	5_UTR	M	-0.3	0	0.03
HNRNPA1L2|NM_001011725	hsa.let.7c.MIMAT0000064	13:53191702-53191724	5_UTR	M	-0.31	0	0.02
HNRNPA1L2|NM_001011725	hsa.let.7c.MIMAT0000064	13:53191702-53191724	5_UTR	M	-0.31	0	0.02
HS2ST1|NM_012262	hsa.let.7c.MIMAT0000064	1:87571682-87571706	3_UTR	M	-0.35	0	0.01
HSPA8|NM_006597	hsa.let.7c.MIMAT0000064	11:122929797-122929821	CDS	M	-0.3	0	0.03
HSPA8|NM_006597	hsa.let.7c.MIMAT0000064	11:122929797-122929821	CDS	M	-0.3	0	0.03
HUS1|NM_004507	hsa.let.7c.MIMAT0000064	7:48003403-48003425	3_UTR	M	-0.31	0	0.02
HUS1|NM_004507	hsa.let.7c.MIMAT0000064	7:48002218-48002240	3_UTR	M	-0.31	0	0.02
HUS1|NM_004507	hsa.let.7c.MIMAT0000064	7:48000983-48001003	3_UTR	M	-0.31	0	0.02
HUS1|NM_004507	hsa.let.7c.MIMAT0000064	7:48001267-48001289	3_UTR	M	-0.31	0	0.02
HUS1|NM_004507	hsa.let.7c.MIMAT0000064	7:48001267-48001289	3_UTR	M	-0.31	0	0.02
HUS1|NM_004507	hsa.let.7c.MIMAT0000064	7:48003403-48003425	3_UTR	M	-0.31	0	0.02
HUS1|NM_004507	hsa.let.7c.MIMAT0000064	7:48002218-48002240	3_UTR	M	-0.31	0	0.02
HUS1|NM_004507	hsa.let.7c.MIMAT0000064	7:48000983-48001003	3_UTR	M	-0.31	0	0.02
HUS1|NM_004507	hsa.let.7c.MIMAT0000064	7:48001132-48001154	3_UTR	M	-0.31	0	0.02
HUS1|NM_004507	hsa.let.7c.MIMAT0000064	7:48001132-48001154	3_UTR	M	-0.31	0	0.02
IBA57|NM_001010867	hsa.let.7c.MIMAT0000064	1:228365796-228365816	3_UTR	M	-0.37	0	0.01
IBA57|NM_001010867	hsa.let.7c.MIMAT0000064	1:228365261-228365282	3_UTR	M	-0.37	0	0.01
IBA57|NM_001010867	hsa.let.7c.MIMAT0000064	1:228363031-228363052	CDS	M	-0.37	0	0.01
IBA57|NM_001010867	hsa.let.7c.MIMAT0000064	1:228368443-228368465	3_UTR	M	-0.37	0	0.01
ICOSLG|NM_015259	hsa.let.7c.MIMAT0000064	21:45645602-45645623	3_UTR	M	-0.3	0	0.03
ICOSLG|NM_015259	hsa.let.7c.MIMAT0000064	21:45645638-45645659	3_UTR	M	-0.3	0	0.03
IDE|CUFF.3014.3	hsa.let.7c.MIMAT0000064	10:94234655-94234676	CDS	M	-0.38	0	0
IDE|CUFF.3014.3	hsa.let.7c.MIMAT0000064	10:94211929-94211950	3_UTR	M	-0.38	0	0
IDE|CUFF.3014.3	hsa.let.7c.MIMAT0000064	10:94234655-94234676	CDS	M	-0.38	0	0
IDE|CUFF.3014.3	hsa.let.7c.MIMAT0000064	10:94223671-94223693	CDS	M	-0.38	0	0
IDE|CUFF.3014.3	hsa.let.7c.MIMAT0000064	10:94211929-94211950	3_UTR	M	-0.38	0	0
IDE|CUFF.3014.3	hsa.let.7c.MIMAT0000064	10:94223671-94223693	CDS	M	-0.38	0	0
IER2|NM_004907	hsa.let.7c.MIMAT0000064	19:13264125-13264145	CDS	M	-0.29	0	0.03
IFT20|CUFF.16253.2	hsa.let.7c.MIMAT0000064	17:26657188-26657209	CDS	M	-0.27	0	0.05
IKZF5|NM_022466	hsa.let.7c.MIMAT0000064	10:124753919-124753940	CDS	M	-0.28	0	0.04
IL15RA|NM_001243539	hsa.let.7c.MIMAT0000064	10:5998349-5998370	3_UTR	M	-0.31	0	0.02
IL15RA|NM_001243539	hsa.let.7c.MIMAT0000064	10:5998349-5998370	CDS	M	-0.31	0	0.02
IL15RA|NM_001243539	hsa.let.7c.MIMAT0000064	10:5993691-5993710	3_UTR	M	-0.31	0	0.02
IL15RA|NM_001243539	hsa.let.7c.MIMAT0000064	10:5998349-5998370	CDS	M	-0.31	0	0.02
IL28RA|NM_170743	hsa.let.7c.MIMAT0000064	1:24486045-24486067	CDS	M	-0.49	0	0
IL28RA|NM_170743	hsa.let.7c.MIMAT0000064	1:24482716-24482736	3_UTR	M	-0.49	0	0
IL28RA|NM_170743	hsa.let.7c.MIMAT0000064	1:24482693-24482715	3_UTR	M	-0.49	0	0
IL28RA|NM_170743	hsa.let.7c.MIMAT0000064	1:24482716-24482736	3_UTR	M	-0.49	0	0
IL28RA|NM_170743	hsa.let.7c.MIMAT0000064	1:24482716-24482736	3_UTR	M	-0.49	0	0
IL28RA|NM_170743	hsa.let.7c.MIMAT0000064	1:24486045-24486067	CDS	M	-0.49	0	0
IL28RA|NM_170743	hsa.let.7c.MIMAT0000064	1:24486045-24486067	CDS	M	-0.49	0	0
IL28RA|NM_170743	hsa.let.7c.MIMAT0000064	1:24482693-24482715	3_UTR	M	-0.49	0	0
IL28RA|NM_170743	hsa.let.7c.MIMAT0000064	1:24482693-24482715	3_UTR	M	-0.49	0	0
INCENP|NM_020238	hsa.let.7c.MIMAT0000064	11:61898028-61898049	CDS	M	-0.33	0	0.01
INCENP|NM_020238	hsa.let.7c.MIMAT0000064	11:61898028-61898049	CDS	M	-0.33	0	0.01
INF2|NM_022489	hsa.let.7c.MIMAT0000064	14:105176004-105176023	CDS	M	-0.31	0	0.02
INF2|NM_022489	hsa.let.7c.MIMAT0000064	14:105176004-105176023	CDS	M	-0.31	0	0.02
INF2|NM_001031714	hsa.let.7c.MIMAT0000064	14:105176004-105176023	CDS	M	-0.31	0	0.02
INF2|NM_001031714	hsa.let.7c.MIMAT0000064	14:105176004-105176023	CDS	M	-0.31	0	0.02
INO80C|NM_194281	hsa.let.7c.MIMAT0000064	18:33058308-33059281	CDS	M	-0.32	0	0.02
INO80C|NM_194281	hsa.let.7c.MIMAT0000064	18:33058308-33059281	CDS	M	-0.32	0	0.02
INO80C|NM_194281	hsa.let.7c.MIMAT0000064	18:33058308-33059281	CDS	M	-0.32	0	0.02
INO80C|NM_194281	hsa.let.7c.MIMAT0000064	18:33058308-33059281	CDS	M	-0.32	0	0.02
INTS1|NM_001080453	hsa.let.7c.MIMAT0000064	7:1516512-1516532	CDS	M	-0.28	0	0.04
INTS12|NM_001142471	hsa.let.7c.MIMAT0000064	4:106604307-106604328	CDS	M	-0.29	0	0.04
INTS12|NM_001142471	hsa.let.7c.MIMAT0000064	4:106604307-106604328	CDS	M	-0.29	0	0.04
INTS4|NM_033547	hsa.let.7c.MIMAT0000064	11:77632421-77632443	CDS	M	-0.3	0	0.03
INTS4|NM_033547	hsa.let.7c.MIMAT0000064	11:77702256-77702275	CDS	M	-0.3	0	0.03
IPO9|NM_018085	hsa.let.7c.MIMAT0000064	1:201851923-201851947	3_UTR	M	-0.29	0	0.03
IQGAP3|NM_178229	hsa.let.7c.MIMAT0000064	1:156496240-156496260	3_UTR	M	-0.36	0	0.01
IQGAP3|NM_178229	hsa.let.7c.MIMAT0000064	1:156518223-156518244	CDS	M	-0.36	0	0.01
IQGAP3|NM_178229	hsa.let.7c.MIMAT0000064	1:156532418-156532438	CDS	M	-0.36	0	0.01
IQGAP3|NM_178229	hsa.let.7c.MIMAT0000064	1:156495847-156495871	3_UTR	M	-0.36	0	0.01
IQGAP3|NM_178229	hsa.let.7c.MIMAT0000064	1:156509635-156509656	CDS	M	-0.36	0	0.01
IRAK2|NM_001570	hsa.let.7c.MIMAT0000064	3:10284789-10284810	3_UTR	M	-0.31	0	0.02
ISYNA1|NM_016368	hsa.let.7c.MIMAT0000064	19:18545663-18545682	3_UTR	M	-0.32	0	0.02
ISYNA1|NM_016368	hsa.let.7c.MIMAT0000064	19:18545663-18545682	3_UTR	M	-0.32	0	0.02
ISYNA1|NM_016368	hsa.let.7c.MIMAT0000064	19:18545663-18545682	3_UTR	M	-0.32	0	0.02
ISYNA1|NM_016368	hsa.let.7c.MIMAT0000064	19:18545663-18545682	3_UTR	M	-0.32	0	0.02
ISYNA1|NM_016368	hsa.let.7c.MIMAT0000064	19:18545663-18545682	3_UTR	M	-0.32	0	0.02
ITGB8|CUFF.35762.2	hsa.let.7c.MIMAT0000064	7:20454565-20454583	3_UTR	M	-0.27	0	0.05
ITGB8|CUFF.35762.2	hsa.let.7c.MIMAT0000064	7:20450873-20450895	3_UTR	M	-0.27	0	0.05
ITGB8|CUFF.35762.2	hsa.let.7c.MIMAT0000064	7:20451213-20451233	3_UTR	M	-0.27	0	0.05
ITGB8|CUFF.35762.2	hsa.let.7c.MIMAT0000064	7:20450848-20450869	3_UTR	M	-0.27	0	0.05
ITGB8|CUFF.35762.1	hsa.let.7c.MIMAT0000064	7:20454565-20454583	3_UTR	M	-0.29	0	0.04
ITGB8|CUFF.35762.1	hsa.let.7c.MIMAT0000064	7:20450873-20450895	3_UTR	M	-0.29	0	0.04
ITGB8|CUFF.35762.1	hsa.let.7c.MIMAT0000064	7:20451213-20451233	3_UTR	M	-0.29	0	0.04
ITGB8|CUFF.35762.1	hsa.let.7c.MIMAT0000064	7:20450848-20450869	3_UTR	M	-0.29	0	0.04
ITK|CUFF.27404.2	hsa.let.7c.MIMAT0000064	5:156680309-156680331	3_UTR	M	-0.28	0	0.04
ITK|CUFF.27404.2	hsa.let.7c.MIMAT0000064	5:156607881-156607902	5_UTR	M	-0.28	0	0.04
ITK|CUFF.27404.2	hsa.let.7c.MIMAT0000064	5:156636004-156638319	CDS	M	-0.28	0	0.04
ITK|CUFF.27404.2	hsa.let.7c.MIMAT0000064	5:156636004-156638319	CDS	M	-0.28	0	0.04
ITPKB|NM_002221	hsa.let.7c.MIMAT0000064	1:226822434-226822455	CDS	M	-0.34	0	0.01
ITSN2|NM_019595	hsa.let.7c.MIMAT0000064	2:24524858-24524882	CDS	M	-0.31	0	0.02
ITSN2|NM_019595	hsa.let.7c.MIMAT0000064	2:24484441-24484462	CDS	M	-0.31	0	0.02
ITSN2|NM_019595	hsa.let.7c.MIMAT0000064	2:24484441-24484462	CDS	M	-0.31	0	0.02
ITSN2|NM_019595	hsa.let.7c.MIMAT0000064	2:24477258-24477280	CDS	M	-0.31	0	0.02
ITSN2|NM_019595	hsa.let.7c.MIMAT0000064	2:24484441-24484462	CDS	M	-0.31	0	0.02
ITSN2|NM_019595	hsa.let.7c.MIMAT0000064	2:24524858-24524882	CDS	M	-0.31	0	0.02
ITSN2|NM_019595	hsa.let.7c.MIMAT0000064	2:24538065-24538086	CDS	M	-0.31	0	0.02
ITSN2|NM_019595	hsa.let.7c.MIMAT0000064	2:24538065-24538086	CDS	M	-0.31	0	0.02
ITSN2|NM_019595	hsa.let.7c.MIMAT0000064	2:24524858-24524882	CDS	M	-0.31	0	0.02
ITSN2|NM_019595	hsa.let.7c.MIMAT0000064	2:24477258-24477280	CDS	M	-0.31	0	0.02
ITSN2|NM_019595	hsa.let.7c.MIMAT0000064	2:24538065-24538086	CDS	M	-0.31	0	0.02
ITSN2|NM_019595	hsa.let.7c.MIMAT0000064	2:24477258-24477280	CDS	M	-0.31	0	0.02
JMY|NM_152405	hsa.let.7c.MIMAT0000064	5:78610311-78610333	CDS	M	-0.27	0	0.05
JMY|NM_152405	hsa.let.7c.MIMAT0000064	5:78596656-78596675	CDS	M	-0.27	0	0.05
JMY|NM_152405	hsa.let.7c.MIMAT0000064	5:78619847-78619868	3_UTR	M	-0.27	0	0.05
KANSL2|NM_017822	hsa.let.7c.MIMAT0000064	12:49047724-49047747	3_UTR	M	-0.28	0	0.04
KAT5|NM_182709	hsa.let.7c.MIMAT0000064	11:65482156-65482176	CDS	M	-0.28	0	0.04
KAT5|NM_182709	hsa.let.7c.MIMAT0000064	11:65484388-65484412	CDS	M	-0.28	0	0.04
KAT5|NM_182709	hsa.let.7c.MIMAT0000064	11:65482156-65482176	CDS	M	-0.28	0	0.04
KAT5|NM_182709	hsa.let.7c.MIMAT0000064	11:65484388-65484412	CDS	M	-0.28	0	0.04
KAT5|NM_182709	hsa.let.7c.MIMAT0000064	11:65484388-65484412	CDS	M	-0.28	0	0.04
KAT5|NM_182709	hsa.let.7c.MIMAT0000064	11:65482156-65482176	CDS	M	-0.28	0	0.04
KAT5|NM_182709	hsa.let.7c.MIMAT0000064	11:65482156-65482176	CDS	M	-0.28	0	0.04
KAT5|NM_182709	hsa.let.7c.MIMAT0000064	11:65484388-65484412	CDS	M	-0.28	0	0.04
KAT7|NM_007067	hsa.let.7c.MIMAT0000064	17:47906087-47906109	3_UTR	M	-0.29	0	0.04
KAT7|NM_007067	hsa.let.7c.MIMAT0000064	17:47906087-47906109	3_UTR	M	-0.29	0	0.04
KAT7|NM_007067	hsa.let.7c.MIMAT0000064	17:47906087-47906109	3_UTR	M	-0.29	0	0.04
KAT7|NM_007067	hsa.let.7c.MIMAT0000064	17:47906087-47906109	3_UTR	M	-0.29	0	0.04
KAT7|NM_007067	hsa.let.7c.MIMAT0000064	17:47906087-47906109	3_UTR	M	-0.29	0	0.04
KATNAL1|NM_001014380	hsa.let.7c.MIMAT0000064	13:30781830-30781851	3_UTR	M	-0.3	0	0.03
KATNAL1|NM_001014380	hsa.let.7c.MIMAT0000064	13:30780344-30780365	3_UTR	M	-0.3	0	0.03
KATNAL1|NM_001014380	hsa.let.7c.MIMAT0000064	13:30780318-30780339	3_UTR	M	-0.3	0	0.03
KATNAL1|NM_001014380	hsa.let.7c.MIMAT0000064	13:30777527-30777554	3_UTR	M	-0.3	0	0.03
KATNAL1|NM_001014380	hsa.let.7c.MIMAT0000064	13:30777527-30777554	3_UTR	M	-0.3	0	0.03
KATNAL1|NM_001014380	hsa.let.7c.MIMAT0000064	13:30780344-30780365	3_UTR	M	-0.3	0	0.03
KATNAL1|NM_001014380	hsa.let.7c.MIMAT0000064	13:30780318-30780339	3_UTR	M	-0.3	0	0.03
KATNAL1|NM_001014380	hsa.let.7c.MIMAT0000064	13:30781830-30781851	3_UTR	M	-0.3	0	0.03
KATNAL1|NM_001014380	hsa.let.7c.MIMAT0000064	13:30778993-30779013	3_UTR	M	-0.3	0	0.03
KATNAL1|NM_001014380	hsa.let.7c.MIMAT0000064	13:30778993-30779013	3_UTR	M	-0.3	0	0.03
KCNQ5|NM_001160130	hsa.let.7c.MIMAT0000064	6:73906736-73906758	3_UTR	M	-0.27	0	0.05
KCNQ5|NM_001160130	hsa.let.7c.MIMAT0000064	6:73906736-73906758	3_UTR	M	-0.27	0	0.05
KCNQ5|NM_001160130	hsa.let.7c.MIMAT0000064	6:73906736-73906758	3_UTR	M	-0.27	0	0.05
KCNQ5|NM_001160130	hsa.let.7c.MIMAT0000064	6:73906736-73906758	3_UTR	M	-0.27	0	0.05
KCNQ5|NM_001160130	hsa.let.7c.MIMAT0000064	6:73906736-73906758	3_UTR	M	-0.27	0	0.05
KCTD1|CUFF.19904.1	hsa.let.7c.MIMAT0000064	18:24127783-24127802	5_UTR	M	-0.27	0	0.05
KCTD1|CUFF.19904.1	hsa.let.7c.MIMAT0000064	18:24126768-24126789	5_UTR	M	-0.27	0	0.05
KCTD13|NM_178863	hsa.let.7c.MIMAT0000064	16:29917775-29917796	3_UTR	M	-0.29	0	0.03
KCTD13|NM_178863	hsa.let.7c.MIMAT0000064	16:29934549-29934570	CDS	M	-0.29	0	0.03
KDM1A|NM_015013	hsa.let.7c.MIMAT0000064	1:23409791-23409811	CDS	M	-0.37	0	0.01
KDM1A|NM_015013	hsa.let.7c.MIMAT0000064	1:23409791-23409811	CDS	M	-0.37	0	0.01
KDM2A|NM_001256405	hsa.let.7c.MIMAT0000064	11:67013563-67013585	CDS	M	-0.32	0	0.02
KDM2A|NM_001256405	hsa.let.7c.MIMAT0000064	11:67012749-67012770	CDS	M	-0.32	0	0.02
KDM2A|NM_001256405	hsa.let.7c.MIMAT0000064	11:67018196-67018217	CDS	M	-0.32	0	0.02
KDM2A|NM_001256405	hsa.let.7c.MIMAT0000064	11:67012749-67012770	CDS	M	-0.32	0	0.02
KDM2A|NM_001256405	hsa.let.7c.MIMAT0000064	11:67013563-67013585	CDS	M	-0.32	0	0.02
KDM2A|NM_001256405	hsa.let.7c.MIMAT0000064	11:67013563-67013585	CDS	M	-0.32	0	0.02
KDM2A|NM_001256405	hsa.let.7c.MIMAT0000064	11:67012749-67012770	CDS	M	-0.32	0	0.02
KDM2A|NM_001256405	hsa.let.7c.MIMAT0000064	11:67018196-67018217	CDS	M	-0.32	0	0.02
KDM4B|NM_015015	hsa.let.7c.MIMAT0000064	19:5047635-5047658	CDS	M	-0.3	0	0.03
KDM4C|CUFF.39851.2	hsa.let.7c.MIMAT0000064	9:6984170-6984190	CDS	M	-0.28	0	0.04
KDM4C|CUFF.39851.2	hsa.let.7c.MIMAT0000064	9:6984170-6984190	CDS	M	-0.28	0	0.04
KDM4C|CUFF.39851.2	hsa.let.7c.MIMAT0000064	9:6984170-6984190	CDS	M	-0.28	0	0.04
KDM4C|CUFF.39851.2	hsa.let.7c.MIMAT0000064	9:7170311-7170331	3_UTR	M	-0.28	0	0.04
KDM4C|CUFF.39851.2	hsa.let.7c.MIMAT0000064	9:6984170-6984190	CDS	M	-0.28	0	0.04
KDM4C|NM_015061	hsa.let.7c.MIMAT0000064	9:6984170-6984190	CDS	M	-0.31	0	0.02
KDM4C|NM_015061	hsa.let.7c.MIMAT0000064	9:6984170-6984190	CDS	M	-0.31	0	0.02
KDM4C|NM_015061	hsa.let.7c.MIMAT0000064	9:6984170-6984190	CDS	M	-0.31	0	0.02
KDM4C|NM_015061	hsa.let.7c.MIMAT0000064	9:7170311-7170331	3_UTR	M	-0.31	0	0.02
KDM4C|NM_015061	hsa.let.7c.MIMAT0000064	9:6984170-6984190	CDS	M	-0.31	0	0.02
KHDRBS1|NM_006559	hsa.let.7c.MIMAT0000064	1:32479259-32479280	5_UTR	M	-0.3	0	0.03
KIAA0922|NM_001131007	hsa.let.7c.MIMAT0000064	4:154507376-154507395	CDS	M	-0.33	0	0.01
KIAA0922|NM_001131007	hsa.let.7c.MIMAT0000064	4:154513668-154513688	CDS	M	-0.33	0	0.01
KIAA0922|NM_001131007	hsa.let.7c.MIMAT0000064	4:154513668-154513688	CDS	M	-0.33	0	0.01
KIAA0922|NM_001131007	hsa.let.7c.MIMAT0000064	4:154507376-154507395	CDS	M	-0.33	0	0.01
KIAA0922|NM_001131007	hsa.let.7c.MIMAT0000064	4:154504762-154504784	CDS	M	-0.33	0	0.01
KIAA0922|NM_001131007	hsa.let.7c.MIMAT0000064	4:154556712-154557462	CDS	M	-0.33	0	0.01
KIAA0922|NM_001131007	hsa.let.7c.MIMAT0000064	4:154556712-154557462	CDS	M	-0.33	0	0.01
KIAA0922|NM_001131007	hsa.let.7c.MIMAT0000064	4:154556712-154557462	CDS	M	-0.33	0	0.01
KIAA0922|NM_001131007	hsa.let.7c.MIMAT0000064	4:154556712-154557462	CDS	M	-0.33	0	0.01
KIAA0922|NM_001131007	hsa.let.7c.MIMAT0000064	4:154504762-154504784	CDS	M	-0.33	0	0.01
KIAA1161|CUFF.43282.1	hsa.let.7c.MIMAT0000064	9:34366754-34366775	3_UTR	M	-0.33	0	0.01
KIF11|NM_004523	hsa.let.7c.MIMAT0000064	10:94413510-94413531	CDS	M	-0.36	0	0.01
KIF20A|NM_005733	hsa.let.7c.MIMAT0000064	5:137515496-137515516	CDS	M	-0.45	0	0
KIF20B|NM_016195	hsa.let.7c.MIMAT0000064	10:91528608-91528629	CDS	M	-0.28	0	0.05
KIF22|NM_007317	hsa.let.7c.MIMAT0000064	16:29811338-29811358	CDS	M	-0.34	0	0.01
KIF22|NM_007317	hsa.let.7c.MIMAT0000064	16:29811338-29811358	CDS	M	-0.34	0	0.01
KIF22|NM_007317	hsa.let.7c.MIMAT0000064	16:29811338-29811358	CDS	M	-0.34	0	0.01
KIF4A|NM_012310	hsa.let.7c.MIMAT0000064	X:69595156-69595177	CDS	M	-0.39	0	0
KIF4A|NM_012310	hsa.let.7c.MIMAT0000064	X:69626152-69626173	CDS	M	-0.39	0	0
KIFC1|NM_002263	hsa.let.7c.MIMAT0000064	6:33359429-33359450	5_UTR	M	-0.4	0	0
KIR3DX1|NR_026716	hsa.let.7c.MIMAT0000064	19:55054830-55054851	3_UTR	M	-0.28	0	0.04
KLF10|NM_005655	hsa.let.7c.MIMAT0000064	8:103662382-103662406	CDS	M	-0.3	0	0.03
KLF10|NM_005655	hsa.let.7c.MIMAT0000064	8:103662382-103662406	CDS	M	-0.3	0	0.03
KLF12|NM_007249	hsa.let.7c.MIMAT0000064	13:74263027-74263048	3_UTR	M	-0.35	0	0.01
KLF12|NM_007249	hsa.let.7c.MIMAT0000064	13:74420310-74420331	CDS	M	-0.35	0	0.01
KLF12|NM_007249	hsa.let.7c.MIMAT0000064	13:74267423-74267443	3_UTR	M	-0.35	0	0.01
KLF4|NM_004235	hsa.let.7c.MIMAT0000064	9:110250397-110250425	CDS	M	-0.28	0	0.04
KLF6|NM_001300	hsa.let.7c.MIMAT0000064	10:3827140-3827161	CDS	M	-0.29	0	0.03
KLF6|NM_001300	hsa.let.7c.MIMAT0000064	10:3827140-3827161	CDS	M	-0.29	0	0.03
KLF6|NM_001300	hsa.let.7c.MIMAT0000064	10:3827140-3827161	CDS	M	-0.29	0	0.03
KLF6|NM_001300	hsa.let.7c.MIMAT0000064	10:3827140-3827161	CDS	M	-0.29	0	0.03
KLHL24|NM_017644	hsa.let.7c.MIMAT0000064	3:183400689-183400709	3_UTR	M	-0.33	0	0.01
KLHL26|NM_018316	hsa.let.7c.MIMAT0000064	19:18781612-18781634	3_UTR	M	-0.42	0	0
KLHL26|NM_018316	hsa.let.7c.MIMAT0000064	19:18781587-18781608	3_UTR	M	-0.42	0	0
KLHL26|NM_018316	hsa.let.7c.MIMAT0000064	19:18775232-18775252	CDS	M	-0.42	0	0
KLHL26|NM_018316	hsa.let.7c.MIMAT0000064	19:18780386-18780411	3_UTR	M	-0.42	0	0
KLHL29|NM_052920	hsa.let.7c.MIMAT0000064	2:23932725-23932747	3_UTR	M	-0.33	0	0.01
KLHL29|NM_052920	hsa.let.7c.MIMAT0000064	2:23929755-23929776	3_UTR	M	-0.33	0	0.01
KLHL29|NM_052920	hsa.let.7c.MIMAT0000064	2:23918980-23919000	CDS	M	-0.33	0	0.01
KLHL29|NM_052920	hsa.let.7c.MIMAT0000064	2:23932007-23932029	3_UTR	M	-0.33	0	0.01
KLHL29|NM_052920	hsa.let.7c.MIMAT0000064	2:23865550-23865571	CDS	M	-0.33	0	0.01
KLHL29|NM_052920	hsa.let.7c.MIMAT0000064	2:23918528-23918550	CDS	M	-0.33	0	0.01
KLHL6|NM_130446	hsa.let.7c.MIMAT0000064	3:183209511-183209532	3_UTR	M	-0.36	0	0.01
KLHL7|NM_001172428	hsa.let.7c.MIMAT0000064	7:23191692-23191713	CDS	M	-0.4	0	0
KLHL7|NM_001172428	hsa.let.7c.MIMAT0000064	7:23191692-23191713	CDS	M	-0.4	0	0
KLHL7|NM_001172428	hsa.let.7c.MIMAT0000064	7:23191692-23191713	CDS	M	-0.4	0	0
KPNA2|NM_002266	hsa.let.7c.MIMAT0000064	17:66039363-66039384	CDS	M	-0.35	0	0.01
KPNA2|NM_002266	hsa.let.7c.MIMAT0000064	17:66042637-66042658	CDS	M	-0.35	0	0.01
LACE1|CUFF.38026.1	hsa.let.7c.MIMAT0000064	6:108768479-108798069	CDS	M	-0.29	0	0.03
LACE1|CUFF.38026.1	hsa.let.7c.MIMAT0000064	6:108768479-108798069	CDS	M	-0.29	0	0.03
LAPTM5|NM_006762	hsa.let.7c.MIMAT0000064	1:31210537-31211802	CDS	M	-0.3	0	0.03
LAPTM5|NM_006762	hsa.let.7c.MIMAT0000064	1:31215309-31215327	CDS	M	-0.3	0	0.03
LAPTM5|NM_006762	hsa.let.7c.MIMAT0000064	1:31210537-31211802	CDS	M	-0.3	0	0.03
LAPTM5|NM_006762	hsa.let.7c.MIMAT0000064	1:31212679-31212700	CDS	M	-0.3	0	0.03
LARGE|NM_004737	hsa.let.7c.MIMAT0000064	22:33733712-33733732	CDS	M	-0.29	0	0.04
LARGE|NM_004737	hsa.let.7c.MIMAT0000064	22:33733712-33733732	CDS	M	-0.29	0	0.04
LARGE|NM_004737	hsa.let.7c.MIMAT0000064	22:33669709-33669730	3_UTR	M	-0.29	0	0.04
LARGE|NM_004737	hsa.let.7c.MIMAT0000064	22:33669709-33669730	3_UTR	M	-0.29	0	0.04
LCE3D|NM_032563	hsa.let.7c.MIMAT0000064	1:152552318-152552339	CDS	M	-0.43	0	0
LCLAT1|NM_001002257	hsa.let.7c.MIMAT0000064	2:30756107-30756129	CDS	M	-0.31	0	0.02
LCLAT1|NM_001002257	hsa.let.7c.MIMAT0000064	2:30756107-30756129	CDS	M	-0.31	0	0.02
LCLAT1|NM_001002257	hsa.let.7c.MIMAT0000064	2:30785016-30785037	CDS	M	-0.31	0	0.02
LCLAT1|NM_001002257	hsa.let.7c.MIMAT0000064	2:30785016-30785037	CDS	M	-0.31	0	0.02
LCMT1|NM_016309	hsa.let.7c.MIMAT0000064	16:25182090-25182111	CDS	M	-0.31	0	0.02
LCMT1|NM_016309	hsa.let.7c.MIMAT0000064	16:25182090-25182111	CDS	M	-0.31	0	0.02
LIG1|NM_000234	hsa.let.7c.MIMAT0000064	19:48630542-48630565	CDS	M	-0.33	0	0.01
LIG1|NM_000234	hsa.let.7c.MIMAT0000064	19:48643315-48643333	CDS	M	-0.33	0	0.01
LIMK2|NM_005569	hsa.let.7c.MIMAT0000064	22:31674547-31674570	3_UTR	M	-0.36	0	0.01
LIMK2|NM_005569	hsa.let.7c.MIMAT0000064	22:31676984-31677006	3_UTR	M	-0.36	0	0.01
LIMK2|NM_005569	hsa.let.7c.MIMAT0000064	22:31675512-31675532	3_UTR	M	-0.36	0	0.01
LIMK2|NM_005569	hsa.let.7c.MIMAT0000064	22:31674547-31674570	3_UTR	M	-0.36	0	0.01
LIMK2|NM_005569	hsa.let.7c.MIMAT0000064	22:31675512-31675532	3_UTR	M	-0.36	0	0.01
LIMS2|CUFF.25353.7	hsa.let.7c.MIMAT0000064	2:128439108-128439128	5_UTR	M	-0.43	0	0
LIN9|NM_173083	hsa.let.7c.MIMAT0000064	1:226415588-226415610	3_UTR	M	-0.28	0	0.04
LIN9|NM_173083	hsa.let.7c.MIMAT0000064	1:226413345-226413369	3_UTR	M	-0.28	0	0.04
LIN9|NM_173083	hsa.let.7c.MIMAT0000064	1:226497088-226497109	CDS	M	-0.28	0	0.04
LIN9|NM_173083	hsa.let.7c.MIMAT0000064	1:226416093-226416115	3_UTR	M	-0.28	0	0.04
LINC00265|NR_026999	hsa.let.7c.MIMAT0000064	7:39832608-39832629	5_UTR	M	-0.28	0	0.04
LINC00265|NR_026999	hsa.let.7c.MIMAT0000064	7:39828157-39828178	5_UTR	M	-0.28	0	0.04
LINC00265|NR_026999	hsa.let.7c.MIMAT0000064	7:39831953-39831973	5_UTR	M	-0.28	0	0.04
LINC00265|NR_026999	hsa.let.7c.MIMAT0000064	7:39831239-39831353	5_UTR	M	-0.28	0	0.04
LINC00265|NR_026999	hsa.let.7c.MIMAT0000064	7:39831422-39831448	5_UTR	M	-0.28	0	0.04
LINC00265|NR_026999	hsa.let.7c.MIMAT0000064	7:39831458-39831480	5_UTR	M	-0.28	0	0.04
LINC00265|NR_026999	hsa.let.7c.MIMAT0000064	7:39773583-39773603	5_UTR	M	-0.28	0	0.04
LINC00265|NR_026999	hsa.let.7c.MIMAT0000064	7:39820878-39820899	5_UTR	M	-0.28	0	0.04
LINC00265|NR_026999	hsa.let.7c.MIMAT0000064	7:39831921-39831942	5_UTR	M	-0.28	0	0.04
LINC00265|NR_026999	hsa.let.7c.MIMAT0000064	7:39831239-39831353	5_UTR	M	-0.28	0	0.04
LINC00265|NR_026999	hsa.let.7c.MIMAT0000064	7:39832019-39832042	5_UTR	M	-0.28	0	0.04
LINC00265|NR_026999	hsa.let.7c.MIMAT0000064	7:39833898-39833919	3_UTR	M	-0.28	0	0.04
LINC00487|NR_038369	hsa.let.7c.MIMAT0000064	2:6872062-6872081	3_UTR	M	-0.29	0	0.03
LIPT2|NM_001144869	hsa.let.7c.MIMAT0000064	11:74205199-74205221	5_UTR	M	-0.29	0	0.03
LIPT2|NM_001144869	hsa.let.7c.MIMAT0000064	11:74202991-74203013	3_UTR	M	-0.29	0	0.03
LNPEP|NM_175920	hsa.let.7c.MIMAT0000064	5:96369873-96369894	3_UTR	M	-0.29	0	0.04
LNPEP|NM_175920	hsa.let.7c.MIMAT0000064	5:96369873-96369894	3_UTR	M	-0.29	0	0.04
LOC100130298|NR_034003	hsa.let.7c.MIMAT0000064	8:61876568-61876589	3_UTR	M	-0.28	0	0.04
LOC100130298|NR_034003	hsa.let.7c.MIMAT0000064	8:61878725-61878745	5_UTR	M	-0.28	0	0.04
LOC100130298|NR_034003	hsa.let.7c.MIMAT0000064	8:61875516-61875538	3_UTR	M	-0.28	0	0.04
LOC100130298|NR_034003	hsa.let.7c.MIMAT0000064	8:61875542-61875563	3_UTR	M	-0.28	0	0.04
LOC100130298|NR_034003	hsa.let.7c.MIMAT0000064	8:61877824-61877844	3_UTR	M	-0.28	0	0.04
LOC100130950|CUFF.15806.1	hsa.let.7c.MIMAT0000064	17:5113105-5113126	5_UTR	M	-0.4	0	0
LOC100130950|CUFF.15806.1	hsa.let.7c.MIMAT0000064	17:5118588-5126631	CDS_3_UTR	M	-0.4	0	0
LOC100130950|CUFF.15806.1	hsa.let.7c.MIMAT0000064	17:5118588-5126631	CDS_3_UTR	M	-0.4	0	0
LOC100507250|NR_038930	hsa.let.7c.MIMAT0000064	12:69068864-69068883	5_UTR	M	-0.27	0	0.05
LOC150568|NR_015399	hsa.let.7c.MIMAT0000064	2:105050834-105050856	5_UTR	M	-0.29	0	0.03
LOC150568|NR_015399	hsa.let.7c.MIMAT0000064	2:105122493-105122515	5_UTR	M	-0.29	0	0.03
LOC150776|NR_026922	hsa.let.7c.MIMAT0000064	2:132273906-132273927	5_UTR	M	-0.32	0	0.02
LOC387647|NR_003930	hsa.let.7c.MIMAT0000064	10:29711805-29711827	3_UTR	M	-0.28	0	0.04
LOC440173|CUFF.43702.1	hsa.let.7c.MIMAT0000064	9:89624954-89624975	3_UTR	M	-0.4	0	0
LOC440173|CUFF.43702.1	hsa.let.7c.MIMAT0000064	9:89624859-89624882	3_UTR	M	-0.4	0	0
LOC729737|NR_039983	hsa.let.7c.MIMAT0000064	1:139559-139581	CDS	M	-0.28	0	0.04
LOC729737|NR_039983	hsa.let.7c.MIMAT0000064	1:139686-139801	5_UTR_CDS	M	-0.28	0	0.04
LOC729737|NR_039983	hsa.let.7c.MIMAT0000064	1:138980-139002	CDS	M	-0.28	0	0.04
LOC729737|NR_039983	hsa.let.7c.MIMAT0000064	1:138192-138213	3_UTR	M	-0.28	0	0.04
LOC729737|NR_039983	hsa.let.7c.MIMAT0000064	1:138885-138905	CDS	M	-0.28	0	0.04
LOC729737|NR_039983	hsa.let.7c.MIMAT0000064	1:139686-139801	5_UTR_CDS	M	-0.28	0	0.04
LOC729737|NR_039983	hsa.let.7c.MIMAT0000064	1:139368-139388	CDS	M	-0.28	0	0.04
LOC729737|NR_039983	hsa.let.7c.MIMAT0000064	1:138160-138180	3_UTR	M	-0.28	0	0.04
LOC729737|NR_039983	hsa.let.7c.MIMAT0000064	1:138404-138424	3_UTR	M	-0.28	0	0.04
LOC729737|NR_039983	hsa.let.7c.MIMAT0000064	1:139304-139324	CDS	M	-0.28	0	0.04
LOC729737|NR_039983	hsa.let.7c.MIMAT0000064	1:137503-137524	3_UTR	M	-0.28	0	0.04
LOC729737|NR_039983	hsa.let.7c.MIMAT0000064	1:138822-138844	CDS	M	-0.28	0	0.04
LOC81691|NM_030941	hsa.let.7c.MIMAT0000064	16:20837244-20837266	CDS	M	-0.35	0	0.01
LOC81691|NM_030941	hsa.let.7c.MIMAT0000064	16:20857619-20857639	CDS	M	-0.35	0	0.01
LOC81691|NM_030941	hsa.let.7c.MIMAT0000064	16:20837244-20837266	CDS	M	-0.35	0	0.01
LOC81691|NM_030941	hsa.let.7c.MIMAT0000064	16:20857619-20857639	CDS	M	-0.35	0	0.01
LOC81691|NM_030941	hsa.let.7c.MIMAT0000064	16:20837244-20837266	CDS	M	-0.35	0	0.01
LOC81691|NM_030941	hsa.let.7c.MIMAT0000064	16:20857619-20857639	CDS	M	-0.35	0	0.01
LPXN|NM_004811	hsa.let.7c.MIMAT0000064	11:58294658-58294679	3_UTR	M	-0.31	0	0.02
LPXN|NM_004811	hsa.let.7c.MIMAT0000064	11:58294658-58294679	3_UTR	M	-0.31	0	0.02
LRCH1|NM_001164213	hsa.let.7c.MIMAT0000064	13:47289702-47289723	CDS	M	-0.4	0	0
LRIG2|NM_014813	hsa.let.7c.MIMAT0000064	1:113671950-113671972	3_UTR	M	-0.43	0	0
LRIG2|NM_014813	hsa.let.7c.MIMAT0000064	1:113670257-113670278	3_UTR	M	-0.43	0	0
LRIG2|NM_014813	hsa.let.7c.MIMAT0000064	1:113673648-113673670	3_UTR	M	-0.43	0	0
LRIG2|NM_014813	hsa.let.7c.MIMAT0000064	1:113667078-113667100	3_UTR	M	-0.43	0	0
LRIG2|NM_014813	hsa.let.7c.MIMAT0000064	1:113666765-113666785	3_UTR	M	-0.43	0	0
LRP5L|CUFF.17430.1	hsa.let.7c.MIMAT0000064	22:25758346-25758368	5_UTR	M	-0.37	0	0.01
LRRC1|NM_018214	hsa.let.7c.MIMAT0000064	6:53747741-53747762	CDS	M	-0.46	0	0
LRRC47|NM_020710	hsa.let.7c.MIMAT0000064	1:3697440-3697462	3_UTR	M	-0.35	0	0.01
LRRC59|NM_018509	hsa.let.7c.MIMAT0000064	17:48460323-48460344	3_UTR	M	-0.29	0	0.03
LUC7L2|NM_016019	hsa.let.7c.MIMAT0000064	7:139030289-139030310	CDS	M	-0.27	0	0.05
LY9|NM_001033667	hsa.let.7c.MIMAT0000064	1:160797609-160797629	3_UTR	M	-0.37	0	0.01
MAD1L1|NM_001013836	hsa.let.7c.MIMAT0000064	7:2269661-2269682	CDS	M	-0.36	0	0.01
MAD1L1|NM_001013836	hsa.let.7c.MIMAT0000064	7:1937844-1937865	CDS	M	-0.36	0	0.01
MAD1L1|NM_001013836	hsa.let.7c.MIMAT0000064	7:1937844-1937865	CDS	M	-0.36	0	0.01
MAD1L1|NM_001013836	hsa.let.7c.MIMAT0000064	7:2269661-2269682	CDS	M	-0.36	0	0.01
MAD1L1|NM_001013836	hsa.let.7c.MIMAT0000064	7:2269661-2269682	CDS	M	-0.36	0	0.01
MAD1L1|NM_001013836	hsa.let.7c.MIMAT0000064	7:1937844-1937865	CDS	M	-0.36	0	0.01
MAGED1|NM_001005332	hsa.let.7c.MIMAT0000064	X:51637755-51637776	CDS	M	-0.34	0	0.01
MAP2|CUFF.24651.2	hsa.let.7c.MIMAT0000064	2:210545479-210545501	CDS	M	-0.29	0	0.03
MAP2|CUFF.24651.2	hsa.let.7c.MIMAT0000064	2:210545479-210545501	CDS	M	-0.29	0	0.03
MAP2|CUFF.24651.2	hsa.let.7c.MIMAT0000064	2:210545479-210545501	CDS	M	-0.29	0	0.03
MAP2|CUFF.24651.2	hsa.let.7c.MIMAT0000064	2:210545479-210545501	CDS	M	-0.29	0	0.03
MAP4K1|NM_001042600	hsa.let.7c.MIMAT0000064	19:39079843-39079865	CDS	M	-0.31	0	0.02
MAPK1IP1L|NM_144578	hsa.let.7c.MIMAT0000064	14:55533711-55533733	3_UTR	M	-0.38	0	0
MAPK1IP1L|NM_144578	hsa.let.7c.MIMAT0000064	14:55532946-55532967	3_UTR	M	-0.38	0	0
MAPK1IP1L|NM_144578	hsa.let.7c.MIMAT0000064	14:55534222-55534244	3_UTR	M	-0.38	0	0
MAPK1IP1L|NM_144578	hsa.let.7c.MIMAT0000064	14:55534199-55534219	3_UTR	M	-0.38	0	0
MAPK7|NM_139034	hsa.let.7c.MIMAT0000064	17:19285471-19285491	CDS	M	-0.48	0	0
MAPK7|NM_139034	hsa.let.7c.MIMAT0000064	17:19285471-19285491	CDS	M	-0.48	0	0
MAPK7|NM_139034	hsa.let.7c.MIMAT0000064	17:19285471-19285491	CDS	M	-0.48	0	0
MAPK7|NM_139034	hsa.let.7c.MIMAT0000064	17:19285471-19285491	CDS	M	-0.48	0	0
41699|CUFF.49538.1	hsa.let.7c.MIMAT0000064	4:164444340-164444362	3_UTR	M	-0.29	0	0.03
MARCKSL1|NM_023009	hsa.let.7c.MIMAT0000064	1:32799925-32799946	3_UTR	M	-0.34	0	0.01
MARK3|CUFF.9215.1	hsa.let.7c.MIMAT0000064	14:103958251-103958276	CDS	M	-0.28	0	0.04
MARK3|CUFF.9215.1	hsa.let.7c.MIMAT0000064	14:103958251-103958276	CDS	M	-0.28	0	0.04
MARK3|CUFF.9215.1	hsa.let.7c.MIMAT0000064	14:103958251-103958276	CDS	M	-0.28	0	0.04
MARK3|CUFF.9215.1	hsa.let.7c.MIMAT0000064	14:103958251-103958276	CDS	M	-0.28	0	0.04
MARK3|CUFF.9215.1	hsa.let.7c.MIMAT0000064	14:103958251-103958276	CDS	M	-0.28	0	0.04
MAST2|NM_015112	hsa.let.7c.MIMAT0000064	1:46500745-46500766	CDS	M	-0.35	0	0.01
MATN2|CUFF.42257.2	hsa.let.7c.MIMAT0000064	8:99048207-99048231	3_UTR	M	-0.28	0	0.04
MATN2|CUFF.42257.2	hsa.let.7c.MIMAT0000064	8:99048207-99048231	3_UTR	M	-0.28	0	0.04
MCART6|CUFF.42763.1	hsa.let.7c.MIMAT0000064	X:103348535-103348556	3_UTR	M	-0.3	0	0.03
MCM3|NM_002388	hsa.let.7c.MIMAT0000064	6:52147497-52147518	CDS	M	-0.39	0	0
MCM5|NM_006739	hsa.let.7c.MIMAT0000064	22:35820395-35820417	3_UTR	M	-0.34	0	0.01
MCM7|NM_005916	hsa.let.7c.MIMAT0000064	7:99697228-99697251	5_UTR	M	-0.34	0	0.01
MCM7|NM_005916	hsa.let.7c.MIMAT0000064	7:99697228-99697251	CDS	M	-0.34	0	0.01
MCPH1|NM_001172574	hsa.let.7c.MIMAT0000064	8:6500881-6500903	3_UTR	M	-0.27	0	0.05
MCPH1|NM_001172574	hsa.let.7c.MIMAT0000064	8:6263455-6263479	5_UTR	M	-0.27	0	0.05
MCPH1|NM_001172574	hsa.let.7c.MIMAT0000064	8:6263132-6263154	5_UTR	M	-0.27	0	0.05
MCPH1|NM_001172574	hsa.let.7c.MIMAT0000064	8:6502274-6502295	3_UTR	M	-0.27	0	0.05
MDH2|NM_005918	hsa.let.7c.MIMAT0000064	7:75684303-75686736	CDS	M	-0.29	0	0.03
MDH2|NM_005918	hsa.let.7c.MIMAT0000064	7:75684303-75686736	CDS	M	-0.29	0	0.03
MECP2|NM_001110792	hsa.let.7c.MIMAT0000064	X:153292367-153292390	3_UTR	M	-0.35	0	0.01
MECP2|NM_001110792	hsa.let.7c.MIMAT0000064	X:153292367-153292390	3_UTR	M	-0.35	0	0.01
MED21|NM_004264	hsa.let.7c.MIMAT0000064	12:27179390-27179412	CDS	M	-0.28	0	0.04
MEPCE|NM_019606	hsa.let.7c.MIMAT0000064	7:100029096-100029115	CDS	M	-0.28	0	0.04
MEPCE|NM_019606	hsa.let.7c.MIMAT0000064	7:100029096-100029115	CDS	M	-0.28	0	0.04
MEPCE|NM_019606	hsa.let.7c.MIMAT0000064	7:100029096-100029115	CDS	M	-0.28	0	0.04
MEPCE|NM_019606	hsa.let.7c.MIMAT0000064	7:100029096-100029115	CDS	M	-0.28	0	0.04
METTL17|NM_022734	hsa.let.7c.MIMAT0000064	14:21457978-21458000	5_UTR	M	-0.3	0	0.03
METTL17|NM_022734	hsa.let.7c.MIMAT0000064	14:21462742-21462762	CDS	M	-0.3	0	0.03
METTL17|NM_022734	hsa.let.7c.MIMAT0000064	14:21462742-21462762	CDS	M	-0.3	0	0.03
METTL17|NM_022734	hsa.let.7c.MIMAT0000064	14:21457978-21458000	5_UTR	M	-0.3	0	0.03
MFSD2A|NM_032793	hsa.let.7c.MIMAT0000064	1:40435400-40435421	3_UTR	M	-0.47	0	0
MFSD2A|NM_032793	hsa.let.7c.MIMAT0000064	1:40435400-40435421	3_UTR	M	-0.47	0	0
MFSD9|NM_032718	hsa.let.7c.MIMAT0000064	2:103335331-103335352	CDS	M	-0.33	0	0.01
MIDN|NM_177401	hsa.let.7c.MIMAT0000064	19:1257469-1257490	3_UTR	M	-0.3	0	0.03
MIDN|NM_177401	hsa.let.7c.MIMAT0000064	19:1255596-1255617	CDS	M	-0.3	0	0.03
MIS12|CUFF.10233.1	hsa.let.7c.MIMAT0000064	17:5393285-5393307	3_UTR	M	-0.29	0	0.03
MLC1|CUFF.34076.3	hsa.let.7c.MIMAT0000064	22:50498932-50498951	3_UTR	M	-0.42	0	0
MLC1|CUFF.34076.3	hsa.let.7c.MIMAT0000064	22:50498932-50498951	3_UTR	M	-0.42	0	0
MLH1|NM_000249	hsa.let.7c.MIMAT0000064	3:37031280-37031302	5_UTR	M	-0.31	0	0.02
MOB3A|NM_130807	hsa.let.7c.MIMAT0000064	19:2073032-2073052	3_UTR	M	-0.27	0	0.05
MON1B|CUFF.16831.1	hsa.let.7c.MIMAT0000064	16:77232142-77232163	CDS	M	-0.32	0	0.02
MPHOSPH9|NM_022782	hsa.let.7c.MIMAT0000064	12:123639676-123639697	3_UTR	M	-0.36	0	0.01
MPHOSPH9|NM_022782	hsa.let.7c.MIMAT0000064	12:123640305-123640326	3_UTR	M	-0.36	0	0.01
MPHOSPH9|NM_022782	hsa.let.7c.MIMAT0000064	12:123639650-123639672	3_UTR	M	-0.36	0	0.01
MPP6|NM_016447	hsa.let.7c.MIMAT0000064	7:24735869-24735891	3_UTR	M	-0.3	0	0.03
MPP6|NM_016447	hsa.let.7c.MIMAT0000064	7:24735815-24735834	3_UTR	M	-0.3	0	0.03
MPP6|NM_016447	hsa.let.7c.MIMAT0000064	7:24735723-24735744	3_UTR	M	-0.3	0	0.03
MPP6|NM_016447	hsa.let.7c.MIMAT0000064	7:24728503-24728524	3_UTR	M	-0.3	0	0.03
MPP6|NM_016447	hsa.let.7c.MIMAT0000064	7:24737123-24737148	3_UTR	M	-0.3	0	0.03
MPP6|NM_016447	hsa.let.7c.MIMAT0000064	7:24736216-24736237	3_UTR	M	-0.3	0	0.03
MPST|NM_001013436	hsa.let.7c.MIMAT0000064	22:37425424-37425451	CDS	M	-0.34	0	0.01
MPST|NM_001013436	hsa.let.7c.MIMAT0000064	22:37425424-37425451	CDS	M	-0.34	0	0.01
MPST|NM_001013436	hsa.let.7c.MIMAT0000064	22:37425424-37425451	CDS	M	-0.34	0	0.01
MPST|NM_001013436	hsa.let.7c.MIMAT0000064	22:37425424-37425451	CDS	M	-0.34	0	0.01
MRPL10|NM_145255	hsa.let.7c.MIMAT0000064	17:45906530-45906552	CDS	M	-0.37	0	0.01
MRPL37|NM_016491	hsa.let.7c.MIMAT0000064	1:54671055-54671076	CDS	M	-0.41	0	0
MRPL38|NM_032478	hsa.let.7c.MIMAT0000064	17:73895700-73895724	CDS	M	-0.32	0	0.02
MRPS11|NM_022839	hsa.let.7c.MIMAT0000064	15:89021723-89021744	3_UTR	M	-0.27	0	0.05
MRPS11|NM_022839	hsa.let.7c.MIMAT0000064	15:89021723-89021744	3_UTR	M	-0.27	0	0.05
MRPS2|NM_016034	hsa.let.7c.MIMAT0000064	9:138395760-138395782	5_UTR	M	-0.31	0	0.02
MRPS30|NM_016640	hsa.let.7c.MIMAT0000064	5:44819904-44819926	3_UTR	M	-0.3	0	0.03
MRPS30|NM_016640	hsa.let.7c.MIMAT0000064	5:44816401-44816423	3_UTR	M	-0.3	0	0.03
MRPS30|NM_016640	hsa.let.7c.MIMAT0000064	5:44824479-44824501	3_UTR	M	-0.3	0	0.03
MRPS34|NM_023936	hsa.let.7c.MIMAT0000064	16:1822126-1822149	3_UTR	M	-0.44	0	0
MSH2|NM_000251	hsa.let.7c.MIMAT0000064	2:47657031-47657051	CDS	M	-0.28	0	0.04
MSH2|NM_000251	hsa.let.7c.MIMAT0000064	2:47705550-47705570	CDS	M	-0.28	0	0.04
MSH6|NM_000179	hsa.let.7c.MIMAT0000064	2:48027175-48027196	CDS	M	-0.34	0	0.01
MSI2|NM_138962	hsa.let.7c.MIMAT0000064	17:55763477-55763498	3_UTR	M	-0.3	0	0.03
MTF2|NM_007358	hsa.let.7c.MIMAT0000064	1:93599705-93599729	CDS	M	-0.43	0	0
MTF2|NM_007358	hsa.let.7c.MIMAT0000064	1:93599705-93599729	CDS	M	-0.43	0	0
MTF2|NM_007358	hsa.let.7c.MIMAT0000064	1:93603705-93603724	3_UTR	M	-0.43	0	0
MTF2|NM_007358	hsa.let.7c.MIMAT0000064	1:93599705-93599729	CDS	M	-0.43	0	0
MTF2|NM_007358	hsa.let.7c.MIMAT0000064	1:93599705-93599729	CDS	M	-0.43	0	0
MTF2|NM_007358	hsa.let.7c.MIMAT0000064	1:93603705-93603724	3_UTR	M	-0.43	0	0
MTF2|NM_007358	hsa.let.7c.MIMAT0000064	1:93603705-93603724	3_UTR	M	-0.43	0	0
MTF2|NM_007358	hsa.let.7c.MIMAT0000064	1:93603705-93603724	3_UTR	M	-0.43	0	0
MTFMT|NM_139242	hsa.let.7c.MIMAT0000064	15:65295201-65295223	3_UTR	M	-0.28	0	0.04
MTFMT|NM_139242	hsa.let.7c.MIMAT0000064	15:65294641-65294663	3_UTR	M	-0.28	0	0.04
MTMR14|NM_001077525	hsa.let.7c.MIMAT0000064	3:9729525-9729546	CDS	M	-0.28	0	0.04
MTMR14|NM_001077525	hsa.let.7c.MIMAT0000064	3:9729525-9729546	CDS	M	-0.28	0	0.04
MTMR14|NM_001077525	hsa.let.7c.MIMAT0000064	3:9726598-9726620	CDS	M	-0.28	0	0.04
MTMR14|NM_001077525	hsa.let.7c.MIMAT0000064	3:9726598-9726620	CDS	M	-0.28	0	0.04
MTMR14|NM_001077525	hsa.let.7c.MIMAT0000064	3:9726598-9726620	CDS	M	-0.28	0	0.04
MTMR14|NM_001077525	hsa.let.7c.MIMAT0000064	3:9729525-9729546	CDS	M	-0.28	0	0.04
MTMR9|NM_015458	hsa.let.7c.MIMAT0000064	8:11184587-11184610	3_UTR	M	-0.3	0	0.03
MVD|NM_002461	hsa.let.7c.MIMAT0000064	16:88718925-88718946	5_UTR	M	-0.34	0	0.01
MVD|NM_002461	hsa.let.7c.MIMAT0000064	16:88721672-88721693	5_UTR	M	-0.34	0	0.01
MXD1|NM_002357	hsa.let.7c.MIMAT0000064	2:70166204-70166225	3_UTR	M	-0.33	0	0.02
MXD1|NM_002357	hsa.let.7c.MIMAT0000064	2:70166137-70166158	3_UTR	M	-0.33	0	0.02
MXD1|NM_002357	hsa.let.7c.MIMAT0000064	2:70166204-70166225	3_UTR	M	-0.33	0	0.02
MXD1|NM_002357	hsa.let.7c.MIMAT0000064	2:70166137-70166158	3_UTR	M	-0.33	0	0.02
MXD1|NM_002357	hsa.let.7c.MIMAT0000064	2:70166137-70166158	3_UTR	M	-0.33	0	0.02
MXD1|NM_002357	hsa.let.7c.MIMAT0000064	2:70166204-70166225	3_UTR	M	-0.33	0	0.02
MYC|NM_002467	hsa.let.7c.MIMAT0000064	8:128753329-128753350	3_UTR	M	-0.33	0	0.01
MYO18A|CUFF.17909.4	hsa.let.7c.MIMAT0000064	17:27446378-27446404	CDS	M	-0.34	0	0.01
MYO18A|CUFF.17909.4	hsa.let.7c.MIMAT0000064	17:27400933-27400953	3_UTR	M	-0.34	0	0.01
MYO18A|CUFF.17909.4	hsa.let.7c.MIMAT0000064	17:27400933-27400953	3_UTR	M	-0.34	0	0.01
MYO18A|CUFF.17909.4	hsa.let.7c.MIMAT0000064	17:27446378-27446404	CDS	M	-0.34	0	0.01
MYO1E|NM_004998	hsa.let.7c.MIMAT0000064	15:59455371-59455392	CDS	M	-0.37	0	0.01
MYO1G|NM_033054	hsa.let.7c.MIMAT0000064	7:45001612-45001633	3_UTR	M	-0.3	0	0.03
MYPOP|NM_001012643	hsa.let.7c.MIMAT0000064	19:46393867-46393888	CDS_3_UTR	M	-0.31	0	0.02
MYPOP|NM_001012643	hsa.let.7c.MIMAT0000064	19:46394158-46394179	CDS	M	-0.31	0	0.02
MYRIP|NM_015460	hsa.let.7c.MIMAT0000064	3:40299674-40299694	3_UTR	M	-0.28	0	0.04
N4BP3|CUFF.36345.1	hsa.let.7c.MIMAT0000064	5:177553275-177553297	3_UTR	M	-0.3	0	0.03
NAA30|NM_001011713	hsa.let.7c.MIMAT0000064	14:57877717-57877736	3_UTR	M	-0.32	0	0.02
NAA30|NM_001011713	hsa.let.7c.MIMAT0000064	14:57881750-57881771	3_UTR	M	-0.32	0	0.02
NAA38|NM_016200	hsa.let.7c.MIMAT0000064	7:117836277-117836300	3_UTR	M	-0.3	0	0.03
NAA38|NM_016200	hsa.let.7c.MIMAT0000064	7:117834279-117834303	3_UTR	M	-0.3	0	0.03
NAA38|NM_016200	hsa.let.7c.MIMAT0000064	7:117836098-117836120	3_UTR	M	-0.3	0	0.03
NAA38|NM_016200	hsa.let.7c.MIMAT0000064	7:117835733-117835753	3_UTR	M	-0.3	0	0.03
NAA38|NM_016200	hsa.let.7c.MIMAT0000064	7:117842132-117842154	3_UTR	M	-0.3	0	0.03
NADK|NM_023018	hsa.let.7c.MIMAT0000064	1:1684481-1685008	CDS	M	-0.33	0	0.01
NADK|NM_023018	hsa.let.7c.MIMAT0000064	1:1696696-1696718	CDS	M	-0.33	0	0.01
NADK|NM_023018	hsa.let.7c.MIMAT0000064	1:1684481-1685008	CDS	M	-0.33	0	0.01
NADK|NM_023018	hsa.let.7c.MIMAT0000064	1:1684481-1685008	CDS	M	-0.33	0	0.01
NADK|NM_023018	hsa.let.7c.MIMAT0000064	1:1684481-1685008	CDS	M	-0.33	0	0.01
NADK|NM_023018	hsa.let.7c.MIMAT0000064	1:1696696-1696718	CDS	M	-0.33	0	0.01
NADK|NM_023018	hsa.let.7c.MIMAT0000064	1:1684481-1685008	CDS	M	-0.33	0	0.01
NADK|NM_023018	hsa.let.7c.MIMAT0000064	1:1696696-1696718	CDS	M	-0.33	0	0.01
NADK|NM_023018	hsa.let.7c.MIMAT0000064	1:1684481-1685008	CDS	M	-0.33	0	0.01
NADK|NM_023018	hsa.let.7c.MIMAT0000064	1:1684481-1685008	CDS	M	-0.33	0	0.01
NADK|NM_023018	hsa.let.7c.MIMAT0000064	1:1689889-1689909	CDS	M	-0.33	0	0.01
NADK|NM_023018	hsa.let.7c.MIMAT0000064	1:1684481-1685008	CDS	M	-0.33	0	0.01
NBEAL1|CUFF.26386.1	hsa.let.7c.MIMAT0000064	2:204036667-204036690	CDS	M	-0.32	0	0.02
NBEAL1|CUFF.26386.1	hsa.let.7c.MIMAT0000064	2:203992512-203992533	CDS	M	-0.32	0	0.02
NBEAL1|CUFF.26386.1	hsa.let.7c.MIMAT0000064	2:204001452-204001473	CDS	M	-0.32	0	0.02
NBEAL1|CUFF.26386.1	hsa.let.7c.MIMAT0000064	2:204087538-204087559	3_UTR	M	-0.32	0	0.02
NBEAL1|CUFF.26386.1	hsa.let.7c.MIMAT0000064	2:204090127-204090151	3_UTR	M	-0.32	0	0.02
NBEAL1|CUFF.26386.1	hsa.let.7c.MIMAT0000064	2:204045127-204045150	CDS	M	-0.32	0	0.02
NBPF24|NR_046188	hsa.let.7c.MIMAT0000064	1:147599537-147599558	5_UTR	M	-0.33	0	0.01
NBPF24|NR_046188	hsa.let.7c.MIMAT0000064	1:147599537-147599558	5_UTR	M	-0.33	0	0.01
NCAPD2|NM_014865	hsa.let.7c.MIMAT0000064	12:6632123-6632146	CDS	M	-0.29	0	0.03
NCAPH|NM_015341	hsa.let.7c.MIMAT0000064	2:97039998-97040019	3_UTR	M	-0.42	0	0
NDOR1|NM_014434	hsa.let.7c.MIMAT0000064	9:140111707-140111729	3_UTR	M	-0.36	0	0.01
NDOR1|NM_014434	hsa.let.7c.MIMAT0000064	9:140111707-140111729	3_UTR	M	-0.36	0	0.01
NDOR1|NM_014434	hsa.let.7c.MIMAT0000064	9:140111707-140111729	3_UTR	M	-0.36	0	0.01
NDOR1|NM_014434	hsa.let.7c.MIMAT0000064	9:140111707-140111729	3_UTR	M	-0.36	0	0.01
NDUFS3|NM_004551	hsa.let.7c.MIMAT0000064	11:47603711-47603732	CDS	M	-0.28	0	0.04
NEIL1|NM_024608	hsa.let.7c.MIMAT0000064	15:75639441-75639465	5_UTR	M	-0.32	0	0.02
NEK2|NM_002497	hsa.let.7c.MIMAT0000064	1:211840067-211840088	3_UTR	M	-0.33	0	0.01
NFKB1|NM_003998	hsa.let.7c.MIMAT0000064	4:103528812-103528835	CDS	M	-0.37	0	0.01
NFKB1|NM_003998	hsa.let.7c.MIMAT0000064	4:103528812-103528835	CDS	M	-0.37	0	0.01
NKAP|NM_024528	hsa.let.7c.MIMAT0000064	X:119070579-119070600	CDS	M	-0.31	0	0.02
NKAP|NM_024528	hsa.let.7c.MIMAT0000064	X:119058012-119058033	3_UTR	M	-0.31	0	0.02
NKAPP1|NR_027131	hsa.let.7c.MIMAT0000064	X:119371544-119371565	3_UTR	M	-0.3	0	0.03
NKAPP1|NR_027131	hsa.let.7c.MIMAT0000064	X:119371248-119371269	3_UTR	M	-0.3	0	0.03
NLRP1|NM_014922	hsa.let.7c.MIMAT0000064	17:5463165-5463185	CDS	M	-0.3	0	0.03
NLRP1|NM_014922	hsa.let.7c.MIMAT0000064	17:5436246-5436267	CDS	M	-0.3	0	0.03
NLRP1|NM_014922	hsa.let.7c.MIMAT0000064	17:5462914-5462935	CDS	M	-0.3	0	0.03
NLRP1|NM_014922	hsa.let.7c.MIMAT0000064	17:5463165-5463185	CDS	M	-0.3	0	0.03
NLRP1|NM_014922	hsa.let.7c.MIMAT0000064	17:5463165-5463185	CDS	M	-0.3	0	0.03
NLRP1|NM_014922	hsa.let.7c.MIMAT0000064	17:5456719-5456741	CDS	M	-0.3	0	0.03
NLRP1|NM_014922	hsa.let.7c.MIMAT0000064	17:5463165-5463185	CDS	M	-0.3	0	0.03
NLRP1|NM_014922	hsa.let.7c.MIMAT0000064	17:5456719-5456741	CDS	M	-0.3	0	0.03
NLRP1|NM_014922	hsa.let.7c.MIMAT0000064	17:5463165-5463185	CDS	M	-0.3	0	0.03
NLRP1|NM_014922	hsa.let.7c.MIMAT0000064	17:5436246-5436267	CDS	M	-0.3	0	0.03
NLRP1|NM_014922	hsa.let.7c.MIMAT0000064	17:5462914-5462935	CDS	M	-0.3	0	0.03
NLRP1|NM_014922	hsa.let.7c.MIMAT0000064	17:5456719-5456741	CDS	M	-0.3	0	0.03
NLRP1|NM_014922	hsa.let.7c.MIMAT0000064	17:5436246-5436267	CDS	M	-0.3	0	0.03
NLRP1|NM_014922	hsa.let.7c.MIMAT0000064	17:5456719-5456741	CDS	M	-0.3	0	0.03
NLRP1|NM_014922	hsa.let.7c.MIMAT0000064	17:5462914-5462935	CDS	M	-0.3	0	0.03
NLRP1|NM_014922	hsa.let.7c.MIMAT0000064	17:5456719-5456741	CDS	M	-0.3	0	0.03
NLRP1|NM_014922	hsa.let.7c.MIMAT0000064	17:5462914-5462935	CDS	M	-0.3	0	0.03
NLRP1|NM_014922	hsa.let.7c.MIMAT0000064	17:5462914-5462935	CDS	M	-0.3	0	0.03
NLRP1|NM_014922	hsa.let.7c.MIMAT0000064	17:5436246-5436267	CDS	M	-0.3	0	0.03
NLRP1|NM_014922	hsa.let.7c.MIMAT0000064	17:5436246-5436267	CDS	M	-0.3	0	0.03
NLRX1|CUFF.8432.3	hsa.let.7c.MIMAT0000064	11:119045926-119045949	CDS	M	-0.31	0	0.02
NLRX1|CUFF.8432.3	hsa.let.7c.MIMAT0000064	11:119044786-119044806	CDS	M	-0.31	0	0.02
NLRX1|CUFF.8432.3	hsa.let.7c.MIMAT0000064	11:119053046-119053837	CDS	M	-0.31	0	0.02
NLRX1|CUFF.8432.3	hsa.let.7c.MIMAT0000064	11:119053046-119053837	CDS	M	-0.31	0	0.02
NLRX1|CUFF.8432.3	hsa.let.7c.MIMAT0000064	11:119044786-119044806	CDS	M	-0.31	0	0.02
NLRX1|CUFF.8432.3	hsa.let.7c.MIMAT0000064	11:119045926-119045949	CDS	M	-0.31	0	0.02
NME6|NM_005793	hsa.let.7c.MIMAT0000064	3:48335948-48335969	3_UTR	M	-0.3	0	0.02
NOL9|NM_024654	hsa.let.7c.MIMAT0000064	1:6582536-6582557	3_UTR	M	-0.34	0	0.01
NOM1|NM_138400	hsa.let.7c.MIMAT0000064	7:156763198-156763220	3_UTR	M	-0.29	0	0.03
NOM1|NM_138400	hsa.let.7c.MIMAT0000064	7:156763173-156763194	3_UTR	M	-0.29	0	0.03
NR4A1|CUFF.5404.1	hsa.let.7c.MIMAT0000064	12:52452639-52452660	CDS	M	-0.45	0	0
NR4A1|CUFF.5404.1	hsa.let.7c.MIMAT0000064	12:52452639-52452660	CDS	M	-0.45	0	0
NR4A1|CUFF.5404.1	hsa.let.7c.MIMAT0000064	12:52452639-52452660	CDS	M	-0.45	0	0
NR4A1|CUFF.5404.1	hsa.let.7c.MIMAT0000064	12:52446350-52446371	5_UTR	M	-0.45	0	0
NR4A1|NM_173157	hsa.let.7c.MIMAT0000064	12:52452639-52452660	CDS	M	-0.33	0	0.01
NR4A1|NM_173157	hsa.let.7c.MIMAT0000064	12:52452639-52452660	CDS	M	-0.33	0	0.01
NR4A1|NM_173157	hsa.let.7c.MIMAT0000064	12:52452639-52452660	CDS	M	-0.33	0	0.01
NR4A1|NM_173157	hsa.let.7c.MIMAT0000064	12:52446350-52446371	5_UTR	M	-0.33	0	0.01
NR4A1|CUFF.5405.1	hsa.let.7c.MIMAT0000064	12:52452639-52452660	CDS	M	-0.48	0	0
NR4A1|CUFF.5405.1	hsa.let.7c.MIMAT0000064	12:52452639-52452660	CDS	M	-0.48	0	0
NR4A1|CUFF.5405.1	hsa.let.7c.MIMAT0000064	12:52452639-52452660	CDS	M	-0.48	0	0
NR4A1|CUFF.5405.1	hsa.let.7c.MIMAT0000064	12:52446350-52446371	5_UTR	M	-0.48	0	0
NR4A2|NM_006186	hsa.let.7c.MIMAT0000064	2:157181530-157181552	3_UTR	M	-0.36	0	0.01
NRF1|NM_005011	hsa.let.7c.MIMAT0000064	7:129396865-129396889	3_UTR	M	-0.33	0	0.01
NRF1|NM_005011	hsa.let.7c.MIMAT0000064	7:129396865-129396889	3_UTR	M	-0.33	0	0.01
NSUN3|CUFF.31203.1	hsa.let.7c.MIMAT0000064	3:93851320-93851341	3_UTR	M	-0.3	0	0.02
NSUN3|CUFF.31203.1	hsa.let.7c.MIMAT0000064	3:93848668-93848689	3_UTR	M	-0.3	0	0.02
NSUN3|CUFF.31203.1	hsa.let.7c.MIMAT0000064	3:93848693-93848714	3_UTR	M	-0.3	0	0.02
NSUN7|CUFF.33144.2	hsa.let.7c.MIMAT0000064	4:40792685-40792706	CDS	M	-0.49	0	0
NT5C3L|NR_033465	hsa.let.7c.MIMAT0000064	17:39988656-39988679	CDS	M	-0.3	0	0.03
NT5C3L|NR_033465	hsa.let.7c.MIMAT0000064	17:39988656-39988679	CDS	M	-0.3	0	0.03
NT5C3L|NR_033465	hsa.let.7c.MIMAT0000064	17:39988656-39988679	CDS	M	-0.3	0	0.03
NUMB|NM_003744	hsa.let.7c.MIMAT0000064	14:73749071-73749092	CDS	M	-0.38	0	0
NUMB|NM_003744	hsa.let.7c.MIMAT0000064	14:73749071-73749092	CDS	M	-0.38	0	0
NUMB|NM_003744	hsa.let.7c.MIMAT0000064	14:73749071-73749092	CDS	M	-0.38	0	0
NUMB|NM_003744	hsa.let.7c.MIMAT0000064	14:73749071-73749092	CDS	M	-0.38	0	0
NUSAP1|NM_018454	hsa.let.7c.MIMAT0000064	15:41657746-41657767	CDS	M	-0.35	0	0.01
NUSAP1|NM_018454	hsa.let.7c.MIMAT0000064	15:41657746-41657767	CDS	M	-0.35	0	0.01
NUSAP1|NM_018454	hsa.let.7c.MIMAT0000064	15:41657746-41657767	CDS	M	-0.35	0	0.01
NUSAP1|NM_018454	hsa.let.7c.MIMAT0000064	15:41657746-41657767	CDS	M	-0.35	0	0.01
NUSAP1|NM_018454	hsa.let.7c.MIMAT0000064	15:41657746-41657767	CDS	M	-0.35	0	0.01
ODF3L1|NM_175881	hsa.let.7c.MIMAT0000064	15:76018416-76018437	CDS	M	-0.3	0	0.03
OIT3|CUFF.5550.1	hsa.let.7c.MIMAT0000064	10:74684373-74684392	CDS	M	-0.4	0	0
ORC3|NM_012381	hsa.let.7c.MIMAT0000064	6:88367733-88372738	CDS	M	-0.28	0	0.04
ORC3|NM_012381	hsa.let.7c.MIMAT0000064	6:88367733-88372738	CDS	M	-0.28	0	0.04
ORC3|NM_012381	hsa.let.7c.MIMAT0000064	6:88367733-88372738	CDS	M	-0.28	0	0.04
ORC3|NM_012381	hsa.let.7c.MIMAT0000064	6:88367733-88372738	CDS	M	-0.28	0	0.04
ORC3|NM_012381	hsa.let.7c.MIMAT0000064	6:88367733-88372738	CDS	M	-0.28	0	0.04
ORC3|NM_012381	hsa.let.7c.MIMAT0000064	6:88367733-88372738	CDS	M	-0.28	0	0.04
OSBPL2|NM_144498	hsa.let.7c.MIMAT0000064	20:60870104-60870126	3_UTR	M	-0.28	0	0.04
OSBPL2|NM_144498	hsa.let.7c.MIMAT0000064	20:60870238-60870260	3_UTR	M	-0.28	0	0.04
OSBPL2|NM_144498	hsa.let.7c.MIMAT0000064	20:60870238-60870260	3_UTR	M	-0.28	0	0.04
OSBPL2|NM_144498	hsa.let.7c.MIMAT0000064	20:60870104-60870126	3_UTR	M	-0.28	0	0.04
OTUD3|NM_015207	hsa.let.7c.MIMAT0000064	1:20236519-20236542	3_UTR	M	-0.35	0	0.01
OTUD3|NM_015207	hsa.let.7c.MIMAT0000064	1:20237978-20238000	3_UTR	M	-0.35	0	0.01
OTUD3|NM_015207	hsa.let.7c.MIMAT0000064	1:20237677-20237698	3_UTR	M	-0.35	0	0.01
P2RX5|NM_002561	hsa.let.7c.MIMAT0000064	17:3585236-3585257	CDS	M	-0.35	0	0.01
P2RX5|NM_002561	hsa.let.7c.MIMAT0000064	17:3585236-3585257	CDS	M	-0.35	0	0.01
P2RX5|NM_002561	hsa.let.7c.MIMAT0000064	17:3585236-3585257	CDS	M	-0.35	0	0.01
P2RX5|NM_002561	hsa.let.7c.MIMAT0000064	17:3585236-3585257	CDS	M	-0.35	0	0.01
P2RY8|NM_178129	hsa.let.7c.MIMAT0000064	Y:1605832-1605853	5_UTR	M	-0.33	0	0.01
P2RY8|NM_178129	hsa.let.7c.MIMAT0000064	X:1655832-1655853	5_UTR	M	-0.33	0	0.01
P2RY8|NM_178129	hsa.let.7c.MIMAT0000064	Y:1605832-1605853	5_UTR	M	-0.33	0	0.01
P2RY8|NM_178129	hsa.let.7c.MIMAT0000064	X:1655832-1655853	5_UTR	M	-0.33	0	0.01
PADI4|CUFF.445.2	hsa.let.7c.MIMAT0000064	1:17660469-17660495	CDS	M	-0.32	0	0.02
PAFAH1B3|NM_002573	hsa.let.7c.MIMAT0000064	19:42806652-42806673	5_UTR	M	-0.38	0	0
PAFAH1B3|NM_002573	hsa.let.7c.MIMAT0000064	19:42801214-42801235	CDS_3_UTR	M	-0.38	0	0
PAFAH1B3|NM_002573	hsa.let.7c.MIMAT0000064	19:42801214-42801235	CDS_3_UTR	M	-0.38	0	0
PAFAH1B3|NM_002573	hsa.let.7c.MIMAT0000064	19:42801214-42801235	CDS_3_UTR	M	-0.38	0	0
PAFAH1B3|NM_002573	hsa.let.7c.MIMAT0000064	19:42806652-42806673	5_UTR	M	-0.38	0	0
PAK6|CUFF.13918.1	hsa.let.7c.MIMAT0000064	15:40569391-40569413	3_UTR	M	-0.31	0	0.02
PAK6|CUFF.13918.1	hsa.let.7c.MIMAT0000064	15:40569391-40569413	3_UTR	M	-0.31	0	0.02
PAK6|CUFF.13918.1	hsa.let.7c.MIMAT0000064	15:40558254-40558274	CDS	M	-0.31	0	0.02
PAK6|CUFF.13918.1	hsa.let.7c.MIMAT0000064	15:40558254-40558274	CDS	M	-0.31	0	0.02
PAK6|CUFF.13918.1	hsa.let.7c.MIMAT0000064	15:40558254-40558274	CDS	M	-0.31	0	0.02
PAK6|CUFF.13918.1	hsa.let.7c.MIMAT0000064	15:40569391-40569413	3_UTR	M	-0.31	0	0.02
PALLD|NM_001166109	hsa.let.7c.MIMAT0000064	4:169849175-169849196	3_UTR	M	-0.34	0	0.01
PALLD|NM_001166109	hsa.let.7c.MIMAT0000064	4:169824974-169824995	CDS	M	-0.34	0	0.01
PALLD|NM_001166109	hsa.let.7c.MIMAT0000064	4:169824974-169824995	CDS	M	-0.34	0	0.01
PALLD|NM_001166109	hsa.let.7c.MIMAT0000064	4:169849175-169849196	3_UTR	M	-0.34	0	0.01
PALLD|NM_001166109	hsa.let.7c.MIMAT0000064	4:169824974-169824995	CDS	M	-0.34	0	0.01
PALLD|NM_001166109	hsa.let.7c.MIMAT0000064	4:169849175-169849196	3_UTR	M	-0.34	0	0.01
PALLD|NM_001166109	hsa.let.7c.MIMAT0000064	4:169824974-169824995	CDS	M	-0.34	0	0.01
PALLD|NM_001166109	hsa.let.7c.MIMAT0000064	4:169849175-169849196	3_UTR	M	-0.34	0	0.01
PANK1|NM_148977	hsa.let.7c.MIMAT0000064	10:91403497-91403518	5_UTR	M	-0.36	0	0.01
PANK1|NM_148977	hsa.let.7c.MIMAT0000064	10:91342504-91342525	3_UTR	M	-0.36	0	0.01
PANK1|NM_148977	hsa.let.7c.MIMAT0000064	10:91342504-91342525	3_UTR	M	-0.36	0	0.01
PANK1|NM_148977	hsa.let.7c.MIMAT0000064	10:91337513-91337535	3_UTR	M	-0.36	0	0.01
PANK1|NM_148977	hsa.let.7c.MIMAT0000064	10:91342504-91342525	3_UTR	M	-0.36	0	0.01
PANK1|NM_148977	hsa.let.7c.MIMAT0000064	10:91403497-91403518	5_UTR	M	-0.36	0	0.01
PANK1|NM_148977	hsa.let.7c.MIMAT0000064	10:91337513-91337535	3_UTR	M	-0.36	0	0.01
PAQR4|NM_152341	hsa.let.7c.MIMAT0000064	16:3021730-3021749	CDS	M	-0.36	0	0.01
PARP1|NM_001618	hsa.let.7c.MIMAT0000064	1:226570860-226570881	CDS	M	-0.34	0	0.01
PART1|CUFF.34801.1	hsa.let.7c.MIMAT0000064	5:59818461-59818484	3_UTR	M	-0.29	0	0.03
PART1|CUFF.34801.1	hsa.let.7c.MIMAT0000064	5:59819898-59819920	3_UTR	M	-0.29	0	0.03
PART1|CUFF.34801.1	hsa.let.7c.MIMAT0000064	5:59819184-59819203	3_UTR	M	-0.29	0	0.03
PART1|CUFF.34801.1	hsa.let.7c.MIMAT0000064	5:59818667-59818689	3_UTR	M	-0.29	0	0.03
PAWR|NM_002583	hsa.let.7c.MIMAT0000064	12:79983190-79983209	3_UTR	M	-0.33	0	0.02
PAWR|NM_002583	hsa.let.7c.MIMAT0000064	12:80083671-80083690	CDS	M	-0.33	0	0.02
PAWR|NM_002583	hsa.let.7c.MIMAT0000064	12:79979508-79979530	3_UTR	M	-0.33	0	0.02
PAWR|NM_002583	hsa.let.7c.MIMAT0000064	12:79985661-79985681	3_UTR	M	-0.33	0	0.02
PCIF1|NM_022104	hsa.let.7c.MIMAT0000064	20:44567898-44567919	CDS	M	-0.29	0	0.03
PCIF1|NM_022104	hsa.let.7c.MIMAT0000064	20:44574952-44574971	CDS	M	-0.29	0	0.03
PCNT|NM_006031	hsa.let.7c.MIMAT0000064	21:47865524-47865546	3_UTR	M	-0.33	0	0.01
PCNT|NM_006031	hsa.let.7c.MIMAT0000064	21:47786796-47786818	CDS	M	-0.33	0	0.01
PCYOX1L|NM_024028	hsa.let.7c.MIMAT0000064	5:148748047-148748071	CDS	M	-0.28	0	0.04
PCYOX1L|NM_024028	hsa.let.7c.MIMAT0000064	5:148747735-148747756	CDS	M	-0.28	0	0.04
PDE12|NM_177966	hsa.let.7c.MIMAT0000064	3:57548994-57549016	3_UTR	M	-0.28	0	0.04
PDE12|NM_177966	hsa.let.7c.MIMAT0000064	3:57549886-57549908	3_UTR	M	-0.28	0	0.04
PDE12|NM_177966	hsa.let.7c.MIMAT0000064	3:57546574-57546594	3_UTR	M	-0.28	0	0.04
PDE4A|CUFF.11676.1	hsa.let.7c.MIMAT0000064	19:10578871-10578892	3_UTR	M	-0.42	0	0
PDE4A|CUFF.11676.1	hsa.let.7c.MIMAT0000064	19:10578871-10578892	3_UTR	M	-0.42	0	0
PDE4A|CUFF.11676.1	hsa.let.7c.MIMAT0000064	19:10578871-10578892	3_UTR	M	-0.42	0	0
PDE4A|CUFF.11676.1	hsa.let.7c.MIMAT0000064	19:10578871-10578892	3_UTR	M	-0.42	0	0
PDE4A|CUFF.11676.1	hsa.let.7c.MIMAT0000064	19:10578871-10578892	3_UTR	M	-0.42	0	0
PDK2|NM_002611	hsa.let.7c.MIMAT0000064	17:48183377-48183397	CDS	M	-0.32	0	0.02
PDK2|NM_002611	hsa.let.7c.MIMAT0000064	17:48186741-48186762	CDS	M	-0.32	0	0.02
PDK2|NM_002611	hsa.let.7c.MIMAT0000064	17:48183377-48183397	CDS	M	-0.32	0	0.02
PDK2|NM_002611	hsa.let.7c.MIMAT0000064	17:48183377-48183397	CDS	M	-0.32	0	0.02
PDK2|NM_002611	hsa.let.7c.MIMAT0000064	17:48186741-48186762	CDS	M	-0.32	0	0.02
PDK2|NM_002611	hsa.let.7c.MIMAT0000064	17:48186741-48186762	CDS	M	-0.32	0	0.02
PDZD8|NM_173791	hsa.let.7c.MIMAT0000064	10:119134447-119134468	CDS	M	-0.28	0	0.04
PDZD8|NM_173791	hsa.let.7c.MIMAT0000064	10:119038853-119038874	3_UTR	M	-0.28	0	0.04
PER1|NM_002616	hsa.let.7c.MIMAT0000064	17:8045139-8045160	CDS	M	-0.28	0	0.05
PER1|NM_002616	hsa.let.7c.MIMAT0000064	17:8051518-8051539	CDS	M	-0.28	0	0.05
PEX14|NM_004565	hsa.let.7c.MIMAT0000064	1:10555347-10555368	CDS	M	-0.31	0	0.02
PEX14|NM_004565	hsa.let.7c.MIMAT0000064	1:10690043-10690063	3_UTR	M	-0.31	0	0.02
PEX14|NM_004565	hsa.let.7c.MIMAT0000064	1:10690421-10690442	3_UTR	M	-0.31	0	0.02
PEX16|NM_004813	hsa.let.7c.MIMAT0000064	11:45935401-45935423	CDS	M	-0.33	0	0.01
PEX16|NM_004813	hsa.let.7c.MIMAT0000064	11:45935401-45935423	CDS	M	-0.33	0	0.01
PEX5|NM_001131024	hsa.let.7c.MIMAT0000064	12:7361637-7361661	CDS	M	-0.38	0	0
PEX5|NM_001131024	hsa.let.7c.MIMAT0000064	12:7361637-7361661	CDS	M	-0.38	0	0
PEX5|NM_001131024	hsa.let.7c.MIMAT0000064	12:7361637-7361661	CDS	M	-0.38	0	0
PEX5|NM_001131024	hsa.let.7c.MIMAT0000064	12:7361637-7361661	CDS	M	-0.38	0	0
PEX5|NM_001131024	hsa.let.7c.MIMAT0000064	12:7361637-7361661	CDS	M	-0.38	0	0
PGGT1B|CUFF.35387.1	hsa.let.7c.MIMAT0000064	5:114543203-114543223	3_UTR	M	-0.39	0	0
PHACTR4|NM_001048183	hsa.let.7c.MIMAT0000064	1:28802668-28802688	CDS	M	-0.28	0	0.05
PHACTR4|NM_001048183	hsa.let.7c.MIMAT0000064	1:28826062-28826083	3_UTR	M	-0.28	0	0.05
PHACTR4|NM_001048183	hsa.let.7c.MIMAT0000064	1:28800458-28800483	CDS	M	-0.28	0	0.05
PHACTR4|NM_001048183	hsa.let.7c.MIMAT0000064	1:28825743-28825765	3_UTR	M	-0.28	0	0.05
PHACTR4|NM_001048183	hsa.let.7c.MIMAT0000064	1:28823530-28823550	3_UTR	M	-0.28	0	0.05
PHACTR4|NM_001048183	hsa.let.7c.MIMAT0000064	1:28826062-28826083	3_UTR	M	-0.28	0	0.05
PHACTR4|NM_001048183	hsa.let.7c.MIMAT0000064	1:28823530-28823550	3_UTR	M	-0.28	0	0.05
PHACTR4|NM_001048183	hsa.let.7c.MIMAT0000064	1:28800458-28800483	CDS	M	-0.28	0	0.05
PHACTR4|NM_001048183	hsa.let.7c.MIMAT0000064	1:28802668-28802688	CDS	M	-0.28	0	0.05
PHACTR4|NM_001048183	hsa.let.7c.MIMAT0000064	1:28825743-28825765	3_UTR	M	-0.28	0	0.05
PHF19|NM_015651	hsa.let.7c.MIMAT0000064	9:123636848-123636871	CDS	M	-0.39	0	0
PHF19|NM_015651	hsa.let.7c.MIMAT0000064	9:123636848-123636871	CDS	M	-0.39	0	0
PHF19|NM_015651	hsa.let.7c.MIMAT0000064	9:123618894-123618914	3_UTR	M	-0.39	0	0
PHLPP1|NM_194449	hsa.let.7c.MIMAT0000064	18:60384386-60384408	CDS	M	-0.31	0	0.02
PIGA|NM_002641	hsa.let.7c.MIMAT0000064	X:15339505-15339526	3_UTR	M	-0.32	0	0.02
PIGA|NM_002641	hsa.let.7c.MIMAT0000064	X:15339505-15339526	3_UTR	M	-0.32	0	0.02
PIGA|NM_002641	hsa.let.7c.MIMAT0000064	X:15339505-15339526	3_UTR	M	-0.32	0	0.02
PIGA|NM_002641	hsa.let.7c.MIMAT0000064	X:15339505-15339526	3_UTR	M	-0.32	0	0.02
PIK3AP1|NM_152309	hsa.let.7c.MIMAT0000064	10:98355306-98355328	3_UTR	M	-0.33	0	0.01
PKNOX1|NM_004571	hsa.let.7c.MIMAT0000064	21:44452200-44452222	3_UTR	M	-0.35	0	0.01
PLAGL2|NM_002657	hsa.let.7c.MIMAT0000064	20:30782622-30782643	3_UTR	M	-0.33	0	0.01
PLAGL2|NM_002657	hsa.let.7c.MIMAT0000064	20:30784702-30784727	CDS	M	-0.33	0	0.01
PLDN|NM_012388	hsa.let.7c.MIMAT0000064	15:45900312-45900332	3_UTR	M	-0.3	0	0.02
PLEKHA2|NM_021623	hsa.let.7c.MIMAT0000064	8:38775543-38775565	CDS	M	-0.3	0	0.02
PLEKHA2|NM_021623	hsa.let.7c.MIMAT0000064	8:38810190-38810211	CDS	M	-0.3	0	0.02
PLEKHG1|NM_001029884	hsa.let.7c.MIMAT0000064	6:151163946-151163967	3_UTR	M	-0.28	0	0.04
PM20D2|NM_001010853	hsa.let.7c.MIMAT0000064	6:89872118-89872140	3_UTR	M	-0.29	0	0.03
PM20D2|NM_001010853	hsa.let.7c.MIMAT0000064	6:89872556-89872577	3_UTR	M	-0.29	0	0.03
PML|NM_033250	hsa.let.7c.MIMAT0000064	15:74317256-74328355	CDS	M	-0.42	0	0
PML|NM_033250	hsa.let.7c.MIMAT0000064	15:74337669-74337693	3_UTR	M	-0.42	0	0
PML|NM_033250	hsa.let.7c.MIMAT0000064	15:74327756-74327777	3_UTR	M	-0.42	0	0
PML|NM_033250	hsa.let.7c.MIMAT0000064	15:74327756-74327777	3_UTR	M	-0.42	0	0
PML|NM_033250	hsa.let.7c.MIMAT0000064	15:74327756-74327777	CDS	M	-0.42	0	0
PML|NM_033250	hsa.let.7c.MIMAT0000064	15:74317256-74328355	CDS	M	-0.42	0	0
PML|NM_033250	hsa.let.7c.MIMAT0000064	15:74327756-74327777	CDS	M	-0.42	0	0
PMM1|NM_002676	hsa.let.7c.MIMAT0000064	22:41980319-41980338	CDS	M	-0.29	0	0.03
PMPCA|NM_015160	hsa.let.7c.MIMAT0000064	9:139313092-139313112	3_UTR	M	-0.3	0	0.03
PNP|NM_000270	hsa.let.7c.MIMAT0000064	14:20945873-20945892	3_UTR	M	-0.37	0	0
PNP|NM_000270	hsa.let.7c.MIMAT0000064	14:20944796-20944816	3_UTR	M	-0.37	0	0
PNPLA4|NM_004650	hsa.let.7c.MIMAT0000064	X:7867965-7867985	3_UTR	M	-0.33	0	0.02
PNPLA4|NM_004650	hsa.let.7c.MIMAT0000064	X:7867965-7867985	3_UTR	M	-0.33	0	0.02
PNPLA4|NM_004650	hsa.let.7c.MIMAT0000064	X:7867965-7867985	3_UTR	M	-0.33	0	0.02
POC1A|NM_015426	hsa.let.7c.MIMAT0000064	3:52109510-52109531	3_UTR	M	-0.38	0	0
POC1A|NM_015426	hsa.let.7c.MIMAT0000064	3:52109510-52109531	3_UTR	M	-0.38	0	0
POC1A|NM_015426	hsa.let.7c.MIMAT0000064	3:52109510-52109531	3_UTR	M	-0.38	0	0
POGZ|NM_015100	hsa.let.7c.MIMAT0000064	1:151379457-151379479	CDS	M	-0.28	0	0.04
POGZ|NM_015100	hsa.let.7c.MIMAT0000064	1:151379457-151379479	CDS	M	-0.28	0	0.04
POGZ|NM_015100	hsa.let.7c.MIMAT0000064	1:151379457-151379479	CDS	M	-0.28	0	0.04
POGZ|NM_015100	hsa.let.7c.MIMAT0000064	1:151379457-151379479	5_UTR	M	-0.28	0	0.04
POGZ|NM_015100	hsa.let.7c.MIMAT0000064	1:151379457-151379479	CDS	M	-0.28	0	0.04
POLA1|CUFF.45053.2	hsa.let.7c.MIMAT0000064	X:24839596-24839618	CDS	M	-0.34	0	0.01
POLA1|CUFF.45053.2	hsa.let.7c.MIMAT0000064	X:24844612-24844637	CDS	M	-0.34	0	0.01
POLE|NM_006231	hsa.let.7c.MIMAT0000064	12:133251985-133252007	CDS	M	-0.29	0	0.03
POLE|NM_006231	hsa.let.7c.MIMAT0000064	12:133252781-133253145	CDS	M	-0.29	0	0.03
POLE|NM_006231	hsa.let.7c.MIMAT0000064	12:133249815-133249837	CDS	M	-0.29	0	0.03
POLE|NM_006231	hsa.let.7c.MIMAT0000064	12:133252781-133253145	CDS	M	-0.29	0	0.03
POLE|NM_006231	hsa.let.7c.MIMAT0000064	12:133219132-133219154	CDS	M	-0.29	0	0.03
POLE2|NM_002692	hsa.let.7c.MIMAT0000064	14:50117113-50117135	CDS	M	-0.29	0	0.03
POLE2|NM_002692	hsa.let.7c.MIMAT0000064	14:50117113-50117135	CDS	M	-0.29	0	0.03
POLE2|NM_002692	hsa.let.7c.MIMAT0000064	14:50107259-50107280	3_UTR	M	-0.29	0	0.03
POLE2|NM_002692	hsa.let.7c.MIMAT0000064	14:50117113-50117135	CDS	M	-0.29	0	0.03
POLE2|NM_002692	hsa.let.7c.MIMAT0000064	14:50107259-50107280	3_UTR	M	-0.29	0	0.03
POLH|NM_006502	hsa.let.7c.MIMAT0000064	6:43587963-43587985	3_UTR	M	-0.35	0	0.01
POLH|NM_006502	hsa.let.7c.MIMAT0000064	6:43581427-43581448	CDS	M	-0.35	0	0.01
POLH|NM_006502	hsa.let.7c.MIMAT0000064	6:43583505-43583527	3_UTR	M	-0.35	0	0.01
POLH|NM_006502	hsa.let.7c.MIMAT0000064	6:43585988-43586010	3_UTR	M	-0.35	0	0.01
POLR3C|NM_006468	hsa.let.7c.MIMAT0000064	1:145611175-145611196	5_UTR	M	-0.3	0	0.03
POP1|NM_001145860	hsa.let.7c.MIMAT0000064	8:99171507-99171529	3_UTR	M	-0.3	0	0.03
POP1|NM_001145860	hsa.let.7c.MIMAT0000064	8:99171507-99171529	3_UTR	M	-0.3	0	0.03
PPCDC|NM_021823	hsa.let.7c.MIMAT0000064	15:75344668-75344689	3_UTR	M	-0.35	0	0.01
PPCDC|NM_021823	hsa.let.7c.MIMAT0000064	15:75344499-75344523	3_UTR	M	-0.35	0	0.01
PPIA|NM_021130	hsa.let.7c.MIMAT0000064	7:44842031-44842050	3_UTR	M	-0.35	0	0.01
PPIE|NR_036544	hsa.let.7c.MIMAT0000064	1:40221012-40221031	3_UTR	M	-0.29	0	0.03
PPIE|NR_036544	hsa.let.7c.MIMAT0000064	1:40221012-40221031	3_UTR	M	-0.29	0	0.03
PPIE|NR_036544	hsa.let.7c.MIMAT0000064	1:40221823-40221844	3_UTR	M	-0.29	0	0.03
PPIE|NR_036544	hsa.let.7c.MIMAT0000064	1:40221012-40221031	3_UTR	M	-0.29	0	0.03
PPIE|NR_036544	hsa.let.7c.MIMAT0000064	1:40221823-40221844	3_UTR	M	-0.29	0	0.03
PPIE|NR_036544	hsa.let.7c.MIMAT0000064	1:40221823-40221844	3_UTR	M	-0.29	0	0.03
PPM1D|NM_003620	hsa.let.7c.MIMAT0000064	17:58743613-58743633	3_UTR	M	-0.45	0	0
PPM1D|NM_003620	hsa.let.7c.MIMAT0000064	17:58742428-58742450	3_UTR	M	-0.45	0	0
PPM1D|NM_003620	hsa.let.7c.MIMAT0000064	17:58742234-58742254	3_UTR	M	-0.45	0	0
PPM1D|NM_003620	hsa.let.7c.MIMAT0000064	17:58742404-58742424	3_UTR	M	-0.45	0	0
PPM1G|NM_177983	hsa.let.7c.MIMAT0000064	2:27632274-27632293	5_UTR_CDS	M	-0.38	0	0
PPP1R12B|NM_002481	hsa.let.7c.MIMAT0000064	1:202550642-202550663	3_UTR	M	-0.3	0	0.03
PPP1R12B|NM_002481	hsa.let.7c.MIMAT0000064	1:202551607-202551628	3_UTR	M	-0.3	0	0.03
PPP1R12B|NM_002481	hsa.let.7c.MIMAT0000064	1:202550642-202550663	3_UTR	M	-0.3	0	0.03
PPP1R12B|NM_002481	hsa.let.7c.MIMAT0000064	1:202551607-202551628	3_UTR	M	-0.3	0	0.03
PPP1R12B|NM_002481	hsa.let.7c.MIMAT0000064	1:202403864-202403884	CDS	M	-0.3	0	0.03
PPP1R12B|NM_002481	hsa.let.7c.MIMAT0000064	1:202550642-202550663	3_UTR	M	-0.3	0	0.03
PPP1R12B|NM_002481	hsa.let.7c.MIMAT0000064	1:202551607-202551628	3_UTR	M	-0.3	0	0.03
PPP1R12B|NM_002481	hsa.let.7c.MIMAT0000064	1:202403864-202403884	CDS	M	-0.3	0	0.03
PPP1R15A|NM_014330	hsa.let.7c.MIMAT0000064	19:49377097-49377117	CDS	M	-0.35	0	0.01
PPP1R15B|NM_032833	hsa.let.7c.MIMAT0000064	1:204375181-204375204	3_UTR	M	-0.41	0	0
PPP1R15B|NM_032833	hsa.let.7c.MIMAT0000064	1:204373513-204373535	3_UTR	M	-0.41	0	0
[truncated: 403,259+ more rows]
