# Supplementary material for: Comprehensive miRNA sequence analysis reveals survival differences in diffuse large B-cell lymphoma patients
Source: Genome Biol. 2015 Jan 29;16(1):18. doi: 10.1186/s13059-014-0568-y (PMC4308918; doi:10.1186/s13059-014-0568-y)
Supplement: Additional file 6: Table S6. — Novel miRNA validation results. HITS-CLIP expression and validation cohort expression for the 30 candidate novel miRNAs. [file 13059_2014_568_MOESM6_ESM.xlsx]

## Sheet: Caption
Supplementary Table S6 - Candidate novel miRNA validation results. HITS-CLIP expression, median expression in discovery and validation cohorts

## Sheet: Novel miRNA in HITS-CLIP
Novel miRNA	HITS_CLIP SRR580359	HITS_CLIP SRR580360	HITS_CLIP SRR580361	HITS_CLIP SRR580362	HITS_CLIP SRR580363		Median Expression Discovery Cohort (RPM)	Median Expression Additional Cohort (RPM)
NOVELM00010.NOVELM00010M	0	0	0	0	0		5.2458	18.634
hsa-mir-10392-5p	0	0	0	0	0		6.90023	12.8977
hsa-mir-10393-3p	0	0	0	0	0		16.2332	94.1069
NOVELM00060.NOVELM00060M	4.37491	4.56494	6.26238	6.14199	6.36741		3.03073	290.603
NOVELM00078.NOVELM00078S	0	2.82797	1.21175	4.37822	3.03351		25.0709	159.071
hsa-mir-10394-3p	0	0	0	0	0		2.01697	7.23193
hsa-mir-10395-3p	0	0	0	0	0.618474		18.1954	70.1035
NOVELM00113.NOVELM00113M	1.50044	1.75758	1.4044	0	0		9.11009	242.305
NOVELM00146.NOVELM00146M	0	0	0	0	0		5.13176	15.4932
NOVELM00149.NOVELM00149M	0	0	0.4044	0.793259	0		7.4652	13.8776
hsa-mir-10396a-3p	0	0	0	0	0		28.4107	26.5737
hsa-mir-10396a-5p	0	0	0	0	0		4.81526	12.8207
NOVELM00156.NOVELM00156M	3.61592	3.92751	3.3586	3.30422	1.30653		32.6431	166.253
NOVELM00173.NOVELM00173M	0	0	0	0	0		2.24493	6.6968
NOVELM00203.NOVELM00203M	0	0	0	0	0		3.57253	133.684
NOVELM00222.NOVELM00222M	4.26125	4.1361	5.33514	4.71926	4.52536		326.706	1932.91
hsa-mir-10397-5p	0	0	0	0	0		4.98882	4.29991
hsa-mir-10398-3p	0	0	0	0	0		2.77725	1.94802
hsa-mir-10399-5p	0	0	0	0	0		112.693	89.8739
hsa-mir-10399-3p	1.78994	0	0	1.75673	4.01079		11.1407	40.8612
hsa-mir-10400-5p	0	0	0	0	0		3.83674	0.959464
NOVELM00288.NOVELM00288M	0	0	0	0	0		2.13907	6.73425
NOVELM00289.NOVELM00289M	0.330512	0	1.21175	0.719259	0		3.53624	20.1842
NOVELM00290.NOVELM00290M	0	0	0	0	0		0.650029	226.038
hsa-mir-10401-3p	4.68806	3.29364	4.49186	6.00076	5.08879		13.5853	22.9059
hsa-mir-10401-5p	0	1.60558	0	0	0		2.5861	4.26871
NOVELM00295.NOVELM00295M	4.1634	3.48005	0	4.3722	2.97211		85.2465	219.511
NOVELM00295.NOVELM00295S	3.53997	5.03557	3.65233	3.30422	3.10676		90.4643	286.727
hsa-mir-10396b-3p	0	0	0	0	0.618474		232.406	137.503
hsa-mir-10396b-5p	0	0	0	0	0		4.71874	12.8358
