# Supplementary material for: Comprehensive miRNA sequence analysis reveals survival differences in diffuse large B-cell lymphoma patients
Source: Genome Biol. 2015 Jan 29;16(1):18. doi: 10.1186/s13059-014-0568-y (PMC4308918; doi:10.1186/s13059-014-0568-y)
Supplement: Additional file 7: Table S7. — Tables of miRNA sequencing vs. RT-qPCR results for validation of selected candidate novel miRNAs. [file 13059_2014_568_MOESM7_ESM.xlsx]

## Sheet: Caption
Supplementary Table S7 - Tables of miRNA sequencing vs. RT-qPCR results for validation of selected candidate novel miRNAs.

## Sheet: NOVELM00060M
NOVELM00060M
Patient ID	RPM (Quantile Normalized)	Sequencing Read Counts	NOVELM00060 Average Ct	RNU48 Average Ct	Normalized NOVELM00060 (∆Ct)	2-∆Ct	Normalized NOVELM00060 (CtN060/CtRNU48)
Mock RT	-	-	No amplification	No amplification	No amplification	No amplification	No amplification
NTC	-	-	No amplification	No amplification	No amplification	No amplification	No amplification
RG104	6.54793	7.16337	26.0391	20.8153	5.22376	0.0267603	1.25096
RG132	2.43872	3.6748	28.6137	20.9494	7.66428	0.00492972	1.36585
RG135	1.2891	0.342119	30.5638	23.3293	7.2345	0.00664046	1.3101
RG058	1.95164	0.58233	30.0954	21.829	8.2664	0.00324763	1.37869
RG060	1.75696	1.35072	29.7301	21.9556	7.77454	0.00456699	1.3541
RG061	1.99254	1.85076	29.4804	21.1128	8.36756	0.0030277	1.39633
RG006	1.02665	1.84027	30.0092	21.2817	8.7275	0.00235918	1.41009
RG067	0	0	30.0503	21.5036	8.5467	0.00267416	1.39746
RG073	1.87439	2.68002	29.5659	20.7595	8.80645	0.00223355	1.42421
RG074	16.2332	13.9642	27.9098	20.4459	7.4639	0.00566424	1.36506
RG078	3.72593	4.88369	27.9614	18.5964	9.36499	0.00151655	1.50359
RG082	2.3534	7.27584	28.0308	18.6121	9.4187	0.00146113	1.50605

## Sheet: NOVELM00113M
NOVELM00113M
Patient ID	RPM (Quantile Normalized)	Sequencing Read Counts	NOVELM00113 Average Ct	RNU48 Average Ct	Normalized NOVELM00113 (∆Ct)	2-∆Ct	Normalized NOVELM00113 (CtN113/CtRNU48)
Mock RT	-	-	No amplification	No amplification	No amplification	No amplification	No amplification
NTC	-	-	No amplification	No amplification	No amplification	No amplification	No amplification
RG104	22.044	23.1262	31.9414	20.8153	11.1261	0.000447405	1.53452
RG132	7.1198	11.5097	33.2576	20.9494	12.3082	0.000197178	1.58752
RG135	8.97962	2.33659	33.08	23.3293	9.75063	0.00116083	1.41796
RG058	21.042	7.39813	34.5476	21.829	12.7186	0.000148359	1.58265
RG060	8.86335	5.53214	35.2103	21.9556	13.2548	0.00010231	1.60371
RG061	4.33641	3.91695	35.5409	21.1128	14.428	4.5366e-05	1.68338
RG006	0.749167	1.34235	35.3205	21.2817	14.0388	5.94148e-05	1.65967
RG067	5.42923	5.9185	34.0512	21.5036	12.5477	0.000167021	1.58352
RG073	10.2866	16.4016	35.6871	20.7595	14.9276	3.20877e-05	1.71908
RG074	24.4802	17.9039	33.9819	20.4459	13.5361	8.41863e-05	1.66204
RG078	7.45633	9.7223	33.9629	18.5964	15.3665	2.36711e-05	1.82632
RG082	9.24056	24.5479	33.3622	18.6121	14.7501	3.62888e-05	1.7925

## Sheet: NOVELM00222M
NOVELM00222M
Patient ID	RPM (Quantile Normalized)	Sequencing Read Counts	NOVELM00222 Average Ct	RNU48 Average Ct	Normalized NOVELM00222 (∆Ct)	2-∆Ct	Normalized NOVELM00222 (CtN222/CtRNU48)
Mock RT	-	-	No amplification	No amplification	No amplification	No amplification	No amplification
NTC	-	-	No amplification	No amplification	No amplification	No amplification	No amplification
RG104	10.2026	149.08	14.2266	20.8153	-6.58871	96.2496	0.683468
RG132	1.80687	297.75	14.6773	20.9494	-6.27212	77.2854	0.700606
RG135	3.97919	337.191	17.0977	23.3293	-6.23167	75.1485	0.732882
RG058	3.70032	414.749	15.8697	21.829	-5.95936	62.2223	0.726998
RG060	35.5105	358.382	16.7389	21.9556	-5.21666	37.1854	0.762399
RG061	2.37165	383.507	15.7793	21.1128	-5.33357	40.3241	0.747378
RG006	3.21318	213.769	15.5441	21.2817	-5.73763	53.3577	0.730396
RG067	1.83581	370.853	15.6384	21.5036	-5.86511	58.2873	0.727249
RG073	3.34498	337.191	15.0208	20.7595	-5.73866	53.3961	0.723564
RG074	14.1644	712.149	14.8177	20.4459	-5.62819	49.4599	0.724727
RG078	11.5046	111.09	13.2822	18.5964	-5.31422	39.7868	0.714234
RG082	0.734133	117.12	13.4084	18.6121	-5.20371	36.853	0.720412

## Sheet: NOVELM00290M
NOVELM00290M
Patient ID	RPM (Quantile Normalized)	Sequencing Read Counts	NOVELM00290 Average Ct	RNU48 Average Ct	Normalized NOVELM00290 (∆Ct)	2-∆Ct	Normalized NOVELM00290 (CtN290/CtRNU48)
NTC	-	-	No amplification	No amplification	No amplification	No amplification	No amplification
Mock RT	-	-	37.9714	No amplification	No amplification	No amplification	No amplification
RG104	13.3382	11.7111	19.5369	20.8153	-1.27841	2.42572	0.938583
RG132	1.03598	1.15538	21.0596	20.9494	0.110146	0.926494	1.00526
RG135	0	0	22.2736	23.3293	-1.0557	2.07872	0.954748
RG058	0	0	21.7012	21.829	-0.127871	1.09268	0.994142
RG060	0.571119	0.848949	24.0154	21.9556	2.05986	0.239839	1.09382
RG061	0.277613	0.509998	22.79	21.1128	1.67719	0.312691	1.07944
RG006	0.271657	0.509998	23.7416	21.2817	2.45994	0.181754	1.11559
RG067	0.125151	0.0923706	23.488	21.5036	1.98448	0.252704	1.09229
RG073	0.769304	1.35336	22.4266	20.7595	1.66716	0.314872	1.08031
RG074	8.48486	11.0584	22.4318	20.4459	1.98594	0.252448	1.09713
RG078	0	0	20.2303	18.5964	1.63387	0.322223	1.08786
RG082	0.169909	0.212224	20.9059	18.6121	2.29378	0.20394	1.12324

## Sheet: let-7a
let-7a
Patient ID	RPM (Quantile Normalized)	Sequencing Read Counts	let-7a Average Ct	RNU48 Average Ct	Normalized let-7a (∆Ct)	2-∆Ct	Normalized let-7a (Ctlet7a/CtRNU48)
NTC	-	-	No amplification	No amplification	No amplification	No amplification	No amplification
Mock RT	-	-	No amplification	No amplification	No amplification	No amplification	No amplification
RG104	5360.83	6906.98	21.1607	20.8153	0.345396	0.787092	1.01659
RG132	19016.4	25387.8	21.3443	20.9494	0.39489	0.760547	1.01885
RG135	7054.35	1904.4	22.9622	23.3293	-0.36717	1.28982	0.984261
RG058	16197.5	6348.66	23.029	21.829	1.19996	0.435287	1.05497
RG060	16197.5	7127.94	22.6714	21.9556	0.715805	0.608865	1.0326
RG061	10655.8	7835.11	22.2941	21.1128	1.18132	0.440948	1.05595
RG006	9625.57	16051.3	22.3642	21.2817	1.0825	0.472208	1.05087
RG067	4257.72	4404.04	22.297	21.5036	0.793464	0.576957	1.0369
RG073	6378.47	8645.35	21.9037	20.7595	1.14418	0.452448	1.05512
RG074	10655.8	11088.7	21.9018	20.4459	1.4559	0.364527	1.07121
RG078	4978.73	10655.8	20.7711	18.5964	2.17472	0.221485	1.11694
RG082	23273	59473.8	20.0107	18.6121	1.39861	0.379296	1.07515

## Sheet: miR-106a
miR-106a
Patient ID	RPM (Quantile Normalized)	Sequencing Read Counts	miR-106a Average Ct	RNU48 Average Ct	Normalized miR-106a (∆Ct)	2-∆Ct	Normalized miR-106a (CtmiR106a/CtRNU48)
NTC	-	-	No amplification	No amplification	No amplification	No amplification	No amplification
Mock RT	-	-	No amplification	No amplification	No amplification	No amplification	No amplification
RG104	30.5183	117.12	20.6913	20.8153	-0.124019	1.08977	0.994042
RG132	31.0627	18.4971	21.8906	20.9494	0.941174	0.520809	1.04493
RG135	37.4193	67.4724	23.7277	23.3293	0.39841	0.758694	1.01708
RG058	118.252	69.0003	22.83	21.829	1.00097	0.499665	1.04585
RG060	26.6832	26.57	22.9464	21.9556	0.990846	0.503183	1.04513
RG061	163.292	16.7344	23.1418	21.1128	2.02895	0.245033	1.0961
RG006	26.6832	16.7344	23.4266	21.2817	2.14489	0.226111	1.10079
RG067	131.34	36.8567	22.3621	21.5036	0.858518	0.551519	1.03992
RG073	39.6039	28.0262	22.7924	20.7595	2.0329	0.244363	1.09793
RG074	39.6039	31.4825	21.7512	20.4459	1.30531	0.404634	1.06384
RG078	99.2858	126.059	20.2078	18.5964	1.61143	0.327274	1.08665
RG082	20.7304	34.365	21.1517	18.6121	2.53963	0.171987	1.13645
