# Supplementary material for: Comprehensive miRNA sequence analysis reveals survival differences in diffuse large B-cell lymphoma patients
Source: Genome Biol. 2015 Jan 29;16(1):18. doi: 10.1186/s13059-014-0568-y (PMC4308918; doi:10.1186/s13059-014-0568-y)
Supplement: Additional file 8: Table S8. — Differentially expressed miRNAs when comparing (1) B-cell data sets to all TCGA cancer data sets; (2) DLBCL to Centroblast samples; (3) ABC-DLBCL to GCB-DLBCL samples. [file 13059_2014_568_MOESM8_ESM.xlsx]

## Sheet: Caption
Supplementary Table S8 - Tables of differentially expressed miRNAs when comparing 1. B-cell data sets to all TCGA cancer data sets (Discovery Cohort), 2. DLBCL to Centroblast samples (Discovery Cohort), 3. ABC-DLBCL to GCB-DLBCL samples (Discovery Cohort)

## Sheet: B-cell vs TCGA
B-cell vs TCGA
miRNA	log2_base_mean	log2_mean_B_cell	log2_mean_Other_cancer	log2_fold_change	p_val	adj_p_val
hsa-mir-200a.MIMAT0001620	8.31752	1.23432	8.44308	-7.20876	4.91659e-70	1.54164e-68
hsa-mir-200b.MIMAT0000318	8.5893	1.53833	8.71429	-7.17595	6.56174e-69	1.99004e-67
hsa-mir-203a.MIMAT0000264	11.3742	4.72854	11.492	-6.76349	1.77956e-56	3.22764e-55
hsa-mir-375.MIMAT0000728	10.8521	5.03026	10.9553	-5.92506	1.79809e-47	2.46405e-46
hsa-mir-200a.MIMAT0000682	7.00418	1.32615	7.10483	-5.77868	9.11032e-61	1.98283e-59
hsa-mir-429.MIMAT0001536	5.73844	0.500043	5.8313	-5.33126	6.46029e-61	1.4228e-59
hsa-mir-205.MIMAT0000266	6.38594	1.70358	6.46894	-4.76535	1.30864e-27	1.01296e-26
hsa-mir-200c.MIMAT0000617	11.7433	7.22668	11.8234	-4.59672	2.05629e-37	2.12521e-36
hsa-mir-200b.MIMAT0004571	4.16376	0.0726122	4.23628	-4.16367	1.11408e-66	3.17084e-65
hsa-mir-141.MIMAT0004598	7.30704	3.22977	7.37931	-4.14955	1.82896e-35	1.8094e-34
hsa-mir-203b.MIMAT0019814	4.10454	0.291235	4.17214	-3.8809	3.0776e-53	4.99435e-52
hsa-mir-125b-2.MIMAT0004603	4.13361	0.473139	4.1985	-3.72536	4.23748e-66	1.17005e-64
hsa-let-7c.MIMAT0000064	10.9657	7.32419	11.0303	-3.70611	2.41067e-64	6.19408e-63
hsa-mir-3065.MIMAT0015378	4.65181	1.07037	4.71529	-3.64493	3.07359e-60	6.46152e-59
hsa-mir-200c.MIMAT0004657	4.02051	0.570167	4.08167	-3.51151	3.25366e-42	3.93417e-41
hsa-mir-99a.MIMAT0000097	8.89182	5.64044	8.94946	-3.30902	1.21619e-56	2.22767e-55
hsa-mir-149.MIMAT0000450	5.33987	2.20578	5.39543	-3.18965	6.25107e-56	1.09099e-54
hsa-mir-584.MIMAT0003249	5.90597	3.06019	5.95642	-2.89622	1.04757e-56	1.938e-55
hsa-mir-187.MIMAT0000262	3.12042	0.289933	3.1706	-2.88066	6.00778e-45	7.77231e-44
hsa-mir-30c-2.MIMAT0004550	5.41269	2.59838	5.46258	-2.8642	2.12926e-47	2.89642e-46
hsa-mir-508.MIMAT0002880	3.53923	0.741444	3.58883	-2.84738	2.0005e-42	2.45094e-41
hsa-mir-1180.MIMAT0005825	4.45602	1.72636	4.50441	-2.77804	1.32987e-58	2.58976e-57
hsa-mir-1269a.MIMAT0005923	3.30745	0.650381	3.35455	-2.70417	1.40205e-21	8.73333e-21
hsa-mir-127.MIMAT0000446	8.47031	5.8718	8.51637	-2.64457	3.36432e-39	3.79512e-38
hsa-mir-10a.MIMAT0000253	13.8636	11.3016	13.909	-2.60739	1.89382e-37	1.97942e-36
hsa-mir-99b.MIMAT0004678	6.15626	3.59849	6.2016	-2.60311	3.70013e-63	9.00691e-62
hsa-mir-379.MIMAT0000733	8.47841	5.92215	8.52372	-2.60157	1.36486e-34	1.28826e-33
hsa-mir-1266.MIMAT0005920	3.15404	0.608081	3.19917	-2.59109	4.46443e-52	6.99933e-51
hsa-mir-27b.MIMAT0000419	10.2563	7.71406	10.3013	-2.58727	7.34532e-74	2.51645e-72
hsa-mir-181d.MIMAT0002821	4.18088	1.64671	4.2258	-2.57909	9.24998e-55	1.58449e-53
hsa-mir-196a-2.MIMAT0000226	5.23958	2.73069	5.28405	-2.55336	1.00684e-16	5.27664e-16
hsa-mir-204.MIMAT0000265	3.16683	0.761506	3.20947	-2.44797	7.20901e-28	5.62728e-27
hsa-mir-1287.MIMAT0005878	4.57186	2.23651	4.61325	-2.37674	1.76016e-64	4.65185e-63
hsa-mir-1-1.MIMAT0000416	3.17668	0.846775	3.21798	-2.37121	1.20404e-29	9.94405e-29
hsa-mir-92b.MIMAT0003218	7.01965	4.69695	7.06082	-2.36387	9.9054e-54	1.63616e-52
hsa-mir-452.MIMAT0001635	5.33331	3.04325	5.37391	-2.33066	3.85504e-38	4.19519e-37
hsa-mir-23b.MIMAT0000418	10.3021	8.11873	10.3408	-2.22211	1.91453e-73	6.43977e-72
hsa-mir-141.MIMAT0000432	7.75382	5.58745	7.79222	-2.20477	2.78776e-19	1.59178e-18
hsa-mir-410.MIMAT0002171	2.7261	0.586314	2.76403	-2.17771	1.42578e-44	1.8191e-43
hsa-mir-135b.MIMAT0000758	4.01132	1.90344	4.04869	-2.14524	3.45405e-20	2.02857e-19
hsa-mir-181a-2.MIMAT0004558	9.9535	7.86843	9.99046	-2.12203	1.39435e-51	2.14962e-50
hsa-mir-30a.MIMAT0000088	12.5087	10.4455	12.5453	-2.09983	1.87673e-39	2.13003e-38
hsa-mir-143.MIMAT0000435	15.5372	13.5274	15.5728	-2.04538	4.53309e-31	3.86462e-30
hsa-mir-30a.MIMAT0000087	14.0591	12.0771	14.0942	-2.01712	3.77272e-34	3.54291e-33
hsa-mir-27b.MIMAT0004588	3.93815	1.96198	3.97318	-2.0112	1.55049e-55	2.68075e-54
hsa-mir-381.MIMAT0000736	4.36026	2.39173	4.39515	-2.00342	1.9649e-29	1.61009e-28
hsa-mir-514a-3.MIMAT0002883	2.16524	0.221201	2.1997	-1.9785	3.09516e-33	2.83468e-32
hsa-mir-889.MIMAT0004921	2.90448	0.971945	2.93874	-1.96679	4.23289e-34	3.95498e-33
hsa-mir-31.MIMAT0000089	2.6603	0.734927	2.69443	-1.9595	1.60869e-22	1.02623e-21
hsa-mir-134.MIMAT0000447	7.59537	5.6845	7.62924	-1.94474	2.82072e-26	2.07902e-25
hsa-mir-450b.MIMAT0004909	3.4751	1.64046	3.50762	-1.86715	5.39515e-38	5.80292e-37
hsa-mir-382.MIMAT0000737	3.36517	1.54278	3.39748	-1.8547	5.04774e-34	4.69262e-33
hsa-mir-224.MIMAT0000281	4.41789	2.6069	4.44999	-1.84309	2.9924e-24	2.07339e-23
hsa-mir-181c.MIMAT0004559	5.61427	3.80681	5.64631	-1.83949	6.57304e-42	7.89618e-41
hsa-mir-542.MIMAT0003389	7.23104	5.42384	7.26308	-1.83924	1.16217e-35	1.15592e-34
hsa-mir-891a.MIMAT0004902	2.20134	0.430192	2.23274	-1.80255	1.90727e-21	1.17615e-20
hsa-let-7e.MIMAT0000066	10.2522	8.48428	10.2835	-1.79921	4.65016e-54	7.89247e-53
hsa-mir-431.MIMAT0004757	2.50334	0.739725	2.53461	-1.79488	1.53951e-37	1.62748e-36
hsa-mir-133a-2.MIMAT0000427	2.80991	1.08166	2.84054	-1.75888	4.23138e-21	2.58352e-20
hsa-mir-335.MIMAT0004703	5.82758	4.10698	5.85808	-1.7511	3.22464e-32	2.86807e-31
hsa-mir-193a.MIMAT0004614	8.04856	6.33209	8.07899	-1.74689	1.92609e-38	2.10845e-37
hsa-let-7b.MIMAT0000063	13.9926	12.278	14.023	-1.745	7.30952e-57	1.36592e-55
hsa-mir-135a-2.MIMAT0000428	1.97061	0.283351	2.00052	-1.71716	1.65706e-17	8.85998e-17
hsa-mir-139.MIMAT0004552	3.40392	1.72361	3.43371	-1.7101	7.09331e-22	4.44835e-21
hsa-mir-758.MIMAT0003879	2.44465	0.768955	2.47435	-1.7054	1.94291e-33	1.78825e-32
hsa-let-7e.MIMAT0004485	3.99353	2.32533	4.0231	-1.69777	2.95793e-35	2.89533e-34
hsa-mir-653.MIMAT0003328	2.89581	1.25985	2.92481	-1.66496	8.66804e-23	5.62662e-22
hsa-mir-190a.MIMAT0000458	1.90529	0.280825	1.93409	-1.65326	1.12915e-41	1.33906e-40
hsa-mir-31.MIMAT0004504	1.94339	0.366766	1.97133	-1.60457	4.5599e-21	2.77494e-20
hsa-mir-409.MIMAT0001639	3.70455	2.1351	3.73237	-1.59728	8.86309e-28	6.88938e-27
hsa-mir-125a.MIMAT0004602	2.34143	0.784345	2.36903	-1.58468	6.27111e-41	7.34275e-40
hsa-mir-10b.MIMAT0004556	3.30319	1.75892	3.33056	-1.57164	7.83097e-25	5.55069e-24
NOVELM00290.NOVELM00290M	3.33763	1.80899	3.36472	-1.55573	1.21868e-13	5.48552e-13
hsa-mir-136.MIMAT0004606	2.29176	0.774822	2.31865	-1.54382	1.95137e-26	1.45566e-25
hsa-mir-758.MIMAT0022929	2.26789	0.779053	2.29428	-1.51522	1.64052e-27	1.26457e-26
hsa-mir-105-2.MIMAT0000102	1.70012	0.248568	1.72585	-1.47728	1.61937e-13	7.23633e-13
hsa-mir-338.MIMAT0004701	2.20871	0.762259	2.23435	-1.47209	8.93867e-27	6.77727e-26
hsa-mir-127.MIMAT0004604	6.73099	5.28656	6.75659	-1.47003	2.69163e-15	1.31386e-14
hsa-mir-95.MIMAT0000094	2.0432	0.614905	2.06852	-1.45361	5.64328e-29	4.50003e-28
hsa-mir-432.MIMAT0002814	2.18927	0.761451	2.21458	-1.45313	1.06041e-29	8.79716e-29
hsa-mir-4662a.MIMAT0019731	3.47393	2.04648	3.49923	-1.45275	3.07332e-23	2.02336e-22
hsa-mir-340.MIMAT0004692	3.5142	2.09357	3.53938	-1.44581	1.37651e-26	1.03941e-25
hsa-let-7b.MIMAT0004482	5.04495	3.63314	5.06998	-1.43684	3.03289e-44	3.84304e-43
hsa-mir-654.MIMAT0004814	3.88374	2.51459	3.90801	-1.39342	1.24868e-17	6.71531e-17
hsa-mir-99a.MIMAT0004511	1.50226	0.143133	1.52636	-1.38322	3.55871e-35	3.44691e-34
hsa-mir-24-1.MIMAT0000079	3.47168	2.12337	3.49558	-1.37221	9.67284e-32	8.4013e-31
hsa-mir-411.MIMAT0003329	1.88518	0.551841	1.90881	-1.35697	4.41443e-25	3.16539e-24
hsa-mir-181c.MIMAT0000258	5.46127	4.13012	5.48486	-1.35474	5.5922e-24	3.8317e-23
hsa-mir-935.MIMAT0004978	1.45489	0.134997	1.47829	-1.34329	2.2906e-20	1.35387e-19
hsa-mir-34c.MIMAT0004677	2.03178	0.732988	2.0548	-1.32182	1.18714e-16	6.16913e-16
hsa-mir-217.MIMAT0000274	3.7486	2.45809	3.77147	-1.31338	1.35778e-11	5.582e-11
hsa-mir-337.MIMAT0000754	3.91598	2.6426	3.93855	-1.29595	3.68952e-17	1.94462e-16
hsa-mir-193a.MIMAT0000459	2.92704	1.65847	2.94953	-1.29105	1.51269e-26	1.1376e-25
hsa-mir-3065.MIMAT0015066	1.42173	0.158037	1.44413	-1.2861	7.01126e-32	6.14731e-31
hsa-mir-10a.MIMAT0004555	1.33185	0.0712981	1.35419	-1.2829	4.50465e-32	3.96838e-31
hsa-mir-152.MIMAT0000438	7.70125	6.44797	7.72347	-1.2755	2.9564e-31	2.5321e-30
hsa-mir-452.MIMAT0001636	1.65282	0.406195	1.67492	-1.26872	8.40388e-22	5.25243e-21
hsa-mir-493.MIMAT0002813	2.30058	1.07786	2.32226	-1.24439	1.00693e-22	6.51337e-22
hsa-mir-143.MIMAT0004599	5.49909	4.2898	5.52053	-1.23073	1.02256e-14	4.87563e-14
hsa-mir-194-2.MIMAT0000460	8.659	7.46233	8.68021	-1.21788	0.000333927	0.000860396
hsa-mir-370.MIMAT0000722	2.01885	0.824732	2.04002	-1.21528	2.28296e-23	1.52472e-22
hsa-mir-485.MIMAT0002176	1.63109	0.453971	1.65196	-1.19799	2.0325e-23	1.36732e-22
hsa-mir-125a.MIMAT0000443	9.42578	8.25295	9.44657	-1.19362	1.59162e-17	8.53476e-17
hsa-mir-100.MIMAT0000098	11.7936	10.6213	11.8144	-1.19308	2.55073e-16	1.31444e-15
hsa-mir-885.MIMAT0004947	1.46033	0.29563	1.48097	-1.18534	5.07606e-09	1.85587e-08
hsa-mir-145.MIMAT0004601	4.74552	3.59002	4.76601	-1.17599	3.92069e-17	2.06059e-16
hsa-mir-615.MIMAT0003283	1.69021	0.54094	1.71059	-1.16965	2.61921e-12	1.10126e-11
hsa-mir-767.MIMAT0003882	1.31842	0.170587	1.33876	-1.16818	1.98617e-10	7.85132e-10
hsa-mir-136.MIMAT0000448	3.64288	2.4958	3.66321	-1.16741	8.57053e-14	3.88615e-13
hsa-mir-183.MIMAT0000261	12.1716	11.0252	12.1919	-1.16671	8.88081e-15	4.24535e-14
hsa-mir-99b.MIMAT0000689	14.981	13.8426	15.0012	-1.15858	3.60681e-13	1.57373e-12
hsa-mir-369.MIMAT0000721	1.84349	0.706233	1.86365	-1.15742	2.29295e-22	1.45272e-21
hsa-mir-3200.MIMAT0015085	1.98998	0.868516	2.00986	-1.14135	1.56909e-15	7.78237e-15
hsa-mir-483.MIMAT0002173	1.40345	0.294293	1.42311	-1.12881	2.29367e-10	9.02826e-10
hsa-mir-675.MIMAT0006790	4.10893	3.0165	4.1283	-1.1118	1.58529e-06	5.05653e-06
hsa-mir-139.MIMAT0000250	5.43743	4.35082	5.45669	-1.10588	9.68612e-09	3.50672e-08
hsa-mir-125b-2.MIMAT0000423	9.54731	8.46437	9.5665	-1.10213	2.01565e-11	8.19549e-11
hsa-mir-1251.MIMAT0005903	1.24668	0.172964	1.26572	-1.09275	3.12323e-12	1.30428e-11
hsa-mir-145.MIMAT0000437	10.4497	9.38129	10.4686	-1.08731	3.20622e-06	9.77183e-06
hsa-mir-487b.MIMAT0003180	1.70357	0.635924	1.72249	-1.08657	4.79232e-24	3.29584e-23
hsa-mir-24-2.MIMAT0000080	10.7477	9.68022	10.7667	-1.08644	9.5991e-35	9.10684e-34
hsa-mir-592.MIMAT0003260	1.92744	0.863956	1.94629	-1.08234	3.48747e-13	1.52887e-12
hsa-mir-194-2.MIMAT0004671	2.31671	1.25505	2.33553	-1.08049	0.0170186	0.0374813
hsa-mir-493.MIMAT0003161	1.51674	0.462415	1.53543	-1.07301	1.36063e-24	9.49872e-24
hsa-mir-151a.MIMAT0000757	11.1613	10.1162	11.1798	-1.06358	3.73369e-26	2.74101e-25
hsa-mir-224.MIMAT0009198	1.13718	0.103187	1.15551	-1.05232	4.82715e-30	4.04082e-29
hsa-mir-130a.MIMAT0000425	6.15295	5.11908	6.17128	-1.05219	4.09669e-14	1.90904e-13
NOVELM00029.NOVELM00029M	1.40296	0.369249	1.42128	-1.05204	2.42543e-15	1.19336e-14
hsa-mir-323b.MIMAT0015050	1.57396	0.547665	1.59215	-1.04449	4.37311e-19	2.45905e-18
hsa-mir-144.MIMAT0004600	5.62272	4.61515	5.64058	-1.02543	3.57856e-07	1.19071e-06
hsa-mir-369.MIMAT0001621	1.36054	0.355511	1.37835	-1.02284	1.0552e-22	6.8018e-22
hsa-mir-409.MIMAT0001638	2.65187	1.65788	2.66949	-1.01161	2.97129e-13	1.31191e-12
hsa-mir-509-3.MIMAT0002881	2.64714	1.65706	2.66469	-1.00762	1.20847e-05	3.53186e-05
hsa-mir-27a.MIMAT0000084	10.1169	9.15125	10.1341	-0.982811	1.63656e-28	1.29942e-27
hsa-mir-539.MIMAT0003163	2.03267	1.08203	2.04952	-0.967488	7.60891e-15	3.65623e-14
hsa-mir-542.MIMAT0003340	1.3263	0.380156	1.34307	-0.962911	5.1809e-21	3.14251e-20
hsa-mir-6510.MIMAT0025477	0.957515	0.0131812	0.974254	-0.961073	1.55304e-14	7.34813e-14
hsa-mir-424.MIMAT0004749	1.89355	0.950609	1.91026	-0.959653	1.42301e-15	7.07682e-15
hsa-mir-4728.MIMAT0019850	0.966846	0.0242746	0.983554	-0.95928	3.5345e-25	2.54429e-24
hsa-mir-3913-2.MIMAT0018187	1.39314	0.456599	1.40974	-0.953141	9.08976e-25	6.39394e-24
hsa-mir-455.MIMAT0003150	4.09113	3.15573	4.10771	-0.951971	1.12031e-12	4.78655e-12
hsa-mir-1296.MIMAT0005794	2.72329	1.7965	2.73972	-0.943218	1.28669e-12	5.48472e-12
hsa-mir-338.MIMAT0000763	7.97037	7.04608	7.98675	-0.940671	3.21381e-11	1.29533e-10
hsa-mir-937.MIMAT0004980	1.51896	0.595989	1.53532	-0.939334	1.38106e-11	5.66508e-11
hsa-mir-551b.MIMAT0003233	1.3391	0.41742	1.35544	-0.938015	4.01264e-10	1.56943e-09
hsa-mir-154.MIMAT0000452	1.43427	0.517619	1.45052	-0.9329	1.96648e-20	1.16977e-19
hsa-mir-215.MIMAT0000272	3.35731	2.44373	3.3735	-0.929769	0.824148	0.906899
hsa-mir-218-2.MIMAT0000275	4.99362	4.08317	5.00975	-0.926579	4.66904e-10	1.8223e-09
hsa-mir-133b.MIMAT0000770	1.01392	0.109032	1.02996	-0.920923	3.31894e-13	1.45844e-12
hsa-mir-1468.MIMAT0006789	2.71924	1.81685	2.73523	-0.918386	9.97375e-14	4.50035e-13
hsa-mir-1269b.MIMAT0019059	0.953703	0.0696182	0.969374	-0.899756	6.8228e-08	2.3637e-07
hsa-mir-1247.MIMAT0022721	3.86103	2.98378	3.87658	-0.892799	0.000110538	0.0002968
hsa-mir-195.MIMAT0004615	1.7991	0.933131	1.81445	-0.881323	6.10108e-15	2.947e-14
hsa-mir-495.MIMAT0002817	2.04253	1.18608	2.05771	-0.871625	2.35706e-12	9.95563e-12
hsa-mir-451a.MIMAT0001631	7.9378	7.10451	7.95257	-0.848059	1.60478e-05	4.61001e-05
hsa-mir-34c.MIMAT0000686	2.39724	1.56665	2.41196	-0.845311	2.90078e-05	8.13097e-05
hsa-mir-760.MIMAT0004957	1.119	0.290676	1.13368	-0.843005	2.35563e-11	9.55681e-11
hsa-mir-299.MIMAT0002890	1.18395	0.358899	1.19857	-0.839671	2.58582e-18	1.41951e-17
hsa-mir-195.MIMAT0000461	4.76129	3.94687	4.77573	-0.828863	2.39593e-11	9.69905e-11
hsa-mir-491.MIMAT0002807	1.41112	0.597758	1.42553	-0.827775	3.6707e-17	1.94023e-16
hsa-mir-377.MIMAT0004689	0.833572	0.0488281	0.847483	-0.798655	1.71273e-23	1.1564e-22
hsa-mir-323a.MIMAT0000755	1.3508	0.571527	1.36461	-0.793082	4.22301e-14	1.96296e-13
hsa-mir-335.MIMAT0000765	3.08932	2.3359	3.10267	-0.766771	1.35846e-08	4.8799e-08
hsa-mir-144.MIMAT0000436	2.40535	1.65794	2.4186	-0.76066	9.85855e-06	2.91347e-05
hsa-mir-362.MIMAT0000705	3.39717	2.65108	3.4104	-0.759322	3.69029e-07	1.22568e-06
hsa-mir-192.MIMAT0004543	2.12939	1.39204	2.14246	-0.750417	0.73324	0.888105
hsa-mir-219-1.MIMAT0004567	1.38926	0.659703	1.4022	-0.742493	6.0433e-14	2.75372e-13
hsa-mir-508.MIMAT0004778	0.772801	0.0499064	0.785615	-0.735709	3.78662e-09	1.39825e-08
hsa-mir-483.MIMAT0004761	1.04149	0.322185	1.05424	-0.732056	5.32635e-05	0.000146633
hsa-mir-214.MIMAT0000271	2.15786	1.44271	2.17054	-0.727827	5.16583e-08	1.79639e-07
hsa-mir-3170.MIMAT0015045	0.954721	0.250959	0.967196	-0.716237	6.06481e-16	3.08239e-15
hsa-mir-10b.MIMAT0000254	14.7965	14.0963	14.8089	-0.712574	0.228383	0.373241
hsa-mir-146b.MIMAT0004766	6.84221	6.16247	6.85426	-0.691796	0.0343404	0.0718662
hsa-mir-708.MIMAT0004927	5.65275	4.97924	5.66468	-0.68544	3.74093e-09	1.38414e-08
hsa-mir-345.MIMAT0000772	4.29827	3.63332	4.31006	-0.67674	6.50312e-10	2.52217e-09
hsa-mir-532.MIMAT0002888	9.78886	9.13561	9.80044	-0.664827	2.93152e-14	1.36952e-13
hsa-mir-376c.MIMAT0000720	1.58646	0.935645	1.598	-0.662356	3.79942e-08	1.3363e-07
hsa-mir-212.MIMAT0000269	2.31663	1.66732	2.32814	-0.660825	1.91594e-09	7.23367e-09
hsa-mir-552.MIMAT0003215	0.663488	0.0187859	0.674916	-0.65613	5.67371e-07	1.84795e-06
hsa-mir-221.MIMAT0004568	1.7694	1.12543	1.78081	-0.655386	3.60557e-05	0.00010076
hsa-mir-4652.MIMAT0019716	0.702938	0.0591003	0.714351	-0.65525	3.55025e-13	1.55271e-12
hsa-mir-184.MIMAT0000454	1.60969	0.968955	1.62105	-0.652093	0.00215943	0.00526344
hsa-mir-206.MIMAT0000462	0.828723	0.189135	0.84006	-0.650925	3.9508e-05	0.000110075
hsa-mir-1224.MIMAT0005458	0.652093	0.032372	0.663078	-0.630706	1.59697e-13	7.15348e-13
hsa-mir-196b.MIMAT0001080	7.57909	6.97047	7.58988	-0.619403	0.00114385	0.00284808
hsa-mir-122.MIMAT0000421	0.656917	0.049401	0.667686	-0.618285	0.0313741	0.0665619
hsa-mir-361.MIMAT0000703	7.84803	7.24155	7.85878	-0.617224	5.22921e-28	4.11661e-27
hsa-mir-450a-2.MIMAT0001545	2.81561	2.21516	2.82626	-0.611092	5.20001e-05	0.000143582
hsa-mir-4661.MIMAT0019729	1.84009	1.24665	1.85061	-0.603955	3.10605e-07	1.04098e-06
hsa-mir-6720.MIMAT0025851	0.598285	0.00495551	0.608803	-0.603847	1.116e-14	5.30747e-14
hsa-mir-26a-1.MIMAT0004499	1.09415	0.501843	1.10465	-0.602807	2.09335e-06	6.55279e-06
hsa-mir-503.MIMAT0002874	2.86691	2.2831	2.87726	-0.594161	0.000519965	0.00131772
hsa-mir-550a-2.MIMAT0004800	1.9563	1.37285	1.96664	-0.59379	2.63695e-09	9.8752e-09
hsa-mir-190b.MIMAT0004929	0.627025	0.0441348	0.637357	-0.593222	9.54536e-08	3.28233e-07
hsa-mir-2110.MIMAT0010133	0.870203	0.290447	0.880479	-0.590032	1.75258e-08	6.25922e-08
NOVELM00259.NOVELM00259M	0.76818	0.191081	0.778409	-0.587328	1.14159e-11	4.7247e-11
hsa-mir-433.MIMAT0001627	0.648775	0.0863455	0.658745	-0.572399	3.11445e-18	1.70465e-17
hsa-mir-1247.MIMAT0005899	2.35068	1.7917	2.36058	-0.568879	0.00483157	0.0113432
hsa-mir-23a.MIMAT0000078	11.6641	11.1114	11.6739	-0.562508	2.58666e-12	1.09005e-11
hsa-mir-496.MIMAT0002818	0.663123	0.110926	0.672911	-0.561985	5.85583e-19	3.28281e-18
hsa-mir-320b-2.MIMAT0005792	2.69095	2.13964	2.70072	-0.56108	6.01684e-06	1.81585e-05
hsa-mir-199a-2.MIMAT0000232	10.444	9.89399	10.4538	-0.559789	7.09665e-06	2.12785e-05
hsa-mir-199b.MIMAT0004563	10.3668	9.82671	10.3764	-0.549668	6.74928e-06	2.03027e-05
hsa-mir-320d-2.MIMAT0006764	0.560307	0.0251403	0.569793	-0.544653	2.36719e-20	1.39468e-19
hsa-mir-519a-1.MIMAT0005452	0.57816	0.0481927	0.587554	-0.539362	1.2315e-08	4.43243e-08
hsa-mir-654.MIMAT0003330	0.651648	0.129522	0.660903	-0.531381	2.19273e-17	1.16568e-16
hsa-mir-219-2.MIMAT0004675	0.51795	0	0.527132	-0.527132	0.000122995	0.000328342
hsa-mir-154.MIMAT0000453	0.583482	0.0725233	0.592539	-0.520016	3.02262e-15	1.47154e-14
hsa-mir-431.MIMAT0001625	0.675953	0.16652	0.684983	-0.518464	2.50689e-15	1.23017e-14
hsa-mir-548v.MIMAT0015020	0.521161	0.014657	0.530139	-0.515482	1.60547e-21	9.96686e-21
hsa-mir-1262.MIMAT0005914	0.521266	0.0177137	0.530192	-0.512478	1.29805e-22	8.30933e-22
hsa-mir-6511b-1.MIMAT0025848	1.5669	1.06339	1.57583	-0.512436	0.000120992	0.000323928
hsa-mir-23b.MIMAT0004587	0.556224	0.0535157	0.565135	-0.511619	1.98449e-20	1.1767e-19
hsa-mir-503.MIMAT0022925	0.881037	0.383129	0.889863	-0.506734	6.20943e-07	2.01181e-06
hsa-mir-96.MIMAT0000095	3.51825	3.02196	3.52705	-0.505089	0.000173072	0.000458716
hsa-mir-490.MIMAT0002806	0.4929	0.00295157	0.501584	-0.498633	1.05302e-06	3.38209e-06
hsa-mir-504.MIMAT0002875	0.782444	0.293965	0.791103	-0.497137	4.86989e-08	1.69667e-07
hsa-mir-205.MIMAT0009197	0.48777	0.00168104	0.496386	-0.494705	7.73896e-10	2.98272e-09
hsa-mir-3127.MIMAT0014990	2.43985	1.95869	2.44838	-0.489688	0.000121552	0.00032496
hsa-mir-382.MIMAT0022697	0.599947	0.120774	0.608441	-0.487666	7.84831e-15	3.7615e-14
hsa-mir-506.MIMAT0002878	0.520255	0.0439303	0.528699	-0.484768	1.85857e-06	5.89769e-06
hsa-mir-33b.MIMAT0003301	1.63058	1.17427	1.63866	-0.464396	0.00243953	0.00589181
hsa-mir-125b-1.MIMAT0004592	0.862108	0.406093	0.870192	-0.464099	7.92602e-06	2.36884e-05
hsa-mir-135b.MIMAT0004698	0.45553	0	0.463605	-0.463605	3.16987e-15	1.53917e-14
hsa-mir-182.MIMAT0000259	13.3568	12.9049	13.3648	-0.459984	9.11972e-05	0.000246659
NOVELM00241.NOVELM00241M	0.554084	0.102431	0.562091	-0.459659	2.35129e-17	1.24639e-16
hsa-mir-23c.MIMAT0018000	0.446787	0	0.454707	-0.454707	1.15657e-16	6.04424e-16
hsa-mir-449a.MIMAT0001541	0.68663	0.240251	0.694543	-0.454291	0.00152096	0.00377182
hsa-mir-509-3.MIMAT0004975	0.480406	0.0366811	0.488271	-0.45159	2.52265e-06	7.85673e-06
hsa-mir-219-2.MIMAT0000276	0.564663	0.124589	0.572463	-0.447875	3.95943e-08	1.38993e-07
hsa-mir-92b.MIMAT0004792	0.447444	0.0129693	0.455146	-0.442176	2.19775e-10	8.66917e-10
hsa-mir-101-1.MIMAT0004513	2.6416	2.20826	2.64928	-0.441016	0.000133635	0.000355719
hsa-let-7a-3.MIMAT0000062	14.9255	14.4943	14.9332	-0.438839	2.90048e-09	1.08183e-08
hsa-mir-4787.MIMAT0019957	0.514819	0.0850394	0.522437	-0.437398	2.03341e-07	6.87718e-07
hsa-mir-676.MIMAT0018204	0.436541	0.00990604	0.444104	-0.434198	1.68962e-15	8.35773e-15
hsa-mir-320c-2.MIMAT0005793	0.542565	0.116659	0.550115	-0.433456	4.24019e-15	2.0535e-14
hsa-mir-655.MIMAT0003331	0.712316	0.295332	0.719707	-0.424375	1.25354e-09	4.78154e-09
hsa-mir-211.MIMAT0000268	0.517686	0.102258	0.52505	-0.422792	0.0367466	0.0763833
hsa-mir-132.MIMAT0000426	6.56471	6.1525	6.57201	-0.419517	1.19601e-05	3.50098e-05
hsa-mir-199a-2.MIMAT0000231	8.7701	8.35923	8.77739	-0.418151	0.0589333	0.116981
hsa-mir-34b.MIMAT0004676	0.95236	0.548278	0.959523	-0.411245	0.060277	0.119392
hsa-mir-4709.MIMAT0019812	0.62183	0.217953	0.628989	-0.411036	0.000228441	0.00059776
hsa-mir-218-1.MIMAT0004565	0.470372	0.0809619	0.477275	-0.396313	1.70897e-09	6.46544e-09
hsa-mir-511-2.MIMAT0002808	2.8635	2.48621	2.87019	-0.383983	0.0164589	0.0363787
hsa-let-7a-2.MIMAT0010195	2.55579	2.18436	2.56237	-0.378012	0.00889871	0.0202991
hsa-mir-383.MIMAT0000738	0.491782	0.12188	0.498339	-0.376458	1.19343e-05	3.49897e-05
hsa-mir-34b.MIMAT0000685	0.572307	0.205034	0.578817	-0.373784	0.0445385	0.0903467
hsa-mir-3614.MIMAT0017992	1.31136	0.947721	1.31781	-0.370086	0.0155853	0.034489
hsa-mir-6715a.MIMAT0025841	0.36873	0.0067777	0.375146	-0.368369	3.79767e-07	1.25908e-06
hsa-mir-183.MIMAT0004560	0.458974	0.105105	0.465247	-0.360142	6.83687e-10	2.64607e-09
hsa-mir-199b.MIMAT0000263	5.65102	5.29759	5.65729	-0.3597	0.00158171	0.00391722
hsa-mir-4724.MIMAT0019841	0.384261	0.0326816	0.390493	-0.357812	2.28643e-09	8.59736e-09
hsa-mir-5698.MIMAT0022491	0.526015	0.180849	0.532133	-0.351284	3.98392e-05	0.000110831
hsa-mir-411.MIMAT0004813	0.407327	0.0689415	0.413326	-0.344384	1.82334e-11	7.4299e-11
hsa-mir-516a-2.MIMAT0004770	0.359003	0.0233249	0.364953	-0.341628	2.73909e-05	7.73636e-05
hsa-mir-221.MIMAT0000278	7.71501	7.37961	7.72096	-0.341344	0.0682635	0.132655
hsa-mir-137.MIMAT0000429	0.364348	0.0319511	0.370241	-0.338289	3.19124e-05	8.93161e-05
hsa-mir-374c.MIMAT0018443	0.361213	0.0317308	0.367053	-0.335323	8.40224e-05	0.00022792
hsa-mir-934.MIMAT0004977	0.328584	0	0.334409	-0.334409	2.12857e-07	7.18587e-07
hsa-mir-107.MIMAT0000104	6.18711	5.85899	6.19292	-0.333937	1.3235e-05	3.84376e-05
hsa-mir-135a-1.MIMAT0004595	0.328419	0.00438886	0.334163	-0.329774	1.33407e-05	3.86232e-05
hsa-mir-216a.MIMAT0000273	0.35483	0.0416306	0.360382	-0.318751	1.31024e-07	4.45577e-07
hsa-mir-204.MIMAT0022693	0.319438	0.00835568	0.324953	-0.316597	2.04064e-06	6.39862e-06
hsa-mir-132.MIMAT0004594	1.3801	1.06912	1.38561	-0.316492	0.000187484	0.000494786
hsa-mir-3199-2.MIMAT0015084	0.407751	0.0973038	0.413254	-0.31595	1.83025e-10	7.26602e-10
hsa-mir-192.MIMAT0000222	10.0898	9.79106	10.0951	-0.304049	0.000610901	0.00154394
hsa-mir-3622a.MIMAT0018004	0.335234	0.0425058	0.340423	-0.297917	0.000286274	0.000741151
hsa-mir-27a.MIMAT0004501	3.60404	3.31373	3.60919	-0.295455	0.0224021	0.0487003
hsa-mir-6716.MIMAT0025845	0.301756	0.0131065	0.306873	-0.293766	5.78765e-14	2.67679e-13
hsa-mir-491.MIMAT0004765	0.328595	0.0474861	0.333578	-0.286092	1.92389e-10	7.6214e-10
hsa-mir-497.MIMAT0004768	0.287112	0.0107513	0.292011	-0.28126	7.76484e-10	2.98648e-09
hsa-mir-377.MIMAT0000730	0.351667	0.0770459	0.356535	-0.279489	4.89774e-09	1.79422e-08
hsa-mir-526b.MIMAT0002835	0.327594	0.0552427	0.332422	-0.277179	0.0486265	0.0981106
hsa-mir-3131.MIMAT0014996	0.269681	0	0.274461	-0.274461	3.68363e-06	1.11717e-05
hsa-mir-6499.MIMAT0025450	0.269169	0	0.27394	-0.27394	6.41354e-07	2.07069e-06
hsa-mir-561.MIMAT0022706	0.26284	0	0.2675	-0.2675	1.44596e-09	5.4816e-09
hsa-mir-365b.MIMAT0022833	0.304768	0.0421145	0.309424	-0.26731	3.98322e-07	1.31824e-06
hsa-mir-1343.MIMAT0019776	0.490857	0.235388	0.495385	-0.259998	0.0188062	0.0411734
hsa-mir-628.MIMAT0003297	0.548693	0.297151	0.553152	-0.256001	4.59297e-07	1.51192e-06
hsa-mir-124-3.MIMAT0000422	0.305131	0.0551118	0.309563	-0.254451	0.266881	0.428585
hsa-mir-892a.MIMAT0004907	0.249909	0	0.254339	-0.254339	0.000190306	0.000501518
hsa-mir-455.MIMAT0004784	7.71919	7.47083	7.72359	-0.252762	0.56038	0.775599
hsa-mir-501.MIMAT0002872	1.72701	1.47923	1.7314	-0.252177	0.071161	0.137517
hsa-mir-767.MIMAT0003883	0.302782	0.0560544	0.307156	-0.251102	5.61271e-05	0.000154287
hsa-mir-376a-1.MIMAT0003386	0.322079	0.07669	0.326428	-0.249739	1.91111e-08	6.78608e-08
hsa-mir-329-2.MIMAT0001629	0.276665	0.0319373	0.281003	-0.249066	3.99947e-08	1.40133e-07
hsa-mir-543.MIMAT0004954	0.280763	0.0379869	0.285067	-0.24708	2.06319e-08	7.2981e-08
hsa-mir-449b.MIMAT0009203	0.294359	0.0521041	0.298653	-0.246549	0.0075187	0.0172576
hsa-mir-1306.MIMAT0005950	0.772301	0.53096	0.776579	-0.24562	0.000345526	0.000889044
hsa-mir-149.MIMAT0004609	0.241221	0	0.245497	-0.245497	1.0524e-07	3.61215e-07
hsa-mir-3912.MIMAT0018186	0.303311	0.0652847	0.307531	-0.242246	6.01341e-06	1.81585e-05
hsa-mir-551a.MIMAT0003214	0.266561	0.0323374	0.270712	-0.238375	1.65107e-05	4.73562e-05
hsa-mir-6509.MIMAT0025474	0.806884	0.573092	0.811028	-0.237936	0.032752	0.0690892
NOVELM00285.NOVELM00285M	1.2303	0.998117	1.23441	-0.236294	0.030209	0.0642376
hsa-mir-1304.MIMAT0022720	0.319394	0.0889203	0.323479	-0.234559	5.81604e-05	0.000159639
hsa-mir-489.MIMAT0002805	0.230197	0	0.234277	-0.234277	1.22611e-05	3.57775e-05
hsa-mir-618.MIMAT0003287	0.280924	0.0523622	0.284975	-0.232613	1.56321e-05	4.49757e-05
NOVELM00251.NOVELM00251M	0.449289	0.225078	0.453263	-0.228186	0.0466155	0.0942498
hsa-mir-671.MIMAT0004819	1.99044	1.76792	1.99438	-0.226461	0.310078	0.484497
hsa-mir-4732.MIMAT0019856	0.2276	0.00982017	0.23146	-0.22164	1.57552e-06	5.03404e-06
hsa-mir-494.MIMAT0002816	0.437475	0.220734	0.441317	-0.220583	9.94178e-05	0.000268109
hsa-mir-3117.MIMAT0014979	0.206364	0	0.210022	-0.210022	7.07733e-10	2.73342e-09
hsa-mir-5091.MIMAT0021083	0.233492	0.0273027	0.237147	-0.209844	1.43325e-05	4.13652e-05
hsa-mir-130a.MIMAT0004593	0.450725	0.247591	0.454326	-0.206735	0.000286445	0.000741151
hsa-mir-202.MIMAT0002811	0.223373	0.0215328	0.22695	-0.205418	0.0747973	0.143692
hsa-mir-517a.MIMAT0002852	0.20513	0.00409529	0.208694	-0.204598	0.000477416	0.00121488
hsa-mir-517b.MIMAT0002857	0.205029	0.00409529	0.20859	-0.204495	0.000482799	0.00122689
hsa-mir-380.MIMAT0000734	0.220863	0.0217104	0.224393	-0.202682	5.14511e-07	1.68468e-06
hsa-mir-449c.MIMAT0010251	0.205112	0.00677418	0.208628	-0.201854	0.00170871	0.00422045
hsa-mir-4758.MIMAT0019904	0.201638	0.00585415	0.205109	-0.199255	0.00037587	0.000964439
hsa-mir-376b.MIMAT0002172	0.260224	0.0700311	0.263595	-0.193564	3.05233e-06	9.31818e-06
hsa-mir-873.MIMAT0004953	0.195364	0.00750081	0.198695	-0.191194	2.16354e-05	6.15777e-05
hsa-mir-513c.MIMAT0005789	0.309429	0.126481	0.312672	-0.18619	0.269204	0.431566
hsa-mir-345.MIMAT0022698	0.20495	0.0220772	0.208192	-0.186115	3.01993e-06	9.23449e-06
hsa-mir-4443.MIMAT0018961	0.23743	0.0572	0.240625	-0.183425	2.43342e-05	6.91525e-05
hsa-mir-378d-1.MIMAT0018926	0.294488	0.115704	0.297658	-0.181953	0.000504023	0.00127907
hsa-mir-887.MIMAT0004951	1.81735	1.63969	1.8205	-0.180815	0.191479	0.321449
NOVELM00282.NOVELM00282M	0.484205	0.307327	0.48734	-0.180014	0.0892759	0.168017
hsa-mir-584.MIMAT0022708	0.17507	0	0.178173	-0.178173	6.95096e-06	2.08754e-05
hsa-mir-185.MIMAT0004611	2.57485	2.40038	2.57794	-0.177568	0.115697	0.210668
hsa-mir-4664.MIMAT0019738	0.183031	0.00969022	0.186104	-0.176414	9.61489e-06	2.85973e-05
hsa-mir-514b.MIMAT0015087	0.177541	0.0054246	0.180592	-0.175168	0.00858811	0.0196391
hsa-mir-449b.MIMAT0003327	0.210314	0.038983	0.213351	-0.174368	0.0131257	0.0292915
hsa-mir-147b.MIMAT0004928	0.363355	0.193398	0.366368	-0.17297	0.00324271	0.00775066
hsa-mir-1911.MIMAT0007885	0.27198	0.106092	0.274921	-0.168829	0.00306545	0.00733646
hsa-mir-379.MIMAT0004690	0.190991	0.0272124	0.193894	-0.166681	1.95388e-06	6.13697e-06
hsa-mir-122.MIMAT0004590	0.162154	0	0.165028	-0.165028	0.0319009	0.0674477
hsa-mir-891b.MIMAT0004913	0.161347	0	0.164207	-0.164207	0.0021562	0.00526248
hsa-mir-585.MIMAT0003250	0.162598	0.00159163	0.165452	-0.163861	1.18545e-05	3.48107e-05
hsa-mir-421.MIMAT0003339	1.25172	1.09094	1.25457	-0.163632	0.17854	0.303863
hsa-mir-488.MIMAT0004763	0.160942	0.000706693	0.163783	-0.163076	0.00341403	0.0081182
hsa-mir-541.MIMAT0004920	0.197568	0.0374499	0.200406	-0.162956	1.89521e-06	5.99341e-06
hsa-mir-6718.MIMAT0025849	0.403572	0.245661	0.406371	-0.160711	0.108039	0.198483
hsa-mir-885.MIMAT0004948	0.157367	0	0.160156	-0.160156	0.000173643	0.000459571
hsa-mir-499a.MIMAT0002870	0.162239	0.00566123	0.165014	-0.159353	1.91105e-05	5.45593e-05
hsa-mir-216b.MIMAT0004959	0.15613	0	0.158897	-0.158897	0.00068464	0.00172324
hsa-mir-6499.MIMAT0025451	0.15496	0	0.157707	-0.157707	9.99095e-05	0.000269043
hsa-mir-514a-3.MIMAT0022702	0.172637	0.0177817	0.175382	-0.1576	0.0068537	0.0158294
hsa-mir-376a-2.MIMAT0000729	0.189699	0.0355009	0.192432	-0.156931	8.26696e-05	0.00022458
hsa-mir-148a.MIMAT0004549	5.07936	4.92607	5.08207	-0.156007	0.186813	0.314713
hsa-mir-629.MIMAT0004810	6.52046	6.36818	6.52316	-0.154972	0.120182	0.217764
hsa-mir-4532.MIMAT0019071	0.150793	0	0.153466	-0.153466	2.7072e-06	8.37513e-06
hsa-mir-346.MIMAT0000773	0.217714	0.067285	0.220381	-0.153096	0.0137501	0.0305742
hsa-mir-1293.MIMAT0005883	0.149072	0	0.151714	-0.151714	0.000389752	0.00099729
NOVELM00065.NOVELM00065M	0.255932	0.107813	0.258558	-0.150745	8.41576e-06	2.50711e-05
hsa-mir-4501.MIMAT0019037	0.14879	0.000706693	0.151415	-0.150708	0.000360971	0.000927496
hsa-mir-3926-2.MIMAT0018201	0.153477	0.00675112	0.156077	-0.149326	5.55192e-07	1.81147e-06
hsa-mir-2114.MIMAT0011156	0.152419	0.0109314	0.154927	-0.143995	1.40209e-05	4.0529e-05
hsa-mir-888.MIMAT0004916	0.140771	0	0.143267	-0.143267	0.00404332	0.00954101
hsa-mir-3193.MIMAT0015077	0.139652	0	0.142127	-0.142127	5.29378e-08	1.83743e-07
hsa-mir-488.MIMAT0002804	0.137069	0	0.139499	-0.139499	0.00587479	0.0136537
hsa-mir-520a.MIMAT0002834	0.136665	0.0021633	0.13905	-0.136886	0.00538588	0.0125806
hsa-mir-6715b.MIMAT0025843	0.134279	0	0.136659	-0.136659	9.2132e-05	0.000248824
hsa-mir-4788.MIMAT0019958	0.138557	0.00564431	0.140913	-0.135268	0.000866619	0.00217537
hsa-mir-656.MIMAT0003332	0.156632	0.0240248	0.158983	-0.134958	2.73129e-05	7.72613e-05
hsa-mir-4636.MIMAT0019693	0.172092	0.0407996	0.174419	-0.13362	0.000111798	0.000299747
hsa-mir-605.MIMAT0003273	0.132473	0.0021633	0.134783	-0.132619	2.24832e-06	7.02601e-06
hsa-mir-1179.MIMAT0005824	0.16693	0.0386351	0.169204	-0.130569	0.134184	0.238464
hsa-mir-513a-2.MIMAT0002877	0.158534	0.0303822	0.160806	-0.130423	0.125453	0.22687
hsa-mir-5010.MIMAT0021044	0.485361	0.360668	0.487572	-0.126903	0.0443561	0.0900756
hsa-mir-4423.MIMAT0019232	0.183587	0.058996	0.185795	-0.126799	0.00256142	0.00617814
hsa-mir-153-2.MIMAT0000439	0.992832	0.869231	0.995023	-0.125791	0.950097	0.958386
hsa-mir-124-3.MIMAT0004591	0.123496	0	0.125685	-0.125685	0.0319009	0.0674477
hsa-mir-500a.MIMAT0002871	8.0034	7.88024	8.00558	-0.125339	0.590767	0.803484
hsa-mir-550a-3.MIMAT0020925	0.319413	0.198838	0.32155	-0.122712	0.00272912	0.00655699
hsa-mir-2114.MIMAT0011157	0.120075	0	0.122203	-0.122203	0.00010959	0.000294683
hsa-mir-7-2.MIMAT0004554	0.137683	0.0206109	0.139758	-0.119147	0.0380554	0.0787499
hsa-mir-522.MIMAT0002868	0.116477	0	0.118541	-0.118541	0.00263077	0.00633714
hsa-mir-3189.MIMAT0015071	0.115645	0	0.117695	-0.117695	7.65201e-05	0.000208486
hsa-mir-1295b.MIMAT0022293	0.11526	0	0.117303	-0.117303	0.0100552	0.0227966
hsa-mir-6507.MIMAT0025470	0.114456	0	0.116485	-0.116485	0.00028694	0.000741396
hsa-mir-1228.MIMAT0005583	0.31883	0.205291	0.320842	-0.115551	0.715804	0.880463
hsa-mir-5187.MIMAT0021117	0.204705	0.0924182	0.206695	-0.114277	0.0114437	0.0256974
hsa-mir-502.MIMAT0004775	3.44773	3.33659	3.4497	-0.113102	0.252824	0.407761
hsa-mir-299.MIMAT0000687	0.110021	0	0.111972	-0.111972	2.98818e-06	9.15253e-06
hsa-mir-518b.MIMAT0002844	0.146242	0.0372571	0.148174	-0.110917	0.113787	0.207396
hsa-mir-4786.MIMAT0019954	0.201649	0.0929969	0.203575	-0.110579	0.0028538	0.00684763
hsa-mir-518c.MIMAT0002847	0.113433	0.00498806	0.115355	-0.110367	0.0194992	0.0425395
hsa-mir-525.MIMAT0002838	0.106317	0	0.108201	-0.108201	0.0103914	0.02353
hsa-mir-5001.MIMAT0021021	0.181286	0.0772659	0.18313	-0.105864	0.140425	0.247651
hsa-mir-196a-2.MIMAT0004562	0.104018	0	0.105862	-0.105862	0.000247473	0.000644823
hsa-mir-1226.MIMAT0005577	0.967191	0.865257	0.968998	-0.103741	0.0189476	0.0414338
hsa-mir-509-2.MIMAT0004779	0.10177	0	0.103574	-0.103574	0.0141261	0.0313348
hsa-mir-548f-5.MIMAT0005895	0.121043	0.0218531	0.122802	-0.100949	0.00889803	0.0202991
hsa-mir-378a.MIMAT0000732	8.4367	8.33765	8.43846	-0.10081	0.740181	0.888105
hsa-mir-516b-1.MIMAT0002859	0.0986991	0.000140061	0.100446	-0.100306	0.0370754	0.0769804
hsa-mir-1229.MIMAT0005584	0.377845	0.279992	0.379579	-0.099587	0.70753	0.876125
hsa-mir-892b.MIMAT0004918	0.0976145	0	0.0993448	-0.0993448	0.0214442	0.0466726
hsa-mir-556.MIMAT0004793	0.0968916	0.000524482	0.0985999	-0.0980754	3.65685e-05	0.000102039
hsa-mir-214.MIMAT0004564	3.61464	3.5184	3.61634	-0.0979396	0.752832	0.896806
hsa-mir-499a.MIMAT0004772	0.100825	0.00514488	0.102521	-0.0973758	0.00325079	0.00775995
hsa-mir-3130-2.MIMAT0014995	2.42638	2.33079	2.42807	-0.09728	0.387569	0.584354
hsa-mir-487a.MIMAT0002178	0.108065	0.0125639	0.109758	-0.0971944	0.000249289	0.000648643
hsa-mir-519a-2.MIMAT0002869	0.0997371	0.00498806	0.101417	-0.0964286	0.016704	0.0368764
hsa-mir-539.MIMAT0022705	0.124644	0.0313128	0.126298	-0.0949856	0.000148663	0.000395154
hsa-mir-381.MIMAT0022862	0.113394	0.0214128	0.115025	-0.0936117	0.00167156	0.0041342
hsa-mir-676.MIMAT0018203	0.090793	0	0.0924024	-0.0924024	2.66209e-05	7.5419e-05
hsa-mir-520a.MIMAT0002833	0.0950251	0.00456186	0.0966286	-0.0920668	0.116032	0.21107
hsa-mir-3664.MIMAT0018086	0.120044	0.0306571	0.121628	-0.090971	8.90739e-05	0.000241269
hsa-mir-187.MIMAT0004561	0.0891018	0	0.0906813	-0.0906813	0.00188796	0.00463227
hsa-mir-507.MIMAT0002879	0.105951	0.0169072	0.107529	-0.0906221	0.0523931	0.104786
hsa-mir-485.MIMAT0002175	0.136736	0.0477976	0.138312	-0.0905145	0.000219155	0.000574272
hsa-mir-5589.MIMAT0022297	0.0878572	0	0.0894146	-0.0894146	0.0364385	0.0758281
hsa-mir-517c.MIMAT0002851	0.10618	0.0194067	0.107718	-0.088311	0.38724	0.584335
hsa-mir-2115.MIMAT0011159	0.0864617	0	0.0879943	-0.0879943	0.00111989	0.00279218
NOVELM00153.NOVELM00153M	0.375031	0.289636	0.376545	-0.0869087	0.992011	0.993623
hsa-mir-328.MIMAT0000752	5.70771	5.62322	5.70921	-0.0859935	0.598487	0.808176
hsa-mir-939.MIMAT0004982	0.462156	0.378223	0.463644	-0.0854215	0.306292	0.480204
hsa-mir-512-2.MIMAT0002823	0.200574	0.116908	0.202057	-0.0851489	0.871891	0.906899
hsa-mir-582.MIMAT0004797	7.23404	7.15131	7.2355	-0.0841873	0.0507446	0.10193
hsa-mir-502.MIMAT0002873	0.337799	0.256711	0.339236	-0.082525	0.157281	0.272188
hsa-mir-3677.MIMAT0019221	0.608201	0.527568	0.60963	-0.082062	0.0996017	0.185152
hsa-mir-802.MIMAT0004185	0.0803113	0	0.0817349	-0.0817349	0.0194232	0.0424237
hsa-mir-4431.MIMAT0018947	0.0797468	0	0.0811604	-0.0811604	0.0273276	0.0585818
hsa-mir-3620.MIMAT0018001	0.0857612	0.00604205	0.0871743	-0.0811323	0.00630977	0.0146279
hsa-mir-196b.MIMAT0009201	0.0983081	0.0191133	0.0997119	-0.0805986	0.00726789	0.0167234
hsa-mir-518e.MIMAT0002861	0.0780002	0	0.0793828	-0.0793828	0.0298525	0.0635525
hsa-mir-4640.MIMAT0019700	0.0768858	0	0.0782487	-0.0782487	0.0017665	0.00435738
hsa-mir-4660.MIMAT0019728	0.12888	0.0531479	0.130223	-0.0770747	0.00971899	0.0220886
hsa-mir-518f.MIMAT0002841	0.0757199	0.000228274	0.077058	-0.0768298	0.130199	0.232746
hsa-mir-490.MIMAT0004764	0.0737091	0	0.0750156	-0.0750156	0.00983709	0.0223296
hsa-mir-1323.MIMAT0005795	0.0734814	0	0.074784	-0.074784	0.0295244	0.0629263
hsa-mir-519d.MIMAT0002853	0.0732078	0	0.0745055	-0.0745055	0.0261476	0.0561173
hsa-mir-556.MIMAT0003220	0.0826917	0.0100663	0.0839791	-0.0739127	0.00086972	0.00218019
hsa-mir-376c.MIMAT0022861	0.153723	0.0814616	0.155004	-0.0735419	0.00661592	0.0152993
hsa-mir-4658.MIMAT0019725	0.0788361	0.00668059	0.0801152	-0.0734346	0.00660162	0.0152854
hsa-mir-330.MIMAT0000751	1.91418	1.84361	1.91543	-0.0718175	0.933161	0.942845
NOVELM00170.NOVELM00170M	0.226856	0.157456	0.228086	-0.0706301	0.180523	0.306393
hsa-mir-3944.MIMAT0018360	0.0867337	0.0175156	0.0879606	-0.070445	0.0174717	0.0383878
hsa-mir-520g.MIMAT0002858	0.0729439	0.00385259	0.0741686	-0.070316	0.103139	0.190616
hsa-mir-5694.MIMAT0022487	0.0762335	0.00750081	0.0774519	-0.0699511	0.0118787	0.0266049
hsa-mir-6125.MIMAT0024598	0.0865105	0.0180253	0.0877245	-0.0696992	0.00796869	0.0182678
hsa-mir-3127.MIMAT0019201	0.072481	0.00434142	0.0736889	-0.0693475	0.00352033	0.00833881
hsa-mir-24-2.MIMAT0004497	4.22247	4.15464	4.22367	-0.0690334	0.0979328	0.182821
hsa-mir-1301.MIMAT0005797	3.64624	3.57866	3.64744	-0.0687806	0.156834	0.27167
hsa-mir-513b.MIMAT0005788	0.0953196	0.0289096	0.0964968	-0.0675872	0.277955	0.443672
hsa-mir-2277.MIMAT0011777	0.12145	0.0551138	0.122626	-0.0675121	0.13365	0.237742
hsa-mir-376b.MIMAT0022923	0.14246	0.0761756	0.143635	-0.0674595	0.0116728	0.0261753
hsa-mir-639.MIMAT0003309	0.251665	0.185501	0.252837	-0.0673366	0.0344331	0.0719787
hsa-mir-892c.MIMAT0025858	0.0658803	0	0.0670481	-0.0670481	0.074709	0.143671
hsa-mir-518a-2.MIMAT0005457	0.0647231	0	0.0658704	-0.0658704	0.03052	0.0648243
NOVELM00019.NOVELM00019M	1.13585	1.07166	1.13699	-0.0653313	0.211166	0.348802
hsa-mir-4745.MIMAT0019879	0.0822962	0.0182258	0.083432	-0.0652062	0.0712116	0.137517
hsa-mir-5684.MIMAT0022473	0.0639524	0	0.065086	-0.065086	0.000192496	0.000506568
hsa-mir-6501.MIMAT0025458	0.0679756	0.00414681	0.069107	-0.0649602	0.00398055	0.00940488
hsa-mir-518c.MIMAT0002848	0.0744793	0.0108101	0.0756079	-0.0647978	0.202944	0.337631
hsa-mir-527.MIMAT0002862	0.0625561	0	0.0636649	-0.0636649	0.0329783	0.0694082
hsa-mir-675.MIMAT0004284	0.0625207	0	0.0636289	-0.0636289	0.0105059	0.0237603
hsa-mir-5589.MIMAT0022298	0.0620561	0	0.0631561	-0.0631561	0.0674545	0.131497
hsa-mir-5579.MIMAT0022270	0.0646762	0.00315723	0.0657667	-0.0626095	0.00271699	0.00653632
hsa-mir-873.MIMAT0022717	0.0604132	0	0.0614841	-0.0614841	0.00581065	0.0135216
hsa-mir-5003.MIMAT0021026	0.0598712	0	0.0609324	-0.0609324	0.000290221	0.000748827
hsa-mir-3909.MIMAT0018183	0.105667	0.0461905	0.106721	-0.0605306	0.0037141	0.00878656
hsa-mir-1227.MIMAT0005580	0.0640743	0.00498806	0.0651217	-0.0601336	0.0124328	0.0277785
hsa-mir-514b.MIMAT0015088	0.0588762	0	0.0599198	-0.0599198	0.0398253	0.0818631
hsa-mir-5680.MIMAT0022468	0.0692509	0.010395	0.0702941	-0.0598991	0.00708921	0.0163529
hsa-mir-100.MIMAT0004512	0.0689134	0.0108538	0.0699425	-0.0590887	0.0034744	0.00825115
hsa-mir-216a.MIMAT0022844	0.0756655	0.0176222	0.0766944	-0.0590722	0.0576404	0.114546
hsa-mir-3187.MIMAT0015069	0.124808	0.0671586	0.12583	-0.058671	0.669059	0.856709
hsa-mir-3923.MIMAT0018198	0.057068	0	0.0580796	-0.0580796	0.0544497	0.108547
hsa-mir-3610.MIMAT0017987	0.530918	0.474078	0.531926	-0.0578479	0.589517	0.803484
hsa-mir-1283-2.MIMAT0005799	0.0561852	0	0.0571812	-0.0571812	0.032256	0.0681206
hsa-mir-744.MIMAT0004946	3.88783	3.83207	3.88882	-0.0567486	0.449226	0.660627
hsa-mir-518a-2.MIMAT0002863	0.0577456	0.00225433	0.0587292	-0.0564749	0.20701	0.343056
hsa-mir-520d.MIMAT0002856	0.0552569	0	0.0562364	-0.0562364	0.0809158	0.15369
hsa-mir-599.MIMAT0003267	0.0550226	0	0.0559979	-0.0559979	0.0595749	0.118128
hsa-mir-5699.MIMAT0022492	0.0548132	0	0.0557848	-0.0557848	0.000231108	0.000603884
hsa-mir-3676.MIMAT0022734	0.0871459	0.0332856	0.0881007	-0.0548151	0.0646593	0.126582
hsa-mir-5703.MIMAT0022496	0.095099	0.0417885	0.096044	-0.0542555	0.0517798	0.103784
hsa-mir-520h.MIMAT0002867	0.050872	0	0.0517737	-0.0517737	0.0856807	0.161744
hsa-mir-4454.MIMAT0018976	0.100227	0.0496371	0.101124	-0.0514867	0.07106	0.137511
hsa-mir-5588.MIMAT0022296	0.0561197	0.00596705	0.0570087	-0.0510417	0.0359099	0.0748124
hsa-mir-4999.MIMAT0021017	0.430467	0.380473	0.431353	-0.0508795	0.0934351	0.175487
hsa-mir-1298.MIMAT0005800	0.0499714	0	0.0508572	-0.0508572	0.0226575	0.0491399
hsa-mir-4683.MIMAT0019768	0.0494138	0	0.0502897	-0.0502897	0.00218018	0.00530004
hsa-mir-4510.MIMAT0019047	0.049527	0.000228274	0.0504009	-0.0501726	0.00348934	0.00827599
hsa-mir-658.MIMAT0003336	0.0717169	0.0228222	0.0725836	-0.0497614	0.0376549	0.07809
hsa-mir-3158-2.MIMAT0019211	0.0510827	0.0022991	0.0519475	-0.0496484	0.0146071	0.0323631
hsa-mir-3937.MIMAT0018352	0.0544968	0.005902	0.0553582	-0.0494562	0.0937539	0.175729
hsa-mir-4676.MIMAT0019758	0.138289	0.0912727	0.139123	-0.0478502	0.146377	0.256188
hsa-mir-3619.MIMAT0019219	0.0541016	0.00850482	0.0549098	-0.046405	0.013334	0.0297203
hsa-mir-1915.MIMAT0007891	0.0455346	0	0.0463417	-0.0463417	0.0435355	0.0885062
hsa-mir-1912.MIMAT0007887	0.0453192	0	0.0461225	-0.0461225	0.028248	0.0604148
hsa-mir-5090.MIMAT0021082	0.106536	0.0614006	0.107336	-0.0459354	0.185979	0.314499
hsa-mir-320a.MIMAT0000510	9.10144	9.05636	9.10224	-0.0458797	0.95711	0.964934
hsa-mir-519c.MIMAT0002832	0.0448897	0.000228274	0.0456814	-0.0454531	0.346248	0.533799
hsa-mir-520c.MIMAT0002846	0.0446005	0	0.0453911	-0.0453911	0.127173	0.229085
hsa-mir-520b.MIMAT0002843	0.0444652	0	0.0452534	-0.0452534	0.133331	0.237403
hsa-mir-515-2.MIMAT0002827	0.0444519	0	0.0452398	-0.0452398	0.107937	0.198483
hsa-mir-4758.MIMAT0019903	0.0442909	0	0.045076	-0.045076	0.00834536	0.0191076
hsa-mir-3130-2.MIMAT0014994	0.0503783	0.00654196	0.0511554	-0.0446134	0.0688618	0.133677
hsa-mir-373.MIMAT0000726	0.0456508	0.00233258	0.0464187	-0.0440861	0.193781	0.32386
hsa-mir-6514.MIMAT0025484	0.0690758	0.0259569	0.0698401	-0.0438832	0.0394651	0.0813941
hsa-mir-518f.MIMAT0002842	0.0430503	0	0.0438134	-0.0438134	0.11309	0.206328
hsa-mir-4484.MIMAT0019018	0.112631	0.069875	0.113389	-0.0435142	0.218285	0.35832
hsa-mir-875.MIMAT0004922	0.0426914	0	0.0434482	-0.0434482	0.0764296	0.14622
hsa-mir-1276.MIMAT0005930	0.0420188	0	0.0427637	-0.0427637	0.0042252	0.00995747
hsa-mir-520f.MIMAT0002830	0.0580055	0.0159913	0.0587502	-0.0427589	0.599203	0.808552
hsa-mir-525.MIMAT0002839	0.0418385	0	0.0425802	-0.0425802	0.122758	0.222214
hsa-mir-520e.MIMAT0002825	0.0411033	0	0.0418319	-0.0418319	0.139816	0.246813
hsa-mir-4523.MIMAT0019061	0.0481299	0.00785077	0.0488439	-0.0409931	0.0136408	0.0303676
hsa-mir-3156-3.MIMAT0015030	0.0398033	0	0.0405089	-0.0405089	0.0764296	0.14622
hsa-mir-4466.MIMAT0018993	0.104347	0.0645555	0.105053	-0.0404971	0.706572	0.875596
hsa-mir-523.MIMAT0002840	0.0447707	0.0056734	0.0454637	-0.0397903	0.713899	0.880463
hsa-mir-512-2.MIMAT0002822	0.0389847	0	0.0396757	-0.0396757	0.103036	0.190616
hsa-mir-3177.MIMAT0015054	0.0386705	0.00140882	0.039331	-0.0379222	0.038336	0.0792419
hsa-mir-1295b.MIMAT0022294	0.0372416	0	0.0379018	-0.0379018	0.0781918	0.149437
hsa-mir-1305.MIMAT0005893	0.0574893	0.0206797	0.0581418	-0.037462	0.00924782	0.0210436
hsa-mir-1915.MIMAT0007892	0.0367784	0	0.0374304	-0.0374304	0.069787	0.135189
hsa-mir-202.MIMAT0002810	0.167199	0.130488	0.167849	-0.0373613	0.000998591	0.00249648
hsa-mir-3942.MIMAT0018358	0.0361927	0	0.0368343	-0.0368343	0.00193025	0.00472976
hsa-mir-3605.MIMAT0017982	1.67817	1.64237	1.6788	-0.0364315	0.699136	0.875596
hsa-mir-449c.MIMAT0013771	0.0357692	0	0.0364032	-0.0364032	0.0722041	0.139143
hsa-mir-1914.MIMAT0007889	0.0357222	0.000228274	0.0363513	-0.0361231	0.0626046	0.123342
hsa-mir-1234.MIMAT0005589	0.0368762	0.00175292	0.0374988	-0.0357459	0.0733987	0.141298
NOVELM00066.NOVELM00066M	0.0389403	0.00414181	0.0395571	-0.0354153	0.0200872	0.0437708
hsa-mir-5580.MIMAT0022274	0.0344926	0	0.035104	-0.035104	0.0329783	0.0694082
hsa-mir-4446.MIMAT0018965	0.0514594	0.0170754	0.0520689	-0.0349935	0.549631	0.766714
hsa-mir-1228.MIMAT0005582	0.195902	0.161648	0.196509	-0.0348606	0.632954	0.836403
hsa-mir-372.MIMAT0000724	0.180815	0.146617	0.181421	-0.0348041	0.947568	0.956356
hsa-mir-4533.MIMAT0019072	0.0341113	0	0.034716	-0.034716	0.0398253	0.0818631
hsa-mir-3591.MIMAT0019876	0.034056	0	0.0346597	-0.0346597	0.0492257	0.0992022
hsa-mir-3154.MIMAT0015028	0.0386695	0.00498806	0.0392665	-0.0342784	0.0457915	0.0926852
hsa-mir-380.MIMAT0000735	0.0444954	0.0111716	0.0450861	-0.0339145	0.0789335	0.150699
hsa-mir-517c.MIMAT0002866	0.0330934	0	0.0336801	-0.0336801	0.143188	0.252284
hsa-mir-208b.MIMAT0004960	0.0328962	0	0.0334793	-0.0334793	0.109201	0.200221
hsa-mir-498.MIMAT0002824	0.0323133	0	0.0328861	-0.0328861	0.193966	0.32386
hsa-mir-890.MIMAT0004912	0.0320624	0	0.0326307	-0.0326307	0.193966	0.32386
hsa-mir-1250.MIMAT0005902	0.031911	0	0.0324766	-0.0324766	0.0168379	0.0371277
hsa-mir-320e.MIMAT0015072	0.0317307	0	0.0322932	-0.0322932	0.0119832	0.0268065
hsa-mir-3129.MIMAT0019202	0.0424438	0.0118326	0.0429864	-0.0311538	0.00894431	0.020378
hsa-mir-4473.MIMAT0019000	0.220896	0.19063	0.221433	-0.0308033	0.595269	0.804417
hsa-mir-3614.MIMAT0017993	0.334411	0.304162	0.334948	-0.0307857	0.896499	0.907785
hsa-mir-515-2.MIMAT0002826	0.0301923	0	0.0307275	-0.0307275	0.13492	0.239542
hsa-mir-4713.MIMAT0019820	0.0301453	0	0.0306797	-0.0306797	0.0352457	0.0735943
hsa-mir-3920.MIMAT0018195	0.0300387	0	0.0305712	-0.0305712	0.0109769	0.0247649
hsa-mir-875.MIMAT0004923	0.0296042	0	0.0301289	-0.0301289	0.127173	0.229085
hsa-mir-376a-2.MIMAT0022928	0.0375213	0.00793085	0.0380459	-0.030115	0.0376943	0.07809
hsa-mir-4763.MIMAT0019912	0.031832	0.00233258	0.0323549	-0.0300223	0.0715644	0.138054
hsa-mir-4664.MIMAT0019737	0.0349999	0.00565912	0.03552	-0.0298609	0.0608386	0.120376
hsa-mir-212.MIMAT0022695	0.0531908	0.0241222	0.0537061	-0.0295839	0.130207	0.232746
hsa-mir-4770.MIMAT0019924	0.0290658	0	0.029581	-0.029581	0.0520606	0.104234
hsa-mir-521-1.MIMAT0002854	0.0290594	0	0.0295745	-0.0295745	0.100675	0.186622
hsa-mir-3188.MIMAT0015070	0.0557129	0.0268677	0.0562242	-0.0293565	0.759899	0.899432
hsa-mir-770.MIMAT0003948	0.0300171	0.00183683	0.0305166	-0.0286798	0.1557	0.270212
hsa-mir-524.MIMAT0002849	0.0279044	0	0.0283991	-0.0283991	0.201329	0.335246
hsa-mir-2115.MIMAT0011158	0.0273922	0	0.0278777	-0.0278777	0.0690003	0.133806
hsa-mir-3152.MIMAT0019207	0.0271468	0	0.027628	-0.027628	0.0666952	0.130154
hsa-mir-5701-2.MIMAT0022494	0.0272958	0.00044898	0.0277717	-0.0273227	0.104012	0.191846
hsa-mir-3176.MIMAT0015053	0.0302447	0.00350038	0.0307187	-0.0272184	0.048631	0.0981106
hsa-mir-4780.MIMAT0019939	0.0263926	0	0.0268605	-0.0268605	0.0398253	0.0818631
hsa-mir-548aw.MIMAT0022471	0.0358493	0.00966814	0.0363134	-0.0266453	0.00553181	0.0129052
hsa-mir-4800.MIMAT0019979	0.0256211	0	0.0260752	-0.0260752	0.0402708	0.0825952
hsa-mir-3622a.MIMAT0018003	0.0250648	0	0.0255091	-0.0255091	0.0939328	0.175886
hsa-mir-4469.MIMAT0018996	0.0255236	0.000677253	0.025964	-0.0252868	0.163523	0.280926
hsa-mir-548q.MIMAT0011163	0.0265405	0.00175292	0.0269798	-0.0252269	0.0175638	0.0385445
hsa-mir-5691.MIMAT0022483	0.0247258	0	0.0251641	-0.0251641	0.0450167	0.0912168
hsa-mir-4705.MIMAT0019805	0.0311404	0.00642503	0.0315785	-0.0251535	0.0804151	0.153053
hsa-mir-1260b.MIMAT0015041	0.0245979	0	0.0250339	-0.0250339	0.0609328	0.120433
NOVELM00049.NOVELM00049S	0.0242846	0	0.0247151	-0.0247151	0.0644705	0.126346
hsa-mir-3190.MIMAT0015073	0.0292599	0.00498806	0.0296901	-0.0247021	0.0387076	0.0799209
hsa-mir-378i.MIMAT0019074	0.0278651	0.00385259	0.0282907	-0.0244381	0.143762	0.253054
hsa-mir-371a.MIMAT0000723	0.0238036	0	0.0242255	-0.0242255	0.237236	0.386684
NOVELM00084.NOVELM00084M	0.033548	0.010379	0.0339587	-0.0235797	0.146179	0.25609
hsa-mir-665.MIMAT0004952	0.0227662	0	0.0231698	-0.0231698	0.0226575	0.0491399
hsa-mir-371a.MIMAT0004687	0.0226218	0	0.0230228	-0.0230228	0.300523	0.47236
hsa-mir-877.MIMAT0004950	0.138033	0.115523	0.138432	-0.0229084	0.838329	0.906899
hsa-mir-4714.MIMAT0019822	0.0223164	0	0.0227119	-0.0227119	0.0402708	0.0825952
hsa-mir-4781.MIMAT0019943	0.0530258	0.0310151	0.053416	-0.0224009	0.17913	0.304587
hsa-mir-6514.MIMAT0025485	0.0319573	0.0105122	0.0323374	-0.0218252	0.251664	0.406974
hsa-mir-4756.MIMAT0019900	0.020821	0	0.02119	-0.02119	0.0637462	0.125325
hsa-mir-4738.MIMAT0019867	0.0207725	0	0.0211408	-0.0211408	0.0337171	0.0706416
hsa-mir-4728.MIMAT0019849	0.0207715	0	0.0211397	-0.0211397	0.0847045	0.160392
hsa-mir-3913-2.MIMAT0019225	0.0211589	0.00044898	0.0215261	-0.0210771	0.0860205	0.16222
hsa-mir-2964a.MIMAT0019748	0.0288991	0.008299	0.0292643	-0.0209653	0.207132	0.343056
hsa-mir-519b.MIMAT0002837	0.0228173	0.00229325	0.0231812	-0.0208879	0.73007	0.885659
hsa-mir-1181.MIMAT0005826	0.0249442	0.00498806	0.0252979	-0.0203099	0.079029	0.150725
hsa-mir-3617.MIMAT0022966	0.0199077	0	0.0202606	-0.0202606	0.0950222	0.177746
hsa-mir-211.MIMAT0022694	0.0195847	0	0.0199319	-0.0199319	0.180146	0.306032
hsa-mir-4745.MIMAT0019878	0.0244622	0.00498806	0.0248074	-0.0198194	0.249003	0.403376
hsa-mir-5588.MIMAT0022295	0.019356	0	0.0196991	-0.0196991	0.0682228	0.132655
hsa-mir-662.MIMAT0003325	0.0193156	0	0.0196579	-0.0196579	0.098372	0.183271
hsa-mir-4725.MIMAT0019844	0.019274	0	0.0196156	-0.0196156	0.0659449	0.128882
hsa-mir-4714.MIMAT0019823	0.019116	0	0.0194549	-0.0194549	0.0497797	0.1001
hsa-mir-1294.MIMAT0005884	0.023339	0.00438049	0.023675	-0.0192945	0.515491	0.733583
hsa-mir-4675.MIMAT0019757	0.0184642	0	0.0187915	-0.0187915	0.153855	0.268015
hsa-mir-526b.MIMAT0002836	0.0179769	0	0.0182956	-0.0182956	0.288643	0.456878
hsa-mir-3622b.MIMAT0018006	0.0176876	0	0.0180011	-0.0180011	0.111778	0.204135
hsa-mir-337.MIMAT0004695	0.0234148	0.00585415	0.0237261	-0.0178719	0.0937497	0.175729
hsa-mir-2113.MIMAT0009206	0.0175295	0	0.0178402	-0.0178402	0.110481	0.201967
hsa-mir-4777.MIMAT0019935	0.0421073	0.0245986	0.0424176	-0.017819	0.108869	0.199809
NOVELM00072.NOVELM00072S	0.0179072	0.000406341	0.0182175	-0.0178111	0.359656	0.55033
NOVELM00033.NOVELM00033M	0.0224443	0.00501868	0.0227532	-0.0177345	0.906804	0.917717
hsa-mir-1237.MIMAT0005592	0.0173775	0	0.0176855	-0.0176855	0.0809158	0.15369
hsa-mir-5695.MIMAT0022488	0.0171745	0	0.017479	-0.017479	0.0509069	0.102145
hsa-mir-3158-2.MIMAT0015032	0.037764	0.0207316	0.0380659	-0.0173342	0.680735	0.863759
hsa-mir-615.MIMAT0004804	0.0183164	0.00136335	0.0186169	-0.0172535	0.128594	0.230969
hsa-mir-4646.MIMAT0019708	0.0217864	0.00498806	0.0220842	-0.0170961	0.196529	0.327844
hsa-mir-4423.MIMAT0018936	0.0367611	0.020017	0.0370579	-0.017041	0.186957	0.314713
hsa-mir-876.MIMAT0004924	0.0166741	0	0.0169696	-0.0169696	0.0755641	0.145014
hsa-mir-520d.MIMAT0002855	0.0165871	0	0.0168811	-0.0168811	0.30462	0.477988
hsa-mir-2682.MIMAT0013517	0.0165802	0	0.0168741	-0.0168741	0.104238	0.192073
hsa-mir-4726.MIMAT0019845	0.0165397	0	0.0168329	-0.0168329	0.0425759	0.086746
hsa-mir-548t.MIMAT0015009	0.0168047	0.000317847	0.017097	-0.0167791	0.131816	0.235158
hsa-mir-3679.MIMAT0018104	0.0163873	0	0.0166778	-0.0166778	0.0637462	0.125325
hsa-mir-513c.MIMAT0022728	0.0162453	0	0.0165332	-0.0165332	0.173657	0.296371
hsa-mir-4647.MIMAT0019709	0.0176921	0.00163555	0.0179768	-0.0163412	0.52108	0.738669
hsa-mir-1284.MIMAT0005941	0.0264101	0.0103744	0.0266944	-0.01632	0.333505	0.518038
hsa-mir-105-2.MIMAT0004516	0.0156574	0	0.015935	-0.015935	0.0995164	0.185152
hsa-mir-1185-1.MIMAT0022838	0.0151944	0	0.0154638	-0.0154638	0.0972416	0.181714
hsa-mir-182.MIMAT0000260	0.0151656	0	0.0154344	-0.0154344	0.0556865	0.110894
hsa-mir-3655.MIMAT0018075	0.0156793	0.000591814	0.0159468	-0.015355	0.486437	0.705356
hsa-mir-4778.MIMAT0019937	0.0145006	0	0.0147576	-0.0147576	0.152018	0.265064
hsa-mir-4684.MIMAT0019769	0.0142386	0	0.014491	-0.014491	0.110481	0.201967
hsa-mir-466.MIMAT0015002	0.014198	0	0.0144496	-0.0144496	0.159517	0.275543
hsa-mir-378f.MIMAT0018932	0.025042	0.0108656	0.0252933	-0.0144276	0.13927	0.246318
hsa-mir-5008.MIMAT0021040	0.0141194	0	0.0143697	-0.0143697	0.110481	0.201967
hsa-mir-4754.MIMAT0019894	0.0210974	0.00704473	0.0213465	-0.0143017	0.47717	0.696187
hsa-mir-2276.MIMAT0011775	0.013915	0	0.0141616	-0.0141616	0.0837401	0.158729
hsa-mir-3156-2.MIMAT0019209	0.0137977	0	0.0140423	-0.0140423	0.284815	0.452281
hsa-mir-513a-2.MIMAT0004777	0.0211752	0.00740066	0.0214194	-0.0140187	0.401836	0.602429
hsa-mir-5708.MIMAT0022502	0.0205667	0.00682405	0.0208103	-0.0139862	0.12965	0.232641
hsa-mir-3125.MIMAT0014988	0.0135829	0	0.0138237	-0.0138237	0.14665	0.256188
hsa-mir-632.MIMAT0003302	0.0991865	0.0856547	0.0994264	-0.0137717	0.440376	0.64916
hsa-mir-4640.MIMAT0019699	0.0135277	0	0.0137675	-0.0137675	0.0497797	0.1001
hsa-mir-3911.MIMAT0018185	0.0153383	0.00188673	0.0155768	-0.01369	0.265334	0.42647
hsa-mir-4796.MIMAT0019970	0.0131661	0	0.0133995	-0.0133995	0.0682228	0.132655
hsa-mir-6721.MIMAT0025852	0.0131655	0	0.0133988	-0.0133988	0.136531	0.241937
hsa-mir-5089.MIMAT0021081	0.0129702	0	0.0132001	-0.0132001	0.206416	0.342485
hsa-mir-138-2.MIMAT0004596	0.0125128	0	0.0127346	-0.0127346	0.182369	0.308756
hsa-mir-524.MIMAT0002850	0.0125036	0	0.0127252	-0.0127252	0.335408	0.519686
NOVELM00148.NOVELM00148M	0.0209165	0.00876296	0.0211319	-0.0123689	0.542513	0.759764
hsa-mir-548y.MIMAT0018354	0.0684688	0.0563424	0.0686838	-0.0123414	0.270979	0.43366
NOVELM00275.NOVELM00275M	0.0156433	0.00369469	0.0158551	-0.0121604	0.938957	0.948182
hsa-mir-888.MIMAT0004917	0.0117528	0	0.0119611	-0.0119611	0.344946	0.532236
hsa-mir-1185-1.MIMAT0005798	0.0224117	0.0108342	0.0226169	-0.0117827	0.0996821	0.185152
hsa-mir-302b.MIMAT0000715	0.0115089	0	0.0117129	-0.0117129	0.349851	0.538456
hsa-mir-3619.MIMAT0017999	0.0114947	0	0.0116985	-0.0116985	0.119908	0.217666
NOVELM00121.NOVELM00121M	0.0284516	0.0169915	0.0286548	-0.0116633	0.445817	0.656658
hsa-mir-302a.MIMAT0000683	0.0114543	0	0.0116574	-0.0116574	0.359945	0.55033
hsa-mir-3664.MIMAT0019220	0.0114229	0	0.0116253	-0.0116253	0.0876689	0.16516
hsa-mir-6512.MIMAT0025481	0.0113521	0	0.0115533	-0.0115533	0.148416	0.259027
hsa-mir-4697.MIMAT0019792	0.0112706	0	0.0114704	-0.0114704	0.228323	0.373241
hsa-mir-4999.MIMAT0021018	0.0180426	0.00681668	0.0182416	-0.011425	0.735255	0.888105
hsa-mir-1225.MIMAT0005572	0.0110757	0	0.0112721	-0.0112721	0.18691	0.314713
hsa-mir-4701.MIMAT0019798	0.0110234	0	0.0112188	-0.0112188	0.161456	0.278113
hsa-mir-4691.MIMAT0019782	0.0109124	0	0.0111058	-0.0111058	0.144908	0.254586
NOVELM00028.NOVELM00028M	0.0455251	0.0346281	0.0457183	-0.0110902	0.498525	0.717163
hsa-mir-549a.MIMAT0003333	0.0108961	0	0.0110892	-0.0110892	0.138163	0.244595
hsa-mir-4488.MIMAT0019022	0.0106863	0	0.0108757	-0.0108757	0.23422	0.382442
NOVELM00029.NOVELM00029S	0.0105693	0	0.0107567	-0.0107567	0.14665	0.256188
hsa-mir-3195.MIMAT0015079	0.0105682	0	0.0107555	-0.0107555	0.193966	0.32386
hsa-mir-876.MIMAT0004925	0.0104595	0	0.0106449	-0.0106449	0.139816	0.246813
hsa-mir-4732.MIMAT0019855	0.0103713	0	0.0105552	-0.0105552	0.18691	0.314713
hsa-mir-4479.MIMAT0019011	0.0208439	0.0104857	0.0210275	-0.0105418	0.822594	0.906899
hsa-mir-6717.MIMAT0025846	0.0102894	0	0.0104718	-0.0104718	0.133331	0.237403
hsa-mir-652.MIMAT0022709	0.104784	0.094719	0.104962	-0.0102432	0.895134	0.906899
hsa-mir-4699.MIMAT0019795	0.00974685	0	0.00991963	-0.00991963	0.201329	0.335246
hsa-mir-4786.MIMAT0019955	0.00971821	0	0.00989048	-0.00989048	0.131761	0.235158
hsa-mir-4435-2.MIMAT0018951	0.00965074	0	0.00982181	-0.00982181	0.18691	0.314713
hsa-mir-1243.MIMAT0005894	0.0111539	0.00179495	0.0113198	-0.00952487	0.516252	0.734101
hsa-mir-495.MIMAT0022924	0.0187602	0.0094589	0.0189251	-0.0094662	0.103074	0.190616
hsa-mir-518d.MIMAT0002864	0.00928991	0	0.00945459	-0.00945459	0.42993	0.635787
NOVELM00241.NOVELM00241S	0.00907684	0	0.00923774	-0.00923774	0.098372	0.183271
hsa-mir-4727.MIMAT0019847	0.0110158	0.0021633	0.0111727	-0.00900938	0.212735	0.350455
hsa-mir-4768.MIMAT0019920	0.00863467	0	0.00878773	-0.00878773	0.130212	0.232746
hsa-mir-3151.MIMAT0015024	0.0135606	0.00498806	0.0137125	-0.00872448	0.488045	0.705356
NOVELM00066.NOVELM00066S	0.0127003	0.00414181	0.012852	-0.00871018	0.248579	0.403041
hsa-mir-4678.MIMAT0019762	0.00851187	0	0.00866275	-0.00866275	0.193966	0.32386
hsa-mir-668.MIMAT0003881	0.0287574	0.0203648	0.0289062	-0.0085414	0.15413	0.268241
hsa-mir-4792.MIMAT0019964	0.00831484	0	0.00846223	-0.00846223	0.253032	0.407761
hsa-mir-937.MIMAT0022938	0.00810143	0	0.00824504	-0.00824504	0.211654	0.348984
hsa-mir-4657.MIMAT0019724	0.0080897	0	0.00823309	-0.00823309	0.165413	0.283872
hsa-mir-4306.MIMAT0016858	0.00806839	0	0.00821141	-0.00821141	0.222601	0.364758
NOVELM00014.NOVELM00014S	0.00826938	0.000228274	0.00841192	-0.00818364	0.958818	0.966129
NOVELM00198.NOVELM00198M	0.00796037	0	0.00810148	-0.00810148	0.219803	0.360493
hsa-mir-4690.MIMAT0019779	0.00774431	0	0.00788159	-0.00788159	0.21433	0.352768
hsa-mir-3927.MIMAT0018202	0.00771276	0	0.00784947	-0.00784947	0.249774	0.404271
hsa-mir-765.MIMAT0003945	0.041666	0.034059	0.0418009	-0.00774187	0.284207	0.452091
hsa-mir-4690.MIMAT0019780	0.00743725	0	0.00756909	-0.00756909	0.253032	0.407761
hsa-mir-5002.MIMAT0021024	0.00725232	0	0.00738088	-0.00738088	0.270117	0.432656
hsa-mir-4775.MIMAT0019931	0.00723134	0	0.00735953	-0.00735953	0.136531	0.241937
hsa-mir-519e.MIMAT0002828	0.00718996	0	0.00731741	-0.00731741	0.480433	0.699843
hsa-mir-6513.MIMAT0025483	0.00763719	0.00044898	0.00776461	-0.00731563	0.397011	0.596162
hsa-mir-4776-2.MIMAT0019932	0.007187	0	0.0073144	-0.0073144	0.277346	0.443082
NOVELM00176.NOVELM00176S	0.0098543	0.00280894	0.00997919	-0.00717025	0.513352	0.731626
hsa-mir-4757.MIMAT0019901	0.0069937	0	0.00711767	-0.00711767	0.206416	0.342485
hsa-mir-4516.MIMAT0019053	0.0157018	0.00872114	0.0158256	-0.00710444	0.155462	0.270051
hsa-mir-652.MIMAT0003322	5.06274	5.05593	5.06286	-0.00692803	0.338568	0.524143
hsa-mir-578.MIMAT0003243	0.00674619	0	0.00686578	-0.00686578	0.211654	0.348984
hsa-mir-5002.MIMAT0021023	0.00673664	0	0.00685605	-0.00685605	0.169479	0.289507
NOVELM00253.NOVELM00253M	0.0068963	0.000228274	0.0070145	-0.00678623	0.861424	0.906899
NOVELM00073.NOVELM00073S	0.00659186	0	0.00670871	-0.00670871	0.317347	0.49377
hsa-mir-3145.MIMAT0019205	0.00657114	0	0.00668762	-0.00668762	0.256341	0.412734
hsa-mir-4451.MIMAT0018973	0.00649261	0	0.0066077	-0.0066077	0.30462	0.477988
hsa-mir-670.MIMAT0010357	0.00647641	0	0.00659121	-0.00659121	0.35485	0.54479
hsa-mir-892c.MIMAT0025857	0.00647238	0	0.00658711	-0.00658711	0.423382	0.627609
hsa-mir-197.MIMAT0022691	0.0259789	0.0195659	0.0260926	-0.00652672	0.127494	0.229439
hsa-mir-6512.MIMAT0025480	0.00640621	0	0.00651977	-0.00651977	0.246567	0.400481
hsa-mir-450a-2.MIMAT0022700	0.00639825	0	0.00651167	-0.00651167	0.163421	0.280926
hsa-mir-448.MIMAT0001532	0.00639588	0	0.00650926	-0.00650926	0.344946	0.532236
NOVELM00178.NOVELM00178M	0.00639522	0	0.00650858	-0.00650858	0.370439	0.562654
hsa-mir-519e.MIMAT0002829	0.00630651	0	0.0064183	-0.0064183	0.496611	0.715522
hsa-mir-1292.MIMAT0022948	0.00628638	0	0.00639782	-0.00639782	0.296496	0.466823
hsa-mir-4674.MIMAT0019756	0.040612	0.0345041	0.0407203	-0.00621617	0.804838	0.906899
hsa-mir-2682.MIMAT0013518	0.00587278	0	0.00597688	-0.00597688	0.292537	0.462558
hsa-mir-510.MIMAT0002882	0.0057691	0	0.00587136	-0.00587136	0.359945	0.55033
hsa-mir-943.MIMAT0004986	0.00740805	0.00188673	0.00750592	-0.00561919	0.695781	0.873266
hsa-mir-548ao.MIMAT0021030	0.00547653	0	0.00557361	-0.00557361	0.349851	0.538456
hsa-mir-4749.MIMAT0019886	0.00542984	0	0.00552609	-0.00552609	0.335408	0.519686
hsa-mir-4654.MIMAT0019720	0.00536476	0	0.00545985	-0.00545985	0.237236	0.386684
hsa-mir-4700.MIMAT0019796	0.00521776	0	0.00531026	-0.00531026	0.277346	0.443082
NOVELM00065.NOVELM00065S	0.00516312	0	0.00525464	-0.00525464	0.370439	0.562654
hsa-mir-4749.MIMAT0019885	0.00513517	0	0.0052262	-0.0052262	0.284815	0.452281
hsa-mir-4684.MIMAT0019770	0.00509359	0	0.00518388	-0.00518388	0.288643	0.456878
NOVELM00001.NOVELM00001M	0.0460823	0.0410585	0.0461714	-0.00511292	0.993597	0.994672
hsa-mir-3197.MIMAT0015082	0.00495819	0	0.00504608	-0.00504608	0.375844	0.569461
hsa-mir-5681b.MIMAT0022480	0.00587377	0.00105613	0.00595917	-0.00490303	0.983749	0.986949
hsa-mir-622.MIMAT0003291	0.00474064	0	0.00482468	-0.00482468	0.375844	0.569461
hsa-mir-3074.MIMAT0015027	0.00455031	0	0.00463096	-0.00463096	0.253032	0.407761
hsa-mir-1224.MIMAT0005459	0.00451452	0	0.00459454	-0.00459454	0.35485	0.54479
hsa-mir-3186.MIMAT0015067	0.00450428	0	0.00458413	-0.00458413	0.392734	0.590217
hsa-mir-597.MIMAT0003265	0.00448	0	0.00455941	-0.00455941	0.308789	0.483299
hsa-mir-4703.MIMAT0019802	0.00447683	0	0.00455619	-0.00455619	0.296496	0.466823
hsa-mir-4802.MIMAT0019981	0.00446672	0	0.0045459	-0.0045459	0.228323	0.373241
hsa-mir-4740.MIMAT0019869	0.00444567	0	0.00452447	-0.00452447	0.281049	0.447839
hsa-mir-373.MIMAT0000725	0.00437113	0	0.00444862	-0.00444862	0.644617	0.839227
hsa-mir-4429.MIMAT0018944	0.00432358	0	0.00440022	-0.00440022	0.359945	0.55033
hsa-mir-1225.MIMAT0005573	0.00427545	0	0.00435123	-0.00435123	0.41072	0.610797
hsa-mir-3656.MIMAT0018076	0.00427414	0	0.0043499	-0.0043499	0.404595	0.605094
hsa-mir-4785.MIMAT0019949	0.00427156	0	0.00434728	-0.00434728	0.281049	0.447839
hsa-mir-302a.MIMAT0000684	0.00426904	0	0.00434471	-0.00434471	0.618255	0.824044
hsa-mir-1238.MIMAT0005593	0.00415821	0	0.00423192	-0.00423192	0.296496	0.466823
hsa-mir-4634.MIMAT0019691	0.00410442	0	0.00417718	-0.00417718	0.541382	0.758755
hsa-mir-548az.MIMAT0025456	0.00409834	0	0.00417099	-0.00417099	0.404595	0.605094
hsa-mir-4474.MIMAT0019001	0.00407514	0	0.00414737	-0.00414737	0.31303	0.488285
hsa-mir-4735.MIMAT0019860	0.00401706	0	0.00408826	-0.00408826	0.344946	0.532236
hsa-mir-4802.MIMAT0019982	0.00453914	0.000524482	0.0046103	-0.00408582	0.739883	0.888105
hsa-mir-4725.MIMAT0019843	0.00396204	0	0.00403227	-0.00403227	0.365141	0.556434
hsa-mir-5584.MIMAT0022283	0.00388481	0	0.00395367	-0.00395367	0.317347	0.49377
hsa-mir-302d.MIMAT0000718	0.00379993	0	0.00386728	-0.00386728	0.618255	0.824044
hsa-mir-378b.MIMAT0014999	0.00375437	0	0.00382092	-0.00382092	0.386988	0.584335
hsa-mir-5100.MIMAT0022259	0.00375052	0	0.003817	-0.003817	0.41698	0.618616
hsa-mir-548k.MIMAT0005882	0.0220178	0.0182754	0.0220842	-0.00380877	0.126059	0.227744
hsa-mir-4800.MIMAT0019978	0.00367952	0	0.00374474	-0.00374474	0.296496	0.466823
hsa-mir-6501.MIMAT0025459	0.00406804	0.00044898	0.00413219	-0.00368321	0.858697	0.906899
hsa-mir-5696.MIMAT0022489	0.00357925	0	0.00364269	-0.00364269	0.296496	0.466823
hsa-mir-4520a.MIMAT0019057	0.00352724	0	0.00358977	-0.00358977	0.317347	0.49377
NOVELM00231.NOVELM00231S	0.00344855	0	0.00350968	-0.00350968	0.488412	0.705356
hsa-mir-1290.MIMAT0005880	0.00330879	0	0.00336745	-0.00336745	0.488412	0.705356
hsa-mir-3129.MIMAT0014992	0.00321393	0	0.0032709	-0.0032709	0.335408	0.519686
hsa-mir-412.MIMAT0002170	0.00321244	0	0.00326938	-0.00326938	0.480433	0.699843
hsa-mir-548b.MIMAT0004798	0.0031979	0	0.00325458	-0.00325458	0.381359	0.577344
hsa-mir-3688-2.MIMAT0018116	0.00313869	0	0.00319433	-0.00319433	0.308789	0.483299
hsa-mir-4726.MIMAT0019846	0.00313687	0	0.00319248	-0.00319248	0.398602	0.598064
hsa-mir-6507.MIMAT0025471	0.00311502	0	0.00317024	-0.00317024	0.392734	0.590217
hsa-mir-4710.MIMAT0019815	0.00327402	0.000228274	0.00332801	-0.00309974	0.678674	0.861734
hsa-mir-2278.MIMAT0011778	0.00300341	0	0.00305665	-0.00305665	0.42993	0.635787
hsa-mir-4733.MIMAT0019857	0.00319382	0.000228274	0.00324639	-0.00301811	0.697708	0.875091
hsa-mir-1285-2.MIMAT0005876	0.00292999	0	0.00298192	-0.00298192	0.375844	0.569461
hsa-mir-612.MIMAT0003280	0.00402336	0.00113371	0.00407458	-0.00294087	0.772428	0.904998
hsa-mir-3174.MIMAT0015051	0.0112767	0.00842957	0.0113272	-0.00289759	0.688688	0.867375
hsa-mir-3116-2.MIMAT0014978	0.00281479	0	0.00286468	-0.00286468	0.488412	0.705356
hsa-mir-4789.MIMAT0019960	0.00280366	0	0.00285336	-0.00285336	0.344946	0.532236
NOVELM00169.NOVELM00169S	0.00278983	0	0.00283928	-0.00283928	0.561366	0.775599
hsa-mir-3929.MIMAT0018206	0.00277165	0	0.00282078	-0.00282078	0.488412	0.705356
hsa-mir-3192.MIMAT0015076	0.00276628	0	0.00281532	-0.00281532	0.41072	0.610797
hsa-mir-3910-2.MIMAT0018184	0.00285428	9.55384e-05	0.00290318	-0.00280764	0.971253	0.976001
hsa-mir-548aq.MIMAT0022263	0.00274808	0	0.00279679	-0.00279679	0.41698	0.618616
hsa-mir-642b.MIMAT0022736	0.00272355	0	0.00277183	-0.00277183	0.42993	0.635787
hsa-mir-579.MIMAT0003244	0.00298766	0.000317847	0.00303499	-0.00271714	0.999117	0.999117
hsa-mir-541.MIMAT0004919	0.00918685	0.00652525	0.00923403	-0.00270879	0.888622	0.906899
hsa-mir-1908.MIMAT0007881	0.00261254	0	0.00265885	-0.00265885	0.496611	0.715522
hsa-mir-4717.MIMAT0019830	0.00253742	0	0.0025824	-0.0025824	0.41072	0.610797
hsa-mir-4639.MIMAT0019698	0.00253205	0	0.00257694	-0.00257694	0.370439	0.562654
hsa-mir-3663.MIMAT0018085	0.00252581	0	0.00257059	-0.00257059	0.644617	0.839227
hsa-mir-4686.MIMAT0019773	0.00250587	0	0.00255029	-0.00255029	0.51372	0.731626
hsa-mir-4704.MIMAT0019803	0.00246918	0	0.00251295	-0.00251295	0.561366	0.775599
hsa-mir-4790.MIMAT0019962	0.00245693	0	0.00250048	-0.00250048	0.505043	0.724286
hsa-mir-3126.MIMAT0015377	0.00243891	0	0.00248214	-0.00248214	0.386988	0.584335
hsa-mir-5705.MIMAT0022499	0.00239342	0	0.00243585	-0.00243585	0.561366	0.775599
hsa-mir-1229.MIMAT0022942	0.00283795	0.00044898	0.00288029	-0.00243131	0.678426	0.861734
hsa-mir-3650.MIMAT0018070	0.0023868	0	0.00242911	-0.00242911	0.41072	0.610797
hsa-mir-4536-2.MIMAT0019078	0.00237563	0	0.00241774	-0.00241774	0.465094	0.680177
hsa-mir-5590.MIMAT0022300	0.00236635	0	0.0024083	-0.0024083	0.450515	0.66147
hsa-mir-4762.MIMAT0019910	0.00276791	0.000406341	0.00280977	-0.00240343	0.999007	0.999117
hsa-mir-4689.MIMAT0019778	0.00235034	0	0.002392	-0.002392	0.51372	0.731626
hsa-mir-6505.MIMAT0025466	0.00234291	0	0.00238444	-0.00238444	0.465094	0.680177
hsa-mir-302c.MIMAT0000717	0.00232917	0	0.00237046	-0.00237046	0.70663	0.875596
hsa-mir-3064.MIMAT0019864	0.00689288	0.00456486	0.00693415	-0.00236929	0.969895	0.975166
NOVELM00049.NOVELM00049M	0.00232511	0	0.00236633	-0.00236633	0.531873	0.748262
hsa-mir-4793.MIMAT0019966	0.00300221	0.000706693	0.0030429	-0.0023362	0.893159	0.906899
hsa-mir-4790.MIMAT0019961	0.00228265	0	0.00232312	-0.00232312	0.51372	0.731626
hsa-mir-4760.MIMAT0019906	0.00226456	0	0.0023047	-0.0023047	0.450515	0.66147
hsa-mir-6508.MIMAT0025473	0.00223727	0	0.00227693	-0.00227693	0.43663	0.644355
hsa-mir-4648.MIMAT0019710	0.00222066	0	0.00226003	-0.00226003	0.41072	0.610797
hsa-mir-5009.MIMAT0021041	0.00213156	0	0.00216935	-0.00216935	0.51372	0.731626
hsa-mir-3181.MIMAT0015061	0.00211504	0	0.00215253	-0.00215253	0.57189	0.785446
hsa-mir-6508.MIMAT0025472	0.00432671	0.00221527	0.00436414	-0.00214887	0.963975	0.970269
hsa-mir-624.MIMAT0004807	0.00208686	0	0.00212385	-0.00212385	0.496611	0.715522
hsa-mir-4669.MIMAT0019749	0.00204901	0	0.00208533	-0.00208533	0.541382	0.758755
hsa-mir-4638.MIMAT0019695	0.00203131	0	0.00206732	-0.00206732	0.551205	0.766714
hsa-mir-4738.MIMAT0019866	0.00201203	0	0.00204769	-0.00204769	0.43663	0.644355
hsa-mir-3124.MIMAT0019200	0.00199117	0	0.00202647	-0.00202647	0.57189	0.785446
hsa-mir-506.MIMAT0022701	0.00196402	0	0.00199884	-0.00199884	0.551205	0.766714
hsa-mir-548ai.MIMAT0018989	0.0019622	0	0.00199699	-0.00199699	0.488412	0.705356
hsa-mir-3171.MIMAT0015046	0.00190571	0	0.00193949	-0.00193949	0.541382	0.758755
hsa-mir-4254.MIMAT0016884	0.00190555	0	0.00193933	-0.00193933	0.505043	0.724286
hsa-mir-378g.MIMAT0018937	0.00189326	0	0.00192682	-0.00192682	0.561366	0.775599
hsa-mir-4743.MIMAT0019874	0.00181705	0	0.00184926	-0.00184926	0.531873	0.748262
hsa-mir-4795.MIMAT0019969	0.00179453	0	0.00182634	-0.00182634	0.488412	0.705356
hsa-mir-4676.MIMAT0019759	0.00330573	0.00151687	0.00333744	-0.00182057	0.922628	0.933221
hsa-mir-1236.MIMAT0005591	0.00177631	0	0.0018078	-0.0018078	0.594144	0.803484
NOVELM00254.NOVELM00254S	0.00697491	0.00522754	0.00700589	-0.00177834	0.241386	0.392412
hsa-mir-1257.MIMAT0005908	0.00173475	0	0.0017655	-0.0017655	0.522658	0.738669
hsa-mir-3164.MIMAT0015038	0.00173295	0	0.00176366	-0.00176366	0.51372	0.731626
hsa-mir-548n.MIMAT0005916	0.00170797	0	0.00173825	-0.00173825	0.472664	0.690156
NOVELM00130.NOVELM00130S	0.00170115	0	0.0017313	-0.0017313	0.658808	0.848742
NOVELM00231.NOVELM00231M	0.00169108	0	0.00172105	-0.00172105	0.57189	0.785446
hsa-mir-548l.MIMAT0005889	0.00166713	0	0.00169668	-0.00169668	0.522658	0.738669
hsa-mir-3907.MIMAT0018179	0.00166403	0	0.00169352	-0.00169352	0.561366	0.775599
hsa-mir-1245a.MIMAT0005897	0.00165103	0	0.0016803	-0.0016803	0.522658	0.738669
hsa-mir-450b.MIMAT0004910	0.00162913	0	0.00165801	-0.00165801	0.57189	0.785446
NOVELM00172.NOVELM00172M	0.00160561	0	0.00163407	-0.00163407	0.644617	0.839227
hsa-mir-2681.MIMAT0013516	0.00160147	0	0.00162986	-0.00162986	0.522658	0.738669
hsa-mir-4643.MIMAT0019703	0.0038915	0.00233258	0.00391913	-0.00158655	0.657308	0.848742
hsa-mir-544b.MIMAT0015004	0.00154165	0	0.00156898	-0.00156898	0.522658	0.738669
hsa-mir-5010.MIMAT0021043	0.00505018	0.00351675	0.00507736	-0.0015606	0.818496	0.906899
hsa-mir-4723.MIMAT0019838	0.00184893	0.000317847	0.00187607	-0.00155823	0.216883	0.356653
hsa-mir-3916.MIMAT0018190	0.00152731	0	0.00155438	-0.00155438	0.618255	0.824044
hsa-mir-3617.MIMAT0017997	0.00152512	0	0.00155216	-0.00155216	0.594144	0.803484
NOVELM00024.NOVELM00024S	0.00151633	0	0.00154321	-0.00154321	0.51372	0.731626
hsa-mir-3925.MIMAT0018200	0.00151542	0	0.00154229	-0.00154229	0.644617	0.839227
hsa-mir-5006.MIMAT0021034	0.00150522	0	0.0015319	-0.0015319	0.522658	0.738669
hsa-mir-218-2.MIMAT0004566	0.00147193	0	0.00149803	-0.00149803	0.57189	0.785446
hsa-mir-550b-2.MIMAT0018445	0.00145275	0	0.0014785	-0.0014785	0.594144	0.803484
hsa-mir-4652.MIMAT0019717	0.00142562	0	0.00145089	-0.00145089	0.582804	0.795124
hsa-mir-3679.MIMAT0018105	0.00142506	0	0.00145032	-0.00145032	0.404595	0.605094
hsa-mir-10392-3p	0.00142505	0	0.00145031	-0.00145031	0.689681	0.867375
hsa-mir-4633.MIMAT0019690	0.00142381	0	0.00144905	-0.00144905	0.561366	0.775599
hsa-mir-561.MIMAT0003225	0.00141311	0	0.00143816	-0.00143816	0.618255	0.824044
hsa-mir-4709.MIMAT0019811	0.00638808	0.00498806	0.0064129	-0.00142483	0.691768	0.868819
hsa-mir-3611.MIMAT0017988	0.00138891	0	0.00141353	-0.00141353	0.505043	0.724286
NOVELM00137.NOVELM00137M	0.00137757	0	0.00140199	-0.00140199	0.582804	0.795124
hsa-mir-4798.MIMAT0019974	0.00134295	0	0.00136675	-0.00136675	0.631125	0.834583
hsa-mir-3616.MIMAT0017995	0.0015629	0.000228274	0.00158656	-0.00135828	0.507616	0.727412
hsa-mir-3115.MIMAT0014977	0.00132704	0	0.00135057	-0.00135057	0.51372	0.731626
hsa-mir-4284.MIMAT0016915	0.00132642	0	0.00134993	-0.00134993	0.551205	0.766714
hsa-mir-6505.MIMAT0025467	0.00131843	0	0.0013418	-0.0013418	0.531873	0.748262
hsa-mir-4776-2.MIMAT0019933	0.00130467	0	0.00132779	-0.00132779	0.594144	0.803484
hsa-mir-3622b.MIMAT0018005	0.00127814	0	0.0013008	-0.0013008	0.594144	0.803484
hsa-mir-3200.MIMAT0017392	0.00125943	0	0.00128175	-0.00128175	0.522658	0.738669
hsa-mir-3124.MIMAT0014986	0.00124043	0	0.00126242	-0.00126242	0.644617	0.839227
hsa-mir-3918.MIMAT0018192	0.00123864	0	0.0012606	-0.0012606	0.531873	0.748262
hsa-mir-367.MIMAT0000719	0.00122063	0	0.00124227	-0.00124227	0.766219	0.899432
hsa-mir-3138.MIMAT0015006	0.00120821	0	0.00122963	-0.00122963	0.551205	0.766714
hsa-mir-4680.MIMAT0019765	0.00120653	0	0.00122792	-0.00122792	0.457714	0.670975
hsa-mir-4512.MIMAT0019049	0.00119262	0	0.00121376	-0.00121376	0.57189	0.785446
hsa-mir-3119-2.MIMAT0014981	0.00118727	0	0.00120832	-0.00120832	0.658808	0.848742
hsa-mir-5704.MIMAT0022498	0.00118054	0	0.00120146	-0.00120146	0.689681	0.867375
hsa-mir-551b.MIMAT0004794	0.00115749	0	0.00117801	-0.00117801	0.551205	0.766714
hsa-mir-5590.MIMAT0022299	0.00115678	0	0.00117729	-0.00117729	0.551205	0.766714
hsa-mir-550b-2.MIMAT0022737	0.00115522	0	0.0011757	-0.0011757	0.561366	0.775599
hsa-mir-4667.MIMAT0019743	0.00113493	0	0.00115504	-0.00115504	0.644617	0.839227
hsa-mir-5088.MIMAT0021080	0.00112025	0	0.0011401	-0.0011401	0.594144	0.803484
hsa-mir-1911.MIMAT0007886	0.00111127	0	0.00113096	-0.00113096	0.644617	0.839227
hsa-mir-4713.MIMAT0019821	0.00109798	0	0.00111744	-0.00111744	0.582804	0.795124
hsa-mir-572.MIMAT0003237	0.00109185	0	0.00111121	-0.00111121	0.658808	0.848742
hsa-mir-208a.MIMAT0000241	0.0010878	0	0.00110709	-0.00110709	0.644617	0.839227
hsa-mir-3166.MIMAT0015040	0.00108026	0	0.00109941	-0.00109941	0.644617	0.839227
hsa-mir-1236.MIMAT0022945	0.00108009	0	0.00109924	-0.00109924	0.561366	0.775599
hsa-mir-3939.MIMAT0018355	0.00404072	0.00296718	0.00405975	-0.00109257	0.309264	0.483634
hsa-mir-3147.MIMAT0015019	0.00106109	0	0.0010799	-0.0010799	0.744568	0.888105
hsa-mir-4641.MIMAT0019701	0.00105906	0	0.00107783	-0.00107783	0.618255	0.824044
hsa-mir-6722.MIMAT0025854	0.0010399	0	0.00105834	-0.00105834	0.67379	0.856709
hsa-mir-4679-2.MIMAT0019763	0.00103159	0	0.00104988	-0.00104988	0.618255	0.824044
hsa-mir-3661.MIMAT0018082	0.00102427	0	0.00104242	-0.00104242	0.618255	0.824044
hsa-mir-4773-2.MIMAT0019928	0.00102397	0	0.00104212	-0.00104212	0.605946	0.81468
hsa-mir-1265.MIMAT0005918	0.00101553	0	0.00103353	-0.00103353	0.70663	0.875596
hsa-mir-2681.MIMAT0013515	0.00101518	0	0.00103318	-0.00103318	0.582804	0.795124
hsa-mir-548at.MIMAT0022277	0.00100892	0	0.0010268	-0.0010268	0.594144	0.803484
hsa-mir-4436b-2.MIMAT0019941	0.00099806	0	0.00101575	-0.00101575	0.594144	0.803484
hsa-mir-1185-2.MIMAT0022713	0.000993287	0	0.00101089	-0.00101089	0.644617	0.839227
hsa-mir-3173.MIMAT0015048	0.00122051	0.000228274	0.0012381	-0.00100983	0.168914	0.288808
hsa-mir-3149.MIMAT0015022	0.000981401	0	0.000998797	-0.000998797	0.644617	0.839227
hsa-mir-4436b-2.MIMAT0019940	0.00096448	0	0.000981576	-0.000981576	0.689681	0.867375
NOVELM00114.NOVELM00114S	0.000962169	0	0.000979225	-0.000979225	0.631125	0.834583
hsa-mir-4706.MIMAT0019806	0.000956804	0	0.000973765	-0.000973765	0.618255	0.824044
hsa-mir-3162.MIMAT0019213	0.000946849	0	0.000963633	-0.000963633	0.658808	0.848742
hsa-mir-1260a.MIMAT0005911	0.000942017	0	0.000958715	-0.000958715	0.605946	0.81468
hsa-mir-4653.MIMAT0019719	0.000941444	0	0.000958132	-0.000958132	0.631125	0.834583
hsa-mir-4457.MIMAT0018979	0.000938264	0	0.000954896	-0.000954896	0.644617	0.839227
hsa-mir-4528.MIMAT0019067	0.000937355	0	0.000953971	-0.000953971	0.631125	0.834583
hsa-mir-548ag-2.MIMAT0018969	0.000929907	0	0.000946391	-0.000946391	0.594144	0.803484
hsa-mir-3190.MIMAT0022839	0.000929476	0	0.000945952	-0.000945952	0.582804	0.795124
hsa-mir-3155a.MIMAT0015029	0.00172731	0.000798291	0.00174378	-0.000945486	0.436768	0.644355
NOVELM00072.NOVELM00072M	0.00092597	0	0.000942384	-0.000942384	0.851218	0.906899
hsa-mir-4717.MIMAT0019829	0.000914952	0	0.00093117	-0.00093117	0.724835	0.880463
hsa-mir-4419b.MIMAT0019034	0.000908164	0	0.000924262	-0.000924262	0.605946	0.81468
hsa-mir-3925.MIMAT0019228	0.000905133	0	0.000921177	-0.000921177	0.689681	0.867375
hsa-mir-3159.MIMAT0015033	0.00090374	0	0.00091976	-0.00091976	0.658808	0.848742
hsa-mir-548ar.MIMAT0022266	0.000903605	0	0.000919623	-0.000919623	0.605946	0.81468
hsa-mir-5188.MIMAT0021119	0.000900282	0	0.000916241	-0.000916241	0.658808	0.848742
hsa-mir-5697.MIMAT0022490	0.000898696	0	0.000914626	-0.000914626	0.67379	0.856709
hsa-mir-6515.MIMAT0025487	0.0008954	0	0.000911272	-0.000911272	0.631125	0.834583
hsa-mir-4448.MIMAT0018967	0.000884343	0	0.000900019	-0.000900019	0.689681	0.867375
hsa-mir-1193.MIMAT0015049	0.000873679	0	0.000889166	-0.000889166	0.631125	0.834583
hsa-mir-4731.MIMAT0019853	0.000870492	0	0.000885922	-0.000885922	0.689681	0.867375
hsa-mir-4787.MIMAT0019956	0.000864576	0	0.000879901	-0.000879901	0.631125	0.834583
NOVELM00141.NOVELM00141M	0.00086455	0	0.000879875	-0.000879875	0.67379	0.856709
hsa-mir-6084.MIMAT0023709	0.000845058	0	0.000860037	-0.000860037	0.70663	0.875596
hsa-mir-4682.MIMAT0019767	0.000832741	0	0.000847502	-0.000847502	0.724835	0.880463
hsa-mir-3185.MIMAT0015065	0.000827951	0	0.000842627	-0.000842627	0.644617	0.839227
hsa-mir-614.MIMAT0003282	0.000827906	0	0.000842581	-0.000842581	0.658808	0.848742
hsa-mir-3135a.MIMAT0015001	0.000825069	0	0.000839695	-0.000839695	0.644617	0.839227
hsa-mir-5187.MIMAT0021118	0.000819657	0	0.000834186	-0.000834186	0.618255	0.824044
hsa-mir-4520b.MIMAT0020300	0.000819088	0	0.000833607	-0.000833607	0.582804	0.795124
hsa-mir-3591.MIMAT0019877	0.000815946	0	0.000830409	-0.000830409	0.67379	0.856709
hsa-mir-5094.MIMAT0021086	0.001036	0.000228274	0.00105032	-0.000822049	0.145409	0.255225
hsa-mir-5702.MIMAT0022495	0.000799543	0	0.000813715	-0.000813715	0.644617	0.839227
hsa-mir-3128.MIMAT0014991	0.000799042	0	0.000813206	-0.000813206	0.658808	0.848742
hsa-mir-4721.MIMAT0019835	0.000798257	0	0.000812407	-0.000812407	0.67379	0.856709
hsa-mir-4750.MIMAT0022979	0.00102078	0.000228274	0.00103483	-0.000806555	0.0813082	0.154277
hsa-mir-570.MIMAT0022707	0.000791221	0	0.000805246	-0.000805246	0.582804	0.795124
hsa-mir-4799.MIMAT0019976	0.000784477	0	0.000798382	-0.000798382	0.631125	0.834583
NOVELM00281.NOVELM00281M	0.0388707	0.0380873	0.0388846	-0.000797297	0.539902	0.758405
NOVELM00199.NOVELM00199M	0.000770649	0	0.000784309	-0.000784309	0.689681	0.867375
hsa-mir-3646.MIMAT0018065	0.000766757	0	0.000780348	-0.000780348	0.658808	0.848742
hsa-mir-1264.MIMAT0005791	0.000757728	0	0.00077116	-0.00077116	0.689681	0.867375
hsa-mir-4731.MIMAT0019854	0.000752974	0	0.000766321	-0.000766321	0.67379	0.856709
hsa-mir-4427.MIMAT0018942	0.000740584	0	0.000753711	-0.000753711	0.70663	0.875596
hsa-mir-3178.MIMAT0015055	0.000719155	0	0.000731903	-0.000731903	0.631125	0.834583
hsa-mir-3148.MIMAT0015021	0.000716375	0	0.000729074	-0.000729074	0.766219	0.899432
hsa-mir-3146.MIMAT0015018	0.000713585	0	0.000726234	-0.000726234	0.582804	0.795124
hsa-mir-1278.MIMAT0005936	0.00141715	0.000706693	0.00142975	-0.000723053	0.389475	0.586273
hsa-mir-3145.MIMAT0015016	0.000709242	0	0.000721814	-0.000721814	0.67379	0.856709
NOVELM00121.NOVELM00121S	0.000693379	0	0.00070567	-0.00070567	0.724835	0.880463
hsa-mir-659.MIMAT0003337	0.000691585	0	0.000703844	-0.000703844	0.605946	0.81468
hsa-mir-6513.MIMAT0025482	0.000684881	0	0.000697021	-0.000697021	0.594144	0.803484
hsa-mir-2467.MIMAT0019952	0.000676576	0	0.000688569	-0.000688569	0.724835	0.880463
hsa-mir-6509.MIMAT0025475	0.000901561	0.000228274	0.000913496	-0.000685223	0.145558	0.255244
hsa-mir-4520b.MIMAT0020299	0.000660624	0	0.000672335	-0.000672335	0.618255	0.824044
hsa-mir-3132.MIMAT0014997	0.000653389	0	0.000664971	-0.000664971	0.644617	0.839227
hsa-mir-5003.MIMAT0021025	0.000643363	0	0.000654767	-0.000654767	0.70663	0.875596
hsa-mir-5693.MIMAT0022486	0.000640547	0	0.000651901	-0.000651901	0.818065	0.906899
NOVELM00079.NOVELM00079S	0.000635933	0	0.000647205	-0.000647205	0.766219	0.899432
hsa-mir-548al.MIMAT0019024	0.000628716	0	0.00063986	-0.00063986	0.67379	0.856709
hsa-mir-4774.MIMAT0019929	0.000627508	0	0.000638631	-0.000638631	0.790383	0.906899
hsa-mir-4495.MIMAT0019030	0.000625059	0	0.000636138	-0.000636138	0.644617	0.839227
hsa-mir-4708.MIMAT0019809	0.000613483	0	0.000624358	-0.000624358	0.67379	0.856709
hsa-mir-4418.MIMAT0018930	0.000602268	0	0.000612944	-0.000612944	0.818065	0.906899
hsa-mir-5008.MIMAT0021039	0.000601121	0	0.000611777	-0.000611777	0.689681	0.867375
hsa-mir-4747.MIMAT0019883	0.000596501	0	0.000607074	-0.000607074	0.67379	0.856709
hsa-mir-6129.MIMAT0024613	0.000589802	0	0.000600257	-0.000600257	0.57189	0.785446
hsa-mir-4730.MIMAT0019852	0.000589769	0	0.000600223	-0.000600223	0.67379	0.856709
hsa-mir-4489.MIMAT0019023	0.000589249	0	0.000599694	-0.000599694	0.67379	0.856709
hsa-mir-1245b.MIMAT0019951	0.000589213	0	0.000599657	-0.000599657	0.70663	0.875596
hsa-mir-4778.MIMAT0019936	0.000583133	0	0.000593469	-0.000593469	0.658808	0.848742
NOVELM00283.NOVELM00283S	0.0005588	0	0.000568706	-0.000568706	0.790383	0.906899
hsa-mir-4458.MIMAT0018980	0.000555839	0	0.000565692	-0.000565692	0.744568	0.888105
hsa-mir-3121.MIMAT0014983	0.00055568	0	0.00056553	-0.00056553	0.766219	0.899432
hsa-mir-4670.MIMAT0019751	0.000554594	0	0.000564425	-0.000564425	0.67379	0.856709
hsa-mir-938.MIMAT0004981	0.00055248	0	0.000562273	-0.000562273	0.724835	0.880463
hsa-mir-642a.MIMAT0020924	0.00416255	0.00361618	0.00417223	-0.00055605	0.889334	0.906899
hsa-mir-3938.MIMAT0018353	0.000542094	0	0.000551703	-0.000551703	0.67379	0.856709
hsa-mir-4446.MIMAT0019233	0.000539068	0	0.000548623	-0.000548623	0.658808	0.848742
hsa-mir-302c.MIMAT0000716	0.000536185	0	0.00054569	-0.00054569	0.851218	0.906899
hsa-mir-492.MIMAT0002812	0.000523701	0	0.000532984	-0.000532984	0.724835	0.880463
hsa-mir-718.MIMAT0012735	0.000517325	0	0.000526495	-0.000526495	0.744568	0.888105
hsa-mir-1245b.MIMAT0019950	0.00051418	0	0.000523294	-0.000523294	0.70663	0.875596
NOVELM00034.NOVELM00034S	0.000511242	0	0.000520304	-0.000520304	0.818065	0.906899
hsa-mir-5000.MIMAT0021019	0.000505882	0	0.000514849	-0.000514849	0.658808	0.848742
hsa-mir-4767.MIMAT0019919	0.00196655	0.00146298	0.00197548	-0.000512503	0.388099	0.584677
hsa-mir-4742.MIMAT0019872	0.000479957	0	0.000488465	-0.000488465	0.724835	0.880463
hsa-mir-4759.MIMAT0019905	0.000478052	0	0.000486526	-0.000486526	0.644617	0.839227
hsa-mir-4685.MIMAT0019771	0.000476814	0	0.000485266	-0.000485266	0.744568	0.888105
hsa-mir-6504.MIMAT0025464	0.00047151	0	0.000479868	-0.000479868	0.67379	0.856709
hsa-mir-5087.MIMAT0021079	0.000468533	0	0.000476838	-0.000476838	0.70663	0.875596
hsa-mir-6130.MIMAT0024614	0.000465072	0	0.000473316	-0.000473316	0.790383	0.906899
hsa-mir-4470.MIMAT0018997	0.000462928	0	0.000471134	-0.000471134	0.689681	0.867375
hsa-mir-3189.MIMAT0019217	0.000459123	0	0.000467261	-0.000467261	0.790383	0.906899
hsa-mir-4704.MIMAT0019804	0.000452717	0	0.000460741	-0.000460741	0.790383	0.906899
hsa-mir-4722.MIMAT0019836	0.000450245	0	0.000458227	-0.000458227	0.790383	0.906899
hsa-mir-4720.MIMAT0019833	0.000448825	0	0.000456781	-0.000456781	0.70663	0.875596
hsa-mir-371b.MIMAT0019893	0.000447377	0	0.000455307	-0.000455307	0.70663	0.875596
hsa-mir-3139.MIMAT0015007	0.000446414	0	0.000454327	-0.000454327	0.724835	0.880463
hsa-mir-3663.MIMAT0018084	0.000441615	0	0.000449443	-0.000449443	0.818065	0.906899
hsa-mir-939.MIMAT0022939	0.000438174	0	0.000445941	-0.000445941	0.70663	0.875596
hsa-mir-4474.MIMAT0019234	0.00043397	0	0.000441662	-0.000441662	0.790383	0.906899
hsa-mir-323b.MIMAT0001630	0.00043156	0	0.000439209	-0.000439209	0.744568	0.888105
hsa-mir-3120.MIMAT0019198	0.000427361	0	0.000434936	-0.000434936	0.744568	0.888105
hsa-mir-3175.MIMAT0015052	0.00147708	0.00105613	0.00148454	-0.00042841	0.363977	0.555912
hsa-mir-1825.MIMAT0006765	0.000419286	0	0.000426718	-0.000426718	0.744568	0.888105
hsa-mir-548ax.MIMAT0022474	0.000411313	0	0.000418604	-0.000418604	0.724835	0.880463
hsa-mir-4659b.MIMAT0019733	0.000408736	0	0.000415981	-0.000415981	0.790383	0.906899
hsa-mir-1178.MIMAT0005823	0.000407676	0	0.000414902	-0.000414902	0.851218	0.906899
hsa-mir-3529.MIMAT0019828	0.000407437	0	0.000414659	-0.000414659	0.766219	0.899432
hsa-mir-4750.MIMAT0019887	0.000394564	0	0.000401558	-0.000401558	0.724835	0.880463
NOVELM00114.NOVELM00114M	0.000393702	0	0.000400681	-0.000400681	0.766219	0.899432
hsa-mir-422a.MIMAT0001339	0.00039342	0	0.000400394	-0.000400394	0.744568	0.888105
hsa-mir-302b.MIMAT0000714	0.000392197	0	0.000399149	-0.000399149	0.851218	0.906899
hsa-mir-4763.MIMAT0019913	0.000389578	0	0.000396484	-0.000396484	0.70663	0.875596
hsa-mir-3691.MIMAT0019224	0.000389068	0	0.000395965	-0.000395965	0.724835	0.880463
hsa-mir-3657.MIMAT0018077	0.000386921	0	0.000393779	-0.000393779	0.790383	0.906899
hsa-mir-1267.MIMAT0005921	0.000386901	0	0.000393759	-0.000393759	0.724835	0.880463
hsa-mir-5682.MIMAT0022470	0.00748688	0.00710343	0.00749368	-0.000390252	0.810497	0.906899
hsa-mir-3692.MIMAT0018122	0.000377953	0	0.000384653	-0.000384653	0.724835	0.880463
hsa-mir-548ah.MIMAT0018972	0.00037541	0	0.000382064	-0.000382064	0.67379	0.856709
hsa-mir-4757.MIMAT0019902	0.000375062	0	0.00038171	-0.00038171	0.818065	0.906899
hsa-mir-4716.MIMAT0019827	0.000374733	0	0.000381376	-0.000381376	0.689681	0.867375
NOVELM00005.NOVELM00005S	0.000372837	0	0.000379446	-0.000379446	0.70663	0.875596
hsa-mir-5189.MIMAT0021120	0.000372552	0	0.000379156	-0.000379156	0.744568	0.888105
hsa-mir-5580.MIMAT0022273	0.000371965	0	0.000378559	-0.000378559	0.766219	0.899432
hsa-mir-4649.MIMAT0019711	0.000369955	0	0.000376513	-0.000376513	0.658808	0.848742
NOVELM00117.NOVELM00117M	0.000369499	0	0.000376049	-0.000376049	0.790383	0.906899
NOVELM00046.NOVELM00046S	0.000365767	0	0.000372251	-0.000372251	0.894906	0.906899
hsa-mir-4695.MIMAT0019789	0.000365719	0	0.000372202	-0.000372202	0.658808	0.848742
hsa-mir-3182.MIMAT0015062	0.000364614	0	0.000371077	-0.000371077	0.894906	0.906899
hsa-mir-1226.MIMAT0005576	0.000354928	0	0.000361219	-0.000361219	0.766219	0.899432
hsa-mir-548ab.MIMAT0018928	0.000353565	0	0.000359832	-0.000359832	0.818065	0.906899
hsa-mir-3914-2.MIMAT0018188	0.000353123	0	0.000359382	-0.000359382	0.724835	0.880463
hsa-mir-4783.MIMAT0019946	0.000350298	0	0.000356508	-0.000356508	0.851218	0.906899
hsa-mir-588.MIMAT0003255	0.00034981	0	0.000356011	-0.000356011	0.766219	0.899432
hsa-mir-650.MIMAT0003320	0.000344267	0	0.00035037	-0.00035037	0.818065	0.906899
NOVELM00212.NOVELM00212S	0.000343196	0	0.000349279	-0.000349279	0.818065	0.906899
NOVELM00041.NOVELM00041M	0.000341649	0	0.000347705	-0.000347705	0.631125	0.834583
hsa-mir-4715.MIMAT0019824	0.000338747	0	0.000344752	-0.000344752	0.766219	0.899432
hsa-mir-3922.MIMAT0019227	0.000337829	0	0.000343818	-0.000343818	0.744568	0.888105
hsa-mir-4520a.MIMAT0019235	0.000336072	0	0.00034203	-0.00034203	0.744568	0.888105
hsa-mir-203b.MIMAT0019813	0.000333407	0	0.000339317	-0.000339317	0.644617	0.839227
hsa-mir-3680-2.MIMAT0018106	0.00208074	0.00175292	0.00208655	-0.00033363	0.364651	0.556146
hsa-mir-4506.MIMAT0019042	0.000319581	0	0.000325246	-0.000325246	0.818065	0.906899
hsa-mir-602.MIMAT0003270	0.000317642	0	0.000323272	-0.000323272	0.818065	0.906899
hsa-mir-3675.MIMAT0018098	0.000311884	0	0.000317412	-0.000317412	0.766219	0.899432
hsa-mir-3136.MIMAT0019203	0.000308296	0	0.000313761	-0.000313761	0.790383	0.906899
hsa-mir-1303.MIMAT0005891	0.000304456	0	0.000309853	-0.000309853	0.790383	0.906899
hsa-mir-4715.MIMAT0019825	0.000302139	0	0.000307495	-0.000307495	0.790383	0.906899
hsa-mir-2861.MIMAT0013802	0.000299355	0	0.000304661	-0.000304661	0.818065	0.906899
hsa-mir-5692a-2.MIMAT0022484	0.000299132	0	0.000304435	-0.000304435	0.744568	0.888105
hsa-mir-3935.MIMAT0018350	0.000297679	0	0.000302956	-0.000302956	0.744568	0.888105
hsa-mir-4783.MIMAT0019947	0.000297389	0	0.000302661	-0.000302661	0.790383	0.906899
hsa-mir-4716.MIMAT0019826	0.000295567	0	0.000300807	-0.000300807	0.724835	0.880463
hsa-mir-198.MIMAT0000228	0.000295039	0	0.000300269	-0.000300269	0.790383	0.906899
hsa-mir-3921.MIMAT0018196	0.000294562	0	0.000299783	-0.000299783	0.724835	0.880463
hsa-mir-3942.MIMAT0019230	0.000290439	0	0.000295587	-0.000295587	0.724835	0.880463
hsa-mir-4502.MIMAT0019038	0.000290344	0	0.000295491	-0.000295491	0.744568	0.888105
hsa-mir-4421.MIMAT0018934	0.000286609	0	0.000291689	-0.000291689	0.851218	0.906899
hsa-mir-3658.MIMAT0018078	0.0002859	0	0.000290967	-0.000290967	0.818065	0.906899
hsa-mir-4695.MIMAT0019788	0.000282744	0	0.000287755	-0.000287755	0.818065	0.906899
hsa-mir-5192.MIMAT0021123	0.000282158	0	0.00028716	-0.00028716	0.894906	0.906899
hsa-mir-3126.MIMAT0014989	0.000279936	0	0.000284898	-0.000284898	0.766219	0.899432
hsa-mir-4798.MIMAT0019975	0.000273106	0	0.000277947	-0.000277947	0.766219	0.899432
hsa-mir-4743.MIMAT0022978	0.000267175	0	0.000271911	-0.000271911	0.70663	0.875596
hsa-mir-4467.MIMAT0018994	0.000266956	0	0.000271688	-0.000271688	0.790383	0.906899
hsa-mir-3140.MIMAT0019204	0.000263029	0	0.000267691	-0.000267691	0.766219	0.899432
hsa-mir-4764.MIMAT0019914	0.000261095	0	0.000265723	-0.000265723	0.744568	0.888105
hsa-mir-5007.MIMAT0021035	0.000260784	0	0.000265406	-0.000265406	0.818065	0.906899
hsa-mir-3618.MIMAT0017998	0.000259449	0	0.000264048	-0.000264048	0.790383	0.906899
hsa-mir-4498.MIMAT0019033	0.000259129	0	0.000263722	-0.000263722	0.724835	0.880463
hsa-mir-371b.MIMAT0019892	0.00025703	0	0.000261586	-0.000261586	0.724835	0.880463
hsa-mir-5581.MIMAT0022275	0.000254788	0	0.000259304	-0.000259304	0.790383	0.906899
hsa-mir-4708.MIMAT0019810	0.000252455	0	0.00025693	-0.00025693	0.70663	0.875596
hsa-mir-5004.MIMAT0021028	0.000251782	0	0.000256245	-0.000256245	0.744568	0.888105
NOVELM00234.NOVELM00234S	0.000245352	0	0.000249701	-0.000249701	0.851218	0.906899
hsa-mir-5681a.MIMAT0022469	0.000244008	0	0.000248333	-0.000248333	0.818065	0.906899
hsa-mir-3160-2.MIMAT0015034	0.000243047	0	0.000247355	-0.000247355	0.724835	0.880463
hsa-mir-4428.MIMAT0018943	0.000241296	0	0.000245574	-0.000245574	0.818065	0.906899
hsa-mir-3924.MIMAT0018199	0.000241268	0	0.000245545	-0.000245545	0.744568	0.888105
hsa-mir-4661.MIMAT0019730	0.000240819	0	0.000245088	-0.000245088	0.744568	0.888105
hsa-mir-4477b.MIMAT0019005	0.000239783	0	0.000244033	-0.000244033	0.724835	0.880463
NOVELM00004.NOVELM00004S	0.000238736	0	0.000242967	-0.000242967	0.790383	0.906899
hsa-mir-548av.MIMAT0022303	0.000235624	0	0.000239801	-0.000239801	0.689681	0.867375
hsa-mir-6722.MIMAT0025853	0.000235338	0	0.00023951	-0.00023951	0.818065	0.906899
NOVELM00164.NOVELM00164S	0.00267224	0.00243916	0.00267637	-0.000237206	1.30628e-06	4.18823e-06
hsa-mir-4700.MIMAT0019797	0.000233013	0	0.000237144	-0.000237144	0.744568	0.888105
hsa-mir-5579.MIMAT0022269	0.000230997	0	0.000235092	-0.000235092	0.744568	0.888105
NOVELM00060.NOVELM00060S	0.00023051	0	0.000234596	-0.000234596	0.894906	0.906899
hsa-mir-1256.MIMAT0005907	0.000225563	0	0.000229562	-0.000229562	0.724835	0.880463
hsa-mir-1286.MIMAT0005877	0.000225148	0	0.000229139	-0.000229139	0.818065	0.906899
NOVELM00036.NOVELM00036S	0.00022353	0	0.000227492	-0.000227492	0.818065	0.906899
hsa-mir-548at.MIMAT0022278	0.000223012	0	0.000226966	-0.000226966	0.790383	0.906899
hsa-mir-6132.MIMAT0024616	0.000211882	0	0.000215638	-0.000215638	0.894906	0.906899
hsa-mir-564.MIMAT0003228	0.000208525	0	0.000212222	-0.000212222	0.790383	0.906899
hsa-mir-1322.MIMAT0005953	0.000204197	0	0.000207816	-0.000207816	0.818065	0.906899
hsa-mir-600.MIMAT0003268	0.000203922	0	0.000207536	-0.000207536	0.894906	0.906899
hsa-mir-559.MIMAT0003223	0.000203701	0	0.000207312	-0.000207312	0.724835	0.880463
hsa-mir-1273c.MIMAT0015017	0.000192015	0	0.000195418	-0.000195418	0.851218	0.906899
hsa-mir-5586.MIMAT0022288	0.00019174	0	0.000195139	-0.000195139	0.766219	0.899432
hsa-mir-3606.MIMAT0017983	0.000190876	0	0.00019426	-0.00019426	0.790383	0.906899
hsa-mir-5587.MIMAT0022290	0.000184093	0	0.000187356	-0.000187356	0.851218	0.906899
hsa-mir-4769.MIMAT0019923	0.000409682	0.000228274	0.000412898	-0.000184624	0.0112378	0.0252919
hsa-mir-5092.MIMAT0021084	0.000179723	0	0.000182909	-0.000182909	0.766219	0.899432
hsa-mir-6502.MIMAT0025461	0.000177203	0	0.000180344	-0.000180344	0.818065	0.906899
hsa-mir-4761.MIMAT0019908	0.000176334	0	0.00017946	-0.00017946	0.851218	0.906899
hsa-mir-3529.MIMAT0022741	0.000175689	0	0.000178803	-0.000178803	0.818065	0.906899
hsa-mir-6716.MIMAT0025844	0.000175509	0	0.00017862	-0.00017862	0.894906	0.906899
hsa-mir-3177.MIMAT0019215	0.000168786	0	0.000171778	-0.000171778	0.818065	0.906899
NOVELM00063.NOVELM00063S	0.000168439	0	0.000171424	-0.000171424	0.818065	0.906899
NOVELM00288.NOVELM00288S	0.000167395	0	0.000170362	-0.000170362	0.818065	0.906899
hsa-mir-3120.MIMAT0014982	0.000167358	0	0.000170324	-0.000170324	0.744568	0.888105
NOVELM00011.NOVELM00011S	0.000162174	0	0.000165049	-0.000165049	0.894906	0.906899
hsa-mir-5089.MIMAT0022984	0.000159835	0	0.000162669	-0.000162669	0.851218	0.906899
hsa-mir-4477a.MIMAT0019004	0.000159517	0	0.000162345	-0.000162345	0.894906	0.906899
hsa-mir-3936.MIMAT0018351	0.00015774	0	0.000160536	-0.000160536	0.724835	0.880463
hsa-mir-1263.MIMAT0005915	0.000155385	0	0.00015814	-0.00015814	0.851218	0.906899
hsa-mir-4727.MIMAT0019848	0.000153586	0	0.000156308	-0.000156308	0.790383	0.906899
hsa-mir-642b.MIMAT0018444	0.000153227	0	0.000155943	-0.000155943	0.790383	0.906899
hsa-mir-4526.MIMAT0019065	0.00014932	0	0.000151967	-0.000151967	0.766219	0.899432
hsa-mir-10400-3p	0.000149281	0	0.000151927	-0.000151927	0.851218	0.906899
hsa-mir-4530.MIMAT0019069	0.000145534	0	0.000148114	-0.000148114	0.894906	0.906899
hsa-mir-3152.MIMAT0015025	0.00014551	0	0.000148089	-0.000148089	0.790383	0.906899
hsa-mir-609.MIMAT0003277	0.000141747	0	0.00014426	-0.00014426	0.790383	0.906899
hsa-mir-604.MIMAT0003272	0.000139245	0	0.000141713	-0.000141713	0.851218	0.906899
NOVELM00046.NOVELM00046M	0.000136395	0	0.000138812	-0.000138812	0.851218	0.906899
hsa-mir-3675.MIMAT0018099	0.00013515	0	0.000137546	-0.000137546	0.894906	0.906899
hsa-mir-4799.MIMAT0019977	0.000133528	0	0.000135894	-0.000135894	0.851218	0.906899
hsa-mir-19b-2.MIMAT0004492	0.000131934	0	0.000134273	-0.000134273	0.851218	0.906899
hsa-mir-4671.MIMAT0019753	0.000129365	0	0.000131658	-0.000131658	0.818065	0.906899
NOVELM00148.NOVELM00148S	0.000129205	0	0.000131495	-0.000131495	0.851218	0.906899
hsa-mir-4417.MIMAT0018929	0.000129079	0	0.000131368	-0.000131368	0.818065	0.906899
hsa-mir-1227.MIMAT0022941	0.000127259	0	0.000129515	-0.000129515	0.894906	0.906899
hsa-mir-4322.MIMAT0016873	0.000127259	0	0.000129515	-0.000129515	0.894906	0.906899
hsa-mir-4691.MIMAT0019781	0.000127259	0	0.000129515	-0.000129515	0.894906	0.906899
hsa-mir-4656.MIMAT0019723	0.00012369	0	0.000125882	-0.000125882	0.818065	0.906899
NOVELM00285.NOVELM00285S	0.000122807	0	0.000124984	-0.000124984	0.818065	0.906899
hsa-mir-6077-2.MIMAT0023702	0.000122752	0	0.000124928	-0.000124928	0.851218	0.906899
hsa-mir-596.MIMAT0003264	0.000122128	0	0.000124292	-0.000124292	0.894906	0.906899
hsa-mir-4450.MIMAT0018971	0.000121394	0	0.000123546	-0.000123546	0.818065	0.906899
hsa-mir-4659a.MIMAT0019727	0.000116458	0	0.000118522	-0.000118522	0.766219	0.899432
hsa-mir-4320.MIMAT0016871	0.000114606	0	0.000116637	-0.000116637	0.894906	0.906899
hsa-mir-630.MIMAT0003299	0.000112388	0	0.00011438	-0.00011438	0.851218	0.906899
hsa-mir-4694.MIMAT0019786	0.000110815	0	0.000112779	-0.000112779	0.851218	0.906899
hsa-mir-933.MIMAT0004976	0.000110363	0	0.000112319	-0.000112319	0.790383	0.906899
hsa-mir-4688.MIMAT0019777	0.000110229	0	0.000112183	-0.000112183	0.894906	0.906899
hsa-mir-4663.MIMAT0019735	0.000108455	0	0.000110377	-0.000110377	0.818065	0.906899
hsa-mir-574.MIMAT0004795	0.000106965	0	0.000108861	-0.000108861	0.851218	0.906899
hsa-mir-555.MIMAT0003219	0.000105236	0	0.000107102	-0.000107102	0.894906	0.906899
hsa-mir-936.MIMAT0004979	0.000105236	0	0.000107102	-0.000107102	0.894906	0.906899
hsa-mir-4668.MIMAT0019745	0.000101127	0	0.000102919	-0.000102919	0.894906	0.906899
hsa-mir-6076.MIMAT0023701	0.000101127	0	0.000102919	-0.000102919	0.894906	0.906899
hsa-mir-1182.MIMAT0005827	0.000100271	0	0.000102049	-0.000102049	0.894906	0.906899
hsa-mir-1539.MIMAT0007401	0.000100271	0	0.000102049	-0.000102049	0.894906	0.906899
hsa-mir-606.MIMAT0003274	0.000100271	0	0.000102049	-0.000102049	0.894906	0.906899
hsa-mir-764.MIMAT0010367	9.86036e-05	0	0.000100351	-0.000100351	0.894906	0.906899
hsa-mir-3682.MIMAT0019222	9.56645e-05	0	9.73602e-05	-9.73602e-05	0.851218	0.906899
hsa-mir-4485.MIMAT0019019	9.2583e-05	0	9.42241e-05	-9.42241e-05	0.818065	0.906899
hsa-mir-3121.MIMAT0019199	9.24058e-05	0	9.40438e-05	-9.40438e-05	0.894906	0.906899
hsa-mir-1827.MIMAT0006767	9.17572e-05	0	9.33837e-05	-9.33837e-05	0.790383	0.906899
hsa-mir-4645.MIMAT0019705	9.11469e-05	0	9.27626e-05	-9.27626e-05	0.818065	0.906899
hsa-mir-548am.MIMAT0019076	9.03548e-05	0	9.19564e-05	-9.19564e-05	0.851218	0.906899
hsa-mir-3165.MIMAT0015039	8.79083e-05	0	8.94666e-05	-8.94666e-05	0.851218	0.906899
hsa-mir-4480.MIMAT0019014	8.7689e-05	0	8.92434e-05	-8.92434e-05	0.894906	0.906899
hsa-mir-4644.MIMAT0019704	8.53291e-05	0	8.68416e-05	-8.68416e-05	0.790383	0.906899
hsa-mir-603.MIMAT0003271	8.14636e-05	0	8.29077e-05	-8.29077e-05	0.851218	0.906899
hsa-mir-1268a.MIMAT0005922	8.08286e-05	0	8.22613e-05	-8.22613e-05	0.894906	0.906899
hsa-mir-4680.MIMAT0019764	0.00970948	0.00962876	0.00971091	-8.21554e-05	0.885172	0.906899
NOVELM00280.NOVELM00280S	7.95084e-05	0	8.09178e-05	-8.09178e-05	0.818065	0.906899
hsa-mir-638.MIMAT0003308	7.88817e-05	0	8.028e-05	-8.028e-05	0.851218	0.906899
hsa-mir-3162.MIMAT0015036	7.79668e-05	0	7.93488e-05	-7.93488e-05	0.894906	0.906899
hsa-mir-4673.MIMAT0019755	7.75948e-05	0	7.89703e-05	-7.89703e-05	0.766219	0.899432
hsa-mir-3163.MIMAT0015037	7.56942e-05	0	7.7036e-05	-7.7036e-05	0.818065	0.906899
hsa-mir-5700.MIMAT0022493	7.47863e-05	0	7.6112e-05	-7.6112e-05	0.894906	0.906899
hsa-mir-3117.MIMAT0019197	7.44991e-05	0	7.58197e-05	-7.58197e-05	0.790383	0.906899
hsa-mir-4642.MIMAT0019702	7.44682e-05	0	7.57882e-05	-7.57882e-05	0.818065	0.906899
hsa-mir-4632.MIMAT0022977	7.38685e-05	0	7.51779e-05	-7.51779e-05	0.894906	0.906899
NOVELM00120.NOVELM00120S	7.30433e-05	0	7.43381e-05	-7.43381e-05	0.851218	0.906899
hsa-mir-4697.MIMAT0019791	7.30433e-05	0	7.43381e-05	-7.43381e-05	0.851218	0.906899
NOVELM00262.NOVELM00262M	7.19492e-05	0	7.32245e-05	-7.32245e-05	0.818065	0.906899
hsa-mir-1237.MIMAT0022946	7.1329e-05	0	7.25934e-05	-7.25934e-05	0.894906	0.906899
hsa-mir-4665.MIMAT0019740	7.12162e-05	0	7.24786e-05	-7.24786e-05	0.851218	0.906899
hsa-mir-4666b.MIMAT0022485	7.11626e-05	0	7.2424e-05	-7.2424e-05	0.851218	0.906899
hsa-mir-5006.MIMAT0021033	6.8752e-05	0	6.99707e-05	-6.99707e-05	0.851218	0.906899
hsa-mir-4296.MIMAT0016845	6.87179e-05	0	6.9936e-05	-6.9936e-05	0.894906	0.906899
hsa-mir-378j.MIMAT0024612	6.86705e-05	0	6.98877e-05	-6.98877e-05	0.851218	0.906899
hsa-mir-5584.MIMAT0022284	6.79796e-05	0	6.91846e-05	-6.91846e-05	0.894906	0.906899
NOVELM00194.NOVELM00194M	6.75133e-05	0	6.87101e-05	-6.87101e-05	0.851218	0.906899
hsa-mir-4655.MIMAT0019721	6.74168e-05	0	6.86118e-05	-6.86118e-05	0.766219	0.899432
hsa-mir-4769.MIMAT0019922	6.5401e-05	0	6.65603e-05	-6.65603e-05	0.894906	0.906899
hsa-mir-4729.MIMAT0019851	6.49349e-05	0	6.6086e-05	-6.6086e-05	0.851218	0.906899
hsa-mir-4529.MIMAT0019236	6.29843e-05	0	6.41008e-05	-6.41008e-05	0.894906	0.906899
hsa-mir-1289-2.MIMAT0005879	5.91378e-05	0	6.01861e-05	-6.01861e-05	0.818065	0.906899
NOVELM00243.NOVELM00243M	5.73312e-05	0	5.83475e-05	-5.83475e-05	0.894906	0.906899
hsa-mir-5585.MIMAT0022285	5.68791e-05	0	5.78874e-05	-5.78874e-05	0.851218	0.906899
hsa-mir-4747.MIMAT0019882	5.49905e-05	0	5.59652e-05	-5.59652e-05	0.894906	0.906899
hsa-mir-3160-2.MIMAT0019212	5.35943e-05	0	5.45443e-05	-5.45443e-05	0.851218	0.906899
hsa-mir-4490.MIMAT0019025	5.32933e-05	0	5.4238e-05	-5.4238e-05	0.851218	0.906899
hsa-mir-6504.MIMAT0025465	5.05883e-05	0	5.1485e-05	-5.1485e-05	0.851218	0.906899
hsa-mir-4701.MIMAT0019799	4.98212e-05	0	5.07043e-05	-5.07043e-05	0.851218	0.906899
hsa-mir-3941.MIMAT0018357	4.89243e-05	0	4.97915e-05	-4.97915e-05	0.894906	0.906899
hsa-mir-302d.MIMAT0004685	4.65989e-05	0	4.74249e-05	-4.74249e-05	0.894906	0.906899
hsa-mir-4295.MIMAT0016844	4.65989e-05	0	4.74249e-05	-4.74249e-05	0.894906	0.906899
hsa-mir-611.MIMAT0003279	4.60121e-05	0	4.68277e-05	-4.68277e-05	0.851218	0.906899
hsa-mir-3180-5.MIMAT0018178	4.35676e-05	0	4.43399e-05	-4.43399e-05	0.894906	0.906899
hsa-mir-4440.MIMAT0018958	4.28002e-05	0	4.35589e-05	-4.35589e-05	0.894906	0.906899
hsa-mir-4719.MIMAT0019832	4.28002e-05	0	4.35589e-05	-4.35589e-05	0.894906	0.906899
hsa-mir-595.MIMAT0003263	4.20565e-05	0	4.2802e-05	-4.2802e-05	0.894906	0.906899
hsa-mir-4666a.MIMAT0019742	4.15066e-05	0	4.22424e-05	-4.22424e-05	0.851218	0.906899
NOVELM00188.NOVELM00188S	4.06274e-05	0	4.13475e-05	-4.13475e-05	0.894906	0.906899
hsa-mir-4761.MIMAT0019909	4.06274e-05	0	4.13475e-05	-4.13475e-05	0.894906	0.906899
hsa-mir-647.MIMAT0003317	3.99423e-05	0	4.06504e-05	-4.06504e-05	0.894906	0.906899
hsa-mir-1231.MIMAT0005586	3.85841e-05	0	3.9268e-05	-3.9268e-05	0.894906	0.906899
hsa-mir-3142.MIMAT0015011	3.8442e-05	0	3.91235e-05	-3.91235e-05	0.851218	0.906899
hsa-mir-544a.MIMAT0003164	3.7679e-05	0	3.83469e-05	-3.83469e-05	0.894906	0.906899
NOVELM00280.NOVELM00280M	3.67697e-05	0	3.74214e-05	-3.74214e-05	0.894906	0.906899
hsa-mir-4662a.MIMAT0019732	3.67697e-05	0	3.74214e-05	-3.74214e-05	0.894906	0.906899
hsa-mir-4662b.MIMAT0019736	3.67697e-05	0	3.74214e-05	-3.74214e-05	0.894906	0.906899
hsa-mir-5190.MIMAT0021121	3.67697e-05	0	3.74214e-05	-3.74214e-05	0.894906	0.906899
hsa-mir-3692.MIMAT0018121	3.56495e-05	0	3.62814e-05	-3.62814e-05	0.851218	0.906899
hsa-mir-3184.MIMAT0022731	3.53643e-05	0	3.59912e-05	-3.59912e-05	0.894906	0.906899
hsa-mir-601.MIMAT0003269	3.53643e-05	0	3.59912e-05	-3.59912e-05	0.894906	0.906899
hsa-mir-6506.MIMAT0025469	3.53643e-05	0	3.59912e-05	-3.59912e-05	0.894906	0.906899
hsa-mir-3184.MIMAT0015064	3.4587e-05	0	3.52001e-05	-3.52001e-05	0.851218	0.906899
hsa-mir-5047.MIMAT0020541	3.37271e-05	0	3.4325e-05	-3.4325e-05	0.894906	0.906899
NOVELM00221.NOVELM00221S	3.28618e-05	0	3.34443e-05	-3.34443e-05	0.894906	0.906899
hsa-mir-4694.MIMAT0019787	3.28618e-05	0	3.34443e-05	-3.34443e-05	0.894906	0.906899
hsa-mir-4795.MIMAT0019968	3.15605e-05	0	3.212e-05	-3.212e-05	0.818065	0.906899
hsa-mir-5707.MIMAT0022501	3.12633e-05	0	3.18175e-05	-3.18175e-05	0.894906	0.906899
hsa-mir-4712.MIMAT0019819	3.10079e-05	0	3.15575e-05	-3.15575e-05	0.818065	0.906899
hsa-mir-4764.MIMAT0019915	2.99062e-05	0	3.04363e-05	-3.04363e-05	0.894906	0.906899
hsa-mir-4765.MIMAT0019916	2.99062e-05	0	3.04363e-05	-3.04363e-05	0.894906	0.906899
hsa-mir-4797.MIMAT0019972	2.99062e-05	0	3.04363e-05	-3.04363e-05	0.894906	0.906899
hsa-mir-1252.MIMAT0005944	2.92792e-05	0	2.97982e-05	-2.97982e-05	0.894906	0.906899
hsa-mir-4483.MIMAT0019017	2.78625e-05	0	2.83564e-05	-2.83564e-05	0.894906	0.906899
hsa-mir-4796.MIMAT0019971	2.64198e-05	0	2.68881e-05	-2.68881e-05	0.894906	0.906899
hsa-mir-5004.MIMAT0021027	2.64198e-05	0	2.68881e-05	-2.68881e-05	0.894906	0.906899
hsa-mir-5591.MIMAT0022302	2.64198e-05	0	2.68881e-05	-2.68881e-05	0.894906	0.906899
hsa-mir-378h.MIMAT0018984	2.54811e-05	0	2.59328e-05	-2.59328e-05	0.894906	0.906899
hsa-mir-4659b.MIMAT0019734	2.54811e-05	0	2.59328e-05	-2.59328e-05	0.894906	0.906899
hsa-mir-921.MIMAT0004971	2.54811e-05	0	2.59328e-05	-2.59328e-05	0.894906	0.906899
hsa-mir-4637.MIMAT0019694	2.33311e-05	0	2.37446e-05	-2.37446e-05	0.851218	0.906899
hsa-mir-4779.MIMAT0019938	2.18429e-05	0	2.22301e-05	-2.22301e-05	0.851218	0.906899
hsa-mir-587.MIMAT0003253	2.14557e-05	0	2.1836e-05	-2.1836e-05	0.894906	0.906899
hsa-mir-4794.MIMAT0019967	2.06028e-05	0	2.0968e-05	-2.0968e-05	0.894906	0.906899
hsa-mir-4504.MIMAT0019040	1.97549e-05	0	2.0105e-05	-2.0105e-05	0.851218	0.906899
hsa-mir-4635.MIMAT0019692	1.97549e-05	0	2.0105e-05	-2.0105e-05	0.851218	0.906899
hsa-mir-4672.MIMAT0019754	1.97462e-05	0	2.00962e-05	-2.00962e-05	0.894906	0.906899
hsa-mir-3945.MIMAT0018361	1.76688e-05	0	1.7982e-05	-1.7982e-05	0.894906	0.906899
hsa-mir-4712.MIMAT0019818	1.76688e-05	0	1.7982e-05	-1.7982e-05	0.894906	0.906899
hsa-mir-4803.MIMAT0019983	1.76688e-05	0	1.7982e-05	-1.7982e-05	0.894906	0.906899
hsa-mir-3688-2.MIMAT0019223	1.694e-05	0	1.72402e-05	-1.72402e-05	0.894906	0.906899
hsa-mir-499b.MIMAT0019898	1.694e-05	0	1.72402e-05	-1.72402e-05	0.894906	0.906899
hsa-mir-4711.MIMAT0019817	1.62268e-05	0	1.65144e-05	-1.65144e-05	0.894906	0.906899
hsa-mir-4782.MIMAT0019945	1.5511e-05	0	1.5786e-05	-1.5786e-05	0.894906	0.906899
hsa-mir-548ak.MIMAT0019013	1.39041e-05	0	1.41506e-05	-1.41506e-05	0.894906	0.906899
hsa-mir-3685.MIMAT0018113	1.3108e-05	0	1.33404e-05	-1.33404e-05	0.894906	0.906899
hsa-mir-4744.MIMAT0019875	1.15746e-05	0	1.17798e-05	-1.17798e-05	0.851218	0.906899
hsa-mir-378e.MIMAT0018927	1.14661e-05	0	1.16693e-05	-1.16693e-05	0.894906	0.906899
NOVELM00113.NOVELM00113S	1.06198e-05	0	1.0808e-05	-1.0808e-05	0.894906	0.906899
hsa-mir-4735.MIMAT0019861	1.06198e-05	0	1.0808e-05	-1.0808e-05	0.894906	0.906899
hsa-mir-1234.MIMAT0022944	9.87884e-06	0	1.0054e-05	-1.0054e-05	0.894906	0.906899
hsa-mir-2467.MIMAT0019953	8.47866e-06	0	8.62895e-06	-8.62895e-06	0.894906	0.906899
hsa-mir-3672.MIMAT0018095	8.47866e-06	0	8.62895e-06	-8.62895e-06	0.894906	0.906899
hsa-mir-5194.MIMAT0021125	7.07738e-06	0	7.20283e-06	-7.20283e-06	0.894906	0.906899
hsa-mir-6510.MIMAT0025476	7.07738e-06	0	7.20283e-06	-7.20283e-06	0.894906	0.906899
NOVELM00099.NOVELM00099M	5.53605e-06	0	5.63418e-06	-5.63418e-06	0.894906	0.906899
hsa-mir-1206.MIMAT0005870	4.73696e-06	0	4.82092e-06	-4.82092e-06	0.894906	0.906899
hsa-mir-4653.MIMAT0019718	4.73696e-06	0	4.82092e-06	-4.82092e-06	0.894906	0.906899
hsa-mir-6090.MIMAT0023715	4.73696e-06	0	4.82092e-06	-4.82092e-06	0.894906	0.906899
NOVELM00132.NOVELM00132S	3.21191e-06	0	3.26885e-06	-3.26885e-06	0.894906	0.906899
NOVELM00201.NOVELM00201S	3.21191e-06	0	3.26885e-06	-3.26885e-06	0.894906	0.906899
hsa-mir-5587.MIMAT0022289	2.43949e-06	0	2.48274e-06	-2.48274e-06	0.894906	0.906899
hsa-mir-6133.MIMAT0024617	1.66402e-06	0	1.69352e-06	-1.69352e-06	0.894906	0.906899
hsa-mir-762.MIMAT0010313	1.66402e-06	0	1.69352e-06	-1.69352e-06	0.894906	0.906899
hsa-mir-4703.MIMAT0019801	8.59884e-07	0	8.75126e-07	-8.75126e-07	0.894906	0.906899
hsa-mir-499b.MIMAT0019897	5.24362e-08	0	5.33657e-08	-5.33657e-08	0.894906	0.906899
hsa-mir-6715b.MIMAT0025842	5.24362e-08	0	5.33657e-08	-5.33657e-08	0.894906	0.906899
NOVELM00001.NOVELM00001S	0	0	0	0	NA	NA
NOVELM00002.NOVELM00002M	0	0	0	0	NA	NA
NOVELM00002.NOVELM00002S	0	0	0	0	NA	NA
NOVELM00003.NOVELM00003M	0	0	0	0	NA	NA
NOVELM00003.NOVELM00003S	0	0	0	0	NA	NA
NOVELM00007.NOVELM00007M	0	0	0	0	NA	NA
NOVELM00007.NOVELM00007S	0	0	0	0	NA	NA
NOVELM00008.NOVELM00008M	0	0	0	0	NA	NA
NOVELM00008.NOVELM00008S	0	0	0	0	NA	NA
NOVELM00009.NOVELM00009M	0	0	0	0	NA	NA
NOVELM00009.NOVELM00009S	0	0	0	0	NA	NA
NOVELM00012.NOVELM00012M	0	0	0	0	NA	NA
NOVELM00012.NOVELM00012S	0	0	0	0	NA	NA
NOVELM00013.NOVELM00013M	0	0	0	0	NA	NA
NOVELM00013.NOVELM00013S	0	0	0	0	NA	NA
NOVELM00017.NOVELM00017S	0	0	0	0	NA	NA
NOVELM00018.NOVELM00018S	0	0	0	0	NA	NA
NOVELM00020.NOVELM00020M	0	0	0	0	NA	NA
NOVELM00020.NOVELM00020S	0	0	0	0	NA	NA
NOVELM00021.NOVELM00021M	0	0	0	0	NA	NA
NOVELM00021.NOVELM00021S	0	0	0	0	NA	NA
NOVELM00026.NOVELM00026M	0	0	0	0	NA	NA
NOVELM00026.NOVELM00026S	0	0	0	0	NA	NA
NOVELM00027.NOVELM00027M	0	0	0	0	NA	NA
NOVELM00027.NOVELM00027S	0	0	0	0	NA	NA
NOVELM00030.NOVELM00030M	0	0	0	0	NA	NA
NOVELM00030.NOVELM00030S	0	0	0	0	NA	NA
NOVELM00031.NOVELM00031S	0	0	0	0	NA	NA
NOVELM00033.NOVELM00033S	0	0	0	0	NA	NA
NOVELM00035.NOVELM00035M	0	0	0	0	NA	NA
NOVELM00035.NOVELM00035S	0	0	0	0	NA	NA
NOVELM00037.NOVELM00037M	0	0	0	0	NA	NA
NOVELM00037.NOVELM00037S	0	0	0	0	NA	NA
NOVELM00038.NOVELM00038S	0	0	0	0	NA	NA
NOVELM00039.NOVELM00039M	0	0	0	0	NA	NA
NOVELM00039.NOVELM00039S	0	0	0	0	NA	NA
NOVELM00040.NOVELM00040M	0	0	0	0	NA	NA
NOVELM00040.NOVELM00040S	0	0	0	0	NA	NA
NOVELM00041.NOVELM00041S	0	0	0	0	NA	NA
NOVELM00042.NOVELM00042M	0	0	0	0	NA	NA
NOVELM00042.NOVELM00042S	0	0	0	0	NA	NA
NOVELM00043.NOVELM00043M	0	0	0	0	NA	NA
NOVELM00043.NOVELM00043S	0	0	0	0	NA	NA
NOVELM00044.NOVELM00044S	0	0	0	0	NA	NA
NOVELM00048.NOVELM00048M	0	0	0	0	NA	NA
NOVELM00048.NOVELM00048S	0	0	0	0	NA	NA
NOVELM00051.NOVELM00051M	0	0	0	0	NA	NA
NOVELM00051.NOVELM00051S	0	0	0	0	NA	NA
NOVELM00061.NOVELM00061M	0	0	0	0	NA	NA
NOVELM00061.NOVELM00061S	0	0	0	0	NA	NA
NOVELM00062.NOVELM00062M	0	0	0	0	NA	NA
NOVELM00062.NOVELM00062S	0	0	0	0	NA	NA
NOVELM00064.NOVELM00064S	0	0	0	0	NA	NA
NOVELM00073.NOVELM00073M	0	0	0	0	NA	NA
NOVELM00074.NOVELM00074S	0	0	0	0	NA	NA
NOVELM00080.NOVELM00080M	0	0	0	0	NA	NA
NOVELM00080.NOVELM00080S	0	0	0	0	NA	NA
NOVELM00081.NOVELM00081S	0	0	0	0	NA	NA
NOVELM00082.NOVELM00082M	0	0	0	0	NA	NA
NOVELM00082.NOVELM00082S	0	0	0	0	NA	NA
NOVELM00083.NOVELM00083M	0	0	0	0	NA	NA
NOVELM00083.NOVELM00083S	0	0	0	0	NA	NA
NOVELM00084.NOVELM00084S	0	0	0	0	NA	NA
NOVELM00085.NOVELM00085S	0	0	0	0	NA	NA
NOVELM00086.NOVELM00086M	0	0	0	0	NA	NA
NOVELM00086.NOVELM00086S	0	0	0	0	NA	NA
hsa-mir-10394-5p	0	0	0	0	NA	NA
NOVELM00090.NOVELM00090S	0	0	0	0	NA	NA
NOVELM00092.NOVELM00092M	0	0	0	0	NA	NA
NOVELM00092.NOVELM00092S	0	0	0	0	NA	NA
NOVELM00095.NOVELM00095S	0	0	0	0	NA	NA
NOVELM00096.NOVELM00096M	0	0	0	0	NA	NA
NOVELM00096.NOVELM00096S	0	0	0	0	NA	NA
NOVELM00097.NOVELM00097M	0	0	0	0	NA	NA
NOVELM00097.NOVELM00097S	0	0	0	0	NA	NA
NOVELM00098.NOVELM00098M	0	0	0	0	NA	NA
NOVELM00098.NOVELM00098S	0	0	0	0	NA	NA
NOVELM00099.NOVELM00099S	0	0	0	0	NA	NA
NOVELM00101.NOVELM00101M	0	0	0	0	NA	NA
NOVELM00101.NOVELM00101S	0	0	0	0	NA	NA
NOVELM00104.NOVELM00104M	0	0	0	0	NA	NA
NOVELM00104.NOVELM00104S	0	0	0	0	NA	NA
NOVELM00105.NOVELM00105M	0	0	0	0	NA	NA
NOVELM00105.NOVELM00105S	0	0	0	0	NA	NA
NOVELM00106.NOVELM00106M	0	0	0	0	NA	NA
NOVELM00106.NOVELM00106S	0	0	0	0	NA	NA
NOVELM00108.NOVELM00108M	0	0	0	0	NA	NA
NOVELM00108.NOVELM00108S	0	0	0	0	NA	NA
NOVELM00110.NOVELM00110M	0	0	0	0	NA	NA
NOVELM00110.NOVELM00110S	0	0	0	0	NA	NA
NOVELM00111.NOVELM00111S	0	0	0	0	NA	NA
NOVELM00116.NOVELM00116M	0	0	0	0	NA	NA
NOVELM00116.NOVELM00116S	0	0	0	0	NA	NA
NOVELM00117.NOVELM00117S	0	0	0	0	NA	NA
NOVELM00118.NOVELM00118M	0	0	0	0	NA	NA
NOVELM00118.NOVELM00118S	0	0	0	0	NA	NA
NOVELM00122.NOVELM00122S	0	0	0	0	NA	NA
NOVELM00123.NOVELM00123M	0	0	0	0	NA	NA
NOVELM00123.NOVELM00123S	0	0	0	0	NA	NA
NOVELM00126.NOVELM00126M	0	0	0	0	NA	NA
NOVELM00126.NOVELM00126S	0	0	0	0	NA	NA
NOVELM00127.NOVELM00127M	0	0	0	0	NA	NA
NOVELM00127.NOVELM00127S	0	0	0	0	NA	NA
NOVELM00128.NOVELM00128M	0	0	0	0	NA	NA
NOVELM00128.NOVELM00128S	0	0	0	0	NA	NA
NOVELM00129.NOVELM00129M	0	0	0	0	NA	NA
NOVELM00129.NOVELM00129S	0	0	0	0	NA	NA
NOVELM00130.NOVELM00130M	0	0	0	0	NA	NA
NOVELM00134.NOVELM00134M	0	0	0	0	NA	NA
NOVELM00134.NOVELM00134S	0	0	0	0	NA	NA
NOVELM00135.NOVELM00135M	0	0	0	0	NA	NA
NOVELM00135.NOVELM00135S	0	0	0	0	NA	NA
NOVELM00136.NOVELM00136M	0	0	0	0	NA	NA
NOVELM00136.NOVELM00136S	0	0	0	0	NA	NA
NOVELM00137.NOVELM00137S	0	0	0	0	NA	NA
NOVELM00139.NOVELM00139S	0	0	0	0	NA	NA
NOVELM00140.NOVELM00140M	0	0	0	0	NA	NA
NOVELM00140.NOVELM00140S	0	0	0	0	NA	NA
NOVELM00141.NOVELM00141S	0	0	0	0	NA	NA
NOVELM00151.NOVELM00151M	0	0	0	0	NA	NA
NOVELM00151.NOVELM00151S	0	0	0	0	NA	NA
NOVELM00153.NOVELM00153S	0	0	0	0	NA	NA
NOVELM00155.NOVELM00155M	0	0	0	0	NA	NA
NOVELM00155.NOVELM00155S	0	0	0	0	NA	NA
NOVELM00158.NOVELM00158M	0	0	0	0	NA	NA
NOVELM00158.NOVELM00158S	0	0	0	0	NA	NA
NOVELM00159.NOVELM00159M	0	0	0	0	NA	NA
NOVELM00159.NOVELM00159S	0	0	0	0	NA	NA
NOVELM00161.NOVELM00161M	0	0	0	0	NA	NA
NOVELM00161.NOVELM00161S	0	0	0	0	NA	NA
NOVELM00162.NOVELM00162M	0	0	0	0	NA	NA
NOVELM00162.NOVELM00162S	0	0	0	0	NA	NA
NOVELM00165.NOVELM00165M	0	0	0	0	NA	NA
NOVELM00165.NOVELM00165S	0	0	0	0	NA	NA
NOVELM00166.NOVELM00166M	0	0	0	0	NA	NA
NOVELM00166.NOVELM00166S	0	0	0	0	NA	NA
NOVELM00167.NOVELM00167M	0	0	0	0	NA	NA
NOVELM00167.NOVELM00167S	0	0	0	0	NA	NA
NOVELM00168.NOVELM00168M	0	0	0	0	NA	NA
NOVELM00168.NOVELM00168S	0	0	0	0	NA	NA
NOVELM00171.NOVELM00171M	0	0	0	0	NA	NA
NOVELM00171.NOVELM00171S	0	0	0	0	NA	NA
NOVELM00172.NOVELM00172S	0	0	0	0	NA	NA
NOVELM00173.NOVELM00173S	0	0	0	0	NA	NA
NOVELM00175.NOVELM00175M	0	0	0	0	NA	NA
NOVELM00177.NOVELM00177M	0	0	0	0	NA	NA
NOVELM00177.NOVELM00177S	0	0	0	0	NA	NA
NOVELM00179.NOVELM00179M	0	0	0	0	NA	NA
NOVELM00179.NOVELM00179S	0	0	0	0	NA	NA
NOVELM00180.NOVELM00180M	0	0	0	0	NA	NA
NOVELM00180.NOVELM00180S	0	0	0	0	NA	NA
NOVELM00181.NOVELM00181M	0	0	0	0	NA	NA
NOVELM00181.NOVELM00181S	0	0	0	0	NA	NA
NOVELM00182.NOVELM00182S	0	0	0	0	NA	NA
NOVELM00183.NOVELM00183S	0	0	0	0	NA	NA
NOVELM00184.NOVELM00184M	0	0	0	0	NA	NA
NOVELM00184.NOVELM00184S	0	0	0	0	NA	NA
NOVELM00185.NOVELM00185M	0	0	0	0	NA	NA
NOVELM00185.NOVELM00185S	0	0	0	0	NA	NA
NOVELM00186.NOVELM00186M	0	0	0	0	NA	NA
NOVELM00186.NOVELM00186S	0	0	0	0	NA	NA
NOVELM00191.NOVELM00191M	0	0	0	0	NA	NA
NOVELM00191.NOVELM00191S	0	0	0	0	NA	NA
NOVELM00194.NOVELM00194S	0	0	0	0	NA	NA
NOVELM00196.NOVELM00196M	0	0	0	0	NA	NA
NOVELM00196.NOVELM00196S	0	0	0	0	NA	NA
NOVELM00197.NOVELM00197M	0	0	0	0	NA	NA
NOVELM00197.NOVELM00197S	0	0	0	0	NA	NA
NOVELM00198.NOVELM00198S	0	0	0	0	NA	NA
NOVELM00199.NOVELM00199S	0	0	0	0	NA	NA
NOVELM00200.NOVELM00200M	0	0	0	0	NA	NA
NOVELM00200.NOVELM00200S	0	0	0	0	NA	NA
NOVELM00203.NOVELM00203S	0	0	0	0	NA	NA
NOVELM00204.NOVELM00204M	0	0	0	0	NA	NA
NOVELM00204.NOVELM00204S	0	0	0	0	NA	NA
NOVELM00205.NOVELM00205M	0	0	0	0	NA	NA
NOVELM00205.NOVELM00205S	0	0	0	0	NA	NA
NOVELM00206.NOVELM00206S	0	0	0	0	NA	NA
NOVELM00207.NOVELM00207S	0	0	0	0	NA	NA
NOVELM00208.NOVELM00208M	0	0	0	0	NA	NA
NOVELM00208.NOVELM00208S	0	0	0	0	NA	NA
NOVELM00209.NOVELM00209M	0	0	0	0	NA	NA
NOVELM00209.NOVELM00209S	0	0	0	0	NA	NA
NOVELM00211.NOVELM00211M	0	0	0	0	NA	NA
NOVELM00211.NOVELM00211S	0	0	0	0	NA	NA
NOVELM00214.NOVELM00214M	0	0	0	0	NA	NA
NOVELM00214.NOVELM00214S	0	0	0	0	NA	NA
NOVELM00216.NOVELM00216M	0	0	0	0	NA	NA
NOVELM00216.NOVELM00216S	0	0	0	0	NA	NA
NOVELM00217.NOVELM00217M	0	0	0	0	NA	NA
NOVELM00217.NOVELM00217S	0	0	0	0	NA	NA
NOVELM00218.NOVELM00218M	0	0	0	0	NA	NA
NOVELM00218.NOVELM00218S	0	0	0	0	NA	NA
NOVELM00219.NOVELM00219M	0	0	0	0	NA	NA
NOVELM00219.NOVELM00219S	0	0	0	0	NA	NA
NOVELM00220.NOVELM00220M	0	0	0	0	NA	NA
NOVELM00220.NOVELM00220S	0	0	0	0	NA	NA
NOVELM00223.NOVELM00223M	0	0	0	0	NA	NA
NOVELM00223.NOVELM00223S	0	0	0	0	NA	NA
NOVELM00224.NOVELM00224M	0	0	0	0	NA	NA
NOVELM00224.NOVELM00224S	0	0	0	0	NA	NA
NOVELM00225.NOVELM00225M	0	0	0	0	NA	NA
NOVELM00225.NOVELM00225S	0	0	0	0	NA	NA
NOVELM00226.NOVELM00226M	0	0	0	0	NA	NA
NOVELM00226.NOVELM00226S	0	0	0	0	NA	NA
NOVELM00227.NOVELM00227S	0	0	0	0	NA	NA
NOVELM00228.NOVELM00228M	0	0	0	0	NA	NA
NOVELM00228.NOVELM00228S	0	0	0	0	NA	NA
NOVELM00229.NOVELM00229M	0	0	0	0	NA	NA
NOVELM00229.NOVELM00229S	0	0	0	0	NA	NA
NOVELM00230.NOVELM00230M	0	0	0	0	NA	NA
NOVELM00230.NOVELM00230S	0	0	0	0	NA	NA
NOVELM00232.NOVELM00232M	0	0	0	0	NA	NA
NOVELM00232.NOVELM00232S	0	0	0	0	NA	NA
NOVELM00234.NOVELM00234M	0	0	0	0	NA	NA
NOVELM00235.NOVELM00235M	0	0	0	0	NA	NA
NOVELM00235.NOVELM00235S	0	0	0	0	NA	NA
NOVELM00236.NOVELM00236M	0	0	0	0	NA	NA
NOVELM00236.NOVELM00236S	0	0	0	0	NA	NA
NOVELM00239.NOVELM00239M	0	0	0	0	NA	NA
NOVELM00239.NOVELM00239S	0	0	0	0	NA	NA
NOVELM00243.NOVELM00243S	0	0	0	0	NA	NA
NOVELM00244.NOVELM00244S	0	0	0	0	NA	NA
NOVELM00249.NOVELM00249S	0	0	0	0	NA	NA
NOVELM00250.NOVELM00250S	0	0	0	0	NA	NA
NOVELM00251.NOVELM00251S	0	0	0	0	NA	NA
NOVELM00253.NOVELM00253S	0	0	0	0	NA	NA
NOVELM00255.NOVELM00255M	0	0	0	0	NA	NA
NOVELM00255.NOVELM00255S	0	0	0	0	NA	NA
NOVELM00256.NOVELM00256M	0	0	0	0	NA	NA
NOVELM00256.NOVELM00256S	0	0	0	0	NA	NA
NOVELM00257.NOVELM00257S	0	0	0	0	NA	NA
NOVELM00258.NOVELM00258M	0	0	0	0	NA	NA
NOVELM00258.NOVELM00258S	0	0	0	0	NA	NA
NOVELM00259.NOVELM00259S	0	0	0	0	NA	NA
NOVELM00261.NOVELM00261M	0	0	0	0	NA	NA
NOVELM00261.NOVELM00261S	0	0	0	0	NA	NA
NOVELM00262.NOVELM00262S	0	0	0	0	NA	NA
NOVELM00265.NOVELM00265S	0	0	0	0	NA	NA
NOVELM00267.NOVELM00267M	0	0	0	0	NA	NA
NOVELM00267.NOVELM00267S	0	0	0	0	NA	NA
NOVELM00268.NOVELM00268M	0	0	0	0	NA	NA
NOVELM00268.NOVELM00268S	0	0	0	0	NA	NA
NOVELM00270.NOVELM00270M	0	0	0	0	NA	NA
NOVELM00270.NOVELM00270S	0	0	0	0	NA	NA
NOVELM00271.NOVELM00271M	0	0	0	0	NA	NA
NOVELM00271.NOVELM00271S	0	0	0	0	NA	NA
NOVELM00272.NOVELM00272M	0	0	0	0	NA	NA
NOVELM00272.NOVELM00272S	0	0	0	0	NA	NA
NOVELM00273.NOVELM00273S	0	0	0	0	NA	NA
NOVELM00274.NOVELM00274M	0	0	0	0	NA	NA
NOVELM00274.NOVELM00274S	0	0	0	0	NA	NA
NOVELM00275.NOVELM00275S	0	0	0	0	NA	NA
NOVELM00279.NOVELM00279M	0	0	0	0	NA	NA
NOVELM00279.NOVELM00279S	0	0	0	0	NA	NA
NOVELM00282.NOVELM00282S	0	0	0	0	NA	NA
NOVELM00283.NOVELM00283M	0	0	0	0	NA	NA
NOVELM00284.NOVELM00284M	0	0	0	0	NA	NA
NOVELM00284.NOVELM00284S	0	0	0	0	NA	NA
NOVELM00286.NOVELM00286S	0	0	0	0	NA	NA
NOVELM00287.NOVELM00287M	0	0	0	0	NA	NA
NOVELM00287.NOVELM00287S	0	0	0	0	NA	NA
NOVELM00290.NOVELM00290S	0	0	0	0	NA	NA
NOVELM00292.NOVELM00292M	0	0	0	0	NA	NA
NOVELM00292.NOVELM00292S	0	0	0	0	NA	NA
hsa-mir-103b-2.MIMAT0007402	0	0	0	0	NA	NA
hsa-mir-1178.MIMAT0022940	0	0	0	0	NA	NA
hsa-mir-1183.MIMAT0005828	0	0	0	0	NA	NA
hsa-mir-1184-3.MIMAT0005829	0	0	0	0	NA	NA
hsa-mir-1200.MIMAT0005863	0	0	0	0	NA	NA
hsa-mir-1202.MIMAT0005865	0	0	0	0	NA	NA
hsa-mir-1203.MIMAT0005866	0	0	0	0	NA	NA
hsa-mir-1204.MIMAT0005868	0	0	0	0	NA	NA
hsa-mir-1205.MIMAT0005869	0	0	0	0	NA	NA
hsa-mir-1207.MIMAT0005871	0	0	0	0	NA	NA
hsa-mir-1207.MIMAT0005872	0	0	0	0	NA	NA
hsa-mir-1208.MIMAT0005873	0	0	0	0	NA	NA
hsa-mir-1233-1.MIMAT0022943	0	0	0	0	NA	NA
hsa-mir-1233-2.MIMAT0005588	0	0	0	0	NA	NA
hsa-mir-1238.MIMAT0022947	0	0	0	0	NA	NA
hsa-mir-1244-3.MIMAT0005896	0	0	0	0	NA	NA
hsa-mir-1253.MIMAT0005904	0	0	0	0	NA	NA
hsa-mir-1255b-2.MIMAT0005945	0	0	0	0	NA	NA
hsa-mir-1255b-2.MIMAT0022725	0	0	0	0	NA	NA
hsa-mir-1261.MIMAT0005913	0	0	0	0	NA	NA
hsa-mir-1271.MIMAT0022712	0	0	0	0	NA	NA
hsa-mir-1272.MIMAT0005925	0	0	0	0	NA	NA
hsa-mir-1273a.MIMAT0005926	0	0	0	0	NA	NA
hsa-mir-1273d.MIMAT0015090	0	0	0	0	NA	NA
hsa-mir-1273f.MIMAT0020601	0	0	0	0	NA	NA
hsa-mir-1273g.MIMAT0020602	0	0	0	0	NA	NA
hsa-mir-1273g.MIMAT0022742	0	0	0	0	NA	NA
hsa-mir-1277.MIMAT0022724	0	0	0	0	NA	NA
hsa-mir-1279.MIMAT0005937	0	0	0	0	NA	NA
hsa-mir-1281.MIMAT0005939	0	0	0	0	NA	NA
hsa-mir-1282.MIMAT0005940	0	0	0	0	NA	NA
hsa-mir-1285-1.MIMAT0022719	0	0	0	0	NA	NA
hsa-mir-1297.MIMAT0005886	0	0	0	0	NA	NA
hsa-mir-1299.MIMAT0005887	0	0	0	0	NA	NA
hsa-mir-1302-11.MIMAT0005890	0	0	0	0	NA	NA
hsa-mir-1321.MIMAT0005952	0	0	0	0	NA	NA
hsa-mir-1324.MIMAT0005956	0	0	0	0	NA	NA
hsa-mir-1469.MIMAT0007347	0	0	0	0	NA	NA
hsa-mir-1470.MIMAT0007348	0	0	0	0	NA	NA
hsa-mir-1471.MIMAT0007349	0	0	0	0	NA	NA
hsa-mir-147a.MIMAT0000251	0	0	0	0	NA	NA
hsa-mir-1909.MIMAT0007883	0	0	0	0	NA	NA
hsa-mir-1972-2.MIMAT0009447	0	0	0	0	NA	NA
hsa-mir-1973.MIMAT0009448	0	0	0	0	NA	NA
hsa-mir-2052.MIMAT0009977	0	0	0	0	NA	NA
hsa-mir-2053.MIMAT0009978	0	0	0	0	NA	NA
hsa-mir-2054.MIMAT0009979	0	0	0	0	NA	NA
hsa-mir-2117.MIMAT0011162	0	0	0	0	NA	NA
hsa-mir-2392.MIMAT0019043	0	0	0	0	NA	NA
hsa-mir-2909.MIMAT0013863	0	0	0	0	NA	NA
hsa-mir-297.MIMAT0004450	0	0	0	0	NA	NA
hsa-mir-298.MIMAT0004901	0	0	0	0	NA	NA
hsa-mir-300.MIMAT0004903	0	0	0	0	NA	NA
hsa-mir-302e.MIMAT0005931	0	0	0	0	NA	NA
hsa-mir-302f.MIMAT0005932	0	0	0	0	NA	NA
hsa-mir-3118-6.MIMAT0014980	0	0	0	0	NA	NA
hsa-mir-3122.MIMAT0014984	0	0	0	0	NA	NA
hsa-mir-3123.MIMAT0014985	0	0	0	0	NA	NA
hsa-mir-3134.MIMAT0015000	0	0	0	0	NA	NA
hsa-mir-3135b.MIMAT0018985	0	0	0	0	NA	NA
hsa-mir-3153.MIMAT0015026	0	0	0	0	NA	NA
hsa-mir-3155b.MIMAT0019012	0	0	0	0	NA	NA
hsa-mir-3167.MIMAT0015042	0	0	0	0	NA	NA
hsa-mir-3169.MIMAT0015044	0	0	0	0	NA	NA
hsa-mir-3179-3.MIMAT0015056	0	0	0	0	NA	NA
hsa-mir-3180-3.MIMAT0015057	0	0	0	0	NA	NA
hsa-mir-3180-3.MIMAT0015058	0	0	0	0	NA	NA
hsa-mir-3186.MIMAT0015068	0	0	0	0	NA	NA
hsa-mir-3201.MIMAT0015086	0	0	0	0	NA	NA
hsa-mir-325.MIMAT0000771	0	0	0	0	NA	NA
hsa-mir-3606.MIMAT0022965	0	0	0	0	NA	NA
hsa-mir-3612.MIMAT0017989	0	0	0	0	NA	NA
hsa-mir-3621.MIMAT0018002	0	0	0	0	NA	NA
hsa-mir-3649.MIMAT0018069	0	0	0	0	NA	NA
hsa-mir-3665.MIMAT0018087	0	0	0	0	NA	NA
hsa-mir-3666.MIMAT0018088	0	0	0	0	NA	NA
hsa-mir-3668.MIMAT0018091	0	0	0	0	NA	NA
hsa-mir-3669.MIMAT0018092	0	0	0	0	NA	NA
hsa-mir-367.MIMAT0004686	0	0	0	0	NA	NA
hsa-mir-3670-2.MIMAT0018093	0	0	0	0	NA	NA
hsa-mir-3671.MIMAT0018094	0	0	0	0	NA	NA
hsa-mir-3673.MIMAT0018096	0	0	0	0	NA	NA
hsa-mir-3674.MIMAT0018097	0	0	0	0	NA	NA
hsa-mir-3683.MIMAT0018111	0	0	0	0	NA	NA
hsa-mir-3686.MIMAT0018114	0	0	0	0	NA	NA
hsa-mir-3689a.MIMAT0018118	0	0	0	0	NA	NA
hsa-mir-3689d-2.MIMAT0019008	0	0	0	0	NA	NA
hsa-mir-3713.MIMAT0018164	0	0	0	0	NA	NA
hsa-mir-3714.MIMAT0018165	0	0	0	0	NA	NA
hsa-mir-374c.MIMAT0022735	0	0	0	0	NA	NA
hsa-mir-384.MIMAT0001075	0	0	0	0	NA	NA
hsa-mir-3908.MIMAT0018182	0	0	0	0	NA	NA
hsa-mir-3915.MIMAT0018189	0	0	0	0	NA	NA
hsa-mir-3927.MIMAT0022970	0	0	0	0	NA	NA
hsa-mir-3972.MIMAT0019357	0	0	0	0	NA	NA
hsa-mir-3973.MIMAT0019358	0	0	0	0	NA	NA
hsa-mir-3974.MIMAT0019359	0	0	0	0	NA	NA
hsa-mir-3975.MIMAT0019360	0	0	0	0	NA	NA
hsa-mir-3976.MIMAT0019361	0	0	0	0	NA	NA
hsa-mir-3977.MIMAT0019362	0	0	0	0	NA	NA
hsa-mir-3978.MIMAT0019363	0	0	0	0	NA	NA
hsa-mir-4251.MIMAT0016883	0	0	0	0	NA	NA
hsa-mir-4252.MIMAT0016886	0	0	0	0	NA	NA
hsa-mir-4253.MIMAT0016882	0	0	0	0	NA	NA
hsa-mir-4255.MIMAT0016885	0	0	0	0	NA	NA
hsa-mir-4256.MIMAT0016877	0	0	0	0	NA	NA
hsa-mir-4257.MIMAT0016878	0	0	0	0	NA	NA
hsa-mir-4258.MIMAT0016879	0	0	0	0	NA	NA
hsa-mir-4259.MIMAT0016880	0	0	0	0	NA	NA
hsa-mir-4260.MIMAT0016881	0	0	0	0	NA	NA
hsa-mir-4261.MIMAT0016890	0	0	0	0	NA	NA
hsa-mir-4262.MIMAT0016894	0	0	0	0	NA	NA
hsa-mir-4263.MIMAT0016898	0	0	0	0	NA	NA
hsa-mir-4264.MIMAT0016899	0	0	0	0	NA	NA
hsa-mir-4265.MIMAT0016891	0	0	0	0	NA	NA
hsa-mir-4266.MIMAT0016892	0	0	0	0	NA	NA
hsa-mir-4267.MIMAT0016893	0	0	0	0	NA	NA
hsa-mir-4268.MIMAT0016896	0	0	0	0	NA	NA
hsa-mir-4269.MIMAT0016897	0	0	0	0	NA	NA
hsa-mir-4270.MIMAT0016900	0	0	0	0	NA	NA
hsa-mir-4271.MIMAT0016901	0	0	0	0	NA	NA
hsa-mir-4272.MIMAT0016902	0	0	0	0	NA	NA
hsa-mir-4273.MIMAT0016903	0	0	0	0	NA	NA
hsa-mir-4274.MIMAT0016906	0	0	0	0	NA	NA
hsa-mir-4275.MIMAT0016905	0	0	0	0	NA	NA
hsa-mir-4276.MIMAT0016904	0	0	0	0	NA	NA
hsa-mir-4277.MIMAT0016908	0	0	0	0	NA	NA
hsa-mir-4278.MIMAT0016910	0	0	0	0	NA	NA
hsa-mir-4279.MIMAT0016909	0	0	0	0	NA	NA
hsa-mir-4280.MIMAT0016911	0	0	0	0	NA	NA
hsa-mir-4281.MIMAT0016907	0	0	0	0	NA	NA
hsa-mir-4282.MIMAT0016912	0	0	0	0	NA	NA
hsa-mir-4283-2.MIMAT0016914	0	0	0	0	NA	NA
hsa-mir-4285.MIMAT0016913	0	0	0	0	NA	NA
hsa-mir-4287.MIMAT0016917	0	0	0	0	NA	NA
hsa-mir-4288.MIMAT0016918	0	0	0	0	NA	NA
hsa-mir-4289.MIMAT0016920	0	0	0	0	NA	NA
hsa-mir-4290.MIMAT0016921	0	0	0	0	NA	NA
hsa-mir-4291.MIMAT0016922	0	0	0	0	NA	NA
hsa-mir-4292.MIMAT0016919	0	0	0	0	NA	NA
hsa-mir-4293.MIMAT0016848	0	0	0	0	NA	NA
hsa-mir-4294.MIMAT0016849	0	0	0	0	NA	NA
hsa-mir-4297.MIMAT0016846	0	0	0	0	NA	NA
hsa-mir-4298.MIMAT0016852	0	0	0	0	NA	NA
hsa-mir-4299.MIMAT0016851	0	0	0	0	NA	NA
hsa-mir-4300.MIMAT0016853	0	0	0	0	NA	NA
hsa-mir-4301.MIMAT0016850	0	0	0	0	NA	NA
hsa-mir-4302.MIMAT0016855	0	0	0	0	NA	NA
hsa-mir-4303.MIMAT0016856	0	0	0	0	NA	NA
hsa-mir-4304.MIMAT0016854	0	0	0	0	NA	NA
hsa-mir-4305.MIMAT0016857	0	0	0	0	NA	NA
hsa-mir-4307.MIMAT0016860	0	0	0	0	NA	NA
hsa-mir-4308.MIMAT0016861	0	0	0	0	NA	NA
hsa-mir-4309.MIMAT0016859	0	0	0	0	NA	NA
hsa-mir-4310.MIMAT0016862	0	0	0	0	NA	NA
hsa-mir-4311.MIMAT0016863	0	0	0	0	NA	NA
hsa-mir-4312.MIMAT0016864	0	0	0	0	NA	NA
hsa-mir-4313.MIMAT0016865	0	0	0	0	NA	NA
hsa-mir-4314.MIMAT0016868	0	0	0	0	NA	NA
hsa-mir-4315-2.MIMAT0016866	0	0	0	0	NA	NA
hsa-mir-4316.MIMAT0016867	0	0	0	0	NA	NA
hsa-mir-4317.MIMAT0016872	0	0	0	0	NA	NA
hsa-mir-4318.MIMAT0016869	0	0	0	0	NA	NA
hsa-mir-4319.MIMAT0016870	0	0	0	0	NA	NA
hsa-mir-4321.MIMAT0016874	0	0	0	0	NA	NA
hsa-mir-4323.MIMAT0016875	0	0	0	0	NA	NA
hsa-mir-4324.MIMAT0016876	0	0	0	0	NA	NA
hsa-mir-4325.MIMAT0016887	0	0	0	0	NA	NA
hsa-mir-4327.MIMAT0016889	0	0	0	0	NA	NA
hsa-mir-4328.MIMAT0016926	0	0	0	0	NA	NA
hsa-mir-4329.MIMAT0016923	0	0	0	0	NA	NA
hsa-mir-4330.MIMAT0016924	0	0	0	0	NA	NA
hsa-mir-4419a.MIMAT0018931	0	0	0	0	NA	NA
hsa-mir-4430.MIMAT0018945	0	0	0	0	NA	NA
hsa-mir-4432.MIMAT0018948	0	0	0	0	NA	NA
hsa-mir-4436a.MIMAT0018952	0	0	0	0	NA	NA
hsa-mir-4438.MIMAT0018956	0	0	0	0	NA	NA
hsa-mir-4441.MIMAT0018959	0	0	0	0	NA	NA
hsa-mir-4445.MIMAT0018964	0	0	0	0	NA	NA
hsa-mir-4447.MIMAT0018966	0	0	0	0	NA	NA
hsa-mir-4452.MIMAT0018974	0	0	0	0	NA	NA
hsa-mir-4455.MIMAT0018977	0	0	0	0	NA	NA
hsa-mir-4456.MIMAT0018978	0	0	0	0	NA	NA
hsa-mir-4459.MIMAT0018981	0	0	0	0	NA	NA
hsa-mir-4460.MIMAT0018982	0	0	0	0	NA	NA
hsa-mir-4462.MIMAT0018986	0	0	0	0	NA	NA
hsa-mir-4463.MIMAT0018987	0	0	0	0	NA	NA
hsa-mir-4468.MIMAT0018995	0	0	0	0	NA	NA
hsa-mir-4471.MIMAT0018998	0	0	0	0	NA	NA
hsa-mir-4472-2.MIMAT0018999	0	0	0	0	NA	NA
hsa-mir-4475.MIMAT0019002	0	0	0	0	NA	NA
hsa-mir-4481.MIMAT0019015	0	0	0	0	NA	NA
hsa-mir-4486.MIMAT0019020	0	0	0	0	NA	NA
hsa-mir-4493.MIMAT0019028	0	0	0	0	NA	NA
hsa-mir-4499.MIMAT0019035	0	0	0	0	NA	NA
hsa-mir-4500.MIMAT0019036	0	0	0	0	NA	NA
hsa-mir-4503.MIMAT0019039	0	0	0	0	NA	NA
hsa-mir-4508.MIMAT0019045	0	0	0	0	NA	NA
hsa-mir-4509-3.MIMAT0019046	0	0	0	0	NA	NA
hsa-mir-4514.MIMAT0019051	0	0	0	0	NA	NA
hsa-mir-451b.MIMAT0019840	0	0	0	0	NA	NA
hsa-mir-4524b.MIMAT0022255	0	0	0	0	NA	NA
hsa-mir-4524b.MIMAT0022256	0	0	0	0	NA	NA
hsa-mir-4531.MIMAT0019070	0	0	0	0	NA	NA
hsa-mir-4534.MIMAT0019073	0	0	0	0	NA	NA
hsa-mir-4535.MIMAT0019075	0	0	0	0	NA	NA
hsa-mir-4537.MIMAT0019080	0	0	0	0	NA	NA
hsa-mir-4540.MIMAT0019083	0	0	0	0	NA	NA
hsa-mir-4633.MIMAT0019689	0	0	0	0	NA	NA
hsa-mir-4639.MIMAT0019697	0	0	0	0	NA	NA
hsa-mir-4650-2.MIMAT0019713	0	0	0	0	NA	NA
hsa-mir-4650-2.MIMAT0019714	0	0	0	0	NA	NA
hsa-mir-4655.MIMAT0019722	0	0	0	0	NA	NA
hsa-mir-4670.MIMAT0019750	0	0	0	0	NA	NA
hsa-mir-4671.MIMAT0019752	0	0	0	0	NA	NA
hsa-mir-4681.MIMAT0019766	0	0	0	0	NA	NA
hsa-mir-4692.MIMAT0019783	0	0	0	0	NA	NA
hsa-mir-4693.MIMAT0019784	0	0	0	0	NA	NA
hsa-mir-4693.MIMAT0019785	0	0	0	0	NA	NA
hsa-mir-4696.MIMAT0019790	0	0	0	0	NA	NA
hsa-mir-4698.MIMAT0019793	0	0	0	0	NA	NA
hsa-mir-4699.MIMAT0019794	0	0	0	0	NA	NA
hsa-mir-4711.MIMAT0019816	0	0	0	0	NA	NA
hsa-mir-4718.MIMAT0019831	0	0	0	0	NA	NA
hsa-mir-4720.MIMAT0019834	0	0	0	0	NA	NA
hsa-mir-4722.MIMAT0019837	0	0	0	0	NA	NA
hsa-mir-4737.MIMAT0019863	0	0	0	0	NA	NA
hsa-mir-4740.MIMAT0019870	0	0	0	0	NA	NA
hsa-mir-4746.MIMAT0019881	0	0	0	0	NA	NA
hsa-mir-4756.MIMAT0019899	0	0	0	0	NA	NA
hsa-mir-4760.MIMAT0019907	0	0	0	0	NA	NA
hsa-mir-4768.MIMAT0019921	0	0	0	0	NA	NA
hsa-mir-4771-2.MIMAT0019925	0	0	0	0	NA	NA
hsa-mir-4774.MIMAT0019930	0	0	0	0	NA	NA
hsa-mir-4777.MIMAT0019934	0	0	0	0	NA	NA
hsa-mir-4789.MIMAT0019959	0	0	0	0	NA	NA
hsa-mir-4793.MIMAT0019965	0	0	0	0	NA	NA
hsa-mir-4801.MIMAT0019980	0	0	0	0	NA	NA
hsa-mir-4804.MIMAT0019984	0	0	0	0	NA	NA
hsa-mir-5007.MIMAT0021036	0	0	0	0	NA	NA
hsa-mir-5009.MIMAT0021042	0	0	0	0	NA	NA
hsa-mir-5011.MIMAT0021045	0	0	0	0	NA	NA
hsa-mir-5011.MIMAT0021046	0	0	0	0	NA	NA
hsa-mir-5093.MIMAT0021085	0	0	0	0	NA	NA
hsa-mir-5095.MIMAT0020600	0	0	0	0	NA	NA
hsa-mir-5096.MIMAT0020603	0	0	0	0	NA	NA
hsa-mir-516a-2.MIMAT0006778	0	0	0	0	NA	NA
hsa-mir-516b-1.MIMAT0002860	0	0	0	0	NA	NA
hsa-mir-5186.MIMAT0021116	0	0	0	0	NA	NA
hsa-mir-518d.MIMAT0005456	0	0	0	0	NA	NA
hsa-mir-518e.MIMAT0005450	0	0	0	0	NA	NA
hsa-mir-5191.MIMAT0021122	0	0	0	0	NA	NA
hsa-mir-5195.MIMAT0021126	0	0	0	0	NA	NA
hsa-mir-5197.MIMAT0021130	0	0	0	0	NA	NA
hsa-mir-5197.MIMAT0021131	0	0	0	0	NA	NA
hsa-mir-519b.MIMAT0005454	0	0	0	0	NA	NA
hsa-mir-519c.MIMAT0002831	0	0	0	0	NA	NA
hsa-mir-520c.MIMAT0005455	0	0	0	0	NA	NA
hsa-mir-522.MIMAT0005451	0	0	0	0	NA	NA
hsa-mir-523.MIMAT0005449	0	0	0	0	NA	NA
hsa-mir-526a-2.MIMAT0002845	0	0	0	0	NA	NA
hsa-mir-548a-3.MIMAT0003251	0	0	0	0	NA	NA
hsa-mir-548aa-2.MIMAT0018447	0	0	0	0	NA	NA
hsa-mir-548ac.MIMAT0018938	0	0	0	0	NA	NA
hsa-mir-548ad.MIMAT0018946	0	0	0	0	NA	NA
hsa-mir-548ae-2.MIMAT0018954	0	0	0	0	NA	NA
hsa-mir-548ah.MIMAT0020957	0	0	0	0	NA	NA
hsa-mir-548aj-2.MIMAT0018990	0	0	0	0	NA	NA
hsa-mir-548aj-2.MIMAT0022739	0	0	0	0	NA	NA
hsa-mir-548am.MIMAT0022740	0	0	0	0	NA	NA
hsa-mir-548an.MIMAT0019079	0	0	0	0	NA	NA
hsa-mir-548ao.MIMAT0021029	0	0	0	0	NA	NA
hsa-mir-548ap.MIMAT0021037	0	0	0	0	NA	NA
hsa-mir-548ap.MIMAT0021038	0	0	0	0	NA	NA
hsa-mir-548aq.MIMAT0022264	0	0	0	0	NA	NA
hsa-mir-548ar.MIMAT0022265	0	0	0	0	NA	NA
hsa-mir-548as.MIMAT0022267	0	0	0	0	NA	NA
hsa-mir-548as.MIMAT0022268	0	0	0	0	NA	NA
hsa-mir-548au.MIMAT0022291	0	0	0	0	NA	NA
hsa-mir-548av.MIMAT0022304	0	0	0	0	NA	NA
hsa-mir-548ay.MIMAT0025452	0	0	0	0	NA	NA
hsa-mir-548az.MIMAT0025457	0	0	0	0	NA	NA
hsa-mir-548c.MIMAT0003285	0	0	0	0	NA	NA
hsa-mir-548c.MIMAT0004806	0	0	0	0	NA	NA
hsa-mir-548d-2.MIMAT0004812	0	0	0	0	NA	NA
hsa-mir-548g.MIMAT0005912	0	0	0	0	NA	NA
hsa-mir-548g.MIMAT0022722	0	0	0	0	NA	NA
hsa-mir-548h-4.MIMAT0022723	0	0	0	0	NA	NA
hsa-mir-548h-5.MIMAT0005928	0	0	0	0	NA	NA
hsa-mir-548i-4.MIMAT0005935	0	0	0	0	NA	NA
hsa-mir-548m.MIMAT0005917	0	0	0	0	NA	NA
hsa-mir-548o-2.MIMAT0022738	0	0	0	0	NA	NA
hsa-mir-548p.MIMAT0005934	0	0	0	0	NA	NA
hsa-mir-548t.MIMAT0022730	0	0	0	0	NA	NA
hsa-mir-548u.MIMAT0015013	0	0	0	0	NA	NA
hsa-mir-548w.MIMAT0015060	0	0	0	0	NA	NA
hsa-mir-548x.MIMAT0022733	0	0	0	0	NA	NA
hsa-mir-548z.MIMAT0018446	0	0	0	0	NA	NA
hsa-mir-553.MIMAT0003216	0	0	0	0	NA	NA
hsa-mir-554.MIMAT0003217	0	0	0	0	NA	NA
hsa-mir-557.MIMAT0003221	0	0	0	0	NA	NA
hsa-mir-5572.MIMAT0022260	0	0	0	0	NA	NA
hsa-mir-558.MIMAT0003222	0	0	0	0	NA	NA
hsa-mir-5582.MIMAT0022279	0	0	0	0	NA	NA
hsa-mir-5583-2.MIMAT0022281	0	0	0	0	NA	NA
hsa-mir-5583-2.MIMAT0022282	0	0	0	0	NA	NA
hsa-mir-5585.MIMAT0022286	0	0	0	0	NA	NA
hsa-mir-5591.MIMAT0022301	0	0	0	0	NA	NA
hsa-mir-562.MIMAT0003226	0	0	0	0	NA	NA
hsa-mir-563.MIMAT0003227	0	0	0	0	NA	NA
hsa-mir-566.MIMAT0003230	0	0	0	0	NA	NA
hsa-mir-567.MIMAT0003231	0	0	0	0	NA	NA
hsa-mir-568.MIMAT0003232	0	0	0	0	NA	NA
hsa-mir-5685.MIMAT0022475	0	0	0	0	NA	NA
hsa-mir-5686.MIMAT0022477	0	0	0	0	NA	NA
hsa-mir-5687.MIMAT0022478	0	0	0	0	NA	NA
hsa-mir-5688.MIMAT0022479	0	0	0	0	NA	NA
hsa-mir-5689.MIMAT0022481	0	0	0	0	NA	NA
hsa-mir-569.MIMAT0003234	0	0	0	0	NA	NA
hsa-mir-5692b.MIMAT0022497	0	0	0	0	NA	NA
hsa-mir-571.MIMAT0003236	0	0	0	0	NA	NA
hsa-mir-5739.MIMAT0023116	0	0	0	0	NA	NA
hsa-mir-575.MIMAT0003240	0	0	0	0	NA	NA
hsa-mir-576.MIMAT0004796	0	0	0	0	NA	NA
hsa-mir-5787.MIMAT0023252	0	0	0	0	NA	NA
hsa-mir-583.MIMAT0003248	0	0	0	0	NA	NA
hsa-mir-586.MIMAT0003252	0	0	0	0	NA	NA
hsa-mir-591.MIMAT0003259	0	0	0	0	NA	NA
hsa-mir-593.MIMAT0003261	0	0	0	0	NA	NA
hsa-mir-593.MIMAT0004802	0	0	0	0	NA	NA
hsa-mir-6068.MIMAT0023693	0	0	0	0	NA	NA
hsa-mir-6069.MIMAT0023694	0	0	0	0	NA	NA
hsa-mir-6070.MIMAT0023695	0	0	0	0	NA	NA
hsa-mir-6071.MIMAT0023696	0	0	0	0	NA	NA
hsa-mir-6072.MIMAT0023697	0	0	0	0	NA	NA
hsa-mir-6073.MIMAT0023698	0	0	0	0	NA	NA
hsa-mir-6074.MIMAT0023699	0	0	0	0	NA	NA
hsa-mir-6075.MIMAT0023700	0	0	0	0	NA	NA
hsa-mir-6078.MIMAT0023703	0	0	0	0	NA	NA
hsa-mir-6079.MIMAT0023704	0	0	0	0	NA	NA
hsa-mir-608.MIMAT0003276	0	0	0	0	NA	NA
hsa-mir-6080.MIMAT0023705	0	0	0	0	NA	NA
hsa-mir-6081.MIMAT0023706	0	0	0	0	NA	NA
hsa-mir-6082.MIMAT0023707	0	0	0	0	NA	NA
hsa-mir-6083.MIMAT0023708	0	0	0	0	NA	NA
hsa-mir-6085.MIMAT0023710	0	0	0	0	NA	NA
hsa-mir-6086.MIMAT0023711	0	0	0	0	NA	NA
hsa-mir-6088.MIMAT0023713	0	0	0	0	NA	NA
hsa-mir-6089-2.MIMAT0023714	0	0	0	0	NA	NA
hsa-mir-610.MIMAT0003278	0	0	0	0	NA	NA
hsa-mir-6124.MIMAT0024597	0	0	0	0	NA	NA
hsa-mir-6126.MIMAT0024599	0	0	0	0	NA	NA
hsa-mir-6127.MIMAT0024610	0	0	0	0	NA	NA
hsa-mir-6128.MIMAT0024611	0	0	0	0	NA	NA
hsa-mir-613.MIMAT0003281	0	0	0	0	NA	NA
hsa-mir-6131.MIMAT0024615	0	0	0	0	NA	NA
hsa-mir-6134.MIMAT0024618	0	0	0	0	NA	NA
hsa-mir-6165.MIMAT0024782	0	0	0	0	NA	NA
hsa-mir-617.MIMAT0003286	0	0	0	0	NA	NA
hsa-mir-619.MIMAT0003288	0	0	0	0	NA	NA
hsa-mir-620.MIMAT0003289	0	0	0	0	NA	NA
hsa-mir-621.MIMAT0003290	0	0	0	0	NA	NA
hsa-mir-623.MIMAT0003292	0	0	0	0	NA	NA
hsa-mir-626.MIMAT0003295	0	0	0	0	NA	NA
hsa-mir-631.MIMAT0003300	0	0	0	0	NA	NA
hsa-mir-633.MIMAT0003303	0	0	0	0	NA	NA
hsa-mir-634.MIMAT0003304	0	0	0	0	NA	NA
hsa-mir-635.MIMAT0003305	0	0	0	0	NA	NA
hsa-mir-637.MIMAT0003307	0	0	0	0	NA	NA
hsa-mir-640.MIMAT0003310	0	0	0	0	NA	NA
hsa-mir-644a.MIMAT0003314	0	0	0	0	NA	NA
hsa-mir-645.MIMAT0003315	0	0	0	0	NA	NA
hsa-mir-646.MIMAT0003316	0	0	0	0	NA	NA
hsa-mir-648.MIMAT0003318	0	0	0	0	NA	NA
hsa-mir-649.MIMAT0003319	0	0	0	0	NA	NA
hsa-mir-6500.MIMAT0025454	0	0	0	0	NA	NA
hsa-mir-6500.MIMAT0025455	0	0	0	0	NA	NA
hsa-mir-6511a-4.MIMAT0025478	0	0	0	0	NA	NA
hsa-mir-6511a-4.MIMAT0025479	0	0	0	0	NA	NA
hsa-mir-6511b-1.MIMAT0025847	0	0	0	0	NA	NA
hsa-mir-657.MIMAT0003335	0	0	0	0	NA	NA
hsa-mir-661.MIMAT0003324	0	0	0	0	NA	NA
hsa-mir-663b.MIMAT0005867	0	0	0	0	NA	NA
hsa-mir-6719.MIMAT0025850	0	0	0	0	NA	NA
hsa-mir-711.MIMAT0012734	0	0	0	0	NA	NA
hsa-mir-759.MIMAT0010497	0	0	0	0	NA	NA
hsa-mir-761.MIMAT0010364	0	0	0	0	NA	NA
hsa-mir-920.MIMAT0004970	0	0	0	0	NA	NA
hsa-mir-922.MIMAT0004972	0	0	0	0	NA	NA
hsa-mir-924.MIMAT0004974	0	0	0	0	NA	NA
hsa-mir-941-3.MIMAT0004984	0	0	0	0	NA	NA
hsa-mir-4425.MIMAT0018940	0.000139067	0.000228274	0.000137486	9.07876e-05	0.00180681	0.00443905
hsa-mir-4724.MIMAT0019842	0.00035236	0.00044898	0.000350648	9.83323e-05	0.00522286	0.0122153
hsa-mir-545.MIMAT0003165	0.00208636	0.00225433	0.00208339	0.00017094	0.712217	0.880161
hsa-mir-4513.MIMAT0019050	3.97592e-06	0.000228274	0	0.000228274	5.91773e-14	2.70316e-13
NOVELM00269.NOVELM00269S	0.00499997	0.00530539	0.00499456	0.000310835	0.821695	0.906899
hsa-mir-3689b.MIMAT0018181	6.3319e-06	0.00036354	0	0.00036354	5.91773e-14	2.70316e-13
hsa-mir-4687.MIMAT0019775	0.00151316	0.00188673	0.00150653	0.000380195	0.459138	0.672531
hsa-mir-4666a.MIMAT0019741	0.00112525	0.0015997	0.00111684	0.000482857	0.411513	0.611485
hsa-mir-4478.MIMAT0019006	0.0022953	0.0028993	0.00228459	0.000614705	0.548533	0.766714
hsa-mir-4286.MIMAT0016916	0.0270789	0.0277849	0.0270664	0.00071853	0.498163	0.717163
hsa-mir-10399-3p	3.96278	3.9635	3.96277	0.000725928	0.610878	0.820715
hsa-mir-4734.MIMAT0019859	0.0042092	0.00498806	0.0041954	0.000792666	0.803729	0.906899
hsa-mir-3605.MIMAT0017981	0.0104046	0.0112165	0.0103902	0.000826262	0.885563	0.906899
NOVELM00031.NOVELM00031M	0.00106254	0.00193641	0.00104705	0.000889357	0.0316555	0.067082
hsa-mir-1913.MIMAT0007888	0.00281177	0.00385259	0.00279332	0.00105928	0.711725	0.880161
hsa-mir-4782.MIMAT0019944	0.00317932	0.00423413	0.00316063	0.0010735	0.257632	0.414451
hsa-mir-6506.MIMAT0025468	0.00356509	0.0046407	0.00354602	0.00109468	0.991614	0.993623
NOVELM00195.NOVELM00195S	0.0112209	0.0123638	0.0112007	0.00116314	0.642188	0.839227
hsa-mir-641.MIMAT0003311	0.00837226	0.00953937	0.00835157	0.0011878	0.727822	0.883511
NOVELM00212.NOVELM00212M	4.67955e-05	0.00123186	2.5789e-05	0.00120607	2.86587e-05	8.06979e-05
hsa-mir-1909.MIMAT0007882	0.00054458	0.00175292	0.000523161	0.00122976	0.0623881	0.123047
NOVELM00019.NOVELM00019S	0.0009577	0.00221527	0.000935409	0.00127986	0.14452	0.254146
hsa-mir-4781.MIMAT0019942	0.000452207	0.00193641	0.000425898	0.00151051	0.100598	0.186622
hsa-mir-4659a.MIMAT0019726	0.00054348	0.00207083	0.000516406	0.00155442	0.167627	0.286874
hsa-mir-3144.MIMAT0015014	0.000208918	0.00198351	0.000177462	0.00180605	0.00179827	0.00442393
hsa-mir-548a-3.MIMAT0004803	0.000863878	0.00267543	0.000831767	0.00184366	0.288697	0.456878
hsa-mir-4646.MIMAT0019707	0.00316604	0.00498806	0.00313374	0.00185432	0.767564	0.899869
NOVELM00111.NOVELM00111M	0.0048151	0.00667502	0.00478213	0.00189289	0.486226	0.705356
hsa-mir-3196.MIMAT0015080	0.00548863	0.00765458	0.00545024	0.00220434	0.977405	0.981118
hsa-mir-4733.MIMAT0019858	0.00280358	0.00498806	0.00276486	0.0022232	0.672491	0.856709
hsa-mir-3137.MIMAT0015005	0.00458814	0.00677418	0.00454939	0.00222479	0.968274	0.974066
hsa-mir-5683.MIMAT0022472	1.10698	1.10937	1.10694	0.00243991	0.355701	0.545644
NOVELM00095.NOVELM00095M	0.00361863	0.00618067	0.00357322	0.00260745	0.612031	0.821668
NOVELM00286.NOVELM00286M	0.00351438	0.00612177	0.00346816	0.00265361	0.105672	0.194521
hsa-mir-1197.MIMAT0005955	0.00390997	0.00652525	0.00386361	0.00266163	0.869506	0.906899
NOVELM00273.NOVELM00273M	0.19912	0.202024	0.199069	0.00295509	0.985827	0.988499
hsa-mir-4465.MIMAT0018992	0.00369584	0.00668059	0.00364293	0.00303766	0.481417	0.700725
hsa-mir-5571.MIMAT0022257	0.0121262	0.0154313	0.0120677	0.00336365	0.644418	0.839227
NOVELM00206.NOVELM00206M	0.0698551	0.0731857	0.0697961	0.00338964	0.0528198	0.105412
hsa-mir-96.MIMAT0004510	0.0081451	0.0115366	0.00808499	0.00345161	0.469877	0.686629
hsa-mir-4519.MIMAT0019056	0.00514409	0.00854087	0.00508388	0.00345699	0.487081	0.705356
hsa-mir-4723.MIMAT0019839	0.00307926	0.00658776	0.00301707	0.00357069	0.0336803	0.0706416
hsa-mir-548ay.MIMAT0025453	0.00147874	0.00498806	0.00141653	0.00357153	0.409654	0.610797
hsa-mir-4439.MIMAT0018957	0.000189245	0.00375494	0.000126039	0.0036289	2.88106e-05	8.08794e-05
NOVELM00289.NOVELM00289S	0.000656417	0.00434142	0.000591097	0.00375033	0.00516826	0.0121029
hsa-mir-3616.MIMAT0017996	0.0538534	0.0577737	0.0537839	0.00398974	0.963002	0.969817
NOVELM00057.NOVELM00057M	0.00379523	0.0077641	0.00372488	0.00403922	0.0244129	0.0525161
NOVELM00277.NOVELM00277S	0.00351751	0.00760034	0.00344514	0.0041552	0.0114458	0.0256974
hsa-mir-4517.MIMAT0019054	0.00224371	0.00636912	0.00217059	0.00419853	0.0642256	0.125999
hsa-mir-3133.MIMAT0014998	0.000102713	0.00447639	2.51849e-05	0.0044512	2.86587e-05	8.06979e-05
hsa-mir-3141.MIMAT0015010	0.000236343	0.00498806	0.000152114	0.00483595	2.88106e-05	8.08794e-05
hsa-mir-323a.MIMAT0004696	0.051213	0.0559951	0.0511282	0.00486681	0.127817	0.229797
hsa-mir-2964a.MIMAT0019747	0.00416598	0.0092326	0.00407617	0.00515643	0.00142248	0.00353232
NOVELM00249.NOVELM00249M	0.00121866	0.00633225	0.00112802	0.00520422	1.97127e-05	5.61919e-05
hsa-mir-3620.MIMAT0022967	0.0104582	0.0155937	0.0103672	0.00522654	0.840732	0.906899
NOVELM00244.NOVELM00244M	0.00369287	0.00888987	0.00360075	0.00528912	0.0335833	0.070521
NOVELM00047.NOVELM00047S	0.000628697	0.00583748	0.000536365	0.00530112	4.87008e-07	1.60029e-06
NOVELM00170.NOVELM00170S	0.00341302	0.00862422	0.00332065	0.00530357	0.000284675	0.000738638
hsa-mir-6515.MIMAT0025486	0.00684175	0.0122924	0.00674513	0.00554725	0.756822	0.899432
hsa-mir-4482.MIMAT0020958	0.000549347	0.00600104	0.00045271	0.00554833	2.60758e-06	8.08043e-06
NOVELM00132.NOVELM00132M	0.000319477	0.00585415	0.000221369	0.00563278	1.83056e-07	6.20244e-07
hsa-mir-4667.MIMAT0019744	0.00262196	0.0083126	0.00252108	0.00579152	0.670764	0.856709
hsa-mir-1255a.MIMAT0005906	0.0041815	0.00990249	0.00408009	0.0058224	0.0659735	0.128882
NOVELM00195.NOVELM00195M	0.0206812	0.0266462	0.0205754	0.00607076	0.0228659	0.049476
hsa-mir-4426.MIMAT0018941	0.00140918	0.00765458	0.00129847	0.0063561	0.312383	0.487687
NOVELM00094.NOVELM00094S	0.000111166	0.00638248	0	0.00638248	1.06668e-38	1.19597e-37
hsa-mir-5196.MIMAT0021128	0.000113652	0.00652525	0	0.00652525	5.91773e-14	2.70316e-13
hsa-mir-4649.MIMAT0019712	0.0167637	0.0232807	0.0166482	0.00663251	0.974438	0.97867
hsa-mir-3191.MIMAT0022732	0.0144129	0.0210452	0.0142953	0.00674988	0.268875	0.431412
hsa-mir-4753.MIMAT0019890	0.00401949	0.010662	0.00390174	0.0067603	0.00102302	0.0025541
hsa-mir-432.MIMAT0002815	0.00488632	0.0116012	0.00476729	0.00683392	0.893705	0.906899
NOVELM00183.NOVELM00183M	0.00312035	0.00986926	0.00300071	0.00686855	1.12364e-05	3.31009e-05
NOVELM00047.NOVELM00047M	0.105882	0.112686	0.105762	0.00692492	0.74712	0.890575
hsa-mir-4422.MIMAT0018935	0.00191506	0.00874282	0.00179404	0.00694878	0.00340148	0.00809876
hsa-mir-548x-2.MIMAT0015081	0.00930421	0.0162547	0.00918101	0.00707369	0.732097	0.887535
hsa-mir-3202-2.MIMAT0015089	0.00105997	0.00826935	0.00093218	0.00733717	0.166667	0.285526
[truncated: 508 more rows]

## Sheet: DLBCL vs Centro
DLBCL vs Centroblasts
miRNA	log2_base_mean	log2_mean_DLBCL	log2_mean_Centroblast	log2_fold_change	p_val	adj_p_val
hsa-mir-203a.MIMAT0000264	4.07709	2.95834	10.9387	-7.98039	1.43e-09	1.21e-08
hsa-mir-205.MIMAT0000266	1.56202	0.49719	8.093	-7.59581	5.15e-14	1.76e-11
hsa-mir-20b.MIMAT0001413	4.77773	4.13365	8.72811	-4.59446	3.63e-09	2.25e-08
NOVELM00290.NOVELM00290M	1.06547	0.476704	4.67657	-4.19987	2.86e-11	4.87e-09
hsa-mir-4491.MIMAT0019026	3.03962	2.47079	6.52847	-4.05768	6.86e-10	9.51e-09
hsa-mir-3150b.MIMAT0018194	4.52015	4.00498	7.67985	-3.67487	4.1e-08	1.61e-07
hsa-mir-28.MIMAT0004502	11.4691	10.9779	14.4817	-3.50381	1.06e-09	9.9e-09
hsa-mir-20b.MIMAT0004752	1.31913	0.833913	4.29515	-3.46124	1.76e-09	1.4e-08
hsa-mir-28.MIMAT0000085	6.7722	6.28787	9.74274	-3.45487	7.25e-10	9.51e-09
hsa-mir-129-2.MIMAT0000242	3.20276	2.73916	6.04618	-3.30702	1.72e-06	4.24e-06
hsa-mir-3917.MIMAT0018191	1.59958	1.15236	4.34251	-3.19015	1.15e-08	5.59e-08
hsa-mir-10392-5p	3.20922	2.76728	5.91977	-3.15248	3.63e-09	2.25e-08
hsa-mir-363.MIMAT0000707	3.88286	3.44842	6.54738	-3.09896	7.28e-08	2.53e-07
hsa-mir-486.MIMAT0004762	1.90234	1.48218	4.47937	-2.99719	2.34e-08	1.02e-07
hsa-mir-3934.MIMAT0022975	1.18089	0.770447	3.69825	-2.9278	6.41e-10	9.51e-09
hsa-mir-138-1.MIMAT0000430	3.31297	2.90909	5.79006	-2.88097	2.14e-06	5.17e-06
hsa-mir-3681.MIMAT0018108	2.24507	1.85252	4.65272	-2.80019	1.64e-05	3.56e-05
NOVELM00288.NOVELM00288M	1.5899	1.20382	3.95785	-2.75403	2.87e-09	1.92e-08
hsa-mir-138-1.MIMAT0004607	1.28982	0.905952	3.64422	-2.73827	2.72e-08	1.16e-07
hsa-mir-27a.MIMAT0004501	3.01075	2.64763	5.23789	-2.59026	1.05e-07	3.46e-07
hsa-mir-23a.MIMAT0004496	1.37171	1.00883	3.59737	-2.58855	5.14e-08	1.95e-07
hsa-mir-589.MIMAT0004799	6.17653	5.82216	8.35001	-2.52785	4.27e-09	2.51e-08
hsa-mir-10397-5p	2.50079	2.14879	4.65973	-2.51095	6.68e-08	2.37e-07
hsa-mir-4746.MIMAT0019880	2.28059	1.93259	4.41498	-2.48239	1.47e-09	1.21e-08
hsa-mir-151a.MIMAT0000757	9.27772	8.94377	11.326	-2.38218	2.03e-09	1.57e-08
NOVELM00113.NOVELM00113M	3.51987	3.19629	5.50448	-2.30819	4.87e-08	1.87e-07
hsa-mir-331.MIMAT0000760	5.40802	5.08824	7.36939	-2.28115	3.16e-08	1.31e-07
hsa-mir-17.MIMAT0000071	8.15602	7.84298	10.076	-2.23298	1.61e-08	7.31e-08
hsa-mir-942.MIMAT0004985	4.40346	4.0966	6.28556	-2.18897	1.15e-08	5.59e-08
hsa-mir-629.MIMAT0004810	5.65007	5.34466	7.52323	-2.17856	1.49e-07	4.69e-07
hsa-mir-128-2.MIMAT0000424	6.63628	6.33188	8.50321	-2.17133	2.27e-09	1.65e-08
hsa-mir-15b.MIMAT0004586	6.51249	6.20856	8.37656	-2.168	5.29e-09	2.95e-08
hsa-mir-3615.MIMAT0017994	1.82873	1.52842	3.67061	-2.14219	1.02e-08	5.21e-08
hsa-mir-200b.MIMAT0000318	1.11417	0.814404	2.95276	-2.13835	3.03e-07	8.68e-07
hsa-mir-181a-1.MIMAT0000270	7.86222	7.57147	9.64547	-2.074	4.17e-08	1.62e-07
hsa-mir-130b.MIMAT0004680	5.27494	4.98646	7.04432	-2.05786	1.53e-08	7.16e-08
hsa-mir-582.MIMAT0004797	6.55186	6.26394	8.31778	-2.05384	4.24e-06	9.71e-06
hsa-mir-616.MIMAT0003284	1.96463	1.67948	3.71357	-2.03409	3.24e-08	1.33e-07
hsa-mir-185.MIMAT0004611	1.6998	1.41579	3.44176	-2.02597	6.08e-08	2.18e-07
hsa-mir-181a-1.MIMAT0000256	10.3618	10.0823	12.0761	-1.99382	1.07e-07	3.49e-07
hsa-mir-107.MIMAT0000104	5.15154	4.87829	6.82748	-1.94918	7.7e-09	4.04e-08
hsa-mir-106b.MIMAT0004672	8.67693	8.40532	10.3428	-1.93746	1.56e-08	7.21e-08
NOVELM00146.NOVELM00146M	2.52579	2.25446	4.18999	-1.93553	0.000622	0.00111
hsa-mir-129-2.MIMAT0004605	1.23564	0.965918	2.88992	-1.92401	1.98e-06	4.86e-06
hsa-mir-3130-2.MIMAT0014995	1.91491	1.64959	3.54226	-1.89268	6.13e-07	1.65e-06
hsa-mir-19b-1.MIMAT0004491	3.92456	3.66623	5.50897	-1.84274	1.99e-07	5.9e-07
hsa-mir-296.MIMAT0000690	2.52962	2.27226	4.10811	-1.83585	4.14e-07	1.15e-06
hsa-mir-577.MIMAT0003242	5.13057	4.87493	6.69855	-1.82362	9.13e-05	0.00018
hsa-mir-744.MIMAT0004945	4.68618	4.43115	6.25039	-1.81925	1e-08	5.19e-08
hsa-mir-582.MIMAT0003247	2.66808	2.41604	4.21391	-1.79786	7.02e-05	0.000142
hsa-mir-93.MIMAT0000093	11.9708	11.7207	13.505	-1.78427	1.39e-08	6.56e-08
hsa-mir-17.MIMAT0000070	10.1532	9.9031	11.6872	-1.78413	1.05e-07	3.46e-07
hsa-mir-1270-2.MIMAT0005924	1.91662	1.66715	3.44674	-1.77959	5.25e-07	1.42e-06
hsa-mir-18a.MIMAT0002891	2.66179	2.41236	4.19163	-1.77928	2.31e-06	5.5e-06
hsa-let-7d.MIMAT0004484	8.46499	8.21766	9.98192	-1.76426	1.63e-07	5.02e-07
hsa-mir-486.MIMAT0002177	6.01687	5.77073	7.52653	-1.75581	1.35e-05	2.96e-05
hsa-mir-15a.MIMAT0000068	8.06943	7.82712	9.55564	-1.72852	2.56e-08	1.11e-07
hsa-mir-33a.MIMAT0004506	2.63659	2.40016	4.08665	-1.68649	8.77e-07	2.25e-06
hsa-mir-1307.MIMAT0022727	8.14727	7.91266	9.58621	-1.67355	2.77e-07	8.14e-07
hsa-mir-181b-2.MIMAT0000257	7.59887	7.36485	9.03425	-1.6694	7.43e-07	1.92e-06
hsa-mir-141.MIMAT0004598	2.69396	2.46173	4.1183	-1.65657	0.000172	0.000332
hsa-mir-16-1.MIMAT0004489	3.22295	2.99383	4.62825	-1.63442	2.21e-06	5.3e-06
hsa-mir-18a.MIMAT0000072	5.39843	5.17002	6.79933	-1.6293	1.69e-06	4.2e-06
hsa-mir-20a.MIMAT0000075	8.93319	8.71403	10.2773	-1.5633	2.01e-06	4.9e-06
hsa-mir-221.MIMAT0000278	6.71661	6.4982	8.05621	-1.55801	8.9e-06	1.97e-05
hsa-mir-1271.MIMAT0005796	2.41433	2.19648	3.75051	-1.55404	9.38e-07	2.39e-06
hsa-mir-130b.MIMAT0000691	5.09665	4.88008	6.42494	-1.54485	1.32e-07	4.2e-07
hsa-mir-92a-2.MIMAT0000092	13.6534	13.439	14.9684	-1.52946	1.93e-05	4.16e-05
hsa-mir-3648.MIMAT0018068	2.9088	2.697	4.20785	-1.51085	0.000804	0.00141
hsa-mir-106b.MIMAT0000680	8.337	8.12914	9.61185	-1.4827	7.43e-07	1.92e-06
hsa-mir-151a.MIMAT0004697	6.743	6.53612	8.01191	-1.47579	8.72e-06	1.94e-05
hsa-mir-19a.MIMAT0000073	5.88766	5.68207	7.1486	-1.46653	6.33e-07	1.69e-06
hsa-mir-25.MIMAT0000081	12.7571	12.5552	13.9953	-1.44006	3.26e-07	9.27e-07
hsa-mir-629.MIMAT0003298	3.69934	3.49749	4.93739	-1.4399	3.73e-05	7.67e-05
hsa-mir-148a.MIMAT0004549	4.428	4.22731	5.65892	-1.43161	0.00112	0.00196
hsa-mir-185.MIMAT0000455	5.41895	5.22429	6.61285	-1.38856	2.91e-07	8.43e-07
hsa-mir-598.MIMAT0003266	5.66462	5.47803	6.80901	-1.33098	8.63e-05	0.000172
NOVELM00203.NOVELM00203M	1.99452	1.80923	3.13095	-1.32172	0.000154	0.000301
hsa-mir-200c.MIMAT0000617	6.45929	6.27578	7.58477	-1.30898	0.000367	0.000673
hsa-mir-16-2.MIMAT0004518	4.80501	4.62395	5.91552	-1.29157	3.89e-06	8.95e-06
hsa-mir-10401-5p	1.70532	1.525	2.81126	-1.28626	0.00655	0.00958
hsa-mir-15b.MIMAT0000417	10.4322	10.2528	11.5326	-1.27983	3.29e-05	6.88e-05
hsa-mir-339.MIMAT0004702	3.01693	2.83815	4.11344	-1.27529	3.73e-05	7.67e-05
hsa-mir-181a-2.MIMAT0004558	7.13201	6.95482	8.21879	-1.26397	0.00074	0.00131
hsa-mir-1306.MIMAT0022726	3.09658	2.92139	4.17102	-1.24962	7.12e-07	1.88e-06
hsa-mir-10394-3p	1.78091	1.60664	2.84977	-1.24313	0.00194	0.00317
hsa-mir-140.MIMAT0004597	9.49113	9.31708	10.5586	-1.24152	2.05e-08	9.07e-08
hsa-mir-142.MIMAT0000433	9.15472	8.98172	10.2158	-1.23409	5.81e-06	1.3e-05
hsa-mir-10398-3p	1.73944	1.56704	2.79681	-1.22976	8.17e-05	0.000164
NOVELM00149.NOVELM00149M	3.09842	2.92671	4.15162	-1.22491	0.0129	0.0182
hsa-mir-106a.MIMAT0000103	5.61586	5.44642	6.65507	-1.20865	2.42e-05	5.12e-05
hsa-mir-10396b-5p	2.36413	2.19517	3.40041	-1.20524	0.0049	0.00749
hsa-mir-4677.MIMAT0019761	3.02934	2.86066	4.06389	-1.20323	3.73e-05	7.67e-05
hsa-mir-3677.MIMAT0018101	2.61995	2.4533	3.64205	-1.18875	0.000125	0.000245
hsa-mir-766.MIMAT0003888	5.85854	5.69309	6.87328	-1.18018	2.02e-05	4.33e-05
hsa-mir-769.MIMAT0003886	4.05203	3.88711	5.06352	-1.1764	5.25e-06	1.19e-05
hsa-mir-6087.MIMAT0023712	5.42908	5.26552	6.43227	-1.16675	0.00339	0.0054
hsa-mir-150.MIMAT0004610	3.26833	3.10523	4.26867	-1.16343	0.00163	0.00273
hsa-mir-423.MIMAT0001340	6.92365	6.76201	7.91505	-1.15304	1.28e-06	3.22e-06
hsa-mir-425.MIMAT0001343	3.24814	3.0941	4.19293	-1.09883	2.42e-05	5.12e-05
NOVELM00078.NOVELM00078S	4.66538	4.51158	5.60868	-1.0971	0.00504	0.00768
NOVELM00289.NOVELM00289M	2.09959	1.94626	3.04001	-1.09376	0.00343	0.00542
hsa-mir-93.MIMAT0004509	3.93872	3.78803	4.86295	-1.07492	1.49e-05	3.25e-05
hsa-mir-10396a-5p	2.41206	2.26502	3.31397	-1.04895	0.00561	0.00843
hsa-mir-335.MIMAT0004703	3.44327	3.30228	4.30798	-1.0057	0.00646	0.00954
hsa-mir-874.MIMAT0004911	5.16058	5.02461	5.99458	-0.969969	5.91e-05	0.00012
hsa-mir-1307.MIMAT0005951	9.41266	9.27742	10.2421	-0.964662	0.000263	0.000491
hsa-mir-30c-2.MIMAT0004550	2.12483	1.99121	2.94436	-0.953147	0.00136	0.0023
hsa-mir-222.MIMAT0004569	3.59188	3.46109	4.39403	-0.932941	0.0537	0.0696
hsa-mir-92a-1.MIMAT0004507	4.1737	4.0431	4.97471	-0.931609	0.00673	0.0098
hsa-mir-10401-3p	3.893	3.76329	4.68856	-0.925277	0.00127	0.00218
hsa-mir-625.MIMAT0004808	8.24686	8.1175	9.04027	-0.922761	0.01	0.0142
hsa-mir-589.MIMAT0003256	2.28374	2.15889	3.04952	-0.89063	0.00104	0.00182
hsa-mir-151b.MIMAT0010214	1.57557	1.45098	2.33972	-0.888744	0.00372	0.00584
hsa-mir-33a.MIMAT0000091	4.89784	4.77369	5.65926	-0.885569	0.00646	0.00954
hsa-mir-324.MIMAT0000762	4.18514	4.06104	4.94623	-0.885187	0.000207	0.000392
hsa-mir-21.MIMAT0004494	10.5938	10.4697	11.3544	-0.884635	0.00158	0.00265
hsa-mir-181b-1.MIMAT0022692	5.39625	5.27242	6.15576	-0.883344	0.00477	0.00732
hsa-mir-375.MIMAT0000728	3.76033	3.6377	4.51246	-0.874757	0.0416	0.0553
hsa-mir-30a.MIMAT0000087	11.1866	11.0692	11.9069	-0.83769	0.00169	0.0028
NOVELM00060.NOVELM00060M	1.92981	1.813	2.64619	-0.833185	0.0598	0.077
hsa-let-7f-2.MIMAT0000067	12.1793	12.063	12.8924	-0.829419	0.00114	0.00198
hsa-let-7g.MIMAT0004584	5.93493	5.82233	6.62557	-0.803243	0.000314	0.000579
hsa-mir-19b-2.MIMAT0000074	8.17892	8.06662	8.86768	-0.801056	0.00221	0.00361
hsa-mir-3687.MIMAT0018115	3.45266	3.34151	4.13441	-0.792907	0.0168	0.0233
hsa-mir-423.MIMAT0004748	6.62472	6.51457	7.30028	-0.785702	0.00166	0.00276
hsa-mir-30e.MIMAT0000692	12.5704	12.4644	13.2209	-0.756454	0.00125	0.00215
hsa-mir-3074.MIMAT0019208	2.83979	2.73483	3.4835	-0.748672	0.00386	0.00604
hsa-mir-26a-2.MIMAT0000082	10.0966	9.99482	10.721	-0.726159	0.00554	0.00836
hsa-mir-150.MIMAT0000451	10.6638	10.5623	11.2864	-0.724114	0.0632	0.0804
hsa-mir-590.MIMAT0003258	4.87471	4.77331	5.49662	-0.723307	0.00264	0.00427
NOVELM00156.NOVELM00156M	5.23255	5.13246	5.84641	-0.713947	0.00311	0.00497
hsa-mir-324.MIMAT0000761	5.49427	5.40158	6.06274	-0.661156	0.00147	0.00247
hsa-let-7a-3.MIMAT0004481	4.82359	4.73133	5.38944	-0.658114	0.00926	0.0133
hsa-mir-652.MIMAT0003322	4.45468	4.36353	5.01371	-0.650178	0.00759	0.011
hsa-mir-16-2.MIMAT0000069	10.7308	10.6405	11.2842	-0.643675	0.00342	0.00542
hsa-mir-330.MIMAT0004693	4.87204	4.78576	5.40123	-0.615467	0.00457	0.00708
hsa-mir-101-2.MIMAT0000099	12.2476	12.1637	12.7621	-0.598379	0.00612	0.00912
hsa-mir-301a.MIMAT0022696	2.86769	2.7859	3.36935	-0.583447	0.0095	0.0136
hsa-mir-30d.MIMAT0000245	11.9663	11.8868	12.4537	-0.566867	0.0315	0.0426
hsa-mir-30e.MIMAT0000693	12.4795	12.4047	12.9378	-0.533012	0.00459	0.00708
hsa-mir-148a.MIMAT0000243	14.7752	14.7012	15.2289	-0.527705	0.163	0.195
hsa-mir-30a.MIMAT0000088	9.62908	9.55584	10.0783	-0.522468	0.0349	0.0469
hsa-mir-339.MIMAT0000764	5.89915	5.82714	6.34077	-0.513632	0.0361	0.0483
hsa-mir-7-1.MIMAT0004553	7.01971	6.9477	7.46133	-0.513629	0.0712	0.0896
hsa-mir-26b.MIMAT0004500	5.21741	5.14673	5.65093	-0.504197	0.0174	0.0241
hsa-mir-32.MIMAT0000090	5.46513	5.39462	5.89759	-0.502968	0.0554	0.0715
hsa-mir-484.MIMAT0002174	6.47704	6.40942	6.89182	-0.482397	0.0216	0.0296
hsa-let-7a-3.MIMAT0000062	13.1981	13.1333	13.5956	-0.46229	0.0328	0.0442
hsa-mir-3613.MIMAT0017990	4.88236	4.82003	5.26467	-0.444643	0.0987	0.122
hsa-mir-148b.MIMAT0000759	7.12984	7.0734	7.47597	-0.402566	0.0478	0.0627
hsa-mir-192.MIMAT0000222	9.14805	9.09483	9.47451	-0.379679	0.106	0.131
hsa-mir-361.MIMAT0004682	7.57626	7.52472	7.89235	-0.367627	0.0726	0.0911
hsa-mir-222.MIMAT0000279	6.13491	6.08351	6.45021	-0.366708	0.209	0.245
hsa-mir-30b.MIMAT0004589	2.29209	2.24273	2.59488	-0.352152	0.251	0.292
hsa-mir-29c.MIMAT0000681	10.2156	10.1689	10.5024	-0.333484	0.335	0.384
hsa-mir-576.MIMAT0003241	4.40921	4.36394	4.68685	-0.322914	0.0665	0.084
hsa-mir-140.MIMAT0000431	6.60865	6.56682	6.86523	-0.298416	0.174	0.207
NOVELM00222.NOVELM00222M	8.29708	8.25651	8.54588	-0.289369	0.14	0.168
hsa-mir-744.MIMAT0004946	3.19874	3.15955	3.43911	-0.279555	0.399	0.447
hsa-mir-149.MIMAT0000450	1.82641	1.78827	2.06036	-0.27209	0.362	0.412
hsa-mir-625.MIMAT0003294	2.74337	2.70578	2.97396	-0.268187	0.321	0.37
hsa-mir-210.MIMAT0000267	9.64851	9.61121	9.87724	-0.266022	0.473	0.517
hsa-let-7d.MIMAT0000065	8.107	8.07007	8.33346	-0.263384	0.0959	0.119
hsa-mir-590.MIMAT0004801	3.54863	3.51396	3.76129	-0.247333	0.459	0.503
hsa-mir-142.MIMAT0000434	14.619	14.5916	14.7871	-0.195545	0.703	0.735
hsa-mir-30c-1.MIMAT0000244	9.55477	9.52743	9.72249	-0.195064	0.414	0.46
hsa-mir-4326.MIMAT0016888	2.01015	1.98577	2.15973	-0.173965	0.406	0.453
hsa-mir-27b.MIMAT0000419	6.97047	6.95001	7.09595	-0.145941	0.438	0.481
hsa-mir-103a-1.MIMAT0000101	13.3839	13.3636	13.5086	-0.144981	0.505	0.545
hsa-mir-301a.MIMAT0000688	3.54775	3.5282	3.66766	-0.139468	0.647	0.683
hsa-mir-3653.MIMAT0018073	3.95794	3.93966	4.07004	-0.130376	0.72	0.744
hsa-mir-155.MIMAT0004658	4.36241	4.34553	4.466	-0.120474	0.979	0.981
hsa-mir-708.MIMAT0004927	4.37365	4.35693	4.47617	-0.119242	0.713	0.739
hsa-mir-141.MIMAT0000432	5.14356	5.12733	5.24314	-0.115808	0.344	0.392
hsa-mir-193b.MIMAT0004767	2.91296	2.89827	3.00307	-0.104797	0.703	0.735
hsa-mir-378c.MIMAT0016847	2.31898	2.30748	2.38952	-0.0820334	0.551	0.592
hsa-mir-30d.MIMAT0004551	2.64656	2.63533	2.71546	-0.080134	0.713	0.739
hsa-mir-20a.MIMAT0004493	4.02625	4.02253	4.04901	-0.0264744	0.904	0.912
hsa-mir-1976.MIMAT0009451	4.0468	4.04399	4.06403	-0.0200421	0.74	0.758
NOVELM00295.NOVELM00295S	6.43077	6.42884	6.44259	-0.0137513	0.747	0.76
hsa-mir-361.MIMAT0000703	6.53166	6.53364	6.51948	0.0141679	0.622	0.662
hsa-mir-186.MIMAT0000456	8.55923	8.56383	8.53106	0.0327704	0.886	0.896
hsa-mir-378a.MIMAT0000732	7.74213	7.74797	7.7063	0.0416741	0.996	0.996
hsa-mir-10399-3p	3.43383	3.44089	3.39053	0.0503598	0.622	0.662
hsa-mir-98.MIMAT0000096	5.33462	5.34383	5.27815	0.0656814	0.726	0.748
hsa-mir-374a.MIMAT0000727	4.26525	4.27462	4.20773	0.0668935	0.733	0.753
hsa-mir-378a.MIMAT0000731	5.91241	5.9243	5.83949	0.0848116	0.673	0.709
NOVELM00295.NOVELM00295M	6.45052	6.46331	6.37206	0.0912482	0.826	0.838
hsa-mir-342.MIMAT0004694	4.95898	4.97237	4.87688	0.0954878	0.71	0.739
hsa-mir-223.MIMAT0004570	2.11149	2.12527	2.02695	0.0983196	0.644	0.682
NOVELM00010.NOVELM00010M	2.25259	2.26984	2.14679	0.123052	0.964	0.97
hsa-mir-664a.MIMAT0005948	2.46626	2.48435	2.3553	0.129051	0.743	0.759
hsa-mir-2355.MIMAT0016895	4.62647	4.64776	4.49592	0.151834	0.498	0.541
hsa-mir-193b.MIMAT0002819	6.21401	6.23599	6.07921	0.156784	0.501	0.542
hsa-mir-454.MIMAT0003885	3.86272	3.88566	3.72202	0.163636	0.337	0.386
hsa-mir-194-2.MIMAT0000460	6.80526	6.83077	6.64875	0.18202	0.432	0.477
hsa-let-7g.MIMAT0000414	10.0412	10.0681	9.8762	0.191877	0.489	0.533
hsa-mir-26b.MIMAT0000083	9.20354	9.23326	9.02127	0.21199	0.22	0.257
hsa-mir-505.MIMAT0002876	6.26716	6.29847	6.07517	0.223296	0.369	0.417
hsa-mir-197.MIMAT0000227	8.75418	8.78641	8.5565	0.229919	0.202	0.238
hsa-mir-30b.MIMAT0000420	9.54006	9.57458	9.32836	0.246224	0.279	0.324
hsa-mir-9-3.MIMAT0000441	10.7574	10.7921	10.545	0.247106	0.369	0.417
hsa-mir-191.MIMAT0000440	11.8424	11.8772	11.6284	0.248813	0.609	0.653
hsa-let-7i.MIMAT0000415	8.88049	8.91619	8.66152	0.254666	0.192	0.226
hsa-mir-181c.MIMAT0000258	3.31781	3.35498	3.08983	0.265154	0.432	0.477
hsa-mir-532.MIMAT0002888	8.51171	8.54946	8.28013	0.26933	0.178	0.211
hsa-mir-29b-1.MIMAT0004514	3.52242	3.56628	3.25344	0.312841	0.294	0.339
hsa-mir-10395-3p	4.23811	4.28455	3.95328	0.331262	0.149	0.178
hsa-mir-132.MIMAT0000426	5.35812	5.40524	5.06915	0.336081	0.123	0.149
hsa-mir-21.MIMAT0000076	16.5743	16.6223	16.2799	0.342423	0.135	0.164
hsa-mir-660.MIMAT0003338	4.46657	4.51506	4.16918	0.345879	0.136	0.165
hsa-mir-9-3.MIMAT0000442	2.10325	2.15566	1.78184	0.373819	0.406	0.453
hsa-mir-425.MIMAT0003393	8.76064	8.81703	8.41474	0.402289	0.108	0.133
hsa-mir-146a.MIMAT0004608	1.86271	1.91938	1.51509	0.404293	0.391	0.44
hsa-mir-129-1.MIMAT0004548	1.06642	1.12347	0.716545	0.406922	0.625	0.664
hsa-mir-29a.MIMAT0000086	13.1214	13.1843	12.7356	0.448671	0.0613	0.0783
hsa-mir-27a.MIMAT0000084	8.46293	8.5276	8.06631	0.461284	0.0488	0.0638
hsa-mir-181c.MIMAT0004559	2.93622	3.00488	2.51514	0.489736	0.101	0.124
hsa-mir-29c.MIMAT0004673	5.55652	5.62807	5.11764	0.510438	0.0607	0.0778
hsa-mir-345.MIMAT0000772	3.18874	3.26313	2.73245	0.530682	0.0537	0.0696
hsa-mir-328.MIMAT0000752	5.09698	5.1734	4.62824	0.54516	0.0449	0.0593
hsa-mir-342.MIMAT0000753	9.23426	9.31183	8.75846	0.553371	0.0305	0.0415
hsa-mir-502.MIMAT0004775	2.84638	2.92654	2.35471	0.571829	0.0246	0.0335
hsa-mir-10399-5p	6.57824	6.659	6.08291	0.57609	0.00272	0.00438
hsa-mir-29b-2.MIMAT0000100	10.9837	11.0713	10.4463	0.624989	0.0663	0.084
hsa-mir-29a.MIMAT0004503	3.54582	3.63469	3.00076	0.633932	0.00131	0.00224
hsa-mir-23b.MIMAT0000418	7.34629	7.43702	6.78984	0.647171	0.0137	0.0193
hsa-mir-183.MIMAT0000261	10.1902	10.2833	9.61931	0.663944	0.123	0.149
hsa-mir-374b.MIMAT0004955	5.37018	5.46506	4.78827	0.676789	0.0019	0.00313
hsa-mir-155.MIMAT0000646	12.3342	12.4322	11.733	0.699165	0.0179	0.0248
hsa-mir-664b.MIMAT0022272	2.52516	2.62523	1.91138	0.713849	0.0101	0.0143
hsa-mir-505.MIMAT0004776	3.60743	3.71393	2.95423	0.759694	0.00414	0.00645
hsa-mir-10396a-3p	4.78743	4.8968	4.11661	0.780186	0.149	0.178
hsa-mir-532.MIMAT0004780	5.58572	5.70243	4.86991	0.832517	0.000682	0.00121
hsa-let-7i.MIMAT0004585	7.08461	7.20559	6.3426	0.862996	0.000578	0.00104
hsa-mir-146a.MIMAT0000449	9.95485	10.0767	9.20742	0.869301	0.000372	0.000677
hsa-mir-1277.MIMAT0005933	1.81933	1.94366	1.0568	0.886852	0.00777	0.0112
hsa-mir-335.MIMAT0000765	1.93628	2.06112	1.17061	0.890517	0.0476	0.0626
hsa-mir-664a.MIMAT0005949	5.47105	5.59803	4.69222	0.905804	0.00611	0.00912
hsa-mir-223.MIMAT0000280	7.71587	7.84383	6.9311	0.912725	0.008	0.0115
hsa-mir-96.MIMAT0000095	2.70809	2.8397	1.90088	0.938821	0.0181	0.0248
hsa-mir-152.MIMAT0000438	5.90474	6.03992	5.07567	0.96425	0.000278	0.000515
NOVELM00173.NOVELM00173M	1.50142	1.64072	0.647068	0.993649	0.0835	0.104
hsa-mir-374a.MIMAT0004688	9.07534	9.2159	8.21324	1.00266	5.89e-05	0.00012
hsa-mir-5683.MIMAT0022472	0.945497	1.09965	0	1.09965	0.000615	0.0011
hsa-mir-4772.MIMAT0019927	2.17149	2.3261	1.22322	1.10288	0.00253	0.0041
hsa-mir-10396b-3p	7.56466	7.72	6.61188	1.10812	0.0141	0.0197
hsa-mir-182.MIMAT0000259	11.953	12.1152	10.9581	1.15712	0.00524	0.00794
hsa-mir-320a.MIMAT0000510	8.53569	8.70938	7.4704	1.23898	2.51e-05	5.29e-05
hsa-mir-584.MIMAT0003249	2.41006	2.59054	1.30312	1.28742	0.000158	0.000306
hsa-mir-29b-2.MIMAT0004515	5.1633	5.34546	4.04603	1.29944	3.34e-06	7.8e-06
hsa-mir-365b.MIMAT0022834	5.54646	5.732	4.40846	1.32355	0.000234	0.000441
hsa-mir-10400-5p	1.74301	1.93099	0.590081	1.34091	0.000373	0.000677
hsa-mir-365a.MIMAT0000710	5.46934	5.65757	4.3149	1.34267	0.000179	0.000344
hsa-mir-500a.MIMAT0002871	7.31056	7.49928	6.15306	1.34622	5.59e-06	1.26e-05
hsa-mir-23a.MIMAT0000078	10.2229	10.4177	9.02822	1.38947	1.7e-07	5.13e-07
hsa-mir-144.MIMAT0000436	1.24298	1.4438	0.0112561	1.43255	0.000186	0.000354
hsa-mir-135b.MIMAT0000758	1.54534	1.74857	0.298853	1.44972	0.000239	0.000447
hsa-mir-24-2.MIMAT0000080	8.99789	9.20626	7.71987	1.48639	1.06e-06	2.68e-06
hsa-let-7b.MIMAT0000063	11.2057	11.4203	9.88944	1.53085	7.27e-07	1.91e-06
hsa-mir-193a.MIMAT0004614	5.58845	5.80307	4.27211	1.53096	3.44e-07	9.7e-07
hsa-mir-92b.MIMAT0003218	4.08913	4.30781	2.74786	1.55995	3.79e-07	1.06e-06
hsa-mir-944.MIMAT0004987	2.09229	2.31807	0.707498	1.61057	0.00651	0.00957
hsa-mir-642a.MIMAT0003312	1.70408	1.93134	0.310247	1.62109	3.16e-06	7.42e-06
hsa-let-7e.MIMAT0000066	7.80332	8.03783	6.36502	1.67281	1.59e-07	4.92e-07
hsa-mir-1247.MIMAT0005899	1.4794	1.7199	0.0043495	1.71555	4.95e-07	1.35e-06
hsa-mir-501.MIMAT0004774	5.68742	5.93351	4.17809	1.75542	1.99e-07	5.9e-07
hsa-mir-24-2.MIMAT0004497	3.65866	3.90984	2.11809	1.79175	1.68e-07	5.12e-07
hsa-mir-5586.MIMAT0022287	1.54854	1.80102	0	1.80102	5.86e-08	2.12e-07
hsa-mir-500b.MIMAT0016925	2.18142	2.43416	0.631287	1.80288	6.75e-08	2.37e-07
hsa-mir-708.MIMAT0004926	4.29868	4.55468	2.72856	1.82612	3.07e-06	7.26e-06
hsa-mir-3607.MIMAT0017985	6.13063	6.39057	4.53634	1.85423	5.41e-09	2.98e-08
hsa-mir-500a.MIMAT0004773	2.12625	2.38754	0.523656	1.86389	7.84e-08	2.67e-07
hsa-mir-4668.MIMAT0019746	2.42966	2.69312	0.813779	1.87934	5.73e-09	3.05e-08
hsa-mir-381.MIMAT0000736	1.64617	1.91104	0.0216291	1.88941	1.1e-07	3.53e-07
hsa-mir-99b.MIMAT0004678	2.78503	3.05538	1.12686	1.92852	7.65e-08	2.64e-07
hsa-mir-224.MIMAT0000281	2.15004	2.4319	0.421306	2.01059	4.06e-08	1.61e-07
hsa-mir-362.MIMAT0000705	2.16146	2.44904	0.397627	2.05141	5.21e-08	1.95e-07
hsa-mir-22.MIMAT0000077	14.2056	14.4946	12.4332	2.06134	6.48e-10	9.51e-09
hsa-mir-196b.MIMAT0001080	6.55103	6.84033	4.7766	2.06373	9.14e-05	0.00018
hsa-let-7a-2.MIMAT0010195	1.77964	2.06979	0	2.06979	2.95e-09	1.92e-08
hsa-mir-136.MIMAT0000448	1.79362	2.08605	0	2.08605	4.11e-08	1.61e-07
hsa-mir-450a-2.MIMAT0001545	1.84313	2.14364	0	2.14364	4.36e-09	2.52e-08
hsa-let-7e.MIMAT0004485	1.93909	2.24069	0.0892582	2.15143	4.69e-09	2.66e-08
hsa-let-7b.MIMAT0004482	3.15457	3.46091	1.27564	2.18528	5.59e-09	3.02e-08
hsa-mir-455.MIMAT0003150	2.5448	2.8525	0.657613	2.19489	4.43e-07	1.22e-06
hsa-mir-503.MIMAT0002874	1.9218	2.23514	0	2.23514	1.37e-08	6.56e-08
hsa-mir-452.MIMAT0001635	2.34527	2.65898	0.421166	2.23781	1.88e-08	8.44e-08
hsa-mir-654.MIMAT0004814	1.93787	2.25295	0.00537019	2.24758	5.86e-08	2.12e-07
hsa-mir-217.MIMAT0000274	1.96944	2.29055	0	2.29055	4.11e-08	1.61e-07
hsa-let-7c.MIMAT0000064	6.53902	6.86016	4.56935	2.29081	2.92e-07	8.43e-07
hsa-mir-22.MIMAT0004495	3.964	4.30296	1.88509	2.41787	2.1e-09	1.59e-08
hsa-mir-99a.MIMAT0000097	4.88999	5.23087	2.79925	2.43162	8.24e-08	2.78e-07
hsa-mir-10393-3p	3.55028	3.90511	1.37403	2.53108	1.56e-07	4.89e-07
hsa-mir-511-2.MIMAT0002808	2.18129	2.53693	0	2.53693	5.85e-08	2.12e-07
hsa-mir-337.MIMAT0000754	2.22276	2.58205	0.0190985	2.56295	2.72e-09	1.85e-08
hsa-mir-675.MIMAT0006790	2.6859	3.04811	0.46436	2.58375	8.53e-08	2.85e-07
hsa-mir-338.MIMAT0000763	6.38579	6.76951	4.03231	2.7372	2.34e-09	1.66e-08
hsa-mir-146b.MIMAT0004766	5.50684	5.90158	3.0858	2.81577	2.28e-09	1.65e-08
hsa-mir-196a-2.MIMAT0000226	2.43266	2.82929	0	2.82929	2.87e-08	1.21e-07
hsa-mir-326.MIMAT0000756	2.43648	2.83373	0	2.83373	8.78e-10	9.9e-09
hsa-mir-340.MIMAT0000750	2.53553	2.93489	0.0861024	2.84879	9.85e-10	9.9e-09
hsa-mir-195.MIMAT0000461	3.41572	3.82052	0.932935	2.88758	3.83e-09	2.29e-08
hsa-mir-574.MIMAT0003239	6.03672	6.45807	3.4525	3.00557	2.99e-09	1.92e-08
hsa-mir-1247.MIMAT0022721	2.64922	3.07487	0.0386208	3.03625	1.13e-08	5.59e-08
hsa-mir-451a.MIMAT0001631	6.40725	6.8359	3.77817	3.05773	3.81e-06	8.85e-06
hsa-mir-1301.MIMAT0005797	3.11424	3.54596	0.466306	3.07966	1.01e-09	9.9e-09
hsa-mir-497.MIMAT0002820	3.70466	4.14178	1.02362	3.11816	2.62e-09	1.82e-08
hsa-mir-100.MIMAT0000098	9.69492	10.134	7.00196	3.13203	1.26e-09	1.11e-08
hsa-mir-146b.MIMAT0002809	8.71735	9.16391	5.97847	3.18544	9.05e-10	9.9e-09
hsa-mir-628.MIMAT0004809	4.93643	5.41749	1.9859	3.4316	9.07e-10	9.9e-09
hsa-mir-214.MIMAT0004564	3.0166	3.50368	0.0291859	3.4745	5.91e-10	9.51e-09
hsa-mir-455.MIMAT0004784	6.80614	7.29489	3.8085	3.48638	9.57e-10	9.9e-09
hsa-mir-145.MIMAT0004601	3.10249	3.59287	0.0948211	3.49805	6.21e-10	9.51e-09
hsa-mir-10a.MIMAT0000253	10.2474	10.7555	7.13085	3.62468	3.8e-09	2.29e-08
hsa-mir-125b-2.MIMAT0000423	7.83855	8.34754	4.71674	3.6308	6.08e-10	9.51e-09
hsa-mir-99b.MIMAT0000689	12.6527	13.1673	9.4962	3.67109	7.1e-10	9.51e-09
hsa-mir-218-2.MIMAT0000275	3.59178	4.12673	0.310741	3.81599	6.05e-10	9.51e-09
hsa-mir-125a.MIMAT0000443	7.64065	8.18667	4.29168	3.89499	6.08e-10	9.51e-09
hsa-mir-542.MIMAT0003389	4.69152	5.24192	1.31574	3.92617	1.27e-09	1.11e-08
hsa-mir-130a.MIMAT0000425	4.62384	5.18284	1.19531	3.98753	6.12e-10	9.51e-09
hsa-mir-199a-2.MIMAT0000232	8.91762	9.47808	5.48011	3.99797	1.01e-09	9.9e-09
hsa-mir-139.MIMAT0000250	3.76935	4.33766	0.283696	4.05396	6.07e-10	9.51e-09
hsa-mir-199b.MIMAT0004563	8.9382	9.52587	5.33382	4.19205	6.08e-10	9.51e-09
hsa-mir-144.MIMAT0004600	4.02507	4.6154	0.404367	4.21103	1.49e-09	1.21e-08
hsa-mir-143.MIMAT0004599	3.77259	4.36802	0.120679	4.24734	1e-09	9.9e-09
hsa-mir-34a.MIMAT0000255	6.57258	7.17072	2.90394	4.26679	6.08e-10	9.51e-09
hsa-mir-143.MIMAT0000435	12.2126	12.8482	8.31407	4.53415	1.07e-09	9.9e-09
hsa-mir-199b.MIMAT0000263	4.79084	5.44657	0.76906	4.67751	6.1e-10	9.51e-09
hsa-mir-127.MIMAT0000446	4.92444	5.59675	0.80099	4.79576	1.07e-09	9.9e-09
hsa-mir-379.MIMAT0000733	5.01055	5.70345	0.760751	4.9427	7.25e-10	9.51e-09
hsa-mir-127.MIMAT0004604	4.48681	5.19033	0.171883	5.01845	6.72e-10	9.51e-09
hsa-mir-199a-2.MIMAT0000231	7.78386	8.50037	3.38928	5.11109	6.09e-10	9.51e-09
hsa-mir-134.MIMAT0000447	4.86072	5.59297	0.369621	5.22335	6.78e-10	9.51e-09
hsa-mir-424.MIMAT0001341	6.66604	7.46856	1.74389	5.72467	6.09e-10	9.51e-09
hsa-mir-126.MIMAT0000444	6.54051	7.36111	1.50751	5.8536	6.1e-10	9.51e-09
hsa-mir-145.MIMAT0000437	8.63382	9.55907	2.95894	6.60013	6.08e-10	9.51e-09
hsa-mir-10b.MIMAT0000254	12.8244	13.8632	6.45331	7.40988	5.4e-10	9.51e-09
hsa-mir-126.MIMAT0000445	10.8644	11.9039	4.48868	7.41526	5.97e-10	9.51e-09

## Sheet: ABC vs GCB
ABC-DLBCL vs GCB-DLBCL
miRNA	log2_base_mean	log2_mean_ABC	log2_mean_GCB	log2_fold_change	p_val	adj_p_val
hsa-mir-3150b.MIMAT0018194	4.16253	1.6815	5.71318	-4.03168	1.11232e-11	3.79302e-09
hsa-mir-129-2.MIMAT0000242	2.90988	1.09249	4.04574	-2.95325	1.5219e-07	1.29742e-05
hsa-mir-155.MIMAT0004658	4.22636	5.65628	3.33265	2.32363	1.25526e-07	1.29742e-05
hsa-mir-222.MIMAT0004569	3.45622	4.72434	2.66364	2.0607	1.37031e-07	1.29742e-05
hsa-mir-148a.MIMAT0004549	4.17291	5.42329	3.39142	2.03187	2.19856e-07	1.49941e-05
hsa-mir-129-1.MIMAT0004548	1.28224	0.191621	1.96388	-1.77226	4.34962e-07	2.47203e-05
hsa-mir-3934.MIMAT0022975	0.791291	0.240589	1.13548	-0.894892	9.38269e-07	4.57071e-05
hsa-mir-222.MIMAT0000279	6.11535	7.11592	5.48999	1.62593	1.92554e-06	8.20763e-05
hsa-mir-28.MIMAT0004502	11.036	10.234	11.5372	-1.30323	2.3909e-06	9.05887e-05
hsa-mir-21.MIMAT0004494	10.3698	11.0671	9.934	1.13311	3.85755e-06	0.000131542
hsa-mir-582.MIMAT0003247	2.43961	1.32377	3.13701	-1.81323	2.0639e-05	0.000639808
hsa-mir-625.MIMAT0004808	8.1894	9.08122	7.632	1.44922	3.0362e-05	0.000862787
hsa-mir-138-1.MIMAT0000430	3.12791	1.88208	3.90656	-2.02448	4.30986e-05	0.00113051
hsa-mir-30d.MIMAT0004551	2.62478	3.42135	2.12692	1.29443	4.85852e-05	0.0011834
hsa-mir-151b.MIMAT0010214	1.57272	0.816681	2.04524	-1.22856	5.94309e-05	0.00135106
hsa-mir-339.MIMAT0004702	2.81826	2.15832	3.23073	-1.07241	0.00010327	0.00220094
hsa-mir-29b-1.MIMAT0004514	3.51042	4.1209	3.12887	0.992032	0.000140901	0.0025288
hsa-mir-331.MIMAT0000760	5.1154	4.56475	5.45956	-0.894809	0.000135494	0.0025288
hsa-mir-589.MIMAT0004799	5.89554	5.31952	6.25555	-0.936023	0.000132742	0.0025288
hsa-mir-221.MIMAT0000278	6.48747	7.22596	6.02591	1.20005	0.000276609	0.00471618
hsa-mir-30b.MIMAT0004589	2.2462	3.01644	1.76481	1.25164	0.00037063	0.00601833
hsa-mir-151a.MIMAT0000757	8.98173	8.45694	9.30972	-0.85278	0.000393492	0.00609913
hsa-mir-129-2.MIMAT0004605	1.04868	0.290204	1.52273	-1.23252	0.00048733	0.00722519
hsa-mir-664a.MIMAT0005949	5.65277	4.88899	6.13013	-1.24114	0.0005167	0.00734145
hsa-mir-625.MIMAT0003294	2.70141	3.36024	2.28965	1.07059	0.000590953	0.0080606
hsa-mir-138-1.MIMAT0004607	1.01351	0.398608	1.39783	-0.999218	0.000655708	0.00859986
hsa-mir-10397-5p	2.16016	2.78668	1.76859	1.01808	0.00082055	0.00972616
hsa-mir-3681.MIMAT0018108	1.91035	0.98689	2.48752	-1.50063	0.000820018	0.00972616
hsa-mir-92a-1.MIMAT0004507	4.02288	4.75292	3.5666	1.18632	0.000827151	0.00972616
hsa-mir-28.MIMAT0000085	6.3716	5.71912	6.77941	-1.06029	0.00090715	0.0103113
hsa-mir-744.MIMAT0004945	4.45616	4.03617	4.71865	-0.682479	0.00108781	0.0119659
hsa-mir-210.MIMAT0000267	9.6475	9.05848	10.0156	-0.957164	0.0011676	0.0124422
hsa-mir-10b.MIMAT0000254	13.8055	14.1428	13.5947	0.548063	0.00125496	0.0129679
hsa-mir-4746.MIMAT0019880	1.99178	1.57051	2.25508	-0.684569	0.00142586	0.0143006
hsa-mir-3074.MIMAT0019208	2.70746	2.24202	2.99835	-0.756337	0.00153122	0.0149185
hsa-mir-155.MIMAT0000646	12.3873	13.0768	11.9564	1.12042	0.00171487	0.0158046
hsa-mir-582.MIMAT0004797	6.22524	5.3663	6.76207	-1.39577	0.00167031	0.0158046
hsa-mir-320a.MIMAT0000510	8.75597	9.1529	8.50788	0.645019	0.00195259	0.0170727
hsa-mir-30e.MIMAT0000693	12.4134	12.0064	12.6678	-0.661482	0.00206824	0.0176317
hsa-mir-301a.MIMAT0022696	2.78803	2.44227	3.00414	-0.561865	0.00275147	0.0228842
hsa-mir-1270-2.MIMAT0005924	1.73546	1.27564	2.02284	-0.747199	0.00395896	0.032143
hsa-mir-589.MIMAT0003256	2.18665	1.67005	2.50952	-0.839471	0.00409369	0.0324639
hsa-mir-17.MIMAT0000070	9.88917	10.3817	9.58132	0.800409	0.00435681	0.0337653
hsa-mir-106a.MIMAT0000103	5.46742	5.94115	5.17133	0.769817	0.00480808	0.0364345
hsa-mir-20a.MIMAT0000075	8.71327	9.20688	8.40476	0.80212	0.00520021	0.0384123
hsa-mir-363.MIMAT0000707	3.42396	4.24271	2.91225	1.33046	0.00529436	0.0384123
hsa-mir-423.MIMAT0001340	6.76813	6.51066	6.92904	-0.418377	0.00598785	0.0425387
hsa-mir-424.MIMAT0001341	7.40094	7.85581	7.11665	0.739161	0.00627736	0.0436853
NOVELM00288.NOVELM00288M	1.1941	1.56387	0.963002	0.600865	0.00654669	0.0446484
hsa-mir-196b.MIMAT0001080	6.9002	6.20479	7.33483	-1.13004	0.00690468	0.0458817
hsa-mir-503.MIMAT0002874	2.20564	2.66595	1.91795	0.748	0.00699663	0.0458817
hsa-mir-598.MIMAT0003266	5.51802	5.13729	5.75598	-0.618694	0.0072269	0.0464976
hsa-mir-181a-1.MIMAT0000256	10.0677	9.67751	10.3116	-0.6341	0.00766681	0.0484145
hsa-mir-214.MIMAT0004564	3.38958	2.93156	3.67583	-0.74427	0.00921802	0.0571517
hsa-mir-511-2.MIMAT0002808	2.42305	3.04173	2.03638	1.00535	0.00965665	0.0588021
hsa-mir-17.MIMAT0000071	7.90758	8.22396	7.70984	0.514124	0.0103719	0.0610192
hsa-mir-29c.MIMAT0004673	5.60746	5.30399	5.79713	-0.49314	0.0103786	0.0610192
hsa-mir-362.MIMAT0000705	2.32874	2.76441	2.05645	0.707963	0.0106912	0.0617918
hsa-mir-142.MIMAT0000434	14.6306	14.3323	14.817	-0.484696	0.0112018	0.0626199
hsa-mir-148a.MIMAT0000243	14.6408	15.0959	14.3564	0.739474	0.0111355	0.0626199
hsa-mir-199b.MIMAT0000263	5.3157	4.8586	5.60139	-0.74279	0.01219	0.0659806
hsa-mir-30c-1.MIMAT0000244	9.50147	9.19887	9.6906	-0.49173	0.0121725	0.0659806
hsa-mir-664b.MIMAT0022272	2.6617	2.30842	2.8825	-0.574083	0.0125622	0.066933
hsa-mir-199a-2.MIMAT0000232	9.39743	8.98856	9.65298	-0.664426	0.0138734	0.072782
hsa-mir-342.MIMAT0004694	5.01953	4.57274	5.29878	-0.726046	0.0142929	0.0738466
hsa-mir-144.MIMAT0000436	1.35523	1.89504	1.01785	0.877193	0.0146806	0.0747179
hsa-mir-324.MIMAT0000761	5.40481	5.05075	5.62609	-0.575342	0.015552	0.0779889
hsa-mir-151a.MIMAT0004697	6.53368	6.08771	6.81242	-0.724711	0.0174066	0.0860239
hsa-mir-93.MIMAT0000093	11.7045	12.0135	11.5113	0.502209	0.0178005	0.0867139
hsa-mir-337.MIMAT0000754	2.53194	2.10533	2.79857	-0.693234	0.0181591	0.0872149
hsa-mir-10396b-3p	7.69453	8.31001	7.30985	1.00015	0.0186565	0.0883592
hsa-mir-22.MIMAT0000077	14.5076	14.2304	14.6809	-0.450508	0.0189314	0.0884165
hsa-mir-345.MIMAT0000772	3.1861	3.49793	2.99121	0.506725	0.0191872	0.0884165
hsa-mir-3607.MIMAT0017985	6.40247	6.65602	6.244	0.412013	0.0199419	0.0906692
NOVELM00222.NOVELM00222M	8.25786	8.53397	8.08528	0.448685	0.0202294	0.090766
hsa-mir-20b.MIMAT0004752	0.888872	1.59478	0.44768	1.1471	0.0209074	0.0925899
hsa-mir-20b.MIMAT0001413	4.15999	4.99197	3.64	1.35196	0.0216907	0.0948274
hsa-mir-139.MIMAT0000250	4.34831	4.62739	4.17388	0.453503	0.0222854	0.0961938
hsa-mir-27a.MIMAT0004501	2.58609	2.94678	2.36066	0.586122	0.023505	0.10019
hsa-mir-126.MIMAT0000445	11.8819	12.2594	11.6459	0.6135	0.0243441	0.102486
NOVELM00060.NOVELM00060M	1.69519	2.12395	1.42721	0.696742	0.0247103	0.102759
hsa-mir-130a.MIMAT0000425	5.16033	5.5522	4.9154	0.636797	0.0254712	0.103439
hsa-mir-365b.MIMAT0022834	5.72684	5.30673	5.9894	-0.682669	0.0254805	0.103439
hsa-mir-143.MIMAT0000435	12.7853	13.0765	12.6033	0.473212	0.0259429	0.104077
hsa-mir-9-3.MIMAT0000442	2.17506	1.7581	2.43566	-0.677559	0.0288449	0.114373
hsa-mir-16-1.MIMAT0004489	3.04577	3.47573	2.77705	0.69868	0.0294388	0.115387
hsa-mir-16-2.MIMAT0000069	10.6418	10.9181	10.4691	0.449027	0.0316558	0.122666
hsa-mir-29b-2.MIMAT0004515	5.39166	5.06386	5.59653	-0.532671	0.0326056	0.124927
hsa-mir-378c.MIMAT0016847	2.31954	2.57732	2.15844	0.418882	0.0361318	0.136899
hsa-mir-339.MIMAT0000764	5.82882	5.39391	6.10064	-0.706724	0.0370444	0.138815
hsa-mir-181c.MIMAT0000258	3.30725	2.97923	3.51227	-0.533042	0.0380033	0.14086
hsa-let-7a-3.MIMAT0004481	4.70056	4.9896	4.51991	0.469681	0.0384722	0.140956
hsa-mir-3615.MIMAT0017994	1.51287	1.83495	1.31158	0.523366	0.0388558	0.140956
hsa-mir-195.MIMAT0000461	3.71008	3.93057	3.57227	0.358298	0.0414528	0.148794
hsa-mir-146b.MIMAT0002809	9.15301	9.49254	8.94079	0.551751	0.0435161	0.154573
hsa-mir-126.MIMAT0000444	7.30685	7.63476	7.1019	0.532855	0.0468323	0.164637
hsa-mir-181a-2.MIMAT0004558	6.99443	6.51277	7.29546	-0.782691	0.0480045	0.167036
hsa-mir-30e.MIMAT0000692	12.4291	12.1832	12.5827	-0.39955	0.0493156	0.168166
hsa-mir-9-3.MIMAT0000441	10.8107	10.3836	11.0776	-0.694002	0.0490434	0.168166
NOVELM00010.NOVELM00010M	2.12692	2.48029	1.90607	0.574215	0.0502695	0.169722
hsa-mir-542.MIMAT0003389	5.20639	5.56721	4.98087	0.586342	0.0528157	0.17657
hsa-mir-107.MIMAT0000104	4.88608	5.1373	4.72907	0.408237	0.0547405	0.179501
hsa-mir-378a.MIMAT0000731	5.93985	6.24827	5.74709	0.501182	0.0547451	0.179501
hsa-mir-144.MIMAT0004600	4.49991	5.09807	4.12606	0.972008	0.0567436	0.183259
hsa-mir-200b.MIMAT0000318	0.796619	0.521149	0.968787	-0.447638	0.0569662	0.183259
hsa-mir-100.MIMAT0000098	10.1073	9.79829	10.3004	-0.502138	0.0621336	0.198015
hsa-mir-30b.MIMAT0000420	9.53317	9.85612	9.33133	0.524792	0.0628969	0.198591
hsa-mir-664a.MIMAT0005948	2.55446	2.15056	2.8069	-0.656336	0.0637448	0.199422
hsa-mir-10396b-5p	2.19568	2.51736	1.99463	0.522728	0.0690115	0.210115
hsa-mir-296.MIMAT0000690	2.33411	1.99729	2.54463	-0.547341	0.0688446	0.210115
hsa-mir-378a.MIMAT0000732	7.76587	8.02766	7.60225	0.425411	0.0682393	0.210115
hsa-mir-10396a-5p	2.27968	2.53825	2.11808	0.420164	0.0736883	0.220418
NOVELM00173.NOVELM00173M	1.7224	2.19331	1.42808	0.765233	0.0735174	0.220418
hsa-mir-10399-5p	6.6937	6.85084	6.59549	0.25535	0.0746381	0.221318
hsa-mir-19b-1.MIMAT0004491	3.70607	3.98734	3.53027	0.457072	0.0764051	0.224605
hsa-mir-26a-2.MIMAT0000082	10.0385	10.2767	9.88963	0.387109	0.0771756	0.224931
hsa-mir-106b.MIMAT0000680	8.11337	8.4027	7.93254	0.47016	0.0798384	0.22702
hsa-mir-146b.MIMAT0004766	5.85459	6.1452	5.67297	0.472235	0.0798898	0.22702
hsa-mir-3653.MIMAT0018073	3.96916	3.78127	4.08658	-0.305315	0.0789812	0.22702
hsa-mir-203a.MIMAT0000264	2.83986	2.41273	3.10682	-0.69409	0.0835023	0.233396
hsa-mir-374a.MIMAT0000727	4.22592	4.03212	4.34705	-0.31493	0.0834652	0.233396
NOVELM00203.NOVELM00203M	1.75803	2.08705	1.55239	0.534659	0.0908633	0.251906
hsa-mir-135b.MIMAT0000758	1.75821	2.16051	1.50677	0.653737	0.0930803	0.251908
hsa-mir-181a-1.MIMAT0000270	7.53465	7.2506	7.71219	-0.461585	0.0920201	0.251908
hsa-mir-769.MIMAT0003886	3.91292	3.7077	4.04119	-0.333485	0.0930385	0.251908
hsa-let-7i.MIMAT0004585	7.17336	6.92829	7.32654	-0.398249	0.0971167	0.260762
hsa-mir-10401-3p	3.70772	3.98102	3.5369	0.444114	0.103507	0.267426
hsa-mir-1306.MIMAT0022726	2.9352	2.64512	3.11651	-0.471387	0.10352	0.267426
hsa-mir-148b.MIMAT0000759	7.06524	6.85571	7.1962	-0.340487	0.101284	0.267426
hsa-mir-33a.MIMAT0000091	4.79306	4.54264	4.94957	-0.406934	0.102409	0.267426
hsa-mir-708.MIMAT0004927	4.34353	4.65296	4.15014	0.502819	0.10352	0.267426
hsa-mir-18a.MIMAT0000072	5.12172	5.41132	4.94072	0.4706	0.104609	0.268208
hsa-mir-92b.MIMAT0003218	4.3046	4.50806	4.17743	0.330629	0.107944	0.274694
hsa-mir-4677.MIMAT0019761	2.91374	2.71489	3.03803	-0.323145	0.10907	0.275504
hsa-mir-99b.MIMAT0000689	13.1154	12.9007	13.2496	-0.348848	0.110653	0.277446
hsa-mir-10401-5p	1.52302	1.76616	1.37107	0.395092	0.112151	0.27915
hsa-mir-708.MIMAT0004926	4.51193	4.81731	4.32106	0.496251	0.11369	0.28093
NOVELM00146.NOVELM00146M	2.23319	2.65477	1.9697	0.685071	0.115886	0.284297
hsa-mir-1271.MIMAT0005796	2.22555	1.99032	2.37257	-0.382248	0.119655	0.289379
hsa-mir-942.MIMAT0004985	4.07868	4.3274	3.92322	0.404179	0.119651	0.289379
hsa-mir-365a.MIMAT0000710	5.68608	5.36369	5.88757	-0.523876	0.123391	0.296311
hsa-mir-361.MIMAT0004682	7.48934	7.28559	7.61669	-0.331096	0.124558	0.297022
hsa-mir-328.MIMAT0000752	5.18706	4.99773	5.30539	-0.307663	0.125885	0.298103
hsa-mir-33a.MIMAT0004506	2.47096	2.21965	2.62802	-0.408372	0.129758	0.305155
hsa-mir-4326.MIMAT0016888	2.03782	2.25214	1.90387	0.348267	0.13358	0.311991
hsa-mir-199b.MIMAT0004563	9.47086	9.20145	9.63923	-0.437787	0.141794	0.326783
hsa-mir-2355.MIMAT0016895	4.6093	4.3537	4.76905	-0.415351	0.14183	0.326783
hsa-mir-10398-3p	1.66296	1.46551	1.78637	-0.320858	0.150121	0.339575
hsa-mir-16-2.MIMAT0004518	4.61609	4.81451	4.49207	0.322437	0.150369	0.339575
hsa-mir-194-2.MIMAT0000460	6.91423	7.14048	6.77283	0.367646	0.148935	0.339575
hsa-mir-1301.MIMAT0005797	3.564	3.77223	3.43386	0.338372	0.153369	0.341823
hsa-mir-98.MIMAT0000096	5.33474	5.22121	5.4057	-0.184494	0.15326	0.341823
hsa-mir-874.MIMAT0004911	4.98221	4.77225	5.11344	-0.341181	0.157778	0.349367
hsa-mir-3917.MIMAT0018191	1.16049	1.31282	1.06527	0.24755	0.1589	0.349581
hsa-mir-374a.MIMAT0004688	9.24609	9.13734	9.31406	-0.176717	0.166819	0.364649
hsa-mir-335.MIMAT0000765	2.11792	1.82754	2.29941	-0.47187	0.172945	0.375631
hsa-mir-150.MIMAT0000451	10.5724	10.1893	10.8119	-0.622634	0.176714	0.381389
NOVELM00078.NOVELM00078S	4.47872	4.72203	4.32666	0.395366	0.186872	0.388557
hsa-mir-15a.MIMAT0000068	7.84841	8.03353	7.73271	0.300823	0.181677	0.388557
hsa-mir-26b.MIMAT0000083	9.23577	9.05597	9.34814	-0.292175	0.185021	0.388557
hsa-mir-4668.MIMAT0019746	2.70986	2.86946	2.61011	0.259349	0.183424	0.388557
hsa-mir-584.MIMAT0003249	2.5262	2.75604	2.38255	0.373486	0.18683	0.388557
hsa-mir-654.MIMAT0004814	2.16897	1.89923	2.33756	-0.438326	0.186423	0.388557
NOVELM00113.NOVELM00113M	3.22082	3.41059	3.10222	0.308375	0.190306	0.388588
hsa-mir-25.MIMAT0000081	12.5476	12.4293	12.6215	-0.192238	0.189761	0.388588
hsa-mir-451a.MIMAT0001631	6.63662	6.96935	6.42867	0.540673	0.188596	0.388588
hsa-mir-197.MIMAT0000227	8.76818	8.60105	8.87264	-0.271587	0.193662	0.393087
hsa-mir-374b.MIMAT0004955	5.45671	5.31241	5.5469	-0.234491	0.197352	0.393551
hsa-mir-425.MIMAT0003393	8.80152	8.69166	8.87018	-0.178516	0.197205	0.393551
hsa-mir-744.MIMAT0004946	3.12833	3.24038	3.0583	0.18208	0.195596	0.393551
hsa-mir-590.MIMAT0004801	3.5226	3.29216	3.66662	-0.374466	0.202736	0.399635
hsa-mir-616.MIMAT0003284	1.67472	1.45982	1.80903	-0.349206	0.202747	0.399635
NOVELM00149.NOVELM00149M	2.86759	3.14169	2.69627	0.445413	0.208301	0.408221
hsa-mir-181b-2.MIMAT0000257	7.37347	7.19546	7.48473	-0.289269	0.211946	0.412991
hsa-mir-23b.MIMAT0000418	7.45826	7.35033	7.52571	-0.17538	0.219568	0.423009
hsa-mir-30a.MIMAT0000088	9.60309	9.3736	9.74652	-0.372917	0.219457	0.423009
hsa-mir-455.MIMAT0003150	2.79533	2.97119	2.68541	0.285778	0.223491	0.425774
hsa-mir-629.MIMAT0004810	5.3992	5.12565	5.57017	-0.444524	0.2235	0.425774
hsa-let-7d.MIMAT0004484	8.31537	8.07381	8.46635	-0.392547	0.229351	0.43017
hsa-let-7g.MIMAT0004584	5.83391	5.95707	5.75693	0.200131	0.233376	0.43017
hsa-mir-125a.MIMAT0000443	8.10013	7.93488	8.20341	-0.268529	0.233294	0.43017
hsa-mir-223.MIMAT0004570	2.11857	2.34534	1.97684	0.368501	0.227123	0.43017
hsa-mir-30d.MIMAT0000245	11.8459	12.0655	11.7087	0.356837	0.231013	0.43017
hsa-mir-3648.MIMAT0018068	2.6934	2.92776	2.54692	0.380832	0.231468	0.43017
hsa-mir-23a.MIMAT0000078	10.2881	10.4081	10.2131	0.195007	0.239167	0.438473
hsa-let-7d.MIMAT0000065	8.10063	8.20519	8.03528	0.169911	0.243587	0.439682
hsa-mir-127.MIMAT0004604	5.14769	4.77477	5.38076	-0.605983	0.243695	0.439682
hsa-mir-145.MIMAT0004601	3.46194	3.63452	3.35408	0.280444	0.241627	0.439682
hsa-mir-134.MIMAT0000447	5.59304	5.36402	5.73619	-0.372167	0.245778	0.441107
hsa-mir-181b-1.MIMAT0022692	5.23561	5.01178	5.3755	-0.363719	0.252087	0.445424
hsa-mir-1976.MIMAT0009451	4.0423	3.85939	4.15662	-0.297233	0.252102	0.445424
hsa-mir-93.MIMAT0004509	3.81546	3.74317	3.86064	-0.117467	0.249975	0.445424
hsa-mir-326.MIMAT0000756	2.81401	2.57802	2.9615	-0.383477	0.256384	0.450654
hsa-mir-185.MIMAT0004611	1.45284	1.24038	1.58563	-0.34525	0.262733	0.457101
hsa-mir-532.MIMAT0002888	8.58363	8.79764	8.44987	0.347764	0.262721	0.457101
hsa-mir-142.MIMAT0000433	8.98408	8.84614	9.0703	-0.224155	0.267106	0.457943
hsa-mir-24-2.MIMAT0000080	9.13483	9.24605	9.06532	0.180729	0.264671	0.457943
hsa-mir-590.MIMAT0003258	4.83893	4.70769	4.92095	-0.213265	0.267246	0.457943
hsa-mir-10396a-3p	4.94299	5.18729	4.7903	0.396994	0.269491	0.459482
hsa-mir-10393-3p	3.84118	4.08366	3.68963	0.394027	0.274001	0.464848
hsa-mir-660.MIMAT0003338	4.45039	4.63473	4.33518	0.299549	0.276224	0.466298
hsa-mir-454.MIMAT0003885	3.89458	3.7382	3.99231	-0.254109	0.278513	0.467848
hsa-mir-223.MIMAT0000280	7.77829	7.96626	7.66082	0.305438	0.283061	0.470863
hsa-mir-27b.MIMAT0000419	6.9279	6.86013	6.97026	-0.110128	0.28307	0.470863
NOVELM00295.NOVELM00295M	6.45652	6.63365	6.34582	0.287828	0.285414	0.472457
hsa-mir-3677.MIMAT0018101	2.44227	2.51781	2.39506	0.122743	0.290065	0.477837
hsa-mir-642a.MIMAT0003312	1.88211	1.71227	1.98826	-0.275991	0.292074	0.478833
hsa-mir-500a.MIMAT0004773	2.32145	2.13698	2.43674	-0.29976	0.294795	0.480981
hsa-mir-15b.MIMAT0004586	6.19846	6.35955	6.09779	0.261761	0.297052	0.482356
hsa-let-7a-2.MIMAT0010195	1.97884	1.79927	2.09107	-0.291807	0.304346	0.489538
hsa-mir-27a.MIMAT0000084	8.47694	8.40041	8.52478	-0.124367	0.304218	0.489538
hsa-mir-218-2.MIMAT0000275	4.11336	4.23066	4.04004	0.190613	0.309171	0.492734
hsa-mir-99b.MIMAT0004678	3.00453	2.80051	3.13204	-0.331528	0.309223	0.492734
hsa-mir-10400-5p	1.90861	2.0774	1.80312	0.274273	0.313633	0.497437
hsa-let-7a-3.MIMAT0000062	13.1712	13.0891	13.2225	-0.133441	0.3198	0.502543
hsa-mir-130b.MIMAT0000691	4.88112	5.04169	4.78076	0.260936	0.319081	0.502543
hsa-mir-10392-5p	2.81052	2.64095	2.9165	-0.275552	0.33428	0.5158
hsa-mir-342.MIMAT0000753	9.32777	9.11327	9.46183	-0.348564	0.331599	0.5158
hsa-mir-5683.MIMAT0022472	1.09902	1.34387	0.94598	0.397892	0.331044	0.5158
hsa-mir-675.MIMAT0006790	3.02065	3.20598	2.90482	0.301162	0.334286	0.5158
hsa-mir-125b-2.MIMAT0000423	8.31987	8.16963	8.41378	-0.244151	0.347182	0.531259
hsa-mir-146a.MIMAT0004608	1.92272	2.21291	1.74135	0.471558	0.350538	0.531259
hsa-mir-3130-2.MIMAT0014995	1.70419	1.88928	1.5885	0.30078	0.348852	0.531259
hsa-mir-505.MIMAT0004776	3.75468	3.61695	3.84076	-0.223814	0.349918	0.531259
hsa-let-7i.MIMAT0000415	8.81885	8.96519	8.72739	0.237799	0.35779	0.539851
hsa-let-7e.MIMAT0000066	7.97185	7.87282	8.03374	-0.160921	0.363119	0.541045
hsa-let-7e.MIMAT0004485	2.18959	2.03134	2.2885	-0.257154	0.363332	0.541045
hsa-mir-340.MIMAT0000750	2.89747	2.99537	2.83629	0.159079	0.363341	0.541045
hsa-mir-150.MIMAT0004610	3.17159	2.90873	3.33588	-0.427149	0.368737	0.544326
hsa-mir-5586.MIMAT0022287	1.68371	1.82761	1.59378	0.233827	0.367939	0.544326
hsa-mir-34a.MIMAT0000255	7.13622	7.01776	7.21025	-0.192495	0.374159	0.549949
hsa-mir-29b-2.MIMAT0000100	11.1044	11.2514	11.0125	0.238896	0.376715	0.55133
hsa-mir-103a-1.MIMAT0000101	13.4247	13.3013	13.5018	-0.200487	0.389332	0.567339
hsa-mir-628.MIMAT0004809	5.40396	5.27352	5.48549	-0.211965	0.390981	0.567339
hsa-mir-136.MIMAT0000448	2.01475	1.80265	2.14732	-0.344668	0.396306	0.570213
hsa-mir-217.MIMAT0000274	2.35434	2.19026	2.45688	-0.26662	0.396306	0.570213
hsa-mir-486.MIMAT0004762	1.52841	1.34386	1.64375	-0.299887	0.39965	0.572608
hsa-mir-19b-2.MIMAT0000074	8.06385	8.22326	7.96422	0.259041	0.402425	0.574172
hsa-mir-19a.MIMAT0000073	5.6161	5.52727	5.67162	-0.144349	0.414071	0.586019
hsa-mir-6087.MIMAT0023712	5.22956	5.30182	5.1844	0.117425	0.414166	0.586019
hsa-mir-24-2.MIMAT0004497	3.8697	3.79838	3.91427	-0.115886	0.420071	0.591918
hsa-mir-361.MIMAT0000703	6.51413	6.59774	6.46187	0.135872	0.422885	0.593431
hsa-mir-193b.MIMAT0002819	6.27527	6.06282	6.40805	-0.345234	0.43498	0.607902
hsa-mir-143.MIMAT0004599	4.33998	4.1774	4.44158	-0.264185	0.453346	0.625882
hsa-mir-3687.MIMAT0018115	3.365	3.50179	3.2795	0.22229	0.453352	0.625882
hsa-mir-577.MIMAT0003242	5.00314	5.11008	4.93631	0.173773	0.450267	0.625882
hsa-mir-32.MIMAT0000090	5.44424	5.32209	5.52058	-0.198488	0.456408	0.627561
NOVELM00295.NOVELM00295S	6.43383	6.58268	6.34081	0.241873	0.459571	0.629372
NOVELM00289.NOVELM00289M	1.92618	1.81301	1.99691	-0.183895	0.465606	0.635087
hsa-mir-532.MIMAT0004780	5.67191	5.505	5.77623	-0.271233	0.472109	0.641392
hsa-mir-152.MIMAT0000438	5.98785	5.90949	6.03682	-0.127334	0.478411	0.644917
hsa-mir-301a.MIMAT0000688	3.5518	3.45424	3.61277	-0.158523	0.478487	0.644917
hsa-mir-21.MIMAT0000076	16.6257	16.723	16.5648	0.158185	0.480393	0.644937
hsa-let-7b.MIMAT0000063	11.3976	11.3183	11.4472	-0.128941	0.487564	0.647582
hsa-mir-29c.MIMAT0000681	10.212	10.0768	10.2964	-0.219612	0.487893	0.647582
hsa-mir-766.MIMAT0003888	5.75015	5.77939	5.73187	0.0475257	0.48806	0.647582
hsa-mir-10a.MIMAT0000253	10.7538	10.8116	10.7178	0.0938037	0.494394	0.651129
hsa-mir-224.MIMAT0000281	2.3796	2.34797	2.39937	-0.0514021	0.494553	0.651129
hsa-mir-4772.MIMAT0019927	2.31226	2.38625	2.26601	0.120242	0.501006	0.657089
hsa-mir-185.MIMAT0000455	5.24466	5.16795	5.29261	-0.124656	0.51088	0.667471
hsa-let-7c.MIMAT0000064	6.86518	6.84378	6.87855	-0.0347716	0.520838	0.677152
hsa-mir-375.MIMAT0000728	3.67489	4.04507	3.44352	0.601556	0.524231	0.677152
hsa-mir-629.MIMAT0003298	3.48379	3.32546	3.58275	-0.257285	0.524246	0.677152
hsa-let-7g.MIMAT0000414	10.0336	10.1401	9.96698	0.173095	0.52737	0.678616
hsa-mir-1247.MIMAT0022721	3.05821	3.17372	2.98601	0.187709	0.544474	0.690207
hsa-mir-128-2.MIMAT0000424	6.38302	6.28947	6.44149	-0.15202	0.541025	0.690207
hsa-mir-26b.MIMAT0004500	5.1358	5.08646	5.16664	-0.0801858	0.544471	0.690207
hsa-mir-7-1.MIMAT0004553	6.96028	7.09473	6.87625	0.218475	0.541015	0.690207
hsa-mir-455.MIMAT0004784	7.22221	7.38614	7.11975	0.266391	0.551241	0.696196
hsa-let-7f-2.MIMAT0000067	12.0546	12.1146	12.0171	0.0974977	0.557702	0.701757
hsa-mir-140.MIMAT0004597	9.35472	9.27214	9.40633	-0.134187	0.564655	0.703326
hsa-mir-192.MIMAT0000222	9.11529	9.32974	8.98126	0.348485	0.561534	0.703326
hsa-mir-99a.MIMAT0000097	5.27794	5.31546	5.25448	0.0609811	0.565136	0.703326
hsa-mir-186.MIMAT0000456	8.56232	8.47295	8.61818	-0.14523	0.57903	0.715417
hsa-mir-199a-2.MIMAT0000231	8.46319	8.37303	8.51954	-0.146507	0.579047	0.715417
hsa-mir-191.MIMAT0000440	11.8643	11.8101	11.8982	-0.0880883	0.58577	0.716445
hsa-mir-30c-2.MIMAT0004550	1.98529	2.03977	1.95124	0.0885279	0.586183	0.716445
hsa-mir-425.MIMAT0001343	3.20003	3.14011	3.23748	-0.0973741	0.586156	0.716445
hsa-mir-15b.MIMAT0000417	10.2752	10.4296	10.1787	0.250878	0.593122	0.722337
hsa-mir-106b.MIMAT0004672	8.46402	8.47173	8.45921	0.0125211	0.625542	0.756418
hsa-mir-29a.MIMAT0000086	13.1922	13.2979	13.1262	0.17175	0.624794	0.756418
hsa-mir-574.MIMAT0003239	6.43247	6.47175	6.40792	0.0638332	0.632805	0.762497
hsa-mir-22.MIMAT0004495	4.2209	4.15523	4.26194	-0.106711	0.654983	0.772835
hsa-mir-423.MIMAT0004748	6.59296	6.63669	6.56563	0.0710635	0.654971	0.772835
hsa-mir-484.MIMAT0002174	6.39511	6.48112	6.34135	0.139766	0.654975	0.772835
hsa-mir-500a.MIMAT0002871	7.48106	7.397	7.5336	-0.1366	0.65493	0.772835
hsa-mir-501.MIMAT0004774	5.93579	5.85475	5.98644	-0.131687	0.647599	0.772835
hsa-mir-505.MIMAT0002876	6.27155	6.25253	6.28344	-0.0309102	0.64757	0.772835
hsa-mir-130b.MIMAT0004680	4.98257	4.9067	5.02998	-0.123283	0.662436	0.778933
hsa-mir-652.MIMAT0003322	4.36565	4.27089	4.42488	-0.15399	0.666153	0.780613
hsa-mir-944.MIMAT0004987	2.26051	2.37344	2.18993	0.183508	0.674841	0.788085
hsa-mir-132.MIMAT0000426	5.38256	5.32728	5.41712	-0.0898369	0.692461	0.805901
hsa-mir-145.MIMAT0000437	9.46107	9.50779	9.43187	0.0759162	0.707628	0.815329
hsa-mir-452.MIMAT0001635	2.57788	2.48501	2.63593	-0.150919	0.707734	0.815329
hsa-mir-486.MIMAT0002177	5.75908	5.81146	5.72635	0.0851067	0.703902	0.815329
hsa-mir-101-2.MIMAT0000099	12.265	12.349	12.2125	0.136539	0.726475	0.834101
hsa-mir-183.MIMAT0000261	10.2999	10.3289	10.2818	0.0471778	0.734585	0.840582
hsa-let-7b.MIMAT0004482	3.49093	3.54251	3.4587	0.083809	0.754034	0.857085
hsa-mir-141.MIMAT0004598	2.47032	2.68589	2.33558	0.35031	0.753898	0.857085
hsa-mir-10395-3p	4.31531	4.22329	4.37282	-0.149531	0.765772	0.867536
hsa-mir-196a-2.MIMAT0000226	2.73671	2.77666	2.71175	0.0649109	0.773548	0.873443
hsa-mir-497.MIMAT0002820	4.15175	4.18459	4.13123	0.0533607	0.777584	0.875103
hsa-mir-182.MIMAT0000259	12.055	11.9997	12.0895	-0.0898361	0.785387	0.880977
hsa-mir-1307.MIMAT0022727	7.98474	8.03955	7.95048	0.0890709	0.797277	0.891382
hsa-mir-140.MIMAT0000431	6.57705	6.62486	6.54717	0.0776919	0.80526	0.896064
hsa-mir-181c.MIMAT0004559	2.91251	2.91251	2.91251	3.81379e-06	0.817231	0.896064
hsa-mir-324.MIMAT0000762	4.09433	4.08471	4.10035	-0.015644	0.817226	0.896064
hsa-mir-3613.MIMAT0017990	4.78965	4.82967	4.76464	0.0650288	0.817207	0.896064
hsa-mir-502.MIMAT0004775	2.93274	2.91097	2.94635	-0.0353866	0.813241	0.896064
hsa-mir-576.MIMAT0003241	4.36162	4.36006	4.3626	-0.00254139	0.817214	0.896064
hsa-mir-10399-3p	3.43307	3.35748	3.48032	-0.122844	0.821199	0.897528
hsa-mir-127.MIMAT0000446	5.52827	5.48024	5.55828	-0.0780414	0.825223	0.899045
hsa-mir-149.MIMAT0000450	1.74981	1.69204	1.78591	-0.0938724	0.829135	0.90043
hsa-mir-146a.MIMAT0000449	10.0996	10.0669	10.12	-0.0531356	0.853217	0.914927
hsa-mir-23a.MIMAT0004496	0.948111	0.916797	0.967683	-0.0508852	0.852272	0.914927
hsa-mir-500b.MIMAT0016925	2.38631	2.35218	2.40765	-0.0554649	0.849296	0.914927
hsa-mir-92a-2.MIMAT0000092	13.4517	13.4997	13.4216	0.0781166	0.848981	0.914927
hsa-mir-205.MIMAT0000266	0.429003	0.328923	0.491554	-0.162631	0.871917	0.93205
hsa-mir-10394-3p	1.69686	1.78946	1.63898	0.150479	0.905181	0.950567
NOVELM00156.NOVELM00156M	5.13905	5.15211	5.13088	0.0212286	0.897823	0.950567
hsa-mir-1307.MIMAT0005951	9.31417	9.30174	9.32194	-0.020199	0.901875	0.950567
hsa-mir-335.MIMAT0004703	3.32668	3.21394	3.39714	-0.183191	0.897842	0.950567
hsa-mir-379.MIMAT0000733	5.7512	5.68957	5.78972	-0.100152	0.905965	0.950567
hsa-mir-381.MIMAT0000736	1.93958	1.96496	1.92372	0.0412431	0.893724	0.950567
hsa-mir-4491.MIMAT0019026	2.43359	2.45288	2.42154	0.0313383	0.914113	0.956173
hsa-mir-200c.MIMAT0000617	6.30009	6.53448	6.1536	0.380882	0.922262	0.961748
hsa-mir-193b.MIMAT0004767	2.96851	3.03884	2.92456	0.114282	0.930423	0.967299
hsa-mir-450a-2.MIMAT0001545	2.09268	2.17742	2.03972	0.137707	0.942676	0.977059
hsa-mir-1247.MIMAT0005899	1.76311	1.73724	1.77929	-0.0420497	0.950748	0.98244
hsa-mir-141.MIMAT0000432	5.15981	5.3273	5.05513	0.272174	0.963134	0.992232
hsa-mir-96.MIMAT0000095	2.79766	2.80375	2.79385	0.00990301	0.967228	0.993448
hsa-mir-1277.MIMAT0005933	1.92499	1.95447	1.90656	0.0479172	0.983598	0.998235
hsa-mir-18a.MIMAT0002891	2.48301	2.45881	2.49814	-0.0393259	0.979514	0.998235
hsa-mir-29a.MIMAT0004503	3.61245	3.59922	3.62072	-0.0214967	0.979513	0.998235
hsa-mir-30a.MIMAT0000087	11.0656	11.0178	11.0956	-0.0777676	0.983595	0.998235
NOVELM00290.NOVELM00290M	0.510849	0.666738	0.413418	0.25332	0.995226	1
hsa-mir-193a.MIMAT0004614	5.76007	5.75366	5.76408	-0.0104138	1	1
hsa-mir-20a.MIMAT0004493	3.95695	4.02281	3.91579	0.107017	1	1
hsa-mir-330.MIMAT0004693	4.75979	4.79497	4.73781	0.0571594	0.991804	1
hsa-mir-338.MIMAT0000763	6.72301	6.74203	6.71113	0.0308941	1	1
