# Supplementary material for: Comprehensive miRNA sequence analysis reveals survival differences in diffuse large B-cell lymphoma patients
Source: Genome Biol. 2015 Jan 29;16(1):18. doi: 10.1186/s13059-014-0568-y (PMC4308918; doi:10.1186/s13059-014-0568-y)
Supplement: Additional file 10: Table S9. — GO Terms enriched by targets of various categories of miRNAs. [file 13059_2014_568_MOESM10_ESM.xlsx]

## Sheet: Caption
Supplementary Table S9 - GO Terms enriched by targets of various categories of miRNAs

## Sheet: Enriched GO Terms
Category	GO term	Category miRNA Count	Enriched GO term miRNA count	Intersection of Category and Enriched GO Term miRNA Count	p value	adj p val
miRNA_Up_in_DLBCL_vs_Centro	GO:0000278|mitotic cell cycle	61	34	31	1.06047e-23	6.50914e-20
miRNA_Up_in_DLBCL_vs_Centro	GO:0070647|protein modification by small protein conjugation or removal	61	37	32	6.21987e-23	1.90888e-19
miRNA_Up_in_DLBCL_vs_Centro	GO:0016568|chromatin modification	61	24	24	1.3821e-20	2.82777e-17
miRNA_Up_in_DLBCL_vs_Centro	GO:0016071|mRNA metabolic process	61	27	24	2.82725e-17	4.33842e-14
miRNA_Up_in_DLBCL_vs_Centro	GO:0031323|regulation of cellular metabolic process	61	18	16	2.09934e-11	2.57715e-08
miRNA_Down_in_DLBCL_vs_Centro	GO:0043062|extracellular structure organization	38	38	18	8.46085e-10	8.65545e-07
miRNA_Down_in_DLBCL_vs_Centro	GO:0030198|extracellular matrix organization	38	35	17	1.90704e-09	1.6722e-06
miRNA_Up_in_DLBCL_vs_Centro	GO:0032446|protein modification by small protein conjugation	61	13	12	4.60339e-09	3.53195e-06
miRNA_Up_in_DLBCL_vs_Centro	GO:0048011|nerve growth factor receptor signaling pathway	61	12	11	2.79995e-08	1.90956e-05
miRNA_Up_in_DLBCL_vs_Centro	GO:0022403|cell cycle phase	61	22	15	8.06514e-08	4.95038e-05
miRNA_Up_in_DLBCL_vs_Centro	GO:0016567|protein ubiquitination	61	9	9	1.1228e-07	6.26522e-05
miRNA_Up_in_DLBCL_vs_Centro	GO:0006996|organelle organization	61	13	11	1.56678e-07	8.01407e-05
miRNA_Down_in_DLBCL_vs_Centro	GO:0022610|biological adhesion	38	41	16	3.73994e-07	0.000176583
miRNA_Down_in_DLBCL_vs_Centro	GO:0006952|defense response	38	24	12	6.86803e-07	0.000301114
miRNA_Down_in_DLBCL_vs_Centro	GO:0009611|response to wounding	38	34	14	1.24828e-06	0.000510798
miRNA_Down_in_DLBCL_vs_Centro	GO:0007155|cell adhesion	38	39	14	9.2881e-06	0.00347101
miRNA_Up_in_DLBCL_vs_Centro	GO:0019222|regulation of metabolic process	61	14	10	9.61342e-06	0.00347101
miRNA_Down_in_DLBCL_vs_Centro	GO:0030036|actin cytoskeleton organization	38	8	6	3.11862e-05	0.0106345
Up_in_GCB_vs_ABC	GO:0006952|defense response	30	24	9	4.96083e-05	0.0152248
miRNA_Down_in_DLBCL_vs_Centro	GO:0048514|blood vessel morphogenesis	38	12	7	6.53843e-05	0.0191109
miRNA_Down_in_DLBCL_vs_Centro	GO:0006897|endocytosis	38	6	5	7.41178e-05	0.0206789
miRNA_Up_in_DLBCL_vs_Centro	GO:0022610|biological adhesion	61	41	0	0.000301979	0.0741418
miRNA_Up_in_DLBCL_vs_Centro	GO:0007155|cell adhesion	61	39	0	0.000525921	0.119559
miRNA_Up_in_DLBCL_vs_Centro	GO:0043062|extracellular structure organization	61	38	0	0.000515013	0.119559
miRNA_Up_in_DLBCL_vs_Centro	GO:0007049|cell cycle	61	8	6	0.000549527	0.120464
miRNA_Up_in_DLBCL_vs_Centro	GO:0030198|extracellular matrix organization	61	35	0	0.00089844	0.19016
miRNA_Down_in_DLBCL_vs_Centro	GO:0001944|vasculature development	38	9	5	0.00120478	0.231092
miRNA_Down_in_DLBCL_vs_Centro	GO:0007167|enzyme linked receptor protein signaling pathway	38	9	5	0.00120478	0.231092
miRNA_Down_in_DLBCL_vs_Centro	GO:0016477|cell migration	38	9	5	0.00120478	0.231092
miRNA_Up_in_DLBCL_vs_Centro	GO:0009611|response to wounding	61	34	0	0.00149207	0.269362
miRNA_Down_in_DLBCL_vs_Centro	GO:0034329|cell junction assembly	38	6	4	0.00169063	0.288252
miRNA_Down_in_DLBCL_vs_Centro	GO:0010740|positive regulation of intracellular protein kinase cascade	38	6	4	0.00169063	0.288252
miRNA_Down_in_DLBCL_vs_Centro	GO:0030029|actin filament-based process	38	10	5	0.00221246	0.367029
miRNA_Down_in_DLBCL_vs_Centro	GO:0002682|regulation of immune system process	38	11	5	0.00372448	0.544306
miRNA_Down_in_DLBCL_vs_Centro	GO:0060070|canonical Wnt receptor signaling pathway	38	11	5	0.00372448	0.544306
miRNA_Down_in_DLBCL_vs_Centro	GO:0045087|innate immune response	38	7	4	0.00362722	0.544306
miRNA_Down_in_DLBCL_vs_Centro	GO:0070647|protein modification by small protein conjugation or removal	38	37	0	0.0222267	1
miRNA_Down_in_DLBCL_vs_Centro	GO:0048011|nerve growth factor receptor signaling pathway	38	12	1	1	1
miRNA_Down_in_DLBCL_vs_Centro	GO:0016071|mRNA metabolic process	38	27	0	0.0561567	1
miRNA_Down_in_DLBCL_vs_Centro	GO:0000278|mitotic cell cycle	38	34	0	0.0212558	1
miRNA_Down_in_DLBCL_vs_Centro	GO:0016568|chromatin modification	38	24	0	0.0907244	1
miRNA_Down_in_DLBCL_vs_Centro	GO:0030098|lymphocyte differentiation	38	0	0	1	1
miRNA_Down_in_DLBCL_vs_Centro	GO:0071900|regulation of protein serine/threonine kinase activity	38	0	0	1	1
miRNA_Down_in_DLBCL_vs_Centro	GO:0051341|regulation of oxidoreductase activity	38	0	0	1	1
miRNA_Down_in_DLBCL_vs_Centro	GO:0006664|glycolipid metabolic process	38	0	0	1	1
miRNA_Down_in_DLBCL_vs_Centro	GO:0032507|maintenance of protein location in cell	38	0	0	1	1
miRNA_Down_in_DLBCL_vs_Centro	GO:0015804|neutral amino acid transport	38	0	0	1	1
miRNA_Down_in_DLBCL_vs_Centro	GO:0034976|response to endoplasmic reticulum stress	38	0	0	1	1
miRNA_Down_in_DLBCL_vs_Centro	GO:0006996|organelle organization	38	13	0	0.375446	1
miRNA_Down_in_DLBCL_vs_Centro	GO:0090304|nucleic acid metabolic process	38	0	0	1	1
miRNA_Down_in_DLBCL_vs_Centro	GO:0007049|cell cycle	38	8	0	0.605048	1
miRNA_Down_in_DLBCL_vs_Centro	GO:1901136|carbohydrate derivative catabolic process	38	7	3	0.0326761	1
miRNA_Down_in_DLBCL_vs_Centro	GO:0042060|wound healing	38	0	0	1	1
miRNA_Down_in_DLBCL_vs_Centro	GO:0031032|actomyosin structure organization	38	0	0	1	1
miRNA_Down_in_DLBCL_vs_Centro	GO:0001558|regulation of cell growth	38	0	0	1	1
miRNA_Down_in_DLBCL_vs_Centro	GO:0001525|angiogenesis	38	16	5	0.0230008	1
miRNA_Down_in_DLBCL_vs_Centro	GO:0031347|regulation of defense response	38	0	0	1	1
miRNA_Down_in_DLBCL_vs_Centro	GO:0001819|positive regulation of cytokine production	38	0	0	1	1
miRNA_Down_in_DLBCL_vs_Centro	GO:0000122|negative regulation of transcription from RNA polymerase II promoter	38	0	0	1	1
miRNA_Down_in_DLBCL_vs_Centro	GO:0006687|glycosphingolipid metabolic process	38	0	0	1	1
miRNA_Down_in_DLBCL_vs_Centro	GO:0030203|glycosaminoglycan metabolic process	38	8	3	0.048279	1
miRNA_Down_in_DLBCL_vs_Centro	GO:0008285|negative regulation of cell proliferation	38	7	3	0.0326761	1
miRNA_Down_in_DLBCL_vs_Centro	GO:0006935|chemotaxis	38	0	0	1	1
miRNA_Down_in_DLBCL_vs_Centro	GO:0043433|negative regulation of sequence-specific DNA binding transcription factor activity	38	0	0	1	1
miRNA_Down_in_DLBCL_vs_Centro	GO:0001568|blood vessel development	38	6	3	0.0202266	1
miRNA_Down_in_DLBCL_vs_Centro	GO:0042110|T cell activation	38	0	0	1	1
miRNA_Down_in_DLBCL_vs_Centro	GO:0006805|xenobiotic metabolic process	38	0	0	1	1
miRNA_Down_in_DLBCL_vs_Centro	GO:0009410|response to xenobiotic stimulus	38	0	0	1	1
miRNA_Down_in_DLBCL_vs_Centro	GO:0071466|cellular response to xenobiotic stimulus	38	0	0	1	1
miRNA_Down_in_DLBCL_vs_Centro	GO:0009967|positive regulation of signal transduction	38	0	0	1	1
miRNA_Down_in_DLBCL_vs_Centro	GO:0045088|regulation of innate immune response	38	0	0	1	1
miRNA_Down_in_DLBCL_vs_Centro	GO:0072359|circulatory system development	38	0	0	1	1
miRNA_Down_in_DLBCL_vs_Centro	GO:0072358|cardiovascular system development	38	0	0	1	1
miRNA_Down_in_DLBCL_vs_Centro	GO:0007009|plasma membrane organization	38	0	0	1	1
miRNA_Down_in_DLBCL_vs_Centro	GO:0016070|RNA metabolic process	38	0	0	1	1
miRNA_Down_in_DLBCL_vs_Centro	GO:0060255|regulation of macromolecule metabolic process	38	0	0	1	1
miRNA_Down_in_DLBCL_vs_Centro	GO:0022403|cell cycle phase	38	22	0	0.151386	1
miRNA_Down_in_DLBCL_vs_Centro	GO:0015936|coenzyme A metabolic process	38	0	0	1	1
miRNA_Down_in_DLBCL_vs_Centro	GO:0050794|regulation of cellular process	38	0	0	1	1
miRNA_Down_in_DLBCL_vs_Centro	GO:0006366|transcription from RNA polymerase II promoter	38	6	0	1	1
miRNA_Down_in_DLBCL_vs_Centro	GO:0031424|keratinization	38	0	0	1	1
miRNA_Down_in_DLBCL_vs_Centro	GO:0006665|sphingolipid metabolic process	38	0	0	1	1
miRNA_Down_in_DLBCL_vs_Centro	GO:0046395|carboxylic acid catabolic process	38	0	0	1	1
miRNA_Down_in_DLBCL_vs_Centro	GO:0050853|B cell receptor signaling pathway	38	0	0	1	1
miRNA_Down_in_DLBCL_vs_Centro	GO:0016054|organic acid catabolic process	38	0	0	1	1
miRNA_Down_in_DLBCL_vs_Centro	GO:0006954|inflammatory response	38	0	0	1	1
miRNA_Down_in_DLBCL_vs_Centro	GO:0042330|taxis	38	0	0	1	1
miRNA_Down_in_DLBCL_vs_Centro	GO:0001666|response to hypoxia	38	0	0	1	1
miRNA_Down_in_DLBCL_vs_Centro	GO:0002684|positive regulation of immune system process	38	0	0	1	1
miRNA_Down_in_DLBCL_vs_Centro	GO:0036293|response to decreased oxygen levels	38	0	0	1	1
miRNA_Down_in_DLBCL_vs_Centro	GO:0050776|regulation of immune response	38	0	0	1	1
miRNA_Down_in_DLBCL_vs_Centro	GO:0070482|response to oxygen levels	38	0	0	1	1
miRNA_Down_in_DLBCL_vs_Centro	GO:0050900|leukocyte migration	38	0	0	1	1
miRNA_Down_in_DLBCL_vs_Centro	GO:0010627|regulation of intracellular protein kinase cascade	38	0	0	1	1
miRNA_Down_in_DLBCL_vs_Centro	GO:0019216|regulation of lipid metabolic process	38	0	0	1	1
miRNA_Down_in_DLBCL_vs_Centro	GO:0019221|cytokine-mediated signaling pathway	38	0	0	1	1
miRNA_Down_in_DLBCL_vs_Centro	GO:0006022|aminoglycan metabolic process	38	6	0	1	1
miRNA_Down_in_DLBCL_vs_Centro	GO:0032101|regulation of response to external stimulus	38	0	0	1	1
miRNA_Down_in_DLBCL_vs_Centro	GO:0009966|regulation of signal transduction	38	0	0	1	1
miRNA_Down_in_DLBCL_vs_Centro	GO:0001816|cytokine production	38	0	0	1	1
miRNA_Down_in_DLBCL_vs_Centro	GO:0009615|response to virus	38	0	0	1	1
miRNA_Down_in_DLBCL_vs_Centro	GO:0051607|defense response to virus	38	0	0	1	1
miRNA_Down_in_DLBCL_vs_Centro	GO:0005976|polysaccharide metabolic process	38	0	0	1	1
miRNA_Down_in_DLBCL_vs_Centro	GO:0022604|regulation of cell morphogenesis	38	0	0	1	1
miRNA_Down_in_DLBCL_vs_Centro	GO:0022603|regulation of anatomical structure morphogenesis	38	0	0	1	1
miRNA_Down_in_DLBCL_vs_Centro	GO:2000112|regulation of cellular macromolecule biosynthetic process	38	0	0	1	1
miRNA_Down_in_DLBCL_vs_Centro	GO:0010556|regulation of macromolecule biosynthetic process	38	0	0	1	1
miRNA_Down_in_DLBCL_vs_Centro	GO:0010647|positive regulation of cell communication	38	0	0	1	1
miRNA_Down_in_DLBCL_vs_Centro	GO:0048584|positive regulation of response to stimulus	38	0	0	1	1
miRNA_Down_in_DLBCL_vs_Centro	GO:0055072|iron ion homeostasis	38	6	3	0.0202266	1
miRNA_Down_in_DLBCL_vs_Centro	GO:0006692|prostanoid metabolic process	38	0	0	1	1
miRNA_Down_in_DLBCL_vs_Centro	GO:0006767|water-soluble vitamin metabolic process	38	0	0	1	1
miRNA_Down_in_DLBCL_vs_Centro	GO:0006310|DNA recombination	38	6	0	1	1
miRNA_Down_in_DLBCL_vs_Centro	GO:0009064|glutamine family amino acid metabolic process	38	0	0	1	1
miRNA_Down_in_DLBCL_vs_Centro	GO:0032446|protein modification by small protein conjugation	38	13	0	0.375446	1
miRNA_Down_in_DLBCL_vs_Centro	GO:0050792|regulation of viral reproduction	38	0	0	1	1
miRNA_Down_in_DLBCL_vs_Centro	GO:0016567|protein ubiquitination	38	9	0	0.605048	1
miRNA_Down_in_DLBCL_vs_Centro	GO:0006401|RNA catabolic process	38	0	0	1	1
miRNA_Down_in_DLBCL_vs_Centro	GO:0000724|double-strand break repair via homologous recombination	38	0	0	1	1
miRNA_Down_in_DLBCL_vs_Centro	GO:0000725|recombinational repair	38	0	0	1	1
miRNA_Down_in_DLBCL_vs_Centro	GO:0007005|mitochondrion organization	38	0	0	1	1
miRNA_Down_in_DLBCL_vs_Centro	GO:0044281|small molecule metabolic process	38	0	0	1	1
miRNA_Down_in_DLBCL_vs_Centro	GO:0055114|oxidation-reduction process	38	0	0	1	1
miRNA_Down_in_DLBCL_vs_Centro	GO:0042254|ribosome biogenesis	38	0	0	1	1
miRNA_Down_in_DLBCL_vs_Centro	GO:0006955|immune response	38	0	0	1	1
miRNA_Down_in_DLBCL_vs_Centro	GO:0031323|regulation of cellular metabolic process	38	18	0	0.239775	1
miRNA_Down_in_DLBCL_vs_Centro	GO:0018193|peptidyl-amino acid modification	38	0	0	1	1
miRNA_Down_in_DLBCL_vs_Centro	GO:0046649|lymphocyte activation	38	0	0	1	1
miRNA_Down_in_DLBCL_vs_Centro	GO:0031329|regulation of cellular catabolic process	38	0	0	1	1
miRNA_Down_in_DLBCL_vs_Centro	GO:0034641|cellular nitrogen compound metabolic process	38	0	0	1	1
miRNA_Down_in_DLBCL_vs_Centro	GO:0019222|regulation of metabolic process	38	14	0	0.380839	1
miRNA_Down_in_DLBCL_vs_Centro	GO:0051301|cell division	38	0	0	1	1
miRNA_Down_in_DLBCL_vs_Centro	GO:0040029|regulation of gene expression, epigenetic	38	0	0	1	1
miRNA_Down_in_DLBCL_vs_Centro	GO:0042113|B cell activation	38	0	0	1	1
miRNA_Down_in_DLBCL_vs_Centro	GO:0070887|cellular response to chemical stimulus	38	0	0	1	1
miRNA_Down_in_DLBCL_vs_Centro	GO:0043123|positive regulation of I-kappaB kinase/NF-kappaB cascade	38	0	0	1	1
miRNA_Down_in_DLBCL_vs_Centro	GO:0000272|polysaccharide catabolic process	38	0	0	1	1
miRNA_Down_in_DLBCL_vs_Centro	GO:0043122|regulation of I-kappaB kinase/NF-kappaB cascade	38	0	0	1	1
miRNA_Down_in_DLBCL_vs_Centro	GO:0006260|DNA replication	38	0	0	1	1
miRNA_Down_in_DLBCL_vs_Centro	GO:0009063|cellular amino acid catabolic process	38	0	0	1	1
miRNA_Down_in_DLBCL_vs_Centro	GO:0022613|ribonucleoprotein complex biogenesis	38	0	0	1	1
miRNA_Down_in_DLBCL_vs_Centro	GO:0006950|response to stress	38	0	0	1	1
miRNA_Down_in_DLBCL_vs_Centro	GO:0071310|cellular response to organic substance	38	0	0	1	1
miRNA_Down_in_DLBCL_vs_Centro	GO:0010033|response to organic substance	38	0	0	1	1
miRNA_Down_in_DLBCL_vs_Centro	GO:0045184|establishment of protein localization	38	0	0	1	1
miRNA_Down_in_DLBCL_vs_Centro	GO:0034330|cell junction organization	38	0	0	1	1
miRNA_Down_in_DLBCL_vs_Centro	GO:0051270|regulation of cellular component movement	38	0	0	1	1
miRNA_Down_in_DLBCL_vs_Centro	GO:0007249|I-kappaB kinase/NF-kappaB cascade	38	0	0	1	1
miRNA_Down_in_DLBCL_vs_Centro	GO:0051251|positive regulation of lymphocyte activation	38	0	0	1	1
miRNA_Down_in_DLBCL_vs_Centro	GO:2000145|regulation of cell motility	38	0	0	1	1
miRNA_Down_in_DLBCL_vs_Centro	GO:0050867|positive regulation of cell activation	38	0	0	1	1
miRNA_Down_in_DLBCL_vs_Centro	GO:0002696|positive regulation of leukocyte activation	38	0	0	1	1
miRNA_Down_in_DLBCL_vs_Centro	GO:0046470|phosphatidylcholine metabolic process	38	0	0	1	1
miRNA_Down_in_DLBCL_vs_Centro	GO:0080135|regulation of cellular response to stress	38	0	0	1	1
miRNA_Down_in_DLBCL_vs_Centro	GO:0018205|peptidyl-lysine modification	38	0	0	1	1
miRNA_Down_in_DLBCL_vs_Centro	GO:0042401|cellular biogenic amine biosynthetic process	38	0	0	1	1
miRNA_Down_in_DLBCL_vs_Centro	GO:0006403|RNA localization	38	0	0	1	1
miRNA_Down_in_DLBCL_vs_Centro	GO:0022415|viral reproductive process	38	0	0	1	1
miRNA_Down_in_DLBCL_vs_Centro	GO:0000398|nuclear mRNA splicing, via spliceosome	38	0	0	1	1
miRNA_Down_in_DLBCL_vs_Centro	GO:0000377|RNA splicing, via transesterification reactions with bulged adenosine as nucleophile	38	0	0	1	1
miRNA_Down_in_DLBCL_vs_Centro	GO:0034605|cellular response to heat	38	0	0	1	1
miRNA_Down_in_DLBCL_vs_Centro	GO:0009408|response to heat	38	0	0	1	1
miRNA_Down_in_DLBCL_vs_Centro	GO:0034623|cellular macromolecular complex disassembly	38	0	0	1	1
miRNA_Down_in_DLBCL_vs_Centro	GO:0032984|macromolecular complex disassembly	38	0	0	1	1
miRNA_Down_in_DLBCL_vs_Centro	GO:0006302|double-strand break repair	38	0	0	1	1
miRNA_Down_in_DLBCL_vs_Centro	GO:0019048|virus-host interaction	38	0	0	1	1
miRNA_Down_in_DLBCL_vs_Centro	GO:0051701|interaction with host	38	0	0	1	1
miRNA_Down_in_DLBCL_vs_Centro	GO:0051276|chromosome organization	38	0	0	1	1
miRNA_Down_in_DLBCL_vs_Centro	GO:0033554|cellular response to stress	38	0	0	1	1
miRNA_Down_in_DLBCL_vs_Centro	GO:0006879|cellular iron ion homeostasis	38	0	0	1	1
miRNA_Down_in_DLBCL_vs_Centro	GO:0030183|B cell differentiation	38	0	0	1	1
miRNA_Down_in_DLBCL_vs_Centro	GO:0023056|positive regulation of signaling	38	0	0	1	1
miRNA_Down_in_DLBCL_vs_Centro	GO:0071702|organic substance transport	38	0	0	1	1
miRNA_Down_in_DLBCL_vs_Centro	GO:0002520|immune system development	38	0	0	1	1
miRNA_Down_in_DLBCL_vs_Centro	GO:0048534|hemopoietic or lymphoid organ development	38	0	0	1	1
miRNA_Down_in_DLBCL_vs_Centro	GO:2000113|negative regulation of cellular macromolecule biosynthetic process	38	0	0	1	1
miRNA_Down_in_DLBCL_vs_Centro	GO:0007163|establishment or maintenance of cell polarity	38	0	0	1	1
miRNA_Down_in_DLBCL_vs_Centro	GO:0006917|induction of apoptosis	38	0	0	1	1
miRNA_Down_in_DLBCL_vs_Centro	GO:0051051|negative regulation of transport	38	0	0	1	1
miRNA_Down_in_DLBCL_vs_Centro	GO:0032269|negative regulation of cellular protein metabolic process	38	0	0	1	1
miRNA_Down_in_DLBCL_vs_Centro	GO:0043506|regulation of JUN kinase activity	38	0	0	1	1
miRNA_Down_in_DLBCL_vs_Centro	GO:0043507|positive regulation of JUN kinase activity	38	0	0	1	1
miRNA_Down_in_DLBCL_vs_Centro	GO:0046128|purine ribonucleoside metabolic process	38	0	0	1	1
miRNA_Down_in_DLBCL_vs_Centro	GO:0042278|purine nucleoside metabolic process	38	0	0	1	1
miRNA_Down_in_DLBCL_vs_Centro	GO:0044092|negative regulation of molecular function	38	0	0	1	1
miRNA_Down_in_DLBCL_vs_Centro	GO:0006417|regulation of translation	38	0	0	1	1
miRNA_Down_in_DLBCL_vs_Centro	GO:0002286|T cell activation involved in immune response	38	0	0	1	1
miRNA_Down_in_DLBCL_vs_Centro	GO:0006354|DNA-dependent transcription, elongation	38	0	0	1	1
miRNA_Down_in_DLBCL_vs_Centro	GO:0034470|ncRNA processing	38	0	0	1	1
miRNA_Down_in_DLBCL_vs_Centro	GO:0031334|positive regulation of protein complex assembly	38	0	0	1	1
miRNA_Down_in_DLBCL_vs_Centro	GO:0006986|response to unfolded protein	38	0	0	1	1
miRNA_Down_in_DLBCL_vs_Centro	GO:0006368|transcription elongation from RNA polymerase II promoter	38	0	0	1	1
miRNA_Down_in_DLBCL_vs_Centro	GO:0009068|aspartate family amino acid catabolic process	38	0	0	1	1
miRNA_Down_in_DLBCL_vs_Centro	GO:0033673|negative regulation of kinase activity	38	0	0	1	1
miRNA_Down_in_DLBCL_vs_Centro	GO:0051028|mRNA transport	38	0	0	1	1
miRNA_Down_in_DLBCL_vs_Centro	GO:0035966|response to topologically incorrect protein	38	0	0	1	1
miRNA_Down_in_DLBCL_vs_Centro	GO:0006289|nucleotide-excision repair	38	0	0	1	1
miRNA_Down_in_DLBCL_vs_Centro	GO:0050878|regulation of body fluid levels	38	0	0	1	1
miRNA_Down_in_DLBCL_vs_Centro	GO:0043086|negative regulation of catalytic activity	38	0	0	1	1
miRNA_Down_in_DLBCL_vs_Centro	GO:0040011|locomotion	38	0	0	1	1
miRNA_Down_in_DLBCL_vs_Centro	GO:0007166|cell surface receptor signaling pathway	38	7	2	0.177436	1
miRNA_Down_in_DLBCL_vs_Centro	GO:0048518|positive regulation of biological process	38	0	0	1	1
miRNA_Down_in_DLBCL_vs_Centro	GO:0065008|regulation of biological quality	38	0	0	1	1
miRNA_Down_in_DLBCL_vs_Centro	GO:0008629|induction of apoptosis by intracellular signals	38	0	0	1	1
miRNA_Down_in_DLBCL_vs_Centro	GO:0000375|RNA splicing, via transesterification reactions	38	0	0	1	1
miRNA_Down_in_DLBCL_vs_Centro	GO:0008654|phospholipid biosynthetic process	38	0	0	1	1
miRNA_Down_in_DLBCL_vs_Centro	GO:0051188|cofactor biosynthetic process	38	0	0	1	1
miRNA_Down_in_DLBCL_vs_Centro	GO:0042551|neuron maturation	38	0	0	1	1
miRNA_Down_in_DLBCL_vs_Centro	GO:0006364|rRNA processing	38	0	0	1	1
miRNA_Down_in_DLBCL_vs_Centro	GO:0006066|alcohol metabolic process	38	0	0	1	1
miRNA_Down_in_DLBCL_vs_Centro	GO:0046348|amino sugar catabolic process	38	0	0	1	1
miRNA_Down_in_DLBCL_vs_Centro	GO:0006979|response to oxidative stress	38	0	0	1	1
miRNA_Down_in_DLBCL_vs_Centro	GO:0034097|response to cytokine stimulus	38	0	0	1	1
miRNA_Down_in_DLBCL_vs_Centro	GO:0032787|monocarboxylic acid metabolic process	38	0	0	1	1
miRNA_Down_in_DLBCL_vs_Centro	GO:0051179|localization	38	0	0	1	1
miRNA_Down_in_DLBCL_vs_Centro	GO:0009100|glycoprotein metabolic process	38	0	0	1	1
miRNA_Down_in_DLBCL_vs_Centro	GO:0006024|glycosaminoglycan biosynthetic process	38	0	0	1	1
miRNA_Down_in_DLBCL_vs_Centro	GO:0006023|aminoglycan biosynthetic process	38	0	0	1	1
miRNA_Down_in_DLBCL_vs_Centro	GO:0051338|regulation of transferase activity	38	0	0	1	1
miRNA_Down_in_DLBCL_vs_Centro	GO:0038127|ERBB signaling pathway	38	0	0	1	1
miRNA_Down_in_DLBCL_vs_Centro	GO:0007173|epidermal growth factor receptor signaling pathway	38	0	0	1	1
miRNA_Down_in_DLBCL_vs_Centro	GO:0007041|lysosomal transport	38	0	0	1	1
miRNA_Down_in_DLBCL_vs_Centro	GO:0007034|vacuolar transport	38	0	0	1	1
miRNA_Down_in_DLBCL_vs_Centro	GO:0012502|induction of programmed cell death	38	0	0	1	1
miRNA_Down_in_DLBCL_vs_Centro	GO:0007052|mitotic spindle organization	38	0	0	1	1
miRNA_Down_in_DLBCL_vs_Centro	GO:0016570|histone modification	38	0	0	1	1
miRNA_Down_in_DLBCL_vs_Centro	GO:0016569|covalent chromatin modification	38	0	0	1	1
miRNA_Down_in_DLBCL_vs_Centro	GO:0050663|cytokine secretion	38	0	0	1	1
miRNA_Down_in_DLBCL_vs_Centro	GO:0019835|cytolysis	38	0	0	1	1
miRNA_Down_in_DLBCL_vs_Centro	GO:0002688|regulation of leukocyte chemotaxis	38	0	0	1	1
miRNA_Down_in_DLBCL_vs_Centro	GO:0006968|cellular defense response	38	0	0	1	1
miRNA_Down_in_DLBCL_vs_Centro	GO:0007169|transmembrane receptor protein tyrosine kinase signaling pathway	38	0	0	1	1
miRNA_Down_in_DLBCL_vs_Centro	GO:0044093|positive regulation of molecular function	38	0	0	1	1
miRNA_Down_in_DLBCL_vs_Centro	GO:0006396|RNA processing	38	0	0	1	1
miRNA_Down_in_DLBCL_vs_Centro	GO:0065009|regulation of molecular function	38	0	0	1	1
miRNA_Down_in_DLBCL_vs_Centro	GO:0071822|protein complex subunit organization	38	0	0	1	1
miRNA_Down_in_DLBCL_vs_Centro	GO:0008380|RNA splicing	38	0	0	1	1
miRNA_Down_in_DLBCL_vs_Centro	GO:0046434|organophosphate catabolic process	38	0	0	1	1
miRNA_Down_in_DLBCL_vs_Centro	GO:0051640|organelle localization	38	0	0	1	1
miRNA_Down_in_DLBCL_vs_Centro	GO:0033865|nucleoside bisphosphate metabolic process	38	0	0	1	1
miRNA_Down_in_DLBCL_vs_Centro	GO:0015931|nucleobase-containing compound transport	38	0	0	1	1
miRNA_Down_in_DLBCL_vs_Centro	GO:0007599|hemostasis	38	0	0	1	1
miRNA_Down_in_DLBCL_vs_Centro	GO:0070271|protein complex biogenesis	38	0	0	1	1
miRNA_Down_in_DLBCL_vs_Centro	GO:0006461|protein complex assembly	38	0	0	1	1
miRNA_Down_in_DLBCL_vs_Centro	GO:0034660|ncRNA metabolic process	38	0	0	1	1
miRNA_Down_in_DLBCL_vs_Centro	GO:0007243|intracellular protein kinase cascade	38	0	0	1	1
miRNA_Down_in_DLBCL_vs_Centro	GO:0006936|muscle contraction	38	0	0	1	1
miRNA_Down_in_DLBCL_vs_Centro	GO:0006661|phosphatidylinositol biosynthetic process	38	0	0	1	1
miRNA_Down_in_DLBCL_vs_Centro	GO:0060972|left/right pattern formation	38	0	0	1	1
miRNA_Down_in_DLBCL_vs_Centro	GO:0021548|pons development	38	0	0	1	1
miRNA_Down_in_DLBCL_vs_Centro	GO:0009607|response to biotic stimulus	38	0	0	1	1
miRNA_Down_in_DLBCL_vs_Centro	GO:0040012|regulation of locomotion	38	0	0	1	1
miRNA_Down_in_DLBCL_vs_Centro	GO:0009888|tissue development	38	0	0	1	1
miRNA_Down_in_DLBCL_vs_Centro	GO:0048583|regulation of response to stimulus	38	0	0	1	1
miRNA_Down_in_DLBCL_vs_Centro	GO:0007186|G-protein coupled receptor signaling pathway	38	0	0	1	1
miRNA_Down_in_DLBCL_vs_Centro	GO:0043405|regulation of MAP kinase activity	38	0	0	1	1
miRNA_Down_in_DLBCL_vs_Centro	GO:0071826|ribonucleoprotein complex subunit organization	38	0	0	1	1
miRNA_Down_in_DLBCL_vs_Centro	GO:0072657|protein localization to membrane	38	0	0	1	1
miRNA_Down_in_DLBCL_vs_Centro	GO:0048771|tissue remodeling	38	0	0	1	1
miRNA_Down_in_DLBCL_vs_Centro	GO:0030334|regulation of cell migration	38	0	0	1	1
miRNA_Down_in_DLBCL_vs_Centro	GO:0009116|nucleoside metabolic process	38	0	0	1	1
miRNA_Down_in_DLBCL_vs_Centro	GO:0016055|Wnt receptor signaling pathway	38	0	0	1	1
miRNA_Down_in_DLBCL_vs_Centro	GO:0043687|post-translational protein modification	38	0	0	1	1
miRNA_Down_in_DLBCL_vs_Centro	GO:0006898|receptor-mediated endocytosis	38	0	0	1	1
miRNA_Down_in_DLBCL_vs_Centro	GO:0051707|response to other organism	38	0	0	1	1
miRNA_Down_in_DLBCL_vs_Centro	GO:0043065|positive regulation of apoptotic process	38	0	0	1	1
miRNA_Down_in_DLBCL_vs_Centro	GO:0043068|positive regulation of programmed cell death	38	0	0	1	1
miRNA_Down_in_DLBCL_vs_Centro	GO:0001824|blastocyst development	38	0	0	1	1
miRNA_Down_in_DLBCL_vs_Centro	GO:0000279|M phase	38	0	0	1	1
miRNA_Down_in_DLBCL_vs_Centro	GO:0046463|acylglycerol biosynthetic process	38	0	0	1	1
miRNA_Down_in_DLBCL_vs_Centro	GO:0006446|regulation of translational initiation	38	0	0	1	1
miRNA_Down_in_DLBCL_vs_Centro	GO:0046460|neutral lipid biosynthetic process	38	0	0	1	1
miRNA_Down_in_DLBCL_vs_Centro	GO:0006413|translational initiation	38	0	0	1	1
miRNA_Down_in_DLBCL_vs_Centro	GO:0006695|cholesterol biosynthetic process	38	0	0	1	1
miRNA_Down_in_DLBCL_vs_Centro	GO:0002376|immune system process	38	0	0	1	1
miRNA_Down_in_DLBCL_vs_Centro	GO:0048513|organ development	38	0	0	1	1
miRNA_Down_in_DLBCL_vs_Centro	GO:0043097|pyrimidine nucleoside salvage	38	0	0	1	1
miRNA_Down_in_DLBCL_vs_Centro	GO:0001775|cell activation	38	0	0	1	1
miRNA_Down_in_DLBCL_vs_Centro	GO:0006643|membrane lipid metabolic process	38	0	0	1	1
miRNA_Down_in_DLBCL_vs_Centro	GO:0030705|cytoskeleton-dependent intracellular transport	38	0	0	1	1
miRNA_Down_in_DLBCL_vs_Centro	GO:0060326|cell chemotaxis	38	0	0	1	1
miRNA_Down_in_DLBCL_vs_Centro	GO:0008360|regulation of cell shape	38	0	0	1	1
miRNA_Down_in_DLBCL_vs_Centro	GO:0001837|epithelial to mesenchymal transition	38	0	0	1	1
miRNA_Down_in_DLBCL_vs_Centro	GO:0006103|2-oxoglutarate metabolic process	38	0	0	1	1
miRNA_Down_in_DLBCL_vs_Centro	GO:0034599|cellular response to oxidative stress	38	0	0	1	1
miRNA_Down_in_DLBCL_vs_Centro	GO:0051716|cellular response to stimulus	38	0	0	1	1
miRNA_Down_in_DLBCL_vs_Centro	GO:0045185|maintenance of protein location	38	0	0	1	1
miRNA_Down_in_DLBCL_vs_Centro	GO:0016571|histone methylation	38	0	0	1	1
miRNA_Down_in_DLBCL_vs_Centro	GO:0010608|posttranscriptional regulation of gene expression	38	0	0	1	1
miRNA_Down_in_DLBCL_vs_Centro	GO:0009066|aspartate family amino acid metabolic process	38	0	0	1	1
miRNA_Down_in_DLBCL_vs_Centro	GO:2001234|negative regulation of apoptotic signaling pathway	38	0	0	1	1
miRNA_Down_in_DLBCL_vs_Centro	GO:0002683|negative regulation of immune system process	38	0	0	1	1
miRNA_Down_in_DLBCL_vs_Centro	GO:0009653|anatomical structure morphogenesis	38	0	0	1	1
miRNA_Down_in_DLBCL_vs_Centro	GO:0031589|cell-substrate adhesion	38	0	0	1	1
miRNA_Down_in_DLBCL_vs_Centro	GO:0061014|positive regulation of mRNA catabolic process	38	0	0	1	1
miRNA_Down_in_DLBCL_vs_Centro	GO:0061013|regulation of mRNA catabolic process	38	0	0	1	1
miRNA_Down_in_DLBCL_vs_Centro	GO:0048008|platelet-derived growth factor receptor signaling pathway	38	0	0	1	1
miRNA_Down_in_DLBCL_vs_Centro	GO:0043567|regulation of insulin-like growth factor receptor signaling pathway	38	0	0	1	1
miRNA_Down_in_DLBCL_vs_Centro	GO:0044282|small molecule catabolic process	38	0	0	1	1
miRNA_Down_in_DLBCL_vs_Centro	GO:0022402|cell cycle process	38	0	0	1	1
miRNA_Down_in_DLBCL_vs_Centro	GO:0008219|cell death	38	0	0	1	1
miRNA_Down_in_DLBCL_vs_Centro	GO:0016265|death	38	0	0	1	1
miRNA_Down_in_DLBCL_vs_Centro	GO:0051674|localization of cell	38	0	0	1	1
miRNA_Down_in_DLBCL_vs_Centro	GO:0048870|cell motility	38	0	0	1	1
miRNA_Down_in_DLBCL_vs_Centro	GO:0002697|regulation of immune effector process	38	0	0	1	1
miRNA_Down_in_DLBCL_vs_Centro	GO:0016197|endosomal transport	38	0	0	1	1
miRNA_Down_in_DLBCL_vs_Centro	GO:0051056|regulation of small GTPase mediated signal transduction	38	0	0	1	1
miRNA_Down_in_DLBCL_vs_Centro	GO:0030521|androgen receptor signaling pathway	38	0	0	1	1
miRNA_Down_in_DLBCL_vs_Centro	GO:0043085|positive regulation of catalytic activity	38	0	0	1	1
miRNA_Down_in_DLBCL_vs_Centro	GO:0032270|positive regulation of cellular protein metabolic process	38	0	0	1	1
miRNA_Down_in_DLBCL_vs_Centro	GO:0007010|cytoskeleton organization	38	0	0	1	1
miRNA_Down_in_DLBCL_vs_Centro	GO:0006027|glycosaminoglycan catabolic process	38	0	0	1	1
miRNA_Down_in_DLBCL_vs_Centro	GO:0032502|developmental process	38	0	0	1	1
miRNA_Down_in_DLBCL_vs_Centro	GO:0071843|cellular component biogenesis at cellular level	38	0	0	1	1
miRNA_Down_in_DLBCL_vs_Centro	GO:0006468|protein phosphorylation	38	0	0	1	1
miRNA_Down_in_DLBCL_vs_Centro	GO:0051235|maintenance of location	38	0	0	1	1
miRNA_Down_in_DLBCL_vs_Centro	GO:0016310|phosphorylation	38	0	0	1	1
miRNA_Down_in_DLBCL_vs_Centro	GO:0051130|positive regulation of cellular component organization	38	0	0	1	1
miRNA_Down_in_DLBCL_vs_Centro	GO:0042439|ethanolamine-containing compound metabolic process	38	0	0	1	1
miRNA_Down_in_DLBCL_vs_Centro	GO:0007091|mitotic metaphase/anaphase transition	38	0	0	1	1
miRNA_Down_in_DLBCL_vs_Centro	GO:0030071|regulation of mitotic metaphase/anaphase transition	38	0	0	1	1
miRNA_Down_in_DLBCL_vs_Centro	GO:0006355|regulation of transcription, DNA-dependent	38	0	0	1	1
miRNA_Down_in_DLBCL_vs_Centro	GO:2001141|regulation of RNA biosynthetic process	38	0	0	1	1
miRNA_Down_in_DLBCL_vs_Centro	GO:0006909|phagocytosis	38	0	0	1	1
miRNA_Down_in_DLBCL_vs_Centro	GO:0010243|response to organic nitrogen	38	0	0	1	1
miRNA_Down_in_DLBCL_vs_Centro	GO:0071842|cellular component organization at cellular level	38	0	0	1	1
miRNA_Down_in_DLBCL_vs_Centro	GO:0016101|diterpenoid metabolic process	38	0	0	1	1
miRNA_Down_in_DLBCL_vs_Centro	GO:0060491|regulation of cell projection assembly	38	0	0	1	1
miRNA_Down_in_DLBCL_vs_Centro	GO:0019800|peptide cross-linking via chondroitin 4-sulfate glycosaminoglycan	38	0	0	1	1
miRNA_Down_in_DLBCL_vs_Centro	GO:0036152|phosphatidylethanolamine acyl-chain remodeling	38	0	0	1	1
miRNA_Down_in_DLBCL_vs_Centro	GO:0001906|cell killing	38	0	0	1	1
miRNA_Down_in_DLBCL_vs_Centro	GO:0071214|cellular response to abiotic stimulus	38	0	0	1	1
miRNA_Down_in_DLBCL_vs_Centro	GO:0007596|blood coagulation	38	0	0	1	1
miRNA_Down_in_DLBCL_vs_Centro	GO:0050817|coagulation	38	0	0	1	1
miRNA_Down_in_DLBCL_vs_Centro	GO:0010837|regulation of keratinocyte proliferation	38	0	0	1	1
miRNA_Down_in_DLBCL_vs_Centro	GO:0090288|negative regulation of cellular response to growth factor stimulus	38	0	0	1	1
miRNA_Down_in_DLBCL_vs_Centro	GO:0001704|formation of primary germ layer	38	0	0	1	1
miRNA_Down_in_DLBCL_vs_Centro	GO:0006641|triglyceride metabolic process	38	0	0	1	1
miRNA_Down_in_DLBCL_vs_Centro	GO:0006638|neutral lipid metabolic process	38	0	0	1	1
miRNA_Down_in_DLBCL_vs_Centro	GO:0006639|acylglycerol metabolic process	38	0	0	1	1
miRNA_Down_in_DLBCL_vs_Centro	GO:0035329|hippo signaling cascade	38	0	0	1	1
miRNA_Down_in_DLBCL_vs_Centro	GO:0051094|positive regulation of developmental process	38	0	0	1	1
miRNA_Down_in_DLBCL_vs_Centro	GO:0016049|cell growth	38	0	0	1	1
miRNA_Down_in_DLBCL_vs_Centro	GO:0006351|transcription, DNA-dependent	38	0	0	1	1
miRNA_Down_in_DLBCL_vs_Centro	GO:0006869|lipid transport	38	0	0	1	1
miRNA_Down_in_DLBCL_vs_Centro	GO:0006914|autophagy	38	0	0	1	1
miRNA_Down_in_DLBCL_vs_Centro	GO:0006644|phospholipid metabolic process	38	0	0	1	1
miRNA_Down_in_DLBCL_vs_Centro	GO:0006915|apoptotic process	38	0	0	1	1
miRNA_Down_in_DLBCL_vs_Centro	GO:0048856|anatomical structure development	38	0	0	1	1
miRNA_Down_in_DLBCL_vs_Centro	GO:0002347|response to tumor cell	38	0	0	1	1
miRNA_Down_in_DLBCL_vs_Centro	GO:0050877|neurological system process	38	0	0	1	1
miRNA_Down_in_DLBCL_vs_Centro	GO:0018208|peptidyl-proline modification	38	0	0	1	1
miRNA_Down_in_DLBCL_vs_Centro	GO:0030111|regulation of Wnt receptor signaling pathway	38	0	0	1	1
miRNA_Down_in_DLBCL_vs_Centro	GO:0055080|cation homeostasis	38	0	0	1	1
miRNA_Down_in_DLBCL_vs_Centro	GO:0042692|muscle cell differentiation	38	0	0	1	1
miRNA_Down_in_DLBCL_vs_Centro	GO:0006029|proteoglycan metabolic process	38	0	0	1	1
miRNA_Down_in_DLBCL_vs_Centro	GO:0015914|phospholipid transport	38	0	0	1	1
miRNA_Down_in_DLBCL_vs_Centro	GO:0090178|regulation of establishment of planar polarity involved in neural tube closure	38	0	0	1	1
miRNA_Down_in_DLBCL_vs_Centro	GO:0090179|planar cell polarity pathway involved in neural tube closure	38	0	0	1	1
miRNA_down_in_DLBCL_vs_Other_Cancers	GO:0070647|protein modification by small protein conjugation or removal	9	37	1	1	1
miRNA_down_in_DLBCL_vs_Other_Cancers	GO:0048011|nerve growth factor receptor signaling pathway	9	12	1	0.27844	1
miRNA_down_in_DLBCL_vs_Other_Cancers	GO:0016071|mRNA metabolic process	9	27	1	0.528409	1
miRNA_down_in_DLBCL_vs_Other_Cancers	GO:0000278|mitotic cell cycle	9	34	1	1	1
miRNA_down_in_DLBCL_vs_Other_Cancers	GO:0016568|chromatin modification	9	24	1	0.485706	1
miRNA_down_in_DLBCL_vs_Other_Cancers	GO:0030098|lymphocyte differentiation	9	0	0	1	1
miRNA_down_in_DLBCL_vs_Other_Cancers	GO:0071900|regulation of protein serine/threonine kinase activity	9	0	0	1	1
miRNA_down_in_DLBCL_vs_Other_Cancers	GO:0051341|regulation of oxidoreductase activity	9	0	0	1	1
miRNA_down_in_DLBCL_vs_Other_Cancers	GO:0006664|glycolipid metabolic process	9	0	0	1	1
miRNA_down_in_DLBCL_vs_Other_Cancers	GO:0032507|maintenance of protein location in cell	9	0	0	1	1
miRNA_down_in_DLBCL_vs_Other_Cancers	GO:0015804|neutral amino acid transport	9	0	0	1	1
miRNA_down_in_DLBCL_vs_Other_Cancers	GO:0034976|response to endoplasmic reticulum stress	9	0	0	1	1
miRNA_down_in_DLBCL_vs_Other_Cancers	GO:0006996|organelle organization	9	13	0	1	1
miRNA_down_in_DLBCL_vs_Other_Cancers	GO:0090304|nucleic acid metabolic process	9	0	0	1	1
miRNA_down_in_DLBCL_vs_Other_Cancers	GO:0007049|cell cycle	9	8	0	1	1
miRNA_down_in_DLBCL_vs_Other_Cancers	GO:1901136|carbohydrate derivative catabolic process	9	7	0	1	1
miRNA_down_in_DLBCL_vs_Other_Cancers	GO:0042060|wound healing	9	0	0	1	1
miRNA_down_in_DLBCL_vs_Other_Cancers	GO:0007155|cell adhesion	9	39	0	0.605356	1
miRNA_down_in_DLBCL_vs_Other_Cancers	GO:0030198|extracellular matrix organization	9	35	1	1	1
miRNA_down_in_DLBCL_vs_Other_Cancers	GO:0043062|extracellular structure organization	9	38	1	1	1
miRNA_down_in_DLBCL_vs_Other_Cancers	GO:0022610|biological adhesion	9	41	0	0.606843	1
miRNA_down_in_DLBCL_vs_Other_Cancers	GO:0031032|actomyosin structure organization	9	0	0	1	1
miRNA_down_in_DLBCL_vs_Other_Cancers	GO:0001558|regulation of cell growth	9	0	0	1	1
miRNA_down_in_DLBCL_vs_Other_Cancers	GO:0001525|angiogenesis	9	16	0	1	1
miRNA_down_in_DLBCL_vs_Other_Cancers	GO:0009611|response to wounding	9	34	1	1	1
miRNA_down_in_DLBCL_vs_Other_Cancers	GO:0031347|regulation of defense response	9	0	0	1	1
miRNA_down_in_DLBCL_vs_Other_Cancers	GO:0001819|positive regulation of cytokine production	9	0	0	1	1
miRNA_down_in_DLBCL_vs_Other_Cancers	GO:0030029|actin filament-based process	9	10	0	1	1
miRNA_down_in_DLBCL_vs_Other_Cancers	GO:0006952|defense response	9	24	1	0.485706	1
miRNA_down_in_DLBCL_vs_Other_Cancers	GO:0002682|regulation of immune system process	9	11	0	1	1
miRNA_down_in_DLBCL_vs_Other_Cancers	GO:0000122|negative regulation of transcription from RNA polymerase II promoter	9	0	0	1	1
miRNA_down_in_DLBCL_vs_Other_Cancers	GO:0006687|glycosphingolipid metabolic process	9	0	0	1	1
miRNA_down_in_DLBCL_vs_Other_Cancers	GO:0048514|blood vessel morphogenesis	9	12	0	1	1
miRNA_down_in_DLBCL_vs_Other_Cancers	GO:0030203|glycosaminoglycan metabolic process	9	8	0	1	1
miRNA_down_in_DLBCL_vs_Other_Cancers	GO:0008285|negative regulation of cell proliferation	9	7	0	1	1
miRNA_down_in_DLBCL_vs_Other_Cancers	GO:0001944|vasculature development	9	9	0	1	1
miRNA_down_in_DLBCL_vs_Other_Cancers	GO:0006935|chemotaxis	9	0	0	1	1
miRNA_down_in_DLBCL_vs_Other_Cancers	GO:0043433|negative regulation of sequence-specific DNA binding transcription factor activity	9	0	0	1	1
miRNA_down_in_DLBCL_vs_Other_Cancers	GO:0001568|blood vessel development	9	6	0	1	1
miRNA_down_in_DLBCL_vs_Other_Cancers	GO:0042110|T cell activation	9	0	0	1	1
miRNA_down_in_DLBCL_vs_Other_Cancers	GO:0006805|xenobiotic metabolic process	9	0	0	1	1
miRNA_down_in_DLBCL_vs_Other_Cancers	GO:0009410|response to xenobiotic stimulus	9	0	0	1	1
miRNA_down_in_DLBCL_vs_Other_Cancers	GO:0071466|cellular response to xenobiotic stimulus	9	0	0	1	1
miRNA_down_in_DLBCL_vs_Other_Cancers	GO:0009967|positive regulation of signal transduction	9	0	0	1	1
miRNA_down_in_DLBCL_vs_Other_Cancers	GO:0045088|regulation of innate immune response	9	0	0	1	1
miRNA_down_in_DLBCL_vs_Other_Cancers	GO:0060070|canonical Wnt receptor signaling pathway	9	11	0	1	1
miRNA_down_in_DLBCL_vs_Other_Cancers	GO:0072359|circulatory system development	9	0	0	1	1
miRNA_down_in_DLBCL_vs_Other_Cancers	GO:0072358|cardiovascular system development	9	0	0	1	1
miRNA_down_in_DLBCL_vs_Other_Cancers	GO:0045087|innate immune response	9	7	1	0.17215	1
miRNA_down_in_DLBCL_vs_Other_Cancers	GO:0007009|plasma membrane organization	9	0	0	1	1
miRNA_down_in_DLBCL_vs_Other_Cancers	GO:0016070|RNA metabolic process	9	0	0	1	1
miRNA_down_in_DLBCL_vs_Other_Cancers	GO:0060255|regulation of macromolecule metabolic process	9	0	0	1	1
miRNA_down_in_DLBCL_vs_Other_Cancers	GO:0022403|cell cycle phase	9	22	0	1	1
miRNA_down_in_DLBCL_vs_Other_Cancers	GO:0007167|enzyme linked receptor protein signaling pathway	9	9	0	1	1
miRNA_down_in_DLBCL_vs_Other_Cancers	GO:0015936|coenzyme A metabolic process	9	0	0	1	1
miRNA_down_in_DLBCL_vs_Other_Cancers	GO:0050794|regulation of cellular process	9	0	0	1	1
miRNA_down_in_DLBCL_vs_Other_Cancers	GO:0006366|transcription from RNA polymerase II promoter	9	6	0	1	1
miRNA_down_in_DLBCL_vs_Other_Cancers	GO:0031424|keratinization	9	0	0	1	1
miRNA_down_in_DLBCL_vs_Other_Cancers	GO:0006665|sphingolipid metabolic process	9	0	0	1	1
miRNA_down_in_DLBCL_vs_Other_Cancers	GO:0046395|carboxylic acid catabolic process	9	0	0	1	1
miRNA_down_in_DLBCL_vs_Other_Cancers	GO:0050853|B cell receptor signaling pathway	9	0	0	1	1
miRNA_down_in_DLBCL_vs_Other_Cancers	GO:0016054|organic acid catabolic process	9	0	0	1	1
miRNA_down_in_DLBCL_vs_Other_Cancers	GO:0006954|inflammatory response	9	0	0	1	1
miRNA_down_in_DLBCL_vs_Other_Cancers	GO:0042330|taxis	9	0	0	1	1
miRNA_down_in_DLBCL_vs_Other_Cancers	GO:0001666|response to hypoxia	9	0	0	1	1
miRNA_down_in_DLBCL_vs_Other_Cancers	GO:0002684|positive regulation of immune system process	9	0	0	1	1
miRNA_down_in_DLBCL_vs_Other_Cancers	GO:0036293|response to decreased oxygen levels	9	0	0	1	1
miRNA_down_in_DLBCL_vs_Other_Cancers	GO:0050776|regulation of immune response	9	0	0	1	1
miRNA_down_in_DLBCL_vs_Other_Cancers	GO:0070482|response to oxygen levels	9	0	0	1	1
miRNA_down_in_DLBCL_vs_Other_Cancers	GO:0050900|leukocyte migration	9	0	0	1	1
miRNA_down_in_DLBCL_vs_Other_Cancers	GO:0010627|regulation of intracellular protein kinase cascade	9	0	0	1	1
miRNA_down_in_DLBCL_vs_Other_Cancers	GO:0019216|regulation of lipid metabolic process	9	0	0	1	1
miRNA_down_in_DLBCL_vs_Other_Cancers	GO:0019221|cytokine-mediated signaling pathway	9	0	0	1	1
miRNA_down_in_DLBCL_vs_Other_Cancers	GO:0006022|aminoglycan metabolic process	9	6	0	1	1
miRNA_down_in_DLBCL_vs_Other_Cancers	GO:0032101|regulation of response to external stimulus	9	0	0	1	1
miRNA_down_in_DLBCL_vs_Other_Cancers	GO:0009966|regulation of signal transduction	9	0	0	1	1
miRNA_down_in_DLBCL_vs_Other_Cancers	GO:0001816|cytokine production	9	0	0	1	1
miRNA_down_in_DLBCL_vs_Other_Cancers	GO:0009615|response to virus	9	0	0	1	1
miRNA_down_in_DLBCL_vs_Other_Cancers	GO:0051607|defense response to virus	9	0	0	1	1
miRNA_down_in_DLBCL_vs_Other_Cancers	GO:0005976|polysaccharide metabolic process	9	0	0	1	1
miRNA_down_in_DLBCL_vs_Other_Cancers	GO:0022604|regulation of cell morphogenesis	9	0	0	1	1
miRNA_down_in_DLBCL_vs_Other_Cancers	GO:0022603|regulation of anatomical structure morphogenesis	9	0	0	1	1
miRNA_down_in_DLBCL_vs_Other_Cancers	GO:2000112|regulation of cellular macromolecule biosynthetic process	9	0	0	1	1
miRNA_down_in_DLBCL_vs_Other_Cancers	GO:0010556|regulation of macromolecule biosynthetic process	9	0	0	1	1
miRNA_down_in_DLBCL_vs_Other_Cancers	GO:0010647|positive regulation of cell communication	9	0	0	1	1
miRNA_down_in_DLBCL_vs_Other_Cancers	GO:0048584|positive regulation of response to stimulus	9	0	0	1	1
miRNA_down_in_DLBCL_vs_Other_Cancers	GO:0055072|iron ion homeostasis	9	6	0	1	1
miRNA_down_in_DLBCL_vs_Other_Cancers	GO:0016477|cell migration	9	9	0	1	1
miRNA_down_in_DLBCL_vs_Other_Cancers	GO:0006692|prostanoid metabolic process	9	0	0	1	1
miRNA_down_in_DLBCL_vs_Other_Cancers	GO:0006767|water-soluble vitamin metabolic process	9	0	0	1	1
miRNA_down_in_DLBCL_vs_Other_Cancers	GO:0006310|DNA recombination	9	6	0	1	1
miRNA_down_in_DLBCL_vs_Other_Cancers	GO:0009064|glutamine family amino acid metabolic process	9	0	0	1	1
miRNA_down_in_DLBCL_vs_Other_Cancers	GO:0032446|protein modification by small protein conjugation	9	13	0	1	1
miRNA_down_in_DLBCL_vs_Other_Cancers	GO:0050792|regulation of viral reproduction	9	0	0	1	1
miRNA_down_in_DLBCL_vs_Other_Cancers	GO:0016567|protein ubiquitination	9	9	0	1	1
miRNA_down_in_DLBCL_vs_Other_Cancers	GO:0006401|RNA catabolic process	9	0	0	1	1
miRNA_down_in_DLBCL_vs_Other_Cancers	GO:0000724|double-strand break repair via homologous recombination	9	0	0	1	1
miRNA_down_in_DLBCL_vs_Other_Cancers	GO:0000725|recombinational repair	9	0	0	1	1
miRNA_down_in_DLBCL_vs_Other_Cancers	GO:0007005|mitochondrion organization	9	0	0	1	1
miRNA_down_in_DLBCL_vs_Other_Cancers	GO:0044281|small molecule metabolic process	9	0	0	1	1
miRNA_down_in_DLBCL_vs_Other_Cancers	GO:0055114|oxidation-reduction process	9	0	0	1	1
miRNA_down_in_DLBCL_vs_Other_Cancers	GO:0042254|ribosome biogenesis	9	0	0	1	1
miRNA_down_in_DLBCL_vs_Other_Cancers	GO:0006955|immune response	9	0	0	1	1
miRNA_down_in_DLBCL_vs_Other_Cancers	GO:0031323|regulation of cellular metabolic process	9	18	0	1	1
miRNA_down_in_DLBCL_vs_Other_Cancers	GO:0018193|peptidyl-amino acid modification	9	0	0	1	1
miRNA_down_in_DLBCL_vs_Other_Cancers	GO:0046649|lymphocyte activation	9	0	0	1	1
miRNA_down_in_DLBCL_vs_Other_Cancers	GO:0031329|regulation of cellular catabolic process	9	0	0	1	1
miRNA_down_in_DLBCL_vs_Other_Cancers	GO:0034641|cellular nitrogen compound metabolic process	9	0	0	1	1
miRNA_down_in_DLBCL_vs_Other_Cancers	GO:0019222|regulation of metabolic process	9	14	0	1	1
miRNA_down_in_DLBCL_vs_Other_Cancers	GO:0051301|cell division	9	0	0	1	1
miRNA_down_in_DLBCL_vs_Other_Cancers	GO:0040029|regulation of gene expression, epigenetic	9	0	0	1	1
miRNA_down_in_DLBCL_vs_Other_Cancers	GO:0042113|B cell activation	9	0	0	1	1
miRNA_down_in_DLBCL_vs_Other_Cancers	GO:0070887|cellular response to chemical stimulus	9	0	0	1	1
miRNA_down_in_DLBCL_vs_Other_Cancers	GO:0043123|positive regulation of I-kappaB kinase/NF-kappaB cascade	9	0	0	1	1
miRNA_down_in_DLBCL_vs_Other_Cancers	GO:0000272|polysaccharide catabolic process	9	0	0	1	1
miRNA_down_in_DLBCL_vs_Other_Cancers	GO:0043122|regulation of I-kappaB kinase/NF-kappaB cascade	9	0	0	1	1
miRNA_down_in_DLBCL_vs_Other_Cancers	GO:0006260|DNA replication	9	0	0	1	1
miRNA_down_in_DLBCL_vs_Other_Cancers	GO:0009063|cellular amino acid catabolic process	9	0	0	1	1
miRNA_down_in_DLBCL_vs_Other_Cancers	GO:0022613|ribonucleoprotein complex biogenesis	9	0	0	1	1
miRNA_down_in_DLBCL_vs_Other_Cancers	GO:0006950|response to stress	9	0	0	1	1
miRNA_down_in_DLBCL_vs_Other_Cancers	GO:0071310|cellular response to organic substance	9	0	0	1	1
miRNA_down_in_DLBCL_vs_Other_Cancers	GO:0010033|response to organic substance	9	0	0	1	1
miRNA_down_in_DLBCL_vs_Other_Cancers	GO:0045184|establishment of protein localization	9	0	0	1	1
miRNA_down_in_DLBCL_vs_Other_Cancers	GO:0034330|cell junction organization	9	0	0	1	1
miRNA_down_in_DLBCL_vs_Other_Cancers	GO:0051270|regulation of cellular component movement	9	0	0	1	1
miRNA_down_in_DLBCL_vs_Other_Cancers	GO:0007249|I-kappaB kinase/NF-kappaB cascade	9	0	0	1	1
miRNA_down_in_DLBCL_vs_Other_Cancers	GO:0051251|positive regulation of lymphocyte activation	9	0	0	1	1
miRNA_down_in_DLBCL_vs_Other_Cancers	GO:0034329|cell junction assembly	9	6	1	0.149296	1
miRNA_down_in_DLBCL_vs_Other_Cancers	GO:2000145|regulation of cell motility	9	0	0	1	1
miRNA_down_in_DLBCL_vs_Other_Cancers	GO:0050867|positive regulation of cell activation	9	0	0	1	1
miRNA_down_in_DLBCL_vs_Other_Cancers	GO:0002696|positive regulation of leukocyte activation	9	0	0	1	1
miRNA_down_in_DLBCL_vs_Other_Cancers	GO:0046470|phosphatidylcholine metabolic process	9	0	0	1	1
miRNA_down_in_DLBCL_vs_Other_Cancers	GO:0080135|regulation of cellular response to stress	9	0	0	1	1
miRNA_down_in_DLBCL_vs_Other_Cancers	GO:0018205|peptidyl-lysine modification	9	0	0	1	1
miRNA_down_in_DLBCL_vs_Other_Cancers	GO:0042401|cellular biogenic amine biosynthetic process	9	0	0	1	1
miRNA_down_in_DLBCL_vs_Other_Cancers	GO:0006403|RNA localization	9	0	0	1	1
miRNA_down_in_DLBCL_vs_Other_Cancers	GO:0022415|viral reproductive process	9	0	0	1	1
miRNA_down_in_DLBCL_vs_Other_Cancers	GO:0000398|nuclear mRNA splicing, via spliceosome	9	0	0	1	1
miRNA_down_in_DLBCL_vs_Other_Cancers	GO:0000377|RNA splicing, via transesterification reactions with bulged adenosine as nucleophile	9	0	0	1	1
miRNA_down_in_DLBCL_vs_Other_Cancers	GO:0034605|cellular response to heat	9	0	0	1	1
miRNA_down_in_DLBCL_vs_Other_Cancers	GO:0009408|response to heat	9	0	0	1	1
miRNA_down_in_DLBCL_vs_Other_Cancers	GO:0034623|cellular macromolecular complex disassembly	9	0	0	1	1
miRNA_down_in_DLBCL_vs_Other_Cancers	GO:0032984|macromolecular complex disassembly	9	0	0	1	1
miRNA_down_in_DLBCL_vs_Other_Cancers	GO:0006302|double-strand break repair	9	0	0	1	1
miRNA_down_in_DLBCL_vs_Other_Cancers	GO:0019048|virus-host interaction	9	0	0	1	1
miRNA_down_in_DLBCL_vs_Other_Cancers	GO:0051701|interaction with host	9	0	0	1	1
miRNA_down_in_DLBCL_vs_Other_Cancers	GO:0030036|actin cytoskeleton organization	9	8	0	1	1
miRNA_down_in_DLBCL_vs_Other_Cancers	GO:0051276|chromosome organization	9	0	0	1	1
miRNA_down_in_DLBCL_vs_Other_Cancers	GO:0033554|cellular response to stress	9	0	0	1	1
miRNA_down_in_DLBCL_vs_Other_Cancers	GO:0006879|cellular iron ion homeostasis	9	0	0	1	1
miRNA_down_in_DLBCL_vs_Other_Cancers	GO:0030183|B cell differentiation	9	0	0	1	1
miRNA_down_in_DLBCL_vs_Other_Cancers	GO:0023056|positive regulation of signaling	9	0	0	1	1
miRNA_down_in_DLBCL_vs_Other_Cancers	GO:0071702|organic substance transport	9	0	0	1	1
miRNA_down_in_DLBCL_vs_Other_Cancers	GO:0002520|immune system development	9	0	0	1	1
miRNA_down_in_DLBCL_vs_Other_Cancers	GO:0048534|hemopoietic or lymphoid organ development	9	0	0	1	1
miRNA_down_in_DLBCL_vs_Other_Cancers	GO:2000113|negative regulation of cellular macromolecule biosynthetic process	9	0	0	1	1
miRNA_down_in_DLBCL_vs_Other_Cancers	GO:0007163|establishment or maintenance of cell polarity	9	0	0	1	1
miRNA_down_in_DLBCL_vs_Other_Cancers	GO:0006917|induction of apoptosis	9	0	0	1	1
miRNA_down_in_DLBCL_vs_Other_Cancers	GO:0051051|negative regulation of transport	9	0	0	1	1
miRNA_down_in_DLBCL_vs_Other_Cancers	GO:0032269|negative regulation of cellular protein metabolic process	9	0	0	1	1
miRNA_down_in_DLBCL_vs_Other_Cancers	GO:0043506|regulation of JUN kinase activity	9	0	0	1	1
miRNA_down_in_DLBCL_vs_Other_Cancers	GO:0043507|positive regulation of JUN kinase activity	9	0	0	1	1
miRNA_down_in_DLBCL_vs_Other_Cancers	GO:0046128|purine ribonucleoside metabolic process	9	0	0	1	1
miRNA_down_in_DLBCL_vs_Other_Cancers	GO:0042278|purine nucleoside metabolic process	9	0	0	1	1
miRNA_down_in_DLBCL_vs_Other_Cancers	GO:0044092|negative regulation of molecular function	9	0	0	1	1
miRNA_down_in_DLBCL_vs_Other_Cancers	GO:0006417|regulation of translation	9	0	0	1	1
miRNA_down_in_DLBCL_vs_Other_Cancers	GO:0002286|T cell activation involved in immune response	9	0	0	1	1
miRNA_down_in_DLBCL_vs_Other_Cancers	GO:0006354|DNA-dependent transcription, elongation	9	0	0	1	1
miRNA_down_in_DLBCL_vs_Other_Cancers	GO:0034470|ncRNA processing	9	0	0	1	1
miRNA_down_in_DLBCL_vs_Other_Cancers	GO:0031334|positive regulation of protein complex assembly	9	0	0	1	1
miRNA_down_in_DLBCL_vs_Other_Cancers	GO:0006986|response to unfolded protein	9	0	0	1	1
miRNA_down_in_DLBCL_vs_Other_Cancers	GO:0006368|transcription elongation from RNA polymerase II promoter	9	0	0	1	1
miRNA_down_in_DLBCL_vs_Other_Cancers	GO:0009068|aspartate family amino acid catabolic process	9	0	0	1	1
miRNA_down_in_DLBCL_vs_Other_Cancers	GO:0033673|negative regulation of kinase activity	9	0	0	1	1
miRNA_down_in_DLBCL_vs_Other_Cancers	GO:0051028|mRNA transport	9	0	0	1	1
miRNA_down_in_DLBCL_vs_Other_Cancers	GO:0035966|response to topologically incorrect protein	9	0	0	1	1
miRNA_down_in_DLBCL_vs_Other_Cancers	GO:0006289|nucleotide-excision repair	9	0	0	1	1
miRNA_down_in_DLBCL_vs_Other_Cancers	GO:0006897|endocytosis	9	6	0	1	1
miRNA_down_in_DLBCL_vs_Other_Cancers	GO:0050878|regulation of body fluid levels	9	0	0	1	1
miRNA_down_in_DLBCL_vs_Other_Cancers	GO:0043086|negative regulation of catalytic activity	9	0	0	1	1
miRNA_down_in_DLBCL_vs_Other_Cancers	GO:0040011|locomotion	9	0	0	1	1
miRNA_down_in_DLBCL_vs_Other_Cancers	GO:0007166|cell surface receptor signaling pathway	9	7	0	1	1
miRNA_down_in_DLBCL_vs_Other_Cancers	GO:0048518|positive regulation of biological process	9	0	0	1	1
miRNA_down_in_DLBCL_vs_Other_Cancers	GO:0065008|regulation of biological quality	9	0	0	1	1
miRNA_down_in_DLBCL_vs_Other_Cancers	GO:0008629|induction of apoptosis by intracellular signals	9	0	0	1	1
miRNA_down_in_DLBCL_vs_Other_Cancers	GO:0000375|RNA splicing, via transesterification reactions	9	0	0	1	1
miRNA_down_in_DLBCL_vs_Other_Cancers	GO:0008654|phospholipid biosynthetic process	9	0	0	1	1
miRNA_down_in_DLBCL_vs_Other_Cancers	GO:0051188|cofactor biosynthetic process	9	0	0	1	1
miRNA_down_in_DLBCL_vs_Other_Cancers	GO:0042551|neuron maturation	9	0	0	1	1
miRNA_down_in_DLBCL_vs_Other_Cancers	GO:0006364|rRNA processing	9	0	0	1	1
miRNA_down_in_DLBCL_vs_Other_Cancers	GO:0006066|alcohol metabolic process	9	0	0	1	1
miRNA_down_in_DLBCL_vs_Other_Cancers	GO:0010740|positive regulation of intracellular protein kinase cascade	9	6	0	1	1
miRNA_down_in_DLBCL_vs_Other_Cancers	GO:0046348|amino sugar catabolic process	9	0	0	1	1
miRNA_down_in_DLBCL_vs_Other_Cancers	GO:0006979|response to oxidative stress	9	0	0	1	1
miRNA_down_in_DLBCL_vs_Other_Cancers	GO:0034097|response to cytokine stimulus	9	0	0	1	1
miRNA_down_in_DLBCL_vs_Other_Cancers	GO:0032787|monocarboxylic acid metabolic process	9	0	0	1	1
miRNA_down_in_DLBCL_vs_Other_Cancers	GO:0051179|localization	9	0	0	1	1
miRNA_down_in_DLBCL_vs_Other_Cancers	GO:0009100|glycoprotein metabolic process	9	0	0	1	1
miRNA_down_in_DLBCL_vs_Other_Cancers	GO:0006024|glycosaminoglycan biosynthetic process	9	0	0	1	1
miRNA_down_in_DLBCL_vs_Other_Cancers	GO:0006023|aminoglycan biosynthetic process	9	0	0	1	1
miRNA_down_in_DLBCL_vs_Other_Cancers	GO:0051338|regulation of transferase activity	9	0	0	1	1
miRNA_down_in_DLBCL_vs_Other_Cancers	GO:0038127|ERBB signaling pathway	9	0	0	1	1
miRNA_down_in_DLBCL_vs_Other_Cancers	GO:0007173|epidermal growth factor receptor signaling pathway	9	0	0	1	1
miRNA_down_in_DLBCL_vs_Other_Cancers	GO:0007041|lysosomal transport	9	0	0	1	1
miRNA_down_in_DLBCL_vs_Other_Cancers	GO:0007034|vacuolar transport	9	0	0	1	1
miRNA_down_in_DLBCL_vs_Other_Cancers	GO:0012502|induction of programmed cell death	9	0	0	1	1
miRNA_down_in_DLBCL_vs_Other_Cancers	GO:0007052|mitotic spindle organization	9	0	0	1	1
miRNA_down_in_DLBCL_vs_Other_Cancers	GO:0016570|histone modification	9	0	0	1	1
miRNA_down_in_DLBCL_vs_Other_Cancers	GO:0016569|covalent chromatin modification	9	0	0	1	1
miRNA_down_in_DLBCL_vs_Other_Cancers	GO:0050663|cytokine secretion	9	0	0	1	1
miRNA_down_in_DLBCL_vs_Other_Cancers	GO:0019835|cytolysis	9	0	0	1	1
miRNA_down_in_DLBCL_vs_Other_Cancers	GO:0002688|regulation of leukocyte chemotaxis	9	0	0	1	1
miRNA_down_in_DLBCL_vs_Other_Cancers	GO:0006968|cellular defense response	9	0	0	1	1
miRNA_down_in_DLBCL_vs_Other_Cancers	GO:0007169|transmembrane receptor protein tyrosine kinase signaling pathway	9	0	0	1	1
miRNA_down_in_DLBCL_vs_Other_Cancers	GO:0044093|positive regulation of molecular function	9	0	0	1	1
miRNA_down_in_DLBCL_vs_Other_Cancers	GO:0006396|RNA processing	9	0	0	1	1
miRNA_down_in_DLBCL_vs_Other_Cancers	GO:0065009|regulation of molecular function	9	0	0	1	1
miRNA_down_in_DLBCL_vs_Other_Cancers	GO:0071822|protein complex subunit organization	9	0	0	1	1
miRNA_down_in_DLBCL_vs_Other_Cancers	GO:0008380|RNA splicing	9	0	0	1	1
miRNA_down_in_DLBCL_vs_Other_Cancers	GO:0046434|organophosphate catabolic process	9	0	0	1	1
miRNA_down_in_DLBCL_vs_Other_Cancers	GO:0051640|organelle localization	9	0	0	1	1
miRNA_down_in_DLBCL_vs_Other_Cancers	GO:0033865|nucleoside bisphosphate metabolic process	9	0	0	1	1
miRNA_down_in_DLBCL_vs_Other_Cancers	GO:0015931|nucleobase-containing compound transport	9	0	0	1	1
miRNA_down_in_DLBCL_vs_Other_Cancers	GO:0007599|hemostasis	9	0	0	1	1
miRNA_down_in_DLBCL_vs_Other_Cancers	GO:0070271|protein complex biogenesis	9	0	0	1	1
miRNA_down_in_DLBCL_vs_Other_Cancers	GO:0006461|protein complex assembly	9	0	0	1	1
miRNA_down_in_DLBCL_vs_Other_Cancers	GO:0034660|ncRNA metabolic process	9	0	0	1	1
miRNA_down_in_DLBCL_vs_Other_Cancers	GO:0007243|intracellular protein kinase cascade	9	0	0	1	1
miRNA_down_in_DLBCL_vs_Other_Cancers	GO:0006936|muscle contraction	9	0	0	1	1
miRNA_down_in_DLBCL_vs_Other_Cancers	GO:0006661|phosphatidylinositol biosynthetic process	9	0	0	1	1
miRNA_down_in_DLBCL_vs_Other_Cancers	GO:0060972|left/right pattern formation	9	0	0	1	1
miRNA_down_in_DLBCL_vs_Other_Cancers	GO:0021548|pons development	9	0	0	1	1
miRNA_down_in_DLBCL_vs_Other_Cancers	GO:0009607|response to biotic stimulus	9	0	0	1	1
miRNA_down_in_DLBCL_vs_Other_Cancers	GO:0040012|regulation of locomotion	9	0	0	1	1
miRNA_down_in_DLBCL_vs_Other_Cancers	GO:0009888|tissue development	9	0	0	1	1
miRNA_down_in_DLBCL_vs_Other_Cancers	GO:0048583|regulation of response to stimulus	9	0	0	1	1
miRNA_down_in_DLBCL_vs_Other_Cancers	GO:0007186|G-protein coupled receptor signaling pathway	9	0	0	1	1
miRNA_down_in_DLBCL_vs_Other_Cancers	GO:0043405|regulation of MAP kinase activity	9	0	0	1	1
miRNA_down_in_DLBCL_vs_Other_Cancers	GO:0071826|ribonucleoprotein complex subunit organization	9	0	0	1	1
miRNA_down_in_DLBCL_vs_Other_Cancers	GO:0072657|protein localization to membrane	9	0	0	1	1
miRNA_down_in_DLBCL_vs_Other_Cancers	GO:0048771|tissue remodeling	9	0	0	1	1
miRNA_down_in_DLBCL_vs_Other_Cancers	GO:0030334|regulation of cell migration	9	0	0	1	1
miRNA_down_in_DLBCL_vs_Other_Cancers	GO:0009116|nucleoside metabolic process	9	0	0	1	1
miRNA_down_in_DLBCL_vs_Other_Cancers	GO:0016055|Wnt receptor signaling pathway	9	0	0	1	1
miRNA_down_in_DLBCL_vs_Other_Cancers	GO:0043687|post-translational protein modification	9	0	0	1	1
miRNA_down_in_DLBCL_vs_Other_Cancers	GO:0006898|receptor-mediated endocytosis	9	0	0	1	1
miRNA_down_in_DLBCL_vs_Other_Cancers	GO:0051707|response to other organism	9	0	0	1	1
miRNA_down_in_DLBCL_vs_Other_Cancers	GO:0043065|positive regulation of apoptotic process	9	0	0	1	1
miRNA_down_in_DLBCL_vs_Other_Cancers	GO:0043068|positive regulation of programmed cell death	9	0	0	1	1
miRNA_down_in_DLBCL_vs_Other_Cancers	GO:0001824|blastocyst development	9	0	0	1	1
miRNA_down_in_DLBCL_vs_Other_Cancers	GO:0000279|M phase	9	0	0	1	1
miRNA_down_in_DLBCL_vs_Other_Cancers	GO:0046463|acylglycerol biosynthetic process	9	0	0	1	1
miRNA_down_in_DLBCL_vs_Other_Cancers	GO:0006446|regulation of translational initiation	9	0	0	1	1
miRNA_down_in_DLBCL_vs_Other_Cancers	GO:0046460|neutral lipid biosynthetic process	9	0	0	1	1
miRNA_down_in_DLBCL_vs_Other_Cancers	GO:0006413|translational initiation	9	0	0	1	1
miRNA_down_in_DLBCL_vs_Other_Cancers	GO:0006695|cholesterol biosynthetic process	9	0	0	1	1
miRNA_down_in_DLBCL_vs_Other_Cancers	GO:0002376|immune system process	9	0	0	1	1
miRNA_down_in_DLBCL_vs_Other_Cancers	GO:0048513|organ development	9	0	0	1	1
miRNA_down_in_DLBCL_vs_Other_Cancers	GO:0043097|pyrimidine nucleoside salvage	9	0	0	1	1
miRNA_down_in_DLBCL_vs_Other_Cancers	GO:0001775|cell activation	9	0	0	1	1
miRNA_down_in_DLBCL_vs_Other_Cancers	GO:0006643|membrane lipid metabolic process	9	0	0	1	1
miRNA_down_in_DLBCL_vs_Other_Cancers	GO:0030705|cytoskeleton-dependent intracellular transport	9	0	0	1	1
miRNA_down_in_DLBCL_vs_Other_Cancers	GO:0060326|cell chemotaxis	9	0	0	1	1
miRNA_down_in_DLBCL_vs_Other_Cancers	GO:0008360|regulation of cell shape	9	0	0	1	1
miRNA_down_in_DLBCL_vs_Other_Cancers	GO:0001837|epithelial to mesenchymal transition	9	0	0	1	1
miRNA_down_in_DLBCL_vs_Other_Cancers	GO:0006103|2-oxoglutarate metabolic process	9	0	0	1	1
miRNA_down_in_DLBCL_vs_Other_Cancers	GO:0034599|cellular response to oxidative stress	9	0	0	1	1
miRNA_down_in_DLBCL_vs_Other_Cancers	GO:0051716|cellular response to stimulus	9	0	0	1	1
miRNA_down_in_DLBCL_vs_Other_Cancers	GO:0045185|maintenance of protein location	9	0	0	1	1
miRNA_down_in_DLBCL_vs_Other_Cancers	GO:0016571|histone methylation	9	0	0	1	1
miRNA_down_in_DLBCL_vs_Other_Cancers	GO:0010608|posttranscriptional regulation of gene expression	9	0	0	1	1
miRNA_down_in_DLBCL_vs_Other_Cancers	GO:0009066|aspartate family amino acid metabolic process	9	0	0	1	1
miRNA_down_in_DLBCL_vs_Other_Cancers	GO:2001234|negative regulation of apoptotic signaling pathway	9	0	0	1	1
miRNA_down_in_DLBCL_vs_Other_Cancers	GO:0002683|negative regulation of immune system process	9	0	0	1	1
miRNA_down_in_DLBCL_vs_Other_Cancers	GO:0009653|anatomical structure morphogenesis	9	0	0	1	1
miRNA_down_in_DLBCL_vs_Other_Cancers	GO:0031589|cell-substrate adhesion	9	0	0	1	1
miRNA_down_in_DLBCL_vs_Other_Cancers	GO:0061014|positive regulation of mRNA catabolic process	9	0	0	1	1
miRNA_down_in_DLBCL_vs_Other_Cancers	GO:0061013|regulation of mRNA catabolic process	9	0	0	1	1
miRNA_down_in_DLBCL_vs_Other_Cancers	GO:0048008|platelet-derived growth factor receptor signaling pathway	9	0	0	1	1
miRNA_down_in_DLBCL_vs_Other_Cancers	GO:0043567|regulation of insulin-like growth factor receptor signaling pathway	9	0	0	1	1
miRNA_down_in_DLBCL_vs_Other_Cancers	GO:0044282|small molecule catabolic process	9	0	0	1	1
miRNA_down_in_DLBCL_vs_Other_Cancers	GO:0022402|cell cycle process	9	0	0	1	1
miRNA_down_in_DLBCL_vs_Other_Cancers	GO:0008219|cell death	9	0	0	1	1
miRNA_down_in_DLBCL_vs_Other_Cancers	GO:0016265|death	9	0	0	1	1
miRNA_down_in_DLBCL_vs_Other_Cancers	GO:0051674|localization of cell	9	0	0	1	1
miRNA_down_in_DLBCL_vs_Other_Cancers	GO:0048870|cell motility	9	0	0	1	1
miRNA_down_in_DLBCL_vs_Other_Cancers	GO:0002697|regulation of immune effector process	9	0	0	1	1
miRNA_down_in_DLBCL_vs_Other_Cancers	GO:0016197|endosomal transport	9	0	0	1	1
miRNA_down_in_DLBCL_vs_Other_Cancers	GO:0051056|regulation of small GTPase mediated signal transduction	9	0	0	1	1
miRNA_down_in_DLBCL_vs_Other_Cancers	GO:0030521|androgen receptor signaling pathway	9	0	0	1	1
miRNA_down_in_DLBCL_vs_Other_Cancers	GO:0043085|positive regulation of catalytic activity	9	0	0	1	1
miRNA_down_in_DLBCL_vs_Other_Cancers	GO:0032270|positive regulation of cellular protein metabolic process	9	0	0	1	1
miRNA_down_in_DLBCL_vs_Other_Cancers	GO:0007010|cytoskeleton organization	9	0	0	1	1
miRNA_down_in_DLBCL_vs_Other_Cancers	GO:0006027|glycosaminoglycan catabolic process	9	0	0	1	1
miRNA_down_in_DLBCL_vs_Other_Cancers	GO:0032502|developmental process	9	0	0	1	1
miRNA_down_in_DLBCL_vs_Other_Cancers	GO:0071843|cellular component biogenesis at cellular level	9	0	0	1	1
miRNA_down_in_DLBCL_vs_Other_Cancers	GO:0006468|protein phosphorylation	9	0	0	1	1
miRNA_down_in_DLBCL_vs_Other_Cancers	GO:0051235|maintenance of location	9	0	0	1	1
miRNA_down_in_DLBCL_vs_Other_Cancers	GO:0016310|phosphorylation	9	0	0	1	1
miRNA_down_in_DLBCL_vs_Other_Cancers	GO:0051130|positive regulation of cellular component organization	9	0	0	1	1
miRNA_down_in_DLBCL_vs_Other_Cancers	GO:0042439|ethanolamine-containing compound metabolic process	9	0	0	1	1
miRNA_down_in_DLBCL_vs_Other_Cancers	GO:0007091|mitotic metaphase/anaphase transition	9	0	0	1	1
miRNA_down_in_DLBCL_vs_Other_Cancers	GO:0030071|regulation of mitotic metaphase/anaphase transition	9	0	0	1	1
miRNA_down_in_DLBCL_vs_Other_Cancers	GO:0006355|regulation of transcription, DNA-dependent	9	0	0	1	1
miRNA_down_in_DLBCL_vs_Other_Cancers	GO:2001141|regulation of RNA biosynthetic process	9	0	0	1	1
miRNA_down_in_DLBCL_vs_Other_Cancers	GO:0006909|phagocytosis	9	0	0	1	1
miRNA_down_in_DLBCL_vs_Other_Cancers	GO:0010243|response to organic nitrogen	9	0	0	1	1
miRNA_down_in_DLBCL_vs_Other_Cancers	GO:0071842|cellular component organization at cellular level	9	0	0	1	1
miRNA_down_in_DLBCL_vs_Other_Cancers	GO:0016101|diterpenoid metabolic process	9	0	0	1	1
miRNA_down_in_DLBCL_vs_Other_Cancers	GO:0060491|regulation of cell projection assembly	9	0	0	1	1
miRNA_down_in_DLBCL_vs_Other_Cancers	GO:0019800|peptide cross-linking via chondroitin 4-sulfate glycosaminoglycan	9	0	0	1	1
miRNA_down_in_DLBCL_vs_Other_Cancers	GO:0036152|phosphatidylethanolamine acyl-chain remodeling	9	0	0	1	1
miRNA_down_in_DLBCL_vs_Other_Cancers	GO:0001906|cell killing	9	0	0	1	1
miRNA_down_in_DLBCL_vs_Other_Cancers	GO:0071214|cellular response to abiotic stimulus	9	0	0	1	1
miRNA_down_in_DLBCL_vs_Other_Cancers	GO:0007596|blood coagulation	9	0	0	1	1
miRNA_down_in_DLBCL_vs_Other_Cancers	GO:0050817|coagulation	9	0	0	1	1
miRNA_down_in_DLBCL_vs_Other_Cancers	GO:0010837|regulation of keratinocyte proliferation	9	0	0	1	1
miRNA_down_in_DLBCL_vs_Other_Cancers	GO:0090288|negative regulation of cellular response to growth factor stimulus	9	0	0	1	1
miRNA_down_in_DLBCL_vs_Other_Cancers	GO:0001704|formation of primary germ layer	9	0	0	1	1
miRNA_down_in_DLBCL_vs_Other_Cancers	GO:0006641|triglyceride metabolic process	9	0	0	1	1
miRNA_down_in_DLBCL_vs_Other_Cancers	GO:0006638|neutral lipid metabolic process	9	0	0	1	1
miRNA_down_in_DLBCL_vs_Other_Cancers	GO:0006639|acylglycerol metabolic process	9	0	0	1	1
miRNA_down_in_DLBCL_vs_Other_Cancers	GO:0035329|hippo signaling cascade	9	0	0	1	1
miRNA_down_in_DLBCL_vs_Other_Cancers	GO:0051094|positive regulation of developmental process	9	0	0	1	1
miRNA_down_in_DLBCL_vs_Other_Cancers	GO:0016049|cell growth	9	0	0	1	1
miRNA_down_in_DLBCL_vs_Other_Cancers	GO:0006351|transcription, DNA-dependent	9	0	0	1	1
miRNA_down_in_DLBCL_vs_Other_Cancers	GO:0006869|lipid transport	9	0	0	1	1
miRNA_down_in_DLBCL_vs_Other_Cancers	GO:0006914|autophagy	9	0	0	1	1
miRNA_down_in_DLBCL_vs_Other_Cancers	GO:0006644|phospholipid metabolic process	9	0	0	1	1
miRNA_down_in_DLBCL_vs_Other_Cancers	GO:0006915|apoptotic process	9	0	0	1	1
miRNA_down_in_DLBCL_vs_Other_Cancers	GO:0048856|anatomical structure development	9	0	0	1	1
miRNA_down_in_DLBCL_vs_Other_Cancers	GO:0002347|response to tumor cell	9	0	0	1	1
miRNA_down_in_DLBCL_vs_Other_Cancers	GO:0050877|neurological system process	9	0	0	1	1
miRNA_down_in_DLBCL_vs_Other_Cancers	GO:0018208|peptidyl-proline modification	9	0	0	1	1
miRNA_down_in_DLBCL_vs_Other_Cancers	GO:0030111|regulation of Wnt receptor signaling pathway	9	0	0	1	1
miRNA_down_in_DLBCL_vs_Other_Cancers	GO:0055080|cation homeostasis	9	0	0	1	1
miRNA_down_in_DLBCL_vs_Other_Cancers	GO:0042692|muscle cell differentiation	9	0	0	1	1
miRNA_down_in_DLBCL_vs_Other_Cancers	GO:0006029|proteoglycan metabolic process	9	0	0	1	1
miRNA_down_in_DLBCL_vs_Other_Cancers	GO:0015914|phospholipid transport	9	0	0	1	1
miRNA_down_in_DLBCL_vs_Other_Cancers	GO:0090178|regulation of establishment of planar polarity involved in neural tube closure	9	0	0	1	1
miRNA_down_in_DLBCL_vs_Other_Cancers	GO:0090179|planar cell polarity pathway involved in neural tube closure	9	0	0	1	1
miRNA_up_in_ABC_vs_GCB	GO:0070647|protein modification by small protein conjugation or removal	24	37	1	0.493396	1
miRNA_up_in_ABC_vs_GCB	GO:0048011|nerve growth factor receptor signaling pathway	24	12	0	1	1
miRNA_up_in_ABC_vs_GCB	GO:0016071|mRNA metabolic process	24	27	1	0.707302	1
miRNA_up_in_ABC_vs_GCB	GO:0000278|mitotic cell cycle	24	34	1	0.490409	1
miRNA_up_in_ABC_vs_GCB	GO:0016568|chromatin modification	24	24	1	1	1
miRNA_up_in_ABC_vs_GCB	GO:0030098|lymphocyte differentiation	24	0	0	1	1
miRNA_up_in_ABC_vs_GCB	GO:0071900|regulation of protein serine/threonine kinase activity	24	0	0	1	1
miRNA_up_in_ABC_vs_GCB	GO:0051341|regulation of oxidoreductase activity	24	0	0	1	1
miRNA_up_in_ABC_vs_GCB	GO:0006664|glycolipid metabolic process	24	0	0	1	1
miRNA_up_in_ABC_vs_GCB	GO:0032507|maintenance of protein location in cell	24	0	0	1	1
miRNA_up_in_ABC_vs_GCB	GO:0015804|neutral amino acid transport	24	0	0	1	1
miRNA_up_in_ABC_vs_GCB	GO:0034976|response to endoplasmic reticulum stress	24	0	0	1	1
miRNA_up_in_ABC_vs_GCB	GO:0006996|organelle organization	24	13	2	0.23046	1
miRNA_up_in_ABC_vs_GCB	GO:0090304|nucleic acid metabolic process	24	0	0	1	1
miRNA_up_in_ABC_vs_GCB	GO:0007049|cell cycle	24	8	0	1	1
miRNA_up_in_ABC_vs_GCB	GO:1901136|carbohydrate derivative catabolic process	24	7	1	0.402852	1
miRNA_up_in_ABC_vs_GCB	GO:0042060|wound healing	24	0	0	1	1
miRNA_up_in_ABC_vs_GCB	GO:0007155|cell adhesion	24	39	6	0.0427305	1
miRNA_up_in_ABC_vs_GCB	GO:0030198|extracellular matrix organization	24	35	5	0.0852749	1
miRNA_up_in_ABC_vs_GCB	GO:0043062|extracellular structure organization	24	38	6	0.0379824	1
miRNA_up_in_ABC_vs_GCB	GO:0022610|biological adhesion	24	41	7	0.0157496	1
miRNA_up_in_ABC_vs_GCB	GO:0031032|actomyosin structure organization	24	0	0	1	1
miRNA_up_in_ABC_vs_GCB	GO:0001558|regulation of cell growth	24	0	0	1	1
miRNA_up_in_ABC_vs_GCB	GO:0001525|angiogenesis	24	16	3	0.0934613	1
miRNA_up_in_ABC_vs_GCB	GO:0009611|response to wounding	24	34	4	0.280195	1
miRNA_up_in_ABC_vs_GCB	GO:0031347|regulation of defense response	24	0	0	1	1
miRNA_up_in_ABC_vs_GCB	GO:0001819|positive regulation of cytokine production	24	0	0	1	1
miRNA_up_in_ABC_vs_GCB	GO:0030029|actin filament-based process	24	10	2	0.151105	1
miRNA_up_in_ABC_vs_GCB	GO:0006952|defense response	24	24	2	0.681259	1
miRNA_up_in_ABC_vs_GCB	GO:0002682|regulation of immune system process	24	11	3	0.0348536	1
miRNA_up_in_ABC_vs_GCB	GO:0000122|negative regulation of transcription from RNA polymerase II promoter	24	0	0	1	1
miRNA_up_in_ABC_vs_GCB	GO:0006687|glycosphingolipid metabolic process	24	0	0	1	1
miRNA_up_in_ABC_vs_GCB	GO:0048514|blood vessel morphogenesis	24	12	2	0.203461	1
miRNA_up_in_ABC_vs_GCB	GO:0030203|glycosaminoglycan metabolic process	24	8	1	0.445761	1
miRNA_up_in_ABC_vs_GCB	GO:0008285|negative regulation of cell proliferation	24	7	2	0.0802764	1
miRNA_up_in_ABC_vs_GCB	GO:0001944|vasculature development	24	9	1	0.485706	1
miRNA_up_in_ABC_vs_GCB	GO:0006935|chemotaxis	24	0	0	1	1
miRNA_up_in_ABC_vs_GCB	GO:0043433|negative regulation of sequence-specific DNA binding transcription factor activity	24	0	0	1	1
miRNA_up_in_ABC_vs_GCB	GO:0001568|blood vessel development	24	6	1	0.35677	1
miRNA_up_in_ABC_vs_GCB	GO:0042110|T cell activation	24	0	0	1	1
miRNA_up_in_ABC_vs_GCB	GO:0006805|xenobiotic metabolic process	24	0	0	1	1
miRNA_up_in_ABC_vs_GCB	GO:0009410|response to xenobiotic stimulus	24	0	0	1	1
miRNA_up_in_ABC_vs_GCB	GO:0071466|cellular response to xenobiotic stimulus	24	0	0	1	1
miRNA_up_in_ABC_vs_GCB	GO:0009967|positive regulation of signal transduction	24	0	0	1	1
miRNA_up_in_ABC_vs_GCB	GO:0045088|regulation of innate immune response	24	0	0	1	1
miRNA_up_in_ABC_vs_GCB	GO:0060070|canonical Wnt receptor signaling pathway	24	11	2	0.176938	1
miRNA_up_in_ABC_vs_GCB	GO:0072359|circulatory system development	24	0	0	1	1
miRNA_up_in_ABC_vs_GCB	GO:0072358|cardiovascular system development	24	0	0	1	1
miRNA_up_in_ABC_vs_GCB	GO:0045087|innate immune response	24	7	1	0.402852	1
miRNA_up_in_ABC_vs_GCB	GO:0007009|plasma membrane organization	24	0	0	1	1
miRNA_up_in_ABC_vs_GCB	GO:0016070|RNA metabolic process	24	0	0	1	1
miRNA_up_in_ABC_vs_GCB	GO:0060255|regulation of macromolecule metabolic process	24	0	0	1	1
miRNA_up_in_ABC_vs_GCB	GO:0022403|cell cycle phase	24	22	0	0.384564	1
miRNA_up_in_ABC_vs_GCB	GO:0007167|enzyme linked receptor protein signaling pathway	24	9	0	1	1
miRNA_up_in_ABC_vs_GCB	GO:0015936|coenzyme A metabolic process	24	0	0	1	1
miRNA_up_in_ABC_vs_GCB	GO:0050794|regulation of cellular process	24	0	0	1	1
miRNA_up_in_ABC_vs_GCB	GO:0006366|transcription from RNA polymerase II promoter	24	6	0	1	1
miRNA_up_in_ABC_vs_GCB	GO:0031424|keratinization	24	0	0	1	1
miRNA_up_in_ABC_vs_GCB	GO:0006665|sphingolipid metabolic process	24	0	0	1	1
miRNA_up_in_ABC_vs_GCB	GO:0046395|carboxylic acid catabolic process	24	0	0	1	1
miRNA_up_in_ABC_vs_GCB	GO:0050853|B cell receptor signaling pathway	24	0	0	1	1
miRNA_up_in_ABC_vs_GCB	GO:0016054|organic acid catabolic process	24	0	0	1	1
miRNA_up_in_ABC_vs_GCB	GO:0006954|inflammatory response	24	0	0	1	1
miRNA_up_in_ABC_vs_GCB	GO:0042330|taxis	24	0	0	1	1
miRNA_up_in_ABC_vs_GCB	GO:0001666|response to hypoxia	24	0	0	1	1
miRNA_up_in_ABC_vs_GCB	GO:0002684|positive regulation of immune system process	24	0	0	1	1
miRNA_up_in_ABC_vs_GCB	GO:0036293|response to decreased oxygen levels	24	0	0	1	1
miRNA_up_in_ABC_vs_GCB	GO:0050776|regulation of immune response	24	0	0	1	1
miRNA_up_in_ABC_vs_GCB	GO:0070482|response to oxygen levels	24	0	0	1	1
miRNA_up_in_ABC_vs_GCB	GO:0050900|leukocyte migration	24	0	0	1	1
miRNA_up_in_ABC_vs_GCB	GO:0010627|regulation of intracellular protein kinase cascade	24	0	0	1	1
miRNA_up_in_ABC_vs_GCB	GO:0019216|regulation of lipid metabolic process	24	0	0	1	1
miRNA_up_in_ABC_vs_GCB	GO:0019221|cytokine-mediated signaling pathway	24	0	0	1	1
miRNA_up_in_ABC_vs_GCB	GO:0006022|aminoglycan metabolic process	24	6	0	1	1
miRNA_up_in_ABC_vs_GCB	GO:0032101|regulation of response to external stimulus	24	0	0	1	1
miRNA_up_in_ABC_vs_GCB	GO:0009966|regulation of signal transduction	24	0	0	1	1
miRNA_up_in_ABC_vs_GCB	GO:0001816|cytokine production	24	0	0	1	1
miRNA_up_in_ABC_vs_GCB	GO:0009615|response to virus	24	0	0	1	1
miRNA_up_in_ABC_vs_GCB	GO:0051607|defense response to virus	24	0	0	1	1
miRNA_up_in_ABC_vs_GCB	GO:0005976|polysaccharide metabolic process	24	0	0	1	1
miRNA_up_in_ABC_vs_GCB	GO:0022604|regulation of cell morphogenesis	24	0	0	1	1
miRNA_up_in_ABC_vs_GCB	GO:0022603|regulation of anatomical structure morphogenesis	24	0	0	1	1
miRNA_up_in_ABC_vs_GCB	GO:2000112|regulation of cellular macromolecule biosynthetic process	24	0	0	1	1
miRNA_up_in_ABC_vs_GCB	GO:0010556|regulation of macromolecule biosynthetic process	24	0	0	1	1
miRNA_up_in_ABC_vs_GCB	GO:0010647|positive regulation of cell communication	24	0	0	1	1
miRNA_up_in_ABC_vs_GCB	GO:0048584|positive regulation of response to stimulus	24	0	0	1	1
miRNA_up_in_ABC_vs_GCB	GO:0055072|iron ion homeostasis	24	6	1	0.35677	1
miRNA_up_in_ABC_vs_GCB	GO:0016477|cell migration	24	9	1	0.485706	1
miRNA_up_in_ABC_vs_GCB	GO:0006692|prostanoid metabolic process	24	0	0	1	1
miRNA_up_in_ABC_vs_GCB	GO:0006767|water-soluble vitamin metabolic process	24	0	0	1	1
miRNA_up_in_ABC_vs_GCB	GO:0006310|DNA recombination	24	6	0	1	1
miRNA_up_in_ABC_vs_GCB	GO:0009064|glutamine family amino acid metabolic process	24	0	0	1	1
miRNA_up_in_ABC_vs_GCB	GO:0032446|protein modification by small protein conjugation	24	13	0	0.610864	1
miRNA_up_in_ABC_vs_GCB	GO:0050792|regulation of viral reproduction	24	0	0	1	1
miRNA_up_in_ABC_vs_GCB	GO:0016567|protein ubiquitination	24	9	0	1	1
miRNA_up_in_ABC_vs_GCB	GO:0006401|RNA catabolic process	24	0	0	1	1
miRNA_up_in_ABC_vs_GCB	GO:0000724|double-strand break repair via homologous recombination	24	0	0	1	1
miRNA_up_in_ABC_vs_GCB	GO:0000725|recombinational repair	24	0	0	1	1
miRNA_up_in_ABC_vs_GCB	GO:0007005|mitochondrion organization	24	0	0	1	1
miRNA_up_in_ABC_vs_GCB	GO:0044281|small molecule metabolic process	24	0	0	1	1
miRNA_up_in_ABC_vs_GCB	GO:0055114|oxidation-reduction process	24	0	0	1	1
miRNA_up_in_ABC_vs_GCB	GO:0042254|ribosome biogenesis	24	0	0	1	1
miRNA_up_in_ABC_vs_GCB	GO:0006955|immune response	24	0	0	1	1
miRNA_up_in_ABC_vs_GCB	GO:0031323|regulation of cellular metabolic process	24	18	1	1	1
miRNA_up_in_ABC_vs_GCB	GO:0018193|peptidyl-amino acid modification	24	0	0	1	1
miRNA_up_in_ABC_vs_GCB	GO:0046649|lymphocyte activation	24	0	0	1	1
miRNA_up_in_ABC_vs_GCB	GO:0031329|regulation of cellular catabolic process	24	0	0	1	1
miRNA_up_in_ABC_vs_GCB	GO:0034641|cellular nitrogen compound metabolic process	24	0	0	1	1
miRNA_up_in_ABC_vs_GCB	GO:0019222|regulation of metabolic process	24	14	3	0.0667379	1
miRNA_up_in_ABC_vs_GCB	GO:0051301|cell division	24	0	0	1	1
miRNA_up_in_ABC_vs_GCB	GO:0040029|regulation of gene expression, epigenetic	24	0	0	1	1
miRNA_up_in_ABC_vs_GCB	GO:0042113|B cell activation	24	0	0	1	1
miRNA_up_in_ABC_vs_GCB	GO:0070887|cellular response to chemical stimulus	24	0	0	1	1
miRNA_up_in_ABC_vs_GCB	GO:0043123|positive regulation of I-kappaB kinase/NF-kappaB cascade	24	0	0	1	1
miRNA_up_in_ABC_vs_GCB	GO:0000272|polysaccharide catabolic process	24	0	0	1	1
miRNA_up_in_ABC_vs_GCB	GO:0043122|regulation of I-kappaB kinase/NF-kappaB cascade	24	0	0	1	1
miRNA_up_in_ABC_vs_GCB	GO:0006260|DNA replication	24	0	0	1	1
miRNA_up_in_ABC_vs_GCB	GO:0009063|cellular amino acid catabolic process	24	0	0	1	1
miRNA_up_in_ABC_vs_GCB	GO:0022613|ribonucleoprotein complex biogenesis	24	0	0	1	1
miRNA_up_in_ABC_vs_GCB	GO:0006950|response to stress	24	0	0	1	1
miRNA_up_in_ABC_vs_GCB	GO:0071310|cellular response to organic substance	24	0	0	1	1
miRNA_up_in_ABC_vs_GCB	GO:0010033|response to organic substance	24	0	0	1	1
miRNA_up_in_ABC_vs_GCB	GO:0045184|establishment of protein localization	24	0	0	1	1
miRNA_up_in_ABC_vs_GCB	GO:0034330|cell junction organization	24	0	0	1	1
miRNA_up_in_ABC_vs_GCB	GO:0051270|regulation of cellular component movement	24	0	0	1	1
miRNA_up_in_ABC_vs_GCB	GO:0007249|I-kappaB kinase/NF-kappaB cascade	24	0	0	1	1
miRNA_up_in_ABC_vs_GCB	GO:0051251|positive regulation of lymphocyte activation	24	0	0	1	1
miRNA_up_in_ABC_vs_GCB	GO:0034329|cell junction assembly	24	6	1	0.35677	1
miRNA_up_in_ABC_vs_GCB	GO:2000145|regulation of cell motility	24	0	0	1	1
miRNA_up_in_ABC_vs_GCB	GO:0050867|positive regulation of cell activation	24	0	0	1	1
miRNA_up_in_ABC_vs_GCB	GO:0002696|positive regulation of leukocyte activation	24	0	0	1	1
miRNA_up_in_ABC_vs_GCB	GO:0046470|phosphatidylcholine metabolic process	24	0	0	1	1
miRNA_up_in_ABC_vs_GCB	GO:0080135|regulation of cellular response to stress	24	0	0	1	1
miRNA_up_in_ABC_vs_GCB	GO:0018205|peptidyl-lysine modification	24	0	0	1	1
miRNA_up_in_ABC_vs_GCB	GO:0042401|cellular biogenic amine biosynthetic process	24	0	0	1	1
miRNA_up_in_ABC_vs_GCB	GO:0006403|RNA localization	24	0	0	1	1
miRNA_up_in_ABC_vs_GCB	GO:0022415|viral reproductive process	24	0	0	1	1
miRNA_up_in_ABC_vs_GCB	GO:0000398|nuclear mRNA splicing, via spliceosome	24	0	0	1	1
miRNA_up_in_ABC_vs_GCB	GO:0000377|RNA splicing, via transesterification reactions with bulged adenosine as nucleophile	24	0	0	1	1
miRNA_up_in_ABC_vs_GCB	GO:0034605|cellular response to heat	24	0	0	1	1
miRNA_up_in_ABC_vs_GCB	GO:0009408|response to heat	24	0	0	1	1
miRNA_up_in_ABC_vs_GCB	GO:0034623|cellular macromolecular complex disassembly	24	0	0	1	1
miRNA_up_in_ABC_vs_GCB	GO:0032984|macromolecular complex disassembly	24	0	0	1	1
miRNA_up_in_ABC_vs_GCB	GO:0006302|double-strand break repair	24	0	0	1	1
miRNA_up_in_ABC_vs_GCB	GO:0019048|virus-host interaction	24	0	0	1	1
miRNA_up_in_ABC_vs_GCB	GO:0051701|interaction with host	24	0	0	1	1
miRNA_up_in_ABC_vs_GCB	GO:0030036|actin cytoskeleton organization	24	8	0	1	1
miRNA_up_in_ABC_vs_GCB	GO:0051276|chromosome organization	24	0	0	1	1
miRNA_up_in_ABC_vs_GCB	GO:0033554|cellular response to stress	24	0	0	1	1
miRNA_up_in_ABC_vs_GCB	GO:0006879|cellular iron ion homeostasis	24	0	0	1	1
miRNA_up_in_ABC_vs_GCB	GO:0030183|B cell differentiation	24	0	0	1	1
miRNA_up_in_ABC_vs_GCB	GO:0023056|positive regulation of signaling	24	0	0	1	1
miRNA_up_in_ABC_vs_GCB	GO:0071702|organic substance transport	24	0	0	1	1
miRNA_up_in_ABC_vs_GCB	GO:0002520|immune system development	24	0	0	1	1
miRNA_up_in_ABC_vs_GCB	GO:0048534|hemopoietic or lymphoid organ development	24	0	0	1	1
miRNA_up_in_ABC_vs_GCB	GO:2000113|negative regulation of cellular macromolecule biosynthetic process	24	0	0	1	1
miRNA_up_in_ABC_vs_GCB	GO:0007163|establishment or maintenance of cell polarity	24	0	0	1	1
miRNA_up_in_ABC_vs_GCB	GO:0006917|induction of apoptosis	24	0	0	1	1
miRNA_up_in_ABC_vs_GCB	GO:0051051|negative regulation of transport	24	0	0	1	1
miRNA_up_in_ABC_vs_GCB	GO:0032269|negative regulation of cellular protein metabolic process	24	0	0	1	1
miRNA_up_in_ABC_vs_GCB	GO:0043506|regulation of JUN kinase activity	24	0	0	1	1
miRNA_up_in_ABC_vs_GCB	GO:0043507|positive regulation of JUN kinase activity	24	0	0	1	1
miRNA_up_in_ABC_vs_GCB	GO:0046128|purine ribonucleoside metabolic process	24	0	0	1	1
miRNA_up_in_ABC_vs_GCB	GO:0042278|purine nucleoside metabolic process	24	0	0	1	1
miRNA_up_in_ABC_vs_GCB	GO:0044092|negative regulation of molecular function	24	0	0	1	1
miRNA_up_in_ABC_vs_GCB	GO:0006417|regulation of translation	24	0	0	1	1
miRNA_up_in_ABC_vs_GCB	GO:0002286|T cell activation involved in immune response	24	0	0	1	1
miRNA_up_in_ABC_vs_GCB	GO:0006354|DNA-dependent transcription, elongation	24	0	0	1	1
miRNA_up_in_ABC_vs_GCB	GO:0034470|ncRNA processing	24	0	0	1	1
miRNA_up_in_ABC_vs_GCB	GO:0031334|positive regulation of protein complex assembly	24	0	0	1	1
miRNA_up_in_ABC_vs_GCB	GO:0006986|response to unfolded protein	24	0	0	1	1
miRNA_up_in_ABC_vs_GCB	GO:0006368|transcription elongation from RNA polymerase II promoter	24	0	0	1	1
miRNA_up_in_ABC_vs_GCB	GO:0009068|aspartate family amino acid catabolic process	24	0	0	1	1
miRNA_up_in_ABC_vs_GCB	GO:0033673|negative regulation of kinase activity	24	0	0	1	1
miRNA_up_in_ABC_vs_GCB	GO:0051028|mRNA transport	24	0	0	1	1
miRNA_up_in_ABC_vs_GCB	GO:0035966|response to topologically incorrect protein	24	0	0	1	1
miRNA_up_in_ABC_vs_GCB	GO:0006289|nucleotide-excision repair	24	0	0	1	1
miRNA_up_in_ABC_vs_GCB	GO:0006897|endocytosis	24	6	1	0.35677	1
miRNA_up_in_ABC_vs_GCB	GO:0050878|regulation of body fluid levels	24	0	0	1	1
miRNA_up_in_ABC_vs_GCB	GO:0043086|negative regulation of catalytic activity	24	0	0	1	1
miRNA_up_in_ABC_vs_GCB	GO:0040011|locomotion	24	0	0	1	1
miRNA_up_in_ABC_vs_GCB	GO:0007166|cell surface receptor signaling pathway	24	7	0	1	1
miRNA_up_in_ABC_vs_GCB	GO:0048518|positive regulation of biological process	24	0	0	1	1
miRNA_up_in_ABC_vs_GCB	GO:0065008|regulation of biological quality	24	0	0	1	1
miRNA_up_in_ABC_vs_GCB	GO:0008629|induction of apoptosis by intracellular signals	24	0	0	1	1
miRNA_up_in_ABC_vs_GCB	GO:0000375|RNA splicing, via transesterification reactions	24	0	0	1	1
miRNA_up_in_ABC_vs_GCB	GO:0008654|phospholipid biosynthetic process	24	0	0	1	1
miRNA_up_in_ABC_vs_GCB	GO:0051188|cofactor biosynthetic process	24	0	0	1	1
miRNA_up_in_ABC_vs_GCB	GO:0042551|neuron maturation	24	0	0	1	1
miRNA_up_in_ABC_vs_GCB	GO:0006364|rRNA processing	24	0	0	1	1
miRNA_up_in_ABC_vs_GCB	GO:0006066|alcohol metabolic process	24	0	0	1	1
miRNA_up_in_ABC_vs_GCB	GO:0010740|positive regulation of intracellular protein kinase cascade	24	6	0	1	1
miRNA_up_in_ABC_vs_GCB	GO:0046348|amino sugar catabolic process	24	0	0	1	1
miRNA_up_in_ABC_vs_GCB	GO:0006979|response to oxidative stress	24	0	0	1	1
miRNA_up_in_ABC_vs_GCB	GO:0034097|response to cytokine stimulus	24	0	0	1	1
miRNA_up_in_ABC_vs_GCB	GO:0032787|monocarboxylic acid metabolic process	24	0	0	1	1
miRNA_up_in_ABC_vs_GCB	GO:0051179|localization	24	0	0	1	1
miRNA_up_in_ABC_vs_GCB	GO:0009100|glycoprotein metabolic process	24	0	0	1	1
miRNA_up_in_ABC_vs_GCB	GO:0006024|glycosaminoglycan biosynthetic process	24	0	0	1	1
miRNA_up_in_ABC_vs_GCB	GO:0006023|aminoglycan biosynthetic process	24	0	0	1	1
miRNA_up_in_ABC_vs_GCB	GO:0051338|regulation of transferase activity	24	0	0	1	1
miRNA_up_in_ABC_vs_GCB	GO:0038127|ERBB signaling pathway	24	0	0	1	1
miRNA_up_in_ABC_vs_GCB	GO:0007173|epidermal growth factor receptor signaling pathway	24	0	0	1	1
miRNA_up_in_ABC_vs_GCB	GO:0007041|lysosomal transport	24	0	0	1	1
miRNA_up_in_ABC_vs_GCB	GO:0007034|vacuolar transport	24	0	0	1	1
miRNA_up_in_ABC_vs_GCB	GO:0012502|induction of programmed cell death	24	0	0	1	1
miRNA_up_in_ABC_vs_GCB	GO:0007052|mitotic spindle organization	24	0	0	1	1
miRNA_up_in_ABC_vs_GCB	GO:0016570|histone modification	24	0	0	1	1
miRNA_up_in_ABC_vs_GCB	GO:0016569|covalent chromatin modification	24	0	0	1	1
miRNA_up_in_ABC_vs_GCB	GO:0050663|cytokine secretion	24	0	0	1	1
miRNA_up_in_ABC_vs_GCB	GO:0019835|cytolysis	24	0	0	1	1
miRNA_up_in_ABC_vs_GCB	GO:0002688|regulation of leukocyte chemotaxis	24	0	0	1	1
miRNA_up_in_ABC_vs_GCB	GO:0006968|cellular defense response	24	0	0	1	1
miRNA_up_in_ABC_vs_GCB	GO:0007169|transmembrane receptor protein tyrosine kinase signaling pathway	24	0	0	1	1
miRNA_up_in_ABC_vs_GCB	GO:0044093|positive regulation of molecular function	24	0	0	1	1
miRNA_up_in_ABC_vs_GCB	GO:0006396|RNA processing	24	0	0	1	1
miRNA_up_in_ABC_vs_GCB	GO:0065009|regulation of molecular function	24	0	0	1	1
miRNA_up_in_ABC_vs_GCB	GO:0071822|protein complex subunit organization	24	0	0	1	1
miRNA_up_in_ABC_vs_GCB	GO:0008380|RNA splicing	24	0	0	1	1
miRNA_up_in_ABC_vs_GCB	GO:0046434|organophosphate catabolic process	24	0	0	1	1
miRNA_up_in_ABC_vs_GCB	GO:0051640|organelle localization	24	0	0	1	1
miRNA_up_in_ABC_vs_GCB	GO:0033865|nucleoside bisphosphate metabolic process	24	0	0	1	1
miRNA_up_in_ABC_vs_GCB	GO:0015931|nucleobase-containing compound transport	24	0	0	1	1
miRNA_up_in_ABC_vs_GCB	GO:0007599|hemostasis	24	0	0	1	1
miRNA_up_in_ABC_vs_GCB	GO:0070271|protein complex biogenesis	24	0	0	1	1
miRNA_up_in_ABC_vs_GCB	GO:0006461|protein complex assembly	24	0	0	1	1
miRNA_up_in_ABC_vs_GCB	GO:0034660|ncRNA metabolic process	24	0	0	1	1
miRNA_up_in_ABC_vs_GCB	GO:0007243|intracellular protein kinase cascade	24	0	0	1	1
miRNA_up_in_ABC_vs_GCB	GO:0006936|muscle contraction	24	0	0	1	1
miRNA_up_in_ABC_vs_GCB	GO:0006661|phosphatidylinositol biosynthetic process	24	0	0	1	1
miRNA_up_in_ABC_vs_GCB	GO:0060972|left/right pattern formation	24	0	0	1	1
miRNA_up_in_ABC_vs_GCB	GO:0021548|pons development	24	0	0	1	1
miRNA_up_in_ABC_vs_GCB	GO:0009607|response to biotic stimulus	24	0	0	1	1
miRNA_up_in_ABC_vs_GCB	GO:0040012|regulation of locomotion	24	0	0	1	1
miRNA_up_in_ABC_vs_GCB	GO:0009888|tissue development	24	0	0	1	1
miRNA_up_in_ABC_vs_GCB	GO:0048583|regulation of response to stimulus	24	0	0	1	1
miRNA_up_in_ABC_vs_GCB	GO:0007186|G-protein coupled receptor signaling pathway	24	0	0	1	1
miRNA_up_in_ABC_vs_GCB	GO:0043405|regulation of MAP kinase activity	24	0	0	1	1
miRNA_up_in_ABC_vs_GCB	GO:0071826|ribonucleoprotein complex subunit organization	24	0	0	1	1
miRNA_up_in_ABC_vs_GCB	GO:0072657|protein localization to membrane	24	0	0	1	1
miRNA_up_in_ABC_vs_GCB	GO:0048771|tissue remodeling	24	0	0	1	1
miRNA_up_in_ABC_vs_GCB	GO:0030334|regulation of cell migration	24	0	0	1	1
miRNA_up_in_ABC_vs_GCB	GO:0009116|nucleoside metabolic process	24	0	0	1	1
miRNA_up_in_ABC_vs_GCB	GO:0016055|Wnt receptor signaling pathway	24	0	0	1	1
miRNA_up_in_ABC_vs_GCB	GO:0043687|post-translational protein modification	24	0	0	1	1
miRNA_up_in_ABC_vs_GCB	GO:0006898|receptor-mediated endocytosis	24	0	0	1	1
miRNA_up_in_ABC_vs_GCB	GO:0051707|response to other organism	24	0	0	1	1
miRNA_up_in_ABC_vs_GCB	GO:0043065|positive regulation of apoptotic process	24	0	0	1	1
miRNA_up_in_ABC_vs_GCB	GO:0043068|positive regulation of programmed cell death	24	0	0	1	1
miRNA_up_in_ABC_vs_GCB	GO:0001824|blastocyst development	24	0	0	1	1
miRNA_up_in_ABC_vs_GCB	GO:0000279|M phase	24	0	0	1	1
miRNA_up_in_ABC_vs_GCB	GO:0046463|acylglycerol biosynthetic process	24	0	0	1	1
miRNA_up_in_ABC_vs_GCB	GO:0006446|regulation of translational initiation	24	0	0	1	1
miRNA_up_in_ABC_vs_GCB	GO:0046460|neutral lipid biosynthetic process	24	0	0	1	1
miRNA_up_in_ABC_vs_GCB	GO:0006413|translational initiation	24	0	0	1	1
miRNA_up_in_ABC_vs_GCB	GO:0006695|cholesterol biosynthetic process	24	0	0	1	1
miRNA_up_in_ABC_vs_GCB	GO:0002376|immune system process	24	0	0	1	1
miRNA_up_in_ABC_vs_GCB	GO:0048513|organ development	24	0	0	1	1
miRNA_up_in_ABC_vs_GCB	GO:0043097|pyrimidine nucleoside salvage	24	0	0	1	1
miRNA_up_in_ABC_vs_GCB	GO:0001775|cell activation	24	0	0	1	1
miRNA_up_in_ABC_vs_GCB	GO:0006643|membrane lipid metabolic process	24	0	0	1	1
miRNA_up_in_ABC_vs_GCB	GO:0030705|cytoskeleton-dependent intracellular transport	24	0	0	1	1
miRNA_up_in_ABC_vs_GCB	GO:0060326|cell chemotaxis	24	0	0	1	1
miRNA_up_in_ABC_vs_GCB	GO:0008360|regulation of cell shape	24	0	0	1	1
miRNA_up_in_ABC_vs_GCB	GO:0001837|epithelial to mesenchymal transition	24	0	0	1	1
miRNA_up_in_ABC_vs_GCB	GO:0006103|2-oxoglutarate metabolic process	24	0	0	1	1
miRNA_up_in_ABC_vs_GCB	GO:0034599|cellular response to oxidative stress	24	0	0	1	1
miRNA_up_in_ABC_vs_GCB	GO:0051716|cellular response to stimulus	24	0	0	1	1
miRNA_up_in_ABC_vs_GCB	GO:0045185|maintenance of protein location	24	0	0	1	1
miRNA_up_in_ABC_vs_GCB	GO:0016571|histone methylation	24	0	0	1	1
miRNA_up_in_ABC_vs_GCB	GO:0010608|posttranscriptional regulation of gene expression	24	0	0	1	1
miRNA_up_in_ABC_vs_GCB	GO:0009066|aspartate family amino acid metabolic process	24	0	0	1	1
miRNA_up_in_ABC_vs_GCB	GO:2001234|negative regulation of apoptotic signaling pathway	24	0	0	1	1
miRNA_up_in_ABC_vs_GCB	GO:0002683|negative regulation of immune system process	24	0	0	1	1
miRNA_up_in_ABC_vs_GCB	GO:0009653|anatomical structure morphogenesis	24	0	0	1	1
miRNA_up_in_ABC_vs_GCB	GO:0031589|cell-substrate adhesion	24	0	0	1	1
miRNA_up_in_ABC_vs_GCB	GO:0061014|positive regulation of mRNA catabolic process	24	0	0	1	1
miRNA_up_in_ABC_vs_GCB	GO:0061013|regulation of mRNA catabolic process	24	0	0	1	1
miRNA_up_in_ABC_vs_GCB	GO:0048008|platelet-derived growth factor receptor signaling pathway	24	0	0	1	1
miRNA_up_in_ABC_vs_GCB	GO:0043567|regulation of insulin-like growth factor receptor signaling pathway	24	0	0	1	1
miRNA_up_in_ABC_vs_GCB	GO:0044282|small molecule catabolic process	24	0	0	1	1
miRNA_up_in_ABC_vs_GCB	GO:0022402|cell cycle process	24	0	0	1	1
miRNA_up_in_ABC_vs_GCB	GO:0008219|cell death	24	0	0	1	1
miRNA_up_in_ABC_vs_GCB	GO:0016265|death	24	0	0	1	1
miRNA_up_in_ABC_vs_GCB	GO:0051674|localization of cell	24	0	0	1	1
miRNA_up_in_ABC_vs_GCB	GO:0048870|cell motility	24	0	0	1	1
miRNA_up_in_ABC_vs_GCB	GO:0002697|regulation of immune effector process	24	0	0	1	1
miRNA_up_in_ABC_vs_GCB	GO:0016197|endosomal transport	24	0	0	1	1
miRNA_up_in_ABC_vs_GCB	GO:0051056|regulation of small GTPase mediated signal transduction	24	0	0	1	1
miRNA_up_in_ABC_vs_GCB	GO:0030521|androgen receptor signaling pathway	24	0	0	1	1
miRNA_up_in_ABC_vs_GCB	GO:0043085|positive regulation of catalytic activity	24	0	0	1	1
miRNA_up_in_ABC_vs_GCB	GO:0032270|positive regulation of cellular protein metabolic process	24	0	0	1	1
miRNA_up_in_ABC_vs_GCB	GO:0007010|cytoskeleton organization	24	0	0	1	1
miRNA_up_in_ABC_vs_GCB	GO:0006027|glycosaminoglycan catabolic process	24	0	0	1	1
miRNA_up_in_ABC_vs_GCB	GO:0032502|developmental process	24	0	0	1	1
miRNA_up_in_ABC_vs_GCB	GO:0071843|cellular component biogenesis at cellular level	24	0	0	1	1
miRNA_up_in_ABC_vs_GCB	GO:0006468|protein phosphorylation	24	0	0	1	1
miRNA_up_in_ABC_vs_GCB	GO:0051235|maintenance of location	24	0	0	1	1
miRNA_up_in_ABC_vs_GCB	GO:0016310|phosphorylation	24	0	0	1	1
miRNA_up_in_ABC_vs_GCB	GO:0051130|positive regulation of cellular component organization	24	0	0	1	1
miRNA_up_in_ABC_vs_GCB	GO:0042439|ethanolamine-containing compound metabolic process	24	0	0	1	1
miRNA_up_in_ABC_vs_GCB	GO:0007091|mitotic metaphase/anaphase transition	24	0	0	1	1
miRNA_up_in_ABC_vs_GCB	GO:0030071|regulation of mitotic metaphase/anaphase transition	24	0	0	1	1
miRNA_up_in_ABC_vs_GCB	GO:0006355|regulation of transcription, DNA-dependent	24	0	0	1	1
miRNA_up_in_ABC_vs_GCB	GO:2001141|regulation of RNA biosynthetic process	24	0	0	1	1
miRNA_up_in_ABC_vs_GCB	GO:0006909|phagocytosis	24	0	0	1	1
miRNA_up_in_ABC_vs_GCB	GO:0010243|response to organic nitrogen	24	0	0	1	1
miRNA_up_in_ABC_vs_GCB	GO:0071842|cellular component organization at cellular level	24	0	0	1	1
miRNA_up_in_ABC_vs_GCB	GO:0016101|diterpenoid metabolic process	24	0	0	1	1
miRNA_up_in_ABC_vs_GCB	GO:0060491|regulation of cell projection assembly	24	0	0	1	1
miRNA_up_in_ABC_vs_GCB	GO:0019800|peptide cross-linking via chondroitin 4-sulfate glycosaminoglycan	24	0	0	1	1
miRNA_up_in_ABC_vs_GCB	GO:0036152|phosphatidylethanolamine acyl-chain remodeling	24	0	0	1	1
miRNA_up_in_ABC_vs_GCB	GO:0001906|cell killing	24	0	0	1	1
miRNA_up_in_ABC_vs_GCB	GO:0071214|cellular response to abiotic stimulus	24	0	0	1	1
miRNA_up_in_ABC_vs_GCB	GO:0007596|blood coagulation	24	0	0	1	1
miRNA_up_in_ABC_vs_GCB	GO:0050817|coagulation	24	0	0	1	1
miRNA_up_in_ABC_vs_GCB	GO:0010837|regulation of keratinocyte proliferation	24	0	0	1	1
miRNA_up_in_ABC_vs_GCB	GO:0090288|negative regulation of cellular response to growth factor stimulus	24	0	0	1	1
miRNA_up_in_ABC_vs_GCB	GO:0001704|formation of primary germ layer	24	0	0	1	1
miRNA_up_in_ABC_vs_GCB	GO:0006641|triglyceride metabolic process	24	0	0	1	1
miRNA_up_in_ABC_vs_GCB	GO:0006638|neutral lipid metabolic process	24	0	0	1	1
miRNA_up_in_ABC_vs_GCB	GO:0006639|acylglycerol metabolic process	24	0	0	1	1
miRNA_up_in_ABC_vs_GCB	GO:0035329|hippo signaling cascade	24	0	0	1	1
miRNA_up_in_ABC_vs_GCB	GO:0051094|positive regulation of developmental process	24	0	0	1	1
miRNA_up_in_ABC_vs_GCB	GO:0016049|cell growth	24	0	0	1	1
miRNA_up_in_ABC_vs_GCB	GO:0006351|transcription, DNA-dependent	24	0	0	1	1
miRNA_up_in_ABC_vs_GCB	GO:0006869|lipid transport	24	0	0	1	1
miRNA_up_in_ABC_vs_GCB	GO:0006914|autophagy	24	0	0	1	1
miRNA_up_in_ABC_vs_GCB	GO:0006644|phospholipid metabolic process	24	0	0	1	1
miRNA_up_in_ABC_vs_GCB	GO:0006915|apoptotic process	24	0	0	1	1
miRNA_up_in_ABC_vs_GCB	GO:0048856|anatomical structure development	24	0	0	1	1
miRNA_up_in_ABC_vs_GCB	GO:0002347|response to tumor cell	24	0	0	1	1
miRNA_up_in_ABC_vs_GCB	GO:0050877|neurological system process	24	0	0	1	1
miRNA_up_in_ABC_vs_GCB	GO:0018208|peptidyl-proline modification	24	0	0	1	1
miRNA_up_in_ABC_vs_GCB	GO:0030111|regulation of Wnt receptor signaling pathway	24	0	0	1	1
miRNA_up_in_ABC_vs_GCB	GO:0055080|cation homeostasis	24	0	0	1	1
miRNA_up_in_ABC_vs_GCB	GO:0042692|muscle cell differentiation	24	0	0	1	1
miRNA_up_in_ABC_vs_GCB	GO:0006029|proteoglycan metabolic process	24	0	0	1	1
miRNA_up_in_ABC_vs_GCB	GO:0015914|phospholipid transport	24	0	0	1	1
miRNA_up_in_ABC_vs_GCB	GO:0090178|regulation of establishment of planar polarity involved in neural tube closure	24	0	0	1	1
miRNA_up_in_ABC_vs_GCB	GO:0090179|planar cell polarity pathway involved in neural tube closure	24	0	0	1	1
miRNA_Up_in_DLBCL_vs_Centro	GO:0030098|lymphocyte differentiation	61	0	0	1	1
miRNA_Up_in_DLBCL_vs_Centro	GO:0071900|regulation of protein serine/threonine kinase activity	61	0	0	1	1
miRNA_Up_in_DLBCL_vs_Centro	GO:0051341|regulation of oxidoreductase activity	61	0	0	1	1
miRNA_Up_in_DLBCL_vs_Centro	GO:0006664|glycolipid metabolic process	61	0	0	1	1
miRNA_Up_in_DLBCL_vs_Centro	GO:0032507|maintenance of protein location in cell	61	0	0	1	1
miRNA_Up_in_DLBCL_vs_Centro	GO:0015804|neutral amino acid transport	61	0	0	1	1
miRNA_Up_in_DLBCL_vs_Centro	GO:0034976|response to endoplasmic reticulum stress	61	0	0	1	1
miRNA_Up_in_DLBCL_vs_Centro	GO:0090304|nucleic acid metabolic process	61	0	0	1	1
miRNA_Up_in_DLBCL_vs_Centro	GO:1901136|carbohydrate derivative catabolic process	61	7	0	0.359865	1
miRNA_Up_in_DLBCL_vs_Centro	GO:0042060|wound healing	61	0	0	1	1
miRNA_Up_in_DLBCL_vs_Centro	GO:0031032|actomyosin structure organization	61	0	0	1	1
miRNA_Up_in_DLBCL_vs_Centro	GO:0001558|regulation of cell growth	61	0	0	1	1
miRNA_Up_in_DLBCL_vs_Centro	GO:0001525|angiogenesis	61	16	0	0.0865856	1
miRNA_Up_in_DLBCL_vs_Centro	GO:0031347|regulation of defense response	61	0	0	1	1
miRNA_Up_in_DLBCL_vs_Centro	GO:0001819|positive regulation of cytokine production	61	0	0	1	1
miRNA_Up_in_DLBCL_vs_Centro	GO:0030029|actin filament-based process	61	10	1	1	1
miRNA_Up_in_DLBCL_vs_Centro	GO:0006952|defense response	61	24	0	0.0114246	1
miRNA_Up_in_DLBCL_vs_Centro	GO:0002682|regulation of immune system process	61	11	0	0.224527	1
miRNA_Up_in_DLBCL_vs_Centro	GO:0000122|negative regulation of transcription from RNA polymerase II promoter	61	0	0	1	1
miRNA_Up_in_DLBCL_vs_Centro	GO:0006687|glycosphingolipid metabolic process	61	0	0	1	1
miRNA_Up_in_DLBCL_vs_Centro	GO:0048514|blood vessel morphogenesis	61	12	0	0.134675	1
miRNA_Up_in_DLBCL_vs_Centro	GO:0030203|glycosaminoglycan metabolic process	61	8	0	0.359257	1
miRNA_Up_in_DLBCL_vs_Centro	GO:0008285|negative regulation of cell proliferation	61	7	0	0.359865	1
miRNA_Up_in_DLBCL_vs_Centro	GO:0001944|vasculature development	61	9	0	0.371342	1
miRNA_Up_in_DLBCL_vs_Centro	GO:0006935|chemotaxis	61	0	0	1	1
miRNA_Up_in_DLBCL_vs_Centro	GO:0043433|negative regulation of sequence-specific DNA binding transcription factor activity	61	0	0	1	1
miRNA_Up_in_DLBCL_vs_Centro	GO:0001568|blood vessel development	61	6	0	0.596022	1
miRNA_Up_in_DLBCL_vs_Centro	GO:0042110|T cell activation	61	0	0	1	1
miRNA_Up_in_DLBCL_vs_Centro	GO:0006805|xenobiotic metabolic process	61	0	0	1	1
miRNA_Up_in_DLBCL_vs_Centro	GO:0009410|response to xenobiotic stimulus	61	0	0	1	1
miRNA_Up_in_DLBCL_vs_Centro	GO:0071466|cellular response to xenobiotic stimulus	61	0	0	1	1
miRNA_Up_in_DLBCL_vs_Centro	GO:0009967|positive regulation of signal transduction	61	0	0	1	1
miRNA_Up_in_DLBCL_vs_Centro	GO:0045088|regulation of innate immune response	61	0	0	1	1
miRNA_Up_in_DLBCL_vs_Centro	GO:0060070|canonical Wnt receptor signaling pathway	61	11	0	0.224527	1
miRNA_Up_in_DLBCL_vs_Centro	GO:0072359|circulatory system development	61	0	0	1	1
miRNA_Up_in_DLBCL_vs_Centro	GO:0072358|cardiovascular system development	61	0	0	1	1
miRNA_Up_in_DLBCL_vs_Centro	GO:0045087|innate immune response	61	7	0	0.359865	1
miRNA_Up_in_DLBCL_vs_Centro	GO:0007009|plasma membrane organization	61	0	0	1	1
miRNA_Up_in_DLBCL_vs_Centro	GO:0016070|RNA metabolic process	61	0	0	1	1
miRNA_Up_in_DLBCL_vs_Centro	GO:0060255|regulation of macromolecule metabolic process	61	0	0	1	1
miRNA_Up_in_DLBCL_vs_Centro	GO:0007167|enzyme linked receptor protein signaling pathway	61	9	2	0.665451	1
miRNA_Up_in_DLBCL_vs_Centro	GO:0015936|coenzyme A metabolic process	61	0	0	1	1
miRNA_Up_in_DLBCL_vs_Centro	GO:0050794|regulation of cellular process	61	0	0	1	1
miRNA_Up_in_DLBCL_vs_Centro	GO:0006366|transcription from RNA polymerase II promoter	61	6	3	0.0729325	1
miRNA_Up_in_DLBCL_vs_Centro	GO:0031424|keratinization	61	0	0	1	1
miRNA_Up_in_DLBCL_vs_Centro	GO:0006665|sphingolipid metabolic process	61	0	0	1	1
miRNA_Up_in_DLBCL_vs_Centro	GO:0046395|carboxylic acid catabolic process	61	0	0	1	1
miRNA_Up_in_DLBCL_vs_Centro	GO:0050853|B cell receptor signaling pathway	61	0	0	1	1
miRNA_Up_in_DLBCL_vs_Centro	GO:0016054|organic acid catabolic process	61	0	0	1	1
miRNA_Up_in_DLBCL_vs_Centro	GO:0006954|inflammatory response	61	0	0	1	1
miRNA_Up_in_DLBCL_vs_Centro	GO:0042330|taxis	61	0	0	1	1
miRNA_Up_in_DLBCL_vs_Centro	GO:0001666|response to hypoxia	61	0	0	1	1
miRNA_Up_in_DLBCL_vs_Centro	GO:0002684|positive regulation of immune system process	61	0	0	1	1
miRNA_Up_in_DLBCL_vs_Centro	GO:0036293|response to decreased oxygen levels	61	0	0	1	1
miRNA_Up_in_DLBCL_vs_Centro	GO:0050776|regulation of immune response	61	0	0	1	1
miRNA_Up_in_DLBCL_vs_Centro	GO:0070482|response to oxygen levels	61	0	0	1	1
miRNA_Up_in_DLBCL_vs_Centro	GO:0050900|leukocyte migration	61	0	0	1	1
miRNA_Up_in_DLBCL_vs_Centro	GO:0010627|regulation of intracellular protein kinase cascade	61	0	0	1	1
miRNA_Up_in_DLBCL_vs_Centro	GO:0019216|regulation of lipid metabolic process	61	0	0	1	1
miRNA_Up_in_DLBCL_vs_Centro	GO:0019221|cytokine-mediated signaling pathway	61	0	0	1	1
miRNA_Up_in_DLBCL_vs_Centro	GO:0006022|aminoglycan metabolic process	61	6	0	0.596022	1
miRNA_Up_in_DLBCL_vs_Centro	GO:0032101|regulation of response to external stimulus	61	0	0	1	1
miRNA_Up_in_DLBCL_vs_Centro	GO:0009966|regulation of signal transduction	61	0	0	1	1
miRNA_Up_in_DLBCL_vs_Centro	GO:0001816|cytokine production	61	0	0	1	1
miRNA_Up_in_DLBCL_vs_Centro	GO:0009615|response to virus	61	0	0	1	1
miRNA_Up_in_DLBCL_vs_Centro	GO:0051607|defense response to virus	61	0	0	1	1
miRNA_Up_in_DLBCL_vs_Centro	GO:0005976|polysaccharide metabolic process	61	0	0	1	1
miRNA_Up_in_DLBCL_vs_Centro	GO:0022604|regulation of cell morphogenesis	61	0	0	1	1
miRNA_Up_in_DLBCL_vs_Centro	GO:0022603|regulation of anatomical structure morphogenesis	61	0	0	1	1
miRNA_Up_in_DLBCL_vs_Centro	GO:2000112|regulation of cellular macromolecule biosynthetic process	61	0	0	1	1
miRNA_Up_in_DLBCL_vs_Centro	GO:0010556|regulation of macromolecule biosynthetic process	61	0	0	1	1
miRNA_Up_in_DLBCL_vs_Centro	GO:0010647|positive regulation of cell communication	61	0	0	1	1
miRNA_Up_in_DLBCL_vs_Centro	GO:0048584|positive regulation of response to stimulus	61	0	0	1	1
miRNA_Up_in_DLBCL_vs_Centro	GO:0055072|iron ion homeostasis	61	6	0	0.596022	1
miRNA_Up_in_DLBCL_vs_Centro	GO:0016477|cell migration	61	9	0	0.371342	1
miRNA_Up_in_DLBCL_vs_Centro	GO:0006692|prostanoid metabolic process	61	0	0	1	1
miRNA_Up_in_DLBCL_vs_Centro	GO:0006767|water-soluble vitamin metabolic process	61	0	0	1	1
miRNA_Up_in_DLBCL_vs_Centro	GO:0006310|DNA recombination	61	6	4	0.0105804	1
miRNA_Up_in_DLBCL_vs_Centro	GO:0009064|glutamine family amino acid metabolic process	61	0	0	1	1
miRNA_Up_in_DLBCL_vs_Centro	GO:0050792|regulation of viral reproduction	61	0	0	1	1
miRNA_Up_in_DLBCL_vs_Centro	GO:0006401|RNA catabolic process	61	0	0	1	1
miRNA_Up_in_DLBCL_vs_Centro	GO:0000724|double-strand break repair via homologous recombination	61	0	0	1	1
miRNA_Up_in_DLBCL_vs_Centro	GO:0000725|recombinational repair	61	0	0	1	1
miRNA_Up_in_DLBCL_vs_Centro	GO:0007005|mitochondrion organization	61	0	0	1	1
miRNA_Up_in_DLBCL_vs_Centro	GO:0044281|small molecule metabolic process	61	0	0	1	1
miRNA_Up_in_DLBCL_vs_Centro	GO:0055114|oxidation-reduction process	61	0	0	1	1
miRNA_Up_in_DLBCL_vs_Centro	GO:0042254|ribosome biogenesis	61	0	0	1	1
miRNA_Up_in_DLBCL_vs_Centro	GO:0006955|immune response	61	0	0	1	1
miRNA_Up_in_DLBCL_vs_Centro	GO:0018193|peptidyl-amino acid modification	61	0	0	1	1
miRNA_Up_in_DLBCL_vs_Centro	GO:0046649|lymphocyte activation	61	0	0	1	1
miRNA_Up_in_DLBCL_vs_Centro	GO:0031329|regulation of cellular catabolic process	61	0	0	1	1
miRNA_Up_in_DLBCL_vs_Centro	GO:0034641|cellular nitrogen compound metabolic process	61	0	0	1	1
miRNA_Up_in_DLBCL_vs_Centro	GO:0051301|cell division	61	0	0	1	1
miRNA_Up_in_DLBCL_vs_Centro	GO:0040029|regulation of gene expression, epigenetic	61	0	0	1	1
miRNA_Up_in_DLBCL_vs_Centro	GO:0042113|B cell activation	61	0	0	1	1
miRNA_Up_in_DLBCL_vs_Centro	GO:0070887|cellular response to chemical stimulus	61	0	0	1	1
miRNA_Up_in_DLBCL_vs_Centro	GO:0043123|positive regulation of I-kappaB kinase/NF-kappaB cascade	61	0	0	1	1
miRNA_Up_in_DLBCL_vs_Centro	GO:0000272|polysaccharide catabolic process	61	0	0	1	1
miRNA_Up_in_DLBCL_vs_Centro	GO:0043122|regulation of I-kappaB kinase/NF-kappaB cascade	61	0	0	1	1
miRNA_Up_in_DLBCL_vs_Centro	GO:0006260|DNA replication	61	0	0	1	1
miRNA_Up_in_DLBCL_vs_Centro	GO:0009063|cellular amino acid catabolic process	61	0	0	1	1
miRNA_Up_in_DLBCL_vs_Centro	GO:0022613|ribonucleoprotein complex biogenesis	61	0	0	1	1
miRNA_Up_in_DLBCL_vs_Centro	GO:0006950|response to stress	61	0	0	1	1
miRNA_Up_in_DLBCL_vs_Centro	GO:0071310|cellular response to organic substance	61	0	0	1	1
miRNA_Up_in_DLBCL_vs_Centro	GO:0010033|response to organic substance	61	0	0	1	1
miRNA_Up_in_DLBCL_vs_Centro	GO:0045184|establishment of protein localization	61	0	0	1	1
miRNA_Up_in_DLBCL_vs_Centro	GO:0034330|cell junction organization	61	0	0	1	1
miRNA_Up_in_DLBCL_vs_Centro	GO:0051270|regulation of cellular component movement	61	0	0	1	1
miRNA_Up_in_DLBCL_vs_Centro	GO:0007249|I-kappaB kinase/NF-kappaB cascade	61	0	0	1	1
miRNA_Up_in_DLBCL_vs_Centro	GO:0051251|positive regulation of lymphocyte activation	61	0	0	1	1
miRNA_Up_in_DLBCL_vs_Centro	GO:0034329|cell junction assembly	61	6	0	0.596022	1
miRNA_Up_in_DLBCL_vs_Centro	GO:2000145|regulation of cell motility	61	0	0	1	1
miRNA_Up_in_DLBCL_vs_Centro	GO:0050867|positive regulation of cell activation	61	0	0	1	1
miRNA_Up_in_DLBCL_vs_Centro	GO:0002696|positive regulation of leukocyte activation	61	0	0	1	1
miRNA_Up_in_DLBCL_vs_Centro	GO:0046470|phosphatidylcholine metabolic process	61	0	0	1	1
miRNA_Up_in_DLBCL_vs_Centro	GO:0080135|regulation of cellular response to stress	61	0	0	1	1
miRNA_Up_in_DLBCL_vs_Centro	GO:0018205|peptidyl-lysine modification	61	0	0	1	1
miRNA_Up_in_DLBCL_vs_Centro	GO:0042401|cellular biogenic amine biosynthetic process	61	0	0	1	1
miRNA_Up_in_DLBCL_vs_Centro	GO:0006403|RNA localization	61	0	0	1	1
miRNA_Up_in_DLBCL_vs_Centro	GO:0022415|viral reproductive process	61	0	0	1	1
miRNA_Up_in_DLBCL_vs_Centro	GO:0000398|nuclear mRNA splicing, via spliceosome	61	0	0	1	1
miRNA_Up_in_DLBCL_vs_Centro	GO:0000377|RNA splicing, via transesterification reactions with bulged adenosine as nucleophile	61	0	0	1	1
miRNA_Up_in_DLBCL_vs_Centro	GO:0034605|cellular response to heat	61	0	0	1	1
miRNA_Up_in_DLBCL_vs_Centro	GO:0009408|response to heat	61	0	0	1	1
miRNA_Up_in_DLBCL_vs_Centro	GO:0034623|cellular macromolecular complex disassembly	61	0	0	1	1
miRNA_Up_in_DLBCL_vs_Centro	GO:0032984|macromolecular complex disassembly	61	0	0	1	1
miRNA_Up_in_DLBCL_vs_Centro	GO:0006302|double-strand break repair	61	0	0	1	1
miRNA_Up_in_DLBCL_vs_Centro	GO:0019048|virus-host interaction	61	0	0	1	1
miRNA_Up_in_DLBCL_vs_Centro	GO:0051701|interaction with host	61	0	0	1	1
miRNA_Up_in_DLBCL_vs_Centro	GO:0030036|actin cytoskeleton organization	61	8	0	0.359257	1
miRNA_Up_in_DLBCL_vs_Centro	GO:0051276|chromosome organization	61	0	0	1	1
miRNA_Up_in_DLBCL_vs_Centro	GO:0033554|cellular response to stress	61	0	0	1	1
miRNA_Up_in_DLBCL_vs_Centro	GO:0006879|cellular iron ion homeostasis	61	0	0	1	1
miRNA_Up_in_DLBCL_vs_Centro	GO:0030183|B cell differentiation	61	0	0	1	1
miRNA_Up_in_DLBCL_vs_Centro	GO:0023056|positive regulation of signaling	61	0	0	1	1
miRNA_Up_in_DLBCL_vs_Centro	GO:0071702|organic substance transport	61	0	0	1	1
miRNA_Up_in_DLBCL_vs_Centro	GO:0002520|immune system development	61	0	0	1	1
miRNA_Up_in_DLBCL_vs_Centro	GO:0048534|hemopoietic or lymphoid organ development	61	0	0	1	1
miRNA_Up_in_DLBCL_vs_Centro	GO:2000113|negative regulation of cellular macromolecule biosynthetic process	61	0	0	1	1
miRNA_Up_in_DLBCL_vs_Centro	GO:0007163|establishment or maintenance of cell polarity	61	0	0	1	1
miRNA_Up_in_DLBCL_vs_Centro	GO:0006917|induction of apoptosis	61	0	0	1	1
miRNA_Up_in_DLBCL_vs_Centro	GO:0051051|negative regulation of transport	61	0	0	1	1
miRNA_Up_in_DLBCL_vs_Centro	GO:0032269|negative regulation of cellular protein metabolic process	61	0	0	1	1
miRNA_Up_in_DLBCL_vs_Centro	GO:0043506|regulation of JUN kinase activity	61	0	0	1	1
miRNA_Up_in_DLBCL_vs_Centro	GO:0043507|positive regulation of JUN kinase activity	61	0	0	1	1
miRNA_Up_in_DLBCL_vs_Centro	GO:0046128|purine ribonucleoside metabolic process	61	0	0	1	1
miRNA_Up_in_DLBCL_vs_Centro	GO:0042278|purine nucleoside metabolic process	61	0	0	1	1
miRNA_Up_in_DLBCL_vs_Centro	GO:0044092|negative regulation of molecular function	61	0	0	1	1
miRNA_Up_in_DLBCL_vs_Centro	GO:0006417|regulation of translation	61	0	0	1	1
miRNA_Up_in_DLBCL_vs_Centro	GO:0002286|T cell activation involved in immune response	61	0	0	1	1
miRNA_Up_in_DLBCL_vs_Centro	GO:0006354|DNA-dependent transcription, elongation	61	0	0	1	1
miRNA_Up_in_DLBCL_vs_Centro	GO:0034470|ncRNA processing	61	0	0	1	1
miRNA_Up_in_DLBCL_vs_Centro	GO:0031334|positive regulation of protein complex assembly	61	0	0	1	1
miRNA_Up_in_DLBCL_vs_Centro	GO:0006986|response to unfolded protein	61	0	0	1	1
miRNA_Up_in_DLBCL_vs_Centro	GO:0006368|transcription elongation from RNA polymerase II promoter	61	0	0	1	1
miRNA_Up_in_DLBCL_vs_Centro	GO:0009068|aspartate family amino acid catabolic process	61	0	0	1	1
miRNA_Up_in_DLBCL_vs_Centro	GO:0033673|negative regulation of kinase activity	61	0	0	1	1
miRNA_Up_in_DLBCL_vs_Centro	GO:0051028|mRNA transport	61	0	0	1	1
miRNA_Up_in_DLBCL_vs_Centro	GO:0035966|response to topologically incorrect protein	61	0	0	1	1
miRNA_Up_in_DLBCL_vs_Centro	GO:0006289|nucleotide-excision repair	61	0	0	1	1
miRNA_Up_in_DLBCL_vs_Centro	GO:0006897|endocytosis	61	6	0	0.596022	1
miRNA_Up_in_DLBCL_vs_Centro	GO:0050878|regulation of body fluid levels	61	0	0	1	1
miRNA_Up_in_DLBCL_vs_Centro	GO:0043086|negative regulation of catalytic activity	61	0	0	1	1
miRNA_Up_in_DLBCL_vs_Centro	GO:0040011|locomotion	61	0	0	1	1
miRNA_Up_in_DLBCL_vs_Centro	GO:0007166|cell surface receptor signaling pathway	61	7	0	0.359865	1
miRNA_Up_in_DLBCL_vs_Centro	GO:0048518|positive regulation of biological process	61	0	0	1	1
miRNA_Up_in_DLBCL_vs_Centro	GO:0065008|regulation of biological quality	61	0	0	1	1
miRNA_Up_in_DLBCL_vs_Centro	GO:0008629|induction of apoptosis by intracellular signals	61	0	0	1	1
miRNA_Up_in_DLBCL_vs_Centro	GO:0000375|RNA splicing, via transesterification reactions	61	0	0	1	1
miRNA_Up_in_DLBCL_vs_Centro	GO:0008654|phospholipid biosynthetic process	61	0	0	1	1
miRNA_Up_in_DLBCL_vs_Centro	GO:0051188|cofactor biosynthetic process	61	0	0	1	1
miRNA_Up_in_DLBCL_vs_Centro	GO:0042551|neuron maturation	61	0	0	1	1
miRNA_Up_in_DLBCL_vs_Centro	GO:0006364|rRNA processing	61	0	0	1	1
miRNA_Up_in_DLBCL_vs_Centro	GO:0006066|alcohol metabolic process	61	0	0	1	1
miRNA_Up_in_DLBCL_vs_Centro	GO:0010740|positive regulation of intracellular protein kinase cascade	61	6	0	0.596022	1
miRNA_Up_in_DLBCL_vs_Centro	GO:0046348|amino sugar catabolic process	61	0	0	1	1
miRNA_Up_in_DLBCL_vs_Centro	GO:0006979|response to oxidative stress	61	0	0	1	1
miRNA_Up_in_DLBCL_vs_Centro	GO:0034097|response to cytokine stimulus	61	0	0	1	1
miRNA_Up_in_DLBCL_vs_Centro	GO:0032787|monocarboxylic acid metabolic process	61	0	0	1	1
miRNA_Up_in_DLBCL_vs_Centro	GO:0051179|localization	61	0	0	1	1
miRNA_Up_in_DLBCL_vs_Centro	GO:0009100|glycoprotein metabolic process	61	0	0	1	1
miRNA_Up_in_DLBCL_vs_Centro	GO:0006024|glycosaminoglycan biosynthetic process	61	0	0	1	1
miRNA_Up_in_DLBCL_vs_Centro	GO:0006023|aminoglycan biosynthetic process	61	0	0	1	1
miRNA_Up_in_DLBCL_vs_Centro	GO:0051338|regulation of transferase activity	61	0	0	1	1
miRNA_Up_in_DLBCL_vs_Centro	GO:0038127|ERBB signaling pathway	61	0	0	1	1
miRNA_Up_in_DLBCL_vs_Centro	GO:0007173|epidermal growth factor receptor signaling pathway	61	0	0	1	1
miRNA_Up_in_DLBCL_vs_Centro	GO:0007041|lysosomal transport	61	0	0	1	1
miRNA_Up_in_DLBCL_vs_Centro	GO:0007034|vacuolar transport	61	0	0	1	1
miRNA_Up_in_DLBCL_vs_Centro	GO:0012502|induction of programmed cell death	61	0	0	1	1
miRNA_Up_in_DLBCL_vs_Centro	GO:0007052|mitotic spindle organization	61	0	0	1	1
miRNA_Up_in_DLBCL_vs_Centro	GO:0016570|histone modification	61	0	0	1	1
miRNA_Up_in_DLBCL_vs_Centro	GO:0016569|covalent chromatin modification	61	0	0	1	1
miRNA_Up_in_DLBCL_vs_Centro	GO:0050663|cytokine secretion	61	0	0	1	1
miRNA_Up_in_DLBCL_vs_Centro	GO:0019835|cytolysis	61	0	0	1	1
miRNA_Up_in_DLBCL_vs_Centro	GO:0002688|regulation of leukocyte chemotaxis	61	0	0	1	1
miRNA_Up_in_DLBCL_vs_Centro	GO:0006968|cellular defense response	61	0	0	1	1
miRNA_Up_in_DLBCL_vs_Centro	GO:0007169|transmembrane receptor protein tyrosine kinase signaling pathway	61	0	0	1	1
miRNA_Up_in_DLBCL_vs_Centro	GO:0044093|positive regulation of molecular function	61	0	0	1	1
miRNA_Up_in_DLBCL_vs_Centro	GO:0006396|RNA processing	61	0	0	1	1
miRNA_Up_in_DLBCL_vs_Centro	GO:0065009|regulation of molecular function	61	0	0	1	1
miRNA_Up_in_DLBCL_vs_Centro	GO:0071822|protein complex subunit organization	61	0	0	1	1
miRNA_Up_in_DLBCL_vs_Centro	GO:0008380|RNA splicing	61	0	0	1	1
miRNA_Up_in_DLBCL_vs_Centro	GO:0046434|organophosphate catabolic process	61	0	0	1	1
miRNA_Up_in_DLBCL_vs_Centro	GO:0051640|organelle localization	61	0	0	1	1
miRNA_Up_in_DLBCL_vs_Centro	GO:0033865|nucleoside bisphosphate metabolic process	61	0	0	1	1
miRNA_Up_in_DLBCL_vs_Centro	GO:0015931|nucleobase-containing compound transport	61	0	0	1	1
miRNA_Up_in_DLBCL_vs_Centro	GO:0007599|hemostasis	61	0	0	1	1
miRNA_Up_in_DLBCL_vs_Centro	GO:0070271|protein complex biogenesis	61	0	0	1	1
miRNA_Up_in_DLBCL_vs_Centro	GO:0006461|protein complex assembly	61	0	0	1	1
miRNA_Up_in_DLBCL_vs_Centro	GO:0034660|ncRNA metabolic process	61	0	0	1	1
miRNA_Up_in_DLBCL_vs_Centro	GO:0007243|intracellular protein kinase cascade	61	0	0	1	1
miRNA_Up_in_DLBCL_vs_Centro	GO:0006936|muscle contraction	61	0	0	1	1
miRNA_Up_in_DLBCL_vs_Centro	GO:0006661|phosphatidylinositol biosynthetic process	61	0	0	1	1
miRNA_Up_in_DLBCL_vs_Centro	GO:0060972|left/right pattern formation	61	0	0	1	1
miRNA_Up_in_DLBCL_vs_Centro	GO:0021548|pons development	61	0	0	1	1
miRNA_Up_in_DLBCL_vs_Centro	GO:0009607|response to biotic stimulus	61	0	0	1	1
miRNA_Up_in_DLBCL_vs_Centro	GO:0040012|regulation of locomotion	61	0	0	1	1
miRNA_Up_in_DLBCL_vs_Centro	GO:0009888|tissue development	61	0	0	1	1
miRNA_Up_in_DLBCL_vs_Centro	GO:0048583|regulation of response to stimulus	61	0	0	1	1
miRNA_Up_in_DLBCL_vs_Centro	GO:0007186|G-protein coupled receptor signaling pathway	61	0	0	1	1
miRNA_Up_in_DLBCL_vs_Centro	GO:0043405|regulation of MAP kinase activity	61	0	0	1	1
miRNA_Up_in_DLBCL_vs_Centro	GO:0071826|ribonucleoprotein complex subunit organization	61	0	0	1	1
miRNA_Up_in_DLBCL_vs_Centro	GO:0072657|protein localization to membrane	61	0	0	1	1
miRNA_Up_in_DLBCL_vs_Centro	GO:0048771|tissue remodeling	61	0	0	1	1
miRNA_Up_in_DLBCL_vs_Centro	GO:0030334|regulation of cell migration	61	0	0	1	1
miRNA_Up_in_DLBCL_vs_Centro	GO:0009116|nucleoside metabolic process	61	0	0	1	1
miRNA_Up_in_DLBCL_vs_Centro	GO:0016055|Wnt receptor signaling pathway	61	0	0	1	1
miRNA_Up_in_DLBCL_vs_Centro	GO:0043687|post-translational protein modification	61	0	0	1	1
miRNA_Up_in_DLBCL_vs_Centro	GO:0006898|receptor-mediated endocytosis	61	0	0	1	1
miRNA_Up_in_DLBCL_vs_Centro	GO:0051707|response to other organism	61	0	0	1	1
miRNA_Up_in_DLBCL_vs_Centro	GO:0043065|positive regulation of apoptotic process	61	0	0	1	1
miRNA_Up_in_DLBCL_vs_Centro	GO:0043068|positive regulation of programmed cell death	61	0	0	1	1
miRNA_Up_in_DLBCL_vs_Centro	GO:0001824|blastocyst development	61	0	0	1	1
miRNA_Up_in_DLBCL_vs_Centro	GO:0000279|M phase	61	0	0	1	1
miRNA_Up_in_DLBCL_vs_Centro	GO:0046463|acylglycerol biosynthetic process	61	0	0	1	1
miRNA_Up_in_DLBCL_vs_Centro	GO:0006446|regulation of translational initiation	61	0	0	1	1
miRNA_Up_in_DLBCL_vs_Centro	GO:0046460|neutral lipid biosynthetic process	61	0	0	1	1
miRNA_Up_in_DLBCL_vs_Centro	GO:0006413|translational initiation	61	0	0	1	1
miRNA_Up_in_DLBCL_vs_Centro	GO:0006695|cholesterol biosynthetic process	61	0	0	1	1
miRNA_Up_in_DLBCL_vs_Centro	GO:0002376|immune system process	61	0	0	1	1
miRNA_Up_in_DLBCL_vs_Centro	GO:0048513|organ development	61	0	0	1	1
miRNA_Up_in_DLBCL_vs_Centro	GO:0043097|pyrimidine nucleoside salvage	61	0	0	1	1
miRNA_Up_in_DLBCL_vs_Centro	GO:0001775|cell activation	61	0	0	1	1
miRNA_Up_in_DLBCL_vs_Centro	GO:0006643|membrane lipid metabolic process	61	0	0	1	1
miRNA_Up_in_DLBCL_vs_Centro	GO:0030705|cytoskeleton-dependent intracellular transport	61	0	0	1	1
miRNA_Up_in_DLBCL_vs_Centro	GO:0060326|cell chemotaxis	61	0	0	1	1
miRNA_Up_in_DLBCL_vs_Centro	GO:0008360|regulation of cell shape	61	0	0	1	1
miRNA_Up_in_DLBCL_vs_Centro	GO:0001837|epithelial to mesenchymal transition	61	0	0	1	1
miRNA_Up_in_DLBCL_vs_Centro	GO:0006103|2-oxoglutarate metabolic process	61	0	0	1	1
miRNA_Up_in_DLBCL_vs_Centro	GO:0034599|cellular response to oxidative stress	61	0	0	1	1
miRNA_Up_in_DLBCL_vs_Centro	GO:0051716|cellular response to stimulus	61	0	0	1	1
miRNA_Up_in_DLBCL_vs_Centro	GO:0045185|maintenance of protein location	61	0	0	1	1
miRNA_Up_in_DLBCL_vs_Centro	GO:0016571|histone methylation	61	0	0	1	1
miRNA_Up_in_DLBCL_vs_Centro	GO:0010608|posttranscriptional regulation of gene expression	61	0	0	1	1
miRNA_Up_in_DLBCL_vs_Centro	GO:0009066|aspartate family amino acid metabolic process	61	0	0	1	1
miRNA_Up_in_DLBCL_vs_Centro	GO:2001234|negative regulation of apoptotic signaling pathway	61	0	0	1	1
miRNA_Up_in_DLBCL_vs_Centro	GO:0002683|negative regulation of immune system process	61	0	0	1	1
miRNA_Up_in_DLBCL_vs_Centro	GO:0009653|anatomical structure morphogenesis	61	0	0	1	1
miRNA_Up_in_DLBCL_vs_Centro	GO:0031589|cell-substrate adhesion	61	0	0	1	1
miRNA_Up_in_DLBCL_vs_Centro	GO:0061014|positive regulation of mRNA catabolic process	61	0	0	1	1
miRNA_Up_in_DLBCL_vs_Centro	GO:0061013|regulation of mRNA catabolic process	61	0	0	1	1
miRNA_Up_in_DLBCL_vs_Centro	GO:0048008|platelet-derived growth factor receptor signaling pathway	61	0	0	1	1
miRNA_Up_in_DLBCL_vs_Centro	GO:0043567|regulation of insulin-like growth factor receptor signaling pathway	61	0	0	1	1
miRNA_Up_in_DLBCL_vs_Centro	GO:0044282|small molecule catabolic process	61	0	0	1	1
miRNA_Up_in_DLBCL_vs_Centro	GO:0022402|cell cycle process	61	0	0	1	1
miRNA_Up_in_DLBCL_vs_Centro	GO:0008219|cell death	61	0	0	1	1
miRNA_Up_in_DLBCL_vs_Centro	GO:0016265|death	61	0	0	1	1
miRNA_Up_in_DLBCL_vs_Centro	GO:0051674|localization of cell	61	0	0	1	1
miRNA_Up_in_DLBCL_vs_Centro	GO:0048870|cell motility	61	0	0	1	1
miRNA_Up_in_DLBCL_vs_Centro	GO:0002697|regulation of immune effector process	61	0	0	1	1
miRNA_Up_in_DLBCL_vs_Centro	GO:0016197|endosomal transport	61	0	0	1	1
miRNA_Up_in_DLBCL_vs_Centro	GO:0051056|regulation of small GTPase mediated signal transduction	61	0	0	1	1
miRNA_Up_in_DLBCL_vs_Centro	GO:0030521|androgen receptor signaling pathway	61	0	0	1	1
miRNA_Up_in_DLBCL_vs_Centro	GO:0043085|positive regulation of catalytic activity	61	0	0	1	1
miRNA_Up_in_DLBCL_vs_Centro	GO:0032270|positive regulation of cellular protein metabolic process	61	0	0	1	1
miRNA_Up_in_DLBCL_vs_Centro	GO:0007010|cytoskeleton organization	61	0	0	1	1
miRNA_Up_in_DLBCL_vs_Centro	GO:0006027|glycosaminoglycan catabolic process	61	0	0	1	1
miRNA_Up_in_DLBCL_vs_Centro	GO:0032502|developmental process	61	0	0	1	1
miRNA_Up_in_DLBCL_vs_Centro	GO:0071843|cellular component biogenesis at cellular level	61	0	0	1	1
miRNA_Up_in_DLBCL_vs_Centro	GO:0006468|protein phosphorylation	61	0	0	1	1
miRNA_Up_in_DLBCL_vs_Centro	GO:0051235|maintenance of location	61	0	0	1	1
miRNA_Up_in_DLBCL_vs_Centro	GO:0016310|phosphorylation	61	0	0	1	1
miRNA_Up_in_DLBCL_vs_Centro	GO:0051130|positive regulation of cellular component organization	61	0	0	1	1
miRNA_Up_in_DLBCL_vs_Centro	GO:0042439|ethanolamine-containing compound metabolic process	61	0	0	1	1
miRNA_Up_in_DLBCL_vs_Centro	GO:0007091|mitotic metaphase/anaphase transition	61	0	0	1	1
miRNA_Up_in_DLBCL_vs_Centro	GO:0030071|regulation of mitotic metaphase/anaphase transition	61	0	0	1	1
miRNA_Up_in_DLBCL_vs_Centro	GO:0006355|regulation of transcription, DNA-dependent	61	0	0	1	1
miRNA_Up_in_DLBCL_vs_Centro	GO:2001141|regulation of RNA biosynthetic process	61	0	0	1	1
miRNA_Up_in_DLBCL_vs_Centro	GO:0006909|phagocytosis	61	0	0	1	1
miRNA_Up_in_DLBCL_vs_Centro	GO:0010243|response to organic nitrogen	61	0	0	1	1
miRNA_Up_in_DLBCL_vs_Centro	GO:0071842|cellular component organization at cellular level	61	0	0	1	1
miRNA_Up_in_DLBCL_vs_Centro	GO:0016101|diterpenoid metabolic process	61	0	0	1	1
miRNA_Up_in_DLBCL_vs_Centro	GO:0060491|regulation of cell projection assembly	61	0	0	1	1
miRNA_Up_in_DLBCL_vs_Centro	GO:0019800|peptide cross-linking via chondroitin 4-sulfate glycosaminoglycan	61	0	0	1	1
miRNA_Up_in_DLBCL_vs_Centro	GO:0036152|phosphatidylethanolamine acyl-chain remodeling	61	0	0	1	1
miRNA_Up_in_DLBCL_vs_Centro	GO:0001906|cell killing	61	0	0	1	1
miRNA_Up_in_DLBCL_vs_Centro	GO:0071214|cellular response to abiotic stimulus	61	0	0	1	1
miRNA_Up_in_DLBCL_vs_Centro	GO:0007596|blood coagulation	61	0	0	1	1
miRNA_Up_in_DLBCL_vs_Centro	GO:0050817|coagulation	61	0	0	1	1
miRNA_Up_in_DLBCL_vs_Centro	GO:0010837|regulation of keratinocyte proliferation	61	0	0	1	1
miRNA_Up_in_DLBCL_vs_Centro	GO:0090288|negative regulation of cellular response to growth factor stimulus	61	0	0	1	1
miRNA_Up_in_DLBCL_vs_Centro	GO:0001704|formation of primary germ layer	61	0	0	1	1
miRNA_Up_in_DLBCL_vs_Centro	GO:0006641|triglyceride metabolic process	61	0	0	1	1
miRNA_Up_in_DLBCL_vs_Centro	GO:0006638|neutral lipid metabolic process	61	0	0	1	1
miRNA_Up_in_DLBCL_vs_Centro	GO:0006639|acylglycerol metabolic process	61	0	0	1	1
miRNA_Up_in_DLBCL_vs_Centro	GO:0035329|hippo signaling cascade	61	0	0	1	1
miRNA_Up_in_DLBCL_vs_Centro	GO:0051094|positive regulation of developmental process	61	0	0	1	1
miRNA_Up_in_DLBCL_vs_Centro	GO:0016049|cell growth	61	0	0	1	1
miRNA_Up_in_DLBCL_vs_Centro	GO:0006351|transcription, DNA-dependent	61	0	0	1	1
miRNA_Up_in_DLBCL_vs_Centro	GO:0006869|lipid transport	61	0	0	1	1
miRNA_Up_in_DLBCL_vs_Centro	GO:0006914|autophagy	61	0	0	1	1
miRNA_Up_in_DLBCL_vs_Centro	GO:0006644|phospholipid metabolic process	61	0	0	1	1
miRNA_Up_in_DLBCL_vs_Centro	GO:0006915|apoptotic process	61	0	0	1	1
miRNA_Up_in_DLBCL_vs_Centro	GO:0048856|anatomical structure development	61	0	0	1	1
miRNA_Up_in_DLBCL_vs_Centro	GO:0002347|response to tumor cell	61	0	0	1	1
miRNA_Up_in_DLBCL_vs_Centro	GO:0050877|neurological system process	61	0	0	1	1
miRNA_Up_in_DLBCL_vs_Centro	GO:0018208|peptidyl-proline modification	61	0	0	1	1
miRNA_Up_in_DLBCL_vs_Centro	GO:0030111|regulation of Wnt receptor signaling pathway	61	0	0	1	1
miRNA_Up_in_DLBCL_vs_Centro	GO:0055080|cation homeostasis	61	0	0	1	1
miRNA_Up_in_DLBCL_vs_Centro	GO:0042692|muscle cell differentiation	61	0	0	1	1
miRNA_Up_in_DLBCL_vs_Centro	GO:0006029|proteoglycan metabolic process	61	0	0	1	1
miRNA_Up_in_DLBCL_vs_Centro	GO:0015914|phospholipid transport	61	0	0	1	1
miRNA_Up_in_DLBCL_vs_Centro	GO:0090178|regulation of establishment of planar polarity involved in neural tube closure	61	0	0	1	1
miRNA_Up_in_DLBCL_vs_Centro	GO:0090179|planar cell polarity pathway involved in neural tube closure	61	0	0	1	1
miRNA_up_in_DLBCL_vs_Other_Cancers	GO:0070647|protein modification by small protein conjugation or removal	15	37	0	0.38651	1
miRNA_up_in_DLBCL_vs_Other_Cancers	GO:0048011|nerve growth factor receptor signaling pathway	15	12	0	1	1
miRNA_up_in_DLBCL_vs_Other_Cancers	GO:0016071|mRNA metabolic process	15	27	0	0.618836	1
miRNA_up_in_DLBCL_vs_Other_Cancers	GO:0000278|mitotic cell cycle	15	34	0	0.379123	1
miRNA_up_in_DLBCL_vs_Other_Cancers	GO:0016568|chromatin modification	15	24	0	0.611849	1
miRNA_up_in_DLBCL_vs_Other_Cancers	GO:0030098|lymphocyte differentiation	15	0	0	1	1
miRNA_up_in_DLBCL_vs_Other_Cancers	GO:0071900|regulation of protein serine/threonine kinase activity	15	0	0	1	1
miRNA_up_in_DLBCL_vs_Other_Cancers	GO:0051341|regulation of oxidoreductase activity	15	0	0	1	1
miRNA_up_in_DLBCL_vs_Other_Cancers	GO:0006664|glycolipid metabolic process	15	0	0	1	1
miRNA_up_in_DLBCL_vs_Other_Cancers	GO:0032507|maintenance of protein location in cell	15	0	0	1	1
miRNA_up_in_DLBCL_vs_Other_Cancers	GO:0015804|neutral amino acid transport	15	0	0	1	1
miRNA_up_in_DLBCL_vs_Other_Cancers	GO:0034976|response to endoplasmic reticulum stress	15	0	0	1	1
miRNA_up_in_DLBCL_vs_Other_Cancers	GO:0006996|organelle organization	15	13	0	1	1
miRNA_up_in_DLBCL_vs_Other_Cancers	GO:0090304|nucleic acid metabolic process	15	0	0	1	1
miRNA_up_in_DLBCL_vs_Other_Cancers	GO:0007049|cell cycle	15	8	0	1	1
miRNA_up_in_DLBCL_vs_Other_Cancers	GO:1901136|carbohydrate derivative catabolic process	15	7	1	0.272227	1
miRNA_up_in_DLBCL_vs_Other_Cancers	GO:0042060|wound healing	15	0	0	1	1
miRNA_up_in_DLBCL_vs_Other_Cancers	GO:0007155|cell adhesion	15	39	0	0.234012	1
miRNA_up_in_DLBCL_vs_Other_Cancers	GO:0030198|extracellular matrix organization	15	35	2	0.658404	1
miRNA_up_in_DLBCL_vs_Other_Cancers	GO:0043062|extracellular structure organization	15	38	2	0.677888	1
miRNA_up_in_DLBCL_vs_Other_Cancers	GO:0022610|biological adhesion	15	41	0	0.231967	1
miRNA_up_in_DLBCL_vs_Other_Cancers	GO:0031032|actomyosin structure organization	15	0	0	1	1
miRNA_up_in_DLBCL_vs_Other_Cancers	GO:0001558|regulation of cell growth	15	0	0	1	1
miRNA_up_in_DLBCL_vs_Other_Cancers	GO:0001525|angiogenesis	15	16	0	1	1
miRNA_up_in_DLBCL_vs_Other_Cancers	GO:0009611|response to wounding	15	34	2	0.652309	1
miRNA_up_in_DLBCL_vs_Other_Cancers	GO:0031347|regulation of defense response	15	0	0	1	1
miRNA_up_in_DLBCL_vs_Other_Cancers	GO:0001819|positive regulation of cytokine production	15	0	0	1	1
miRNA_up_in_DLBCL_vs_Other_Cancers	GO:0030029|actin filament-based process	15	10	1	0.366212	1
miRNA_up_in_DLBCL_vs_Other_Cancers	GO:0006952|defense response	15	24	2	0.285155	1
miRNA_up_in_DLBCL_vs_Other_Cancers	GO:0002682|regulation of immune system process	15	11	0	1	1
miRNA_up_in_DLBCL_vs_Other_Cancers	GO:0000122|negative regulation of transcription from RNA polymerase II promoter	15	0	0	1	1
miRNA_up_in_DLBCL_vs_Other_Cancers	GO:0006687|glycosphingolipid metabolic process	15	0	0	1	1
miRNA_up_in_DLBCL_vs_Other_Cancers	GO:0048514|blood vessel morphogenesis	15	12	0	1	1
miRNA_up_in_DLBCL_vs_Other_Cancers	GO:0030203|glycosaminoglycan metabolic process	15	8	2	0.0434366	1
miRNA_up_in_DLBCL_vs_Other_Cancers	GO:0008285|negative regulation of cell proliferation	15	7	1	0.272227	1
miRNA_up_in_DLBCL_vs_Other_Cancers	GO:0001944|vasculature development	15	9	0	1	1
miRNA_up_in_DLBCL_vs_Other_Cancers	GO:0006935|chemotaxis	15	0	0	1	1
miRNA_up_in_DLBCL_vs_Other_Cancers	GO:0043433|negative regulation of sequence-specific DNA binding transcription factor activity	15	0	0	1	1
miRNA_up_in_DLBCL_vs_Other_Cancers	GO:0001568|blood vessel development	15	6	0	1	1
miRNA_up_in_DLBCL_vs_Other_Cancers	GO:0042110|T cell activation	15	0	0	1	1
miRNA_up_in_DLBCL_vs_Other_Cancers	GO:0006805|xenobiotic metabolic process	15	0	0	1	1
miRNA_up_in_DLBCL_vs_Other_Cancers	GO:0009410|response to xenobiotic stimulus	15	0	0	1	1
miRNA_up_in_DLBCL_vs_Other_Cancers	GO:0071466|cellular response to xenobiotic stimulus	15	0	0	1	1
miRNA_up_in_DLBCL_vs_Other_Cancers	GO:0009967|positive regulation of signal transduction	15	0	0	1	1
miRNA_up_in_DLBCL_vs_Other_Cancers	GO:0045088|regulation of innate immune response	15	0	0	1	1
miRNA_up_in_DLBCL_vs_Other_Cancers	GO:0060070|canonical Wnt receptor signaling pathway	15	11	1	0.394934	1
miRNA_up_in_DLBCL_vs_Other_Cancers	GO:0072359|circulatory system development	15	0	0	1	1
miRNA_up_in_DLBCL_vs_Other_Cancers	GO:0072358|cardiovascular system development	15	0	0	1	1
miRNA_up_in_DLBCL_vs_Other_Cancers	GO:0045087|innate immune response	15	7	0	1	1
miRNA_up_in_DLBCL_vs_Other_Cancers	GO:0007009|plasma membrane organization	15	0	0	1	1
miRNA_up_in_DLBCL_vs_Other_Cancers	GO:0016070|RNA metabolic process	15	0	0	1	1
miRNA_up_in_DLBCL_vs_Other_Cancers	GO:0060255|regulation of macromolecule metabolic process	15	0	0	1	1
miRNA_up_in_DLBCL_vs_Other_Cancers	GO:0022403|cell cycle phase	15	22	0	0.610725	1
miRNA_up_in_DLBCL_vs_Other_Cancers	GO:0007167|enzyme linked receptor protein signaling pathway	15	9	2	0.0544296	1
miRNA_up_in_DLBCL_vs_Other_Cancers	GO:0015936|coenzyme A metabolic process	15	0	0	1	1
miRNA_up_in_DLBCL_vs_Other_Cancers	GO:0050794|regulation of cellular process	15	0	0	1	1
miRNA_up_in_DLBCL_vs_Other_Cancers	GO:0006366|transcription from RNA polymerase II promoter	15	6	0	1	1
miRNA_up_in_DLBCL_vs_Other_Cancers	GO:0031424|keratinization	15	0	0	1	1
miRNA_up_in_DLBCL_vs_Other_Cancers	GO:0006665|sphingolipid metabolic process	15	0	0	1	1
miRNA_up_in_DLBCL_vs_Other_Cancers	GO:0046395|carboxylic acid catabolic process	15	0	0	1	1
miRNA_up_in_DLBCL_vs_Other_Cancers	GO:0050853|B cell receptor signaling pathway	15	0	0	1	1
miRNA_up_in_DLBCL_vs_Other_Cancers	GO:0016054|organic acid catabolic process	15	0	0	1	1
miRNA_up_in_DLBCL_vs_Other_Cancers	GO:0006954|inflammatory response	15	0	0	1	1
miRNA_up_in_DLBCL_vs_Other_Cancers	GO:0042330|taxis	15	0	0	1	1
miRNA_up_in_DLBCL_vs_Other_Cancers	GO:0001666|response to hypoxia	15	0	0	1	1
miRNA_up_in_DLBCL_vs_Other_Cancers	GO:0002684|positive regulation of immune system process	15	0	0	1	1
miRNA_up_in_DLBCL_vs_Other_Cancers	GO:0036293|response to decreased oxygen levels	15	0	0	1	1
miRNA_up_in_DLBCL_vs_Other_Cancers	GO:0050776|regulation of immune response	15	0	0	1	1
miRNA_up_in_DLBCL_vs_Other_Cancers	GO:0070482|response to oxygen levels	15	0	0	1	1
miRNA_up_in_DLBCL_vs_Other_Cancers	GO:0050900|leukocyte migration	15	0	0	1	1
miRNA_up_in_DLBCL_vs_Other_Cancers	GO:0010627|regulation of intracellular protein kinase cascade	15	0	0	1	1
miRNA_up_in_DLBCL_vs_Other_Cancers	GO:0019216|regulation of lipid metabolic process	15	0	0	1	1
miRNA_up_in_DLBCL_vs_Other_Cancers	GO:0019221|cytokine-mediated signaling pathway	15	0	0	1	1
miRNA_up_in_DLBCL_vs_Other_Cancers	GO:0006022|aminoglycan metabolic process	15	6	2	0.0244999	1
miRNA_up_in_DLBCL_vs_Other_Cancers	GO:0032101|regulation of response to external stimulus	15	0	0	1	1
miRNA_up_in_DLBCL_vs_Other_Cancers	GO:0009966|regulation of signal transduction	15	0	0	1	1
miRNA_up_in_DLBCL_vs_Other_Cancers	GO:0001816|cytokine production	15	0	0	1	1
miRNA_up_in_DLBCL_vs_Other_Cancers	GO:0009615|response to virus	15	0	0	1	1
miRNA_up_in_DLBCL_vs_Other_Cancers	GO:0051607|defense response to virus	15	0	0	1	1
miRNA_up_in_DLBCL_vs_Other_Cancers	GO:0005976|polysaccharide metabolic process	15	0	0	1	1
miRNA_up_in_DLBCL_vs_Other_Cancers	GO:0022604|regulation of cell morphogenesis	15	0	0	1	1
miRNA_up_in_DLBCL_vs_Other_Cancers	GO:0022603|regulation of anatomical structure morphogenesis	15	0	0	1	1
miRNA_up_in_DLBCL_vs_Other_Cancers	GO:2000112|regulation of cellular macromolecule biosynthetic process	15	0	0	1	1
miRNA_up_in_DLBCL_vs_Other_Cancers	GO:0010556|regulation of macromolecule biosynthetic process	15	0	0	1	1
miRNA_up_in_DLBCL_vs_Other_Cancers	GO:0010647|positive regulation of cell communication	15	0	0	1	1
miRNA_up_in_DLBCL_vs_Other_Cancers	GO:0048584|positive regulation of response to stimulus	15	0	0	1	1
miRNA_up_in_DLBCL_vs_Other_Cancers	GO:0055072|iron ion homeostasis	15	6	1	0.238113	1
miRNA_up_in_DLBCL_vs_Other_Cancers	GO:0016477|cell migration	15	9	0	1	1
miRNA_up_in_DLBCL_vs_Other_Cancers	GO:0006692|prostanoid metabolic process	15	0	0	1	1
miRNA_up_in_DLBCL_vs_Other_Cancers	GO:0006767|water-soluble vitamin metabolic process	15	0	0	1	1
miRNA_up_in_DLBCL_vs_Other_Cancers	GO:0006310|DNA recombination	15	6	0	1	1
miRNA_up_in_DLBCL_vs_Other_Cancers	GO:0009064|glutamine family amino acid metabolic process	15	0	0	1	1
miRNA_up_in_DLBCL_vs_Other_Cancers	GO:0032446|protein modification by small protein conjugation	15	13	0	1	1
miRNA_up_in_DLBCL_vs_Other_Cancers	GO:0050792|regulation of viral reproduction	15	0	0	1	1
miRNA_up_in_DLBCL_vs_Other_Cancers	GO:0016567|protein ubiquitination	15	9	0	1	1
miRNA_up_in_DLBCL_vs_Other_Cancers	GO:0006401|RNA catabolic process	15	0	0	1	1
miRNA_up_in_DLBCL_vs_Other_Cancers	GO:0000724|double-strand break repair via homologous recombination	15	0	0	1	1
miRNA_up_in_DLBCL_vs_Other_Cancers	GO:0000725|recombinational repair	15	0	0	1	1
miRNA_up_in_DLBCL_vs_Other_Cancers	GO:0007005|mitochondrion organization	15	0	0	1	1
miRNA_up_in_DLBCL_vs_Other_Cancers	GO:0044281|small molecule metabolic process	15	0	0	1	1
miRNA_up_in_DLBCL_vs_Other_Cancers	GO:0055114|oxidation-reduction process	15	0	0	1	1
miRNA_up_in_DLBCL_vs_Other_Cancers	GO:0042254|ribosome biogenesis	15	0	0	1	1
miRNA_up_in_DLBCL_vs_Other_Cancers	GO:0006955|immune response	15	0	0	1	1
miRNA_up_in_DLBCL_vs_Other_Cancers	GO:0031323|regulation of cellular metabolic process	15	18	0	1	1
miRNA_up_in_DLBCL_vs_Other_Cancers	GO:0018193|peptidyl-amino acid modification	15	0	0	1	1
miRNA_up_in_DLBCL_vs_Other_Cancers	GO:0046649|lymphocyte activation	15	0	0	1	1
miRNA_up_in_DLBCL_vs_Other_Cancers	GO:0031329|regulation of cellular catabolic process	15	0	0	1	1
miRNA_up_in_DLBCL_vs_Other_Cancers	GO:0034641|cellular nitrogen compound metabolic process	15	0	0	1	1
miRNA_up_in_DLBCL_vs_Other_Cancers	GO:0019222|regulation of metabolic process	15	14	0	1	1
miRNA_up_in_DLBCL_vs_Other_Cancers	GO:0051301|cell division	15	0	0	1	1
miRNA_up_in_DLBCL_vs_Other_Cancers	GO:0040029|regulation of gene expression, epigenetic	15	0	0	1	1
miRNA_up_in_DLBCL_vs_Other_Cancers	GO:0042113|B cell activation	15	0	0	1	1
miRNA_up_in_DLBCL_vs_Other_Cancers	GO:0070887|cellular response to chemical stimulus	15	0	0	1	1
miRNA_up_in_DLBCL_vs_Other_Cancers	GO:0043123|positive regulation of I-kappaB kinase/NF-kappaB cascade	15	0	0	1	1
miRNA_up_in_DLBCL_vs_Other_Cancers	GO:0000272|polysaccharide catabolic process	15	0	0	1	1
miRNA_up_in_DLBCL_vs_Other_Cancers	GO:0043122|regulation of I-kappaB kinase/NF-kappaB cascade	15	0	0	1	1
miRNA_up_in_DLBCL_vs_Other_Cancers	GO:0006260|DNA replication	15	0	0	1	1
miRNA_up_in_DLBCL_vs_Other_Cancers	GO:0009063|cellular amino acid catabolic process	15	0	0	1	1
miRNA_up_in_DLBCL_vs_Other_Cancers	GO:0022613|ribonucleoprotein complex biogenesis	15	0	0	1	1
miRNA_up_in_DLBCL_vs_Other_Cancers	GO:0006950|response to stress	15	0	0	1	1
miRNA_up_in_DLBCL_vs_Other_Cancers	GO:0071310|cellular response to organic substance	15	0	0	1	1
miRNA_up_in_DLBCL_vs_Other_Cancers	GO:0010033|response to organic substance	15	0	0	1	1
miRNA_up_in_DLBCL_vs_Other_Cancers	GO:0045184|establishment of protein localization	15	0	0	1	1
miRNA_up_in_DLBCL_vs_Other_Cancers	GO:0034330|cell junction organization	15	0	0	1	1
miRNA_up_in_DLBCL_vs_Other_Cancers	GO:0051270|regulation of cellular component movement	15	0	0	1	1
miRNA_up_in_DLBCL_vs_Other_Cancers	GO:0007249|I-kappaB kinase/NF-kappaB cascade	15	0	0	1	1
miRNA_up_in_DLBCL_vs_Other_Cancers	GO:0051251|positive regulation of lymphocyte activation	15	0	0	1	1
miRNA_up_in_DLBCL_vs_Other_Cancers	GO:0034329|cell junction assembly	15	6	1	0.238113	1
miRNA_up_in_DLBCL_vs_Other_Cancers	GO:2000145|regulation of cell motility	15	0	0	1	1
miRNA_up_in_DLBCL_vs_Other_Cancers	GO:0050867|positive regulation of cell activation	15	0	0	1	1
miRNA_up_in_DLBCL_vs_Other_Cancers	GO:0002696|positive regulation of leukocyte activation	15	0	0	1	1
miRNA_up_in_DLBCL_vs_Other_Cancers	GO:0046470|phosphatidylcholine metabolic process	15	0	0	1	1
miRNA_up_in_DLBCL_vs_Other_Cancers	GO:0080135|regulation of cellular response to stress	15	0	0	1	1
miRNA_up_in_DLBCL_vs_Other_Cancers	GO:0018205|peptidyl-lysine modification	15	0	0	1	1
miRNA_up_in_DLBCL_vs_Other_Cancers	GO:0042401|cellular biogenic amine biosynthetic process	15	0	0	1	1
miRNA_up_in_DLBCL_vs_Other_Cancers	GO:0006403|RNA localization	15	0	0	1	1
miRNA_up_in_DLBCL_vs_Other_Cancers	GO:0022415|viral reproductive process	15	0	0	1	1
miRNA_up_in_DLBCL_vs_Other_Cancers	GO:0000398|nuclear mRNA splicing, via spliceosome	15	0	0	1	1
miRNA_up_in_DLBCL_vs_Other_Cancers	GO:0000377|RNA splicing, via transesterification reactions with bulged adenosine as nucleophile	15	0	0	1	1
miRNA_up_in_DLBCL_vs_Other_Cancers	GO:0034605|cellular response to heat	15	0	0	1	1
miRNA_up_in_DLBCL_vs_Other_Cancers	GO:0009408|response to heat	15	0	0	1	1
miRNA_up_in_DLBCL_vs_Other_Cancers	GO:0034623|cellular macromolecular complex disassembly	15	0	0	1	1
miRNA_up_in_DLBCL_vs_Other_Cancers	GO:0032984|macromolecular complex disassembly	15	0	0	1	1
miRNA_up_in_DLBCL_vs_Other_Cancers	GO:0006302|double-strand break repair	15	0	0	1	1
miRNA_up_in_DLBCL_vs_Other_Cancers	GO:0019048|virus-host interaction	15	0	0	1	1
miRNA_up_in_DLBCL_vs_Other_Cancers	GO:0051701|interaction with host	15	0	0	1	1
miRNA_up_in_DLBCL_vs_Other_Cancers	GO:0030036|actin cytoskeleton organization	15	8	1	0.304912	1
miRNA_up_in_DLBCL_vs_Other_Cancers	GO:0051276|chromosome organization	15	0	0	1	1
miRNA_up_in_DLBCL_vs_Other_Cancers	GO:0033554|cellular response to stress	15	0	0	1	1
miRNA_up_in_DLBCL_vs_Other_Cancers	GO:0006879|cellular iron ion homeostasis	15	0	0	1	1
miRNA_up_in_DLBCL_vs_Other_Cancers	GO:0030183|B cell differentiation	15	0	0	1	1
miRNA_up_in_DLBCL_vs_Other_Cancers	GO:0023056|positive regulation of signaling	15	0	0	1	1
miRNA_up_in_DLBCL_vs_Other_Cancers	GO:0071702|organic substance transport	15	0	0	1	1
miRNA_up_in_DLBCL_vs_Other_Cancers	GO:0002520|immune system development	15	0	0	1	1
miRNA_up_in_DLBCL_vs_Other_Cancers	GO:0048534|hemopoietic or lymphoid organ development	15	0	0	1	1
miRNA_up_in_DLBCL_vs_Other_Cancers	GO:2000113|negative regulation of cellular macromolecule biosynthetic process	15	0	0	1	1
miRNA_up_in_DLBCL_vs_Other_Cancers	GO:0007163|establishment or maintenance of cell polarity	15	0	0	1	1
miRNA_up_in_DLBCL_vs_Other_Cancers	GO:0006917|induction of apoptosis	15	0	0	1	1
miRNA_up_in_DLBCL_vs_Other_Cancers	GO:0051051|negative regulation of transport	15	0	0	1	1
miRNA_up_in_DLBCL_vs_Other_Cancers	GO:0032269|negative regulation of cellular protein metabolic process	15	0	0	1	1
miRNA_up_in_DLBCL_vs_Other_Cancers	GO:0043506|regulation of JUN kinase activity	15	0	0	1	1
miRNA_up_in_DLBCL_vs_Other_Cancers	GO:0043507|positive regulation of JUN kinase activity	15	0	0	1	1
miRNA_up_in_DLBCL_vs_Other_Cancers	GO:0046128|purine ribonucleoside metabolic process	15	0	0	1	1
miRNA_up_in_DLBCL_vs_Other_Cancers	GO:0042278|purine nucleoside metabolic process	15	0	0	1	1
miRNA_up_in_DLBCL_vs_Other_Cancers	GO:0044092|negative regulation of molecular function	15	0	0	1	1
miRNA_up_in_DLBCL_vs_Other_Cancers	GO:0006417|regulation of translation	15	0	0	1	1
miRNA_up_in_DLBCL_vs_Other_Cancers	GO:0002286|T cell activation involved in immune response	15	0	0	1	1
miRNA_up_in_DLBCL_vs_Other_Cancers	GO:0006354|DNA-dependent transcription, elongation	15	0	0	1	1
miRNA_up_in_DLBCL_vs_Other_Cancers	GO:0034470|ncRNA processing	15	0	0	1	1
miRNA_up_in_DLBCL_vs_Other_Cancers	GO:0031334|positive regulation of protein complex assembly	15	0	0	1	1
miRNA_up_in_DLBCL_vs_Other_Cancers	GO:0006986|response to unfolded protein	15	0	0	1	1
miRNA_up_in_DLBCL_vs_Other_Cancers	GO:0006368|transcription elongation from RNA polymerase II promoter	15	0	0	1	1
miRNA_up_in_DLBCL_vs_Other_Cancers	GO:0009068|aspartate family amino acid catabolic process	15	0	0	1	1
miRNA_up_in_DLBCL_vs_Other_Cancers	GO:0033673|negative regulation of kinase activity	15	0	0	1	1
miRNA_up_in_DLBCL_vs_Other_Cancers	GO:0051028|mRNA transport	15	0	0	1	1
miRNA_up_in_DLBCL_vs_Other_Cancers	GO:0035966|response to topologically incorrect protein	15	0	0	1	1
miRNA_up_in_DLBCL_vs_Other_Cancers	GO:0006289|nucleotide-excision repair	15	0	0	1	1
miRNA_up_in_DLBCL_vs_Other_Cancers	GO:0006897|endocytosis	15	6	0	1	1
miRNA_up_in_DLBCL_vs_Other_Cancers	GO:0050878|regulation of body fluid levels	15	0	0	1	1
miRNA_up_in_DLBCL_vs_Other_Cancers	GO:0043086|negative regulation of catalytic activity	15	0	0	1	1
miRNA_up_in_DLBCL_vs_Other_Cancers	GO:0040011|locomotion	15	0	0	1	1
miRNA_up_in_DLBCL_vs_Other_Cancers	GO:0007166|cell surface receptor signaling pathway	15	7	0	1	1
miRNA_up_in_DLBCL_vs_Other_Cancers	GO:0048518|positive regulation of biological process	15	0	0	1	1
miRNA_up_in_DLBCL_vs_Other_Cancers	GO:0065008|regulation of biological quality	15	0	0	1	1
miRNA_up_in_DLBCL_vs_Other_Cancers	GO:0008629|induction of apoptosis by intracellular signals	15	0	0	1	1
miRNA_up_in_DLBCL_vs_Other_Cancers	GO:0000375|RNA splicing, via transesterification reactions	15	0	0	1	1
miRNA_up_in_DLBCL_vs_Other_Cancers	GO:0008654|phospholipid biosynthetic process	15	0	0	1	1
miRNA_up_in_DLBCL_vs_Other_Cancers	GO:0051188|cofactor biosynthetic process	15	0	0	1	1
miRNA_up_in_DLBCL_vs_Other_Cancers	GO:0042551|neuron maturation	15	0	0	1	1
miRNA_up_in_DLBCL_vs_Other_Cancers	GO:0006364|rRNA processing	15	0	0	1	1
miRNA_up_in_DLBCL_vs_Other_Cancers	GO:0006066|alcohol metabolic process	15	0	0	1	1
miRNA_up_in_DLBCL_vs_Other_Cancers	GO:0010740|positive regulation of intracellular protein kinase cascade	15	6	0	1	1
miRNA_up_in_DLBCL_vs_Other_Cancers	GO:0046348|amino sugar catabolic process	15	0	0	1	1
miRNA_up_in_DLBCL_vs_Other_Cancers	GO:0006979|response to oxidative stress	15	0	0	1	1
miRNA_up_in_DLBCL_vs_Other_Cancers	GO:0034097|response to cytokine stimulus	15	0	0	1	1
miRNA_up_in_DLBCL_vs_Other_Cancers	GO:0032787|monocarboxylic acid metabolic process	15	0	0	1	1
miRNA_up_in_DLBCL_vs_Other_Cancers	GO:0051179|localization	15	0	0	1	1
miRNA_up_in_DLBCL_vs_Other_Cancers	GO:0009100|glycoprotein metabolic process	15	0	0	1	1
miRNA_up_in_DLBCL_vs_Other_Cancers	GO:0006024|glycosaminoglycan biosynthetic process	15	0	0	1	1
miRNA_up_in_DLBCL_vs_Other_Cancers	GO:0006023|aminoglycan biosynthetic process	15	0	0	1	1
miRNA_up_in_DLBCL_vs_Other_Cancers	GO:0051338|regulation of transferase activity	15	0	0	1	1
miRNA_up_in_DLBCL_vs_Other_Cancers	GO:0038127|ERBB signaling pathway	15	0	0	1	1
miRNA_up_in_DLBCL_vs_Other_Cancers	GO:0007173|epidermal growth factor receptor signaling pathway	15	0	0	1	1
miRNA_up_in_DLBCL_vs_Other_Cancers	GO:0007041|lysosomal transport	15	0	0	1	1
miRNA_up_in_DLBCL_vs_Other_Cancers	GO:0007034|vacuolar transport	15	0	0	1	1
miRNA_up_in_DLBCL_vs_Other_Cancers	GO:0012502|induction of programmed cell death	15	0	0	1	1
miRNA_up_in_DLBCL_vs_Other_Cancers	GO:0007052|mitotic spindle organization	15	0	0	1	1
miRNA_up_in_DLBCL_vs_Other_Cancers	GO:0016570|histone modification	15	0	0	1	1
miRNA_up_in_DLBCL_vs_Other_Cancers	GO:0016569|covalent chromatin modification	15	0	0	1	1
miRNA_up_in_DLBCL_vs_Other_Cancers	GO:0050663|cytokine secretion	15	0	0	1	1
miRNA_up_in_DLBCL_vs_Other_Cancers	GO:0019835|cytolysis	15	0	0	1	1
miRNA_up_in_DLBCL_vs_Other_Cancers	GO:0002688|regulation of leukocyte chemotaxis	15	0	0	1	1
miRNA_up_in_DLBCL_vs_Other_Cancers	GO:0006968|cellular defense response	15	0	0	1	1
miRNA_up_in_DLBCL_vs_Other_Cancers	GO:0007169|transmembrane receptor protein tyrosine kinase signaling pathway	15	0	0	1	1
miRNA_up_in_DLBCL_vs_Other_Cancers	GO:0044093|positive regulation of molecular function	15	0	0	1	1
miRNA_up_in_DLBCL_vs_Other_Cancers	GO:0006396|RNA processing	15	0	0	1	1
miRNA_up_in_DLBCL_vs_Other_Cancers	GO:0065009|regulation of molecular function	15	0	0	1	1
miRNA_up_in_DLBCL_vs_Other_Cancers	GO:0071822|protein complex subunit organization	15	0	0	1	1
miRNA_up_in_DLBCL_vs_Other_Cancers	GO:0008380|RNA splicing	15	0	0	1	1
miRNA_up_in_DLBCL_vs_Other_Cancers	GO:0046434|organophosphate catabolic process	15	0	0	1	1
miRNA_up_in_DLBCL_vs_Other_Cancers	GO:0051640|organelle localization	15	0	0	1	1
miRNA_up_in_DLBCL_vs_Other_Cancers	GO:0033865|nucleoside bisphosphate metabolic process	15	0	0	1	1
miRNA_up_in_DLBCL_vs_Other_Cancers	GO:0015931|nucleobase-containing compound transport	15	0	0	1	1
miRNA_up_in_DLBCL_vs_Other_Cancers	GO:0007599|hemostasis	15	0	0	1	1
miRNA_up_in_DLBCL_vs_Other_Cancers	GO:0070271|protein complex biogenesis	15	0	0	1	1
miRNA_up_in_DLBCL_vs_Other_Cancers	GO:0006461|protein complex assembly	15	0	0	1	1
miRNA_up_in_DLBCL_vs_Other_Cancers	GO:0034660|ncRNA metabolic process	15	0	0	1	1
miRNA_up_in_DLBCL_vs_Other_Cancers	GO:0007243|intracellular protein kinase cascade	15	0	0	1	1
miRNA_up_in_DLBCL_vs_Other_Cancers	GO:0006936|muscle contraction	15	0	0	1	1
miRNA_up_in_DLBCL_vs_Other_Cancers	GO:0006661|phosphatidylinositol biosynthetic process	15	0	0	1	1
miRNA_up_in_DLBCL_vs_Other_Cancers	GO:0060972|left/right pattern formation	15	0	0	1	1
miRNA_up_in_DLBCL_vs_Other_Cancers	GO:0021548|pons development	15	0	0	1	1
miRNA_up_in_DLBCL_vs_Other_Cancers	GO:0009607|response to biotic stimulus	15	0	0	1	1
miRNA_up_in_DLBCL_vs_Other_Cancers	GO:0040012|regulation of locomotion	15	0	0	1	1
miRNA_up_in_DLBCL_vs_Other_Cancers	GO:0009888|tissue development	15	0	0	1	1
miRNA_up_in_DLBCL_vs_Other_Cancers	GO:0048583|regulation of response to stimulus	15	0	0	1	1
miRNA_up_in_DLBCL_vs_Other_Cancers	GO:0007186|G-protein coupled receptor signaling pathway	15	0	0	1	1
miRNA_up_in_DLBCL_vs_Other_Cancers	GO:0043405|regulation of MAP kinase activity	15	0	0	1	1
miRNA_up_in_DLBCL_vs_Other_Cancers	GO:0071826|ribonucleoprotein complex subunit organization	15	0	0	1	1
miRNA_up_in_DLBCL_vs_Other_Cancers	GO:0072657|protein localization to membrane	15	0	0	1	1
miRNA_up_in_DLBCL_vs_Other_Cancers	GO:0048771|tissue remodeling	15	0	0	1	1
miRNA_up_in_DLBCL_vs_Other_Cancers	GO:0030334|regulation of cell migration	15	0	0	1	1
miRNA_up_in_DLBCL_vs_Other_Cancers	GO:0009116|nucleoside metabolic process	15	0	0	1	1
miRNA_up_in_DLBCL_vs_Other_Cancers	GO:0016055|Wnt receptor signaling pathway	15	0	0	1	1
miRNA_up_in_DLBCL_vs_Other_Cancers	GO:0043687|post-translational protein modification	15	0	0	1	1
miRNA_up_in_DLBCL_vs_Other_Cancers	GO:0006898|receptor-mediated endocytosis	15	0	0	1	1
miRNA_up_in_DLBCL_vs_Other_Cancers	GO:0051707|response to other organism	15	0	0	1	1
miRNA_up_in_DLBCL_vs_Other_Cancers	GO:0043065|positive regulation of apoptotic process	15	0	0	1	1
miRNA_up_in_DLBCL_vs_Other_Cancers	GO:0043068|positive regulation of programmed cell death	15	0	0	1	1
miRNA_up_in_DLBCL_vs_Other_Cancers	GO:0001824|blastocyst development	15	0	0	1	1
miRNA_up_in_DLBCL_vs_Other_Cancers	GO:0000279|M phase	15	0	0	1	1
miRNA_up_in_DLBCL_vs_Other_Cancers	GO:0046463|acylglycerol biosynthetic process	15	0	0	1	1
miRNA_up_in_DLBCL_vs_Other_Cancers	GO:0006446|regulation of translational initiation	15	0	0	1	1
miRNA_up_in_DLBCL_vs_Other_Cancers	GO:0046460|neutral lipid biosynthetic process	15	0	0	1	1
miRNA_up_in_DLBCL_vs_Other_Cancers	GO:0006413|translational initiation	15	0	0	1	1
miRNA_up_in_DLBCL_vs_Other_Cancers	GO:0006695|cholesterol biosynthetic process	15	0	0	1	1
miRNA_up_in_DLBCL_vs_Other_Cancers	GO:0002376|immune system process	15	0	0	1	1
miRNA_up_in_DLBCL_vs_Other_Cancers	GO:0048513|organ development	15	0	0	1	1
miRNA_up_in_DLBCL_vs_Other_Cancers	GO:0043097|pyrimidine nucleoside salvage	15	0	0	1	1
miRNA_up_in_DLBCL_vs_Other_Cancers	GO:0001775|cell activation	15	0	0	1	1
miRNA_up_in_DLBCL_vs_Other_Cancers	GO:0006643|membrane lipid metabolic process	15	0	0	1	1
miRNA_up_in_DLBCL_vs_Other_Cancers	GO:0030705|cytoskeleton-dependent intracellular transport	15	0	0	1	1
miRNA_up_in_DLBCL_vs_Other_Cancers	GO:0060326|cell chemotaxis	15	0	0	1	1
miRNA_up_in_DLBCL_vs_Other_Cancers	GO:0008360|regulation of cell shape	15	0	0	1	1
miRNA_up_in_DLBCL_vs_Other_Cancers	GO:0001837|epithelial to mesenchymal transition	15	0	0	1	1
miRNA_up_in_DLBCL_vs_Other_Cancers	GO:0006103|2-oxoglutarate metabolic process	15	0	0	1	1
miRNA_up_in_DLBCL_vs_Other_Cancers	GO:0034599|cellular response to oxidative stress	15	0	0	1	1
miRNA_up_in_DLBCL_vs_Other_Cancers	GO:0051716|cellular response to stimulus	15	0	0	1	1
miRNA_up_in_DLBCL_vs_Other_Cancers	GO:0045185|maintenance of protein location	15	0	0	1	1
miRNA_up_in_DLBCL_vs_Other_Cancers	GO:0016571|histone methylation	15	0	0	1	1
miRNA_up_in_DLBCL_vs_Other_Cancers	GO:0010608|posttranscriptional regulation of gene expression	15	0	0	1	1
miRNA_up_in_DLBCL_vs_Other_Cancers	GO:0009066|aspartate family amino acid metabolic process	15	0	0	1	1
miRNA_up_in_DLBCL_vs_Other_Cancers	GO:2001234|negative regulation of apoptotic signaling pathway	15	0	0	1	1
miRNA_up_in_DLBCL_vs_Other_Cancers	GO:0002683|negative regulation of immune system process	15	0	0	1	1
miRNA_up_in_DLBCL_vs_Other_Cancers	GO:0009653|anatomical structure morphogenesis	15	0	0	1	1
miRNA_up_in_DLBCL_vs_Other_Cancers	GO:0031589|cell-substrate adhesion	15	0	0	1	1
miRNA_up_in_DLBCL_vs_Other_Cancers	GO:0061014|positive regulation of mRNA catabolic process	15	0	0	1	1
miRNA_up_in_DLBCL_vs_Other_Cancers	GO:0061013|regulation of mRNA catabolic process	15	0	0	1	1
miRNA_up_in_DLBCL_vs_Other_Cancers	GO:0048008|platelet-derived growth factor receptor signaling pathway	15	0	0	1	1
miRNA_up_in_DLBCL_vs_Other_Cancers	GO:0043567|regulation of insulin-like growth factor receptor signaling pathway	15	0	0	1	1
miRNA_up_in_DLBCL_vs_Other_Cancers	GO:0044282|small molecule catabolic process	15	0	0	1	1
miRNA_up_in_DLBCL_vs_Other_Cancers	GO:0022402|cell cycle process	15	0	0	1	1
miRNA_up_in_DLBCL_vs_Other_Cancers	GO:0008219|cell death	15	0	0	1	1
miRNA_up_in_DLBCL_vs_Other_Cancers	GO:0016265|death	15	0	0	1	1
miRNA_up_in_DLBCL_vs_Other_Cancers	GO:0051674|localization of cell	15	0	0	1	1
miRNA_up_in_DLBCL_vs_Other_Cancers	GO:0048870|cell motility	15	0	0	1	1
miRNA_up_in_DLBCL_vs_Other_Cancers	GO:0002697|regulation of immune effector process	15	0	0	1	1
miRNA_up_in_DLBCL_vs_Other_Cancers	GO:0016197|endosomal transport	15	0	0	1	1
miRNA_up_in_DLBCL_vs_Other_Cancers	GO:0051056|regulation of small GTPase mediated signal transduction	15	0	0	1	1
miRNA_up_in_DLBCL_vs_Other_Cancers	GO:0030521|androgen receptor signaling pathway	15	0	0	1	1
miRNA_up_in_DLBCL_vs_Other_Cancers	GO:0043085|positive regulation of catalytic activity	15	0	0	1	1
miRNA_up_in_DLBCL_vs_Other_Cancers	GO:0032270|positive regulation of cellular protein metabolic process	15	0	0	1	1
miRNA_up_in_DLBCL_vs_Other_Cancers	GO:0007010|cytoskeleton organization	15	0	0	1	1
miRNA_up_in_DLBCL_vs_Other_Cancers	GO:0006027|glycosaminoglycan catabolic process	15	0	0	1	1
miRNA_up_in_DLBCL_vs_Other_Cancers	GO:0032502|developmental process	15	0	0	1	1
miRNA_up_in_DLBCL_vs_Other_Cancers	GO:0071843|cellular component biogenesis at cellular level	15	0	0	1	1
miRNA_up_in_DLBCL_vs_Other_Cancers	GO:0006468|protein phosphorylation	15	0	0	1	1
miRNA_up_in_DLBCL_vs_Other_Cancers	GO:0051235|maintenance of location	15	0	0	1	1
miRNA_up_in_DLBCL_vs_Other_Cancers	GO:0016310|phosphorylation	15	0	0	1	1
miRNA_up_in_DLBCL_vs_Other_Cancers	GO:0051130|positive regulation of cellular component organization	15	0	0	1	1
miRNA_up_in_DLBCL_vs_Other_Cancers	GO:0042439|ethanolamine-containing compound metabolic process	15	0	0	1	1
miRNA_up_in_DLBCL_vs_Other_Cancers	GO:0007091|mitotic metaphase/anaphase transition	15	0	0	1	1
miRNA_up_in_DLBCL_vs_Other_Cancers	GO:0030071|regulation of mitotic metaphase/anaphase transition	15	0	0	1	1
miRNA_up_in_DLBCL_vs_Other_Cancers	GO:0006355|regulation of transcription, DNA-dependent	15	0	0	1	1
miRNA_up_in_DLBCL_vs_Other_Cancers	GO:2001141|regulation of RNA biosynthetic process	15	0	0	1	1
miRNA_up_in_DLBCL_vs_Other_Cancers	GO:0006909|phagocytosis	15	0	0	1	1
miRNA_up_in_DLBCL_vs_Other_Cancers	GO:0010243|response to organic nitrogen	15	0	0	1	1
miRNA_up_in_DLBCL_vs_Other_Cancers	GO:0071842|cellular component organization at cellular level	15	0	0	1	1
miRNA_up_in_DLBCL_vs_Other_Cancers	GO:0016101|diterpenoid metabolic process	15	0	0	1	1
miRNA_up_in_DLBCL_vs_Other_Cancers	GO:0060491|regulation of cell projection assembly	15	0	0	1	1
miRNA_up_in_DLBCL_vs_Other_Cancers	GO:0019800|peptide cross-linking via chondroitin 4-sulfate glycosaminoglycan	15	0	0	1	1
miRNA_up_in_DLBCL_vs_Other_Cancers	GO:0036152|phosphatidylethanolamine acyl-chain remodeling	15	0	0	1	1
miRNA_up_in_DLBCL_vs_Other_Cancers	GO:0001906|cell killing	15	0	0	1	1
miRNA_up_in_DLBCL_vs_Other_Cancers	GO:0071214|cellular response to abiotic stimulus	15	0	0	1	1
miRNA_up_in_DLBCL_vs_Other_Cancers	GO:0007596|blood coagulation	15	0	0	1	1
miRNA_up_in_DLBCL_vs_Other_Cancers	GO:0050817|coagulation	15	0	0	1	1
miRNA_up_in_DLBCL_vs_Other_Cancers	GO:0010837|regulation of keratinocyte proliferation	15	0	0	1	1
miRNA_up_in_DLBCL_vs_Other_Cancers	GO:0090288|negative regulation of cellular response to growth factor stimulus	15	0	0	1	1
miRNA_up_in_DLBCL_vs_Other_Cancers	GO:0001704|formation of primary germ layer	15	0	0	1	1
miRNA_up_in_DLBCL_vs_Other_Cancers	GO:0006641|triglyceride metabolic process	15	0	0	1	1
miRNA_up_in_DLBCL_vs_Other_Cancers	GO:0006638|neutral lipid metabolic process	15	0	0	1	1
miRNA_up_in_DLBCL_vs_Other_Cancers	GO:0006639|acylglycerol metabolic process	15	0	0	1	1
miRNA_up_in_DLBCL_vs_Other_Cancers	GO:0035329|hippo signaling cascade	15	0	0	1	1
miRNA_up_in_DLBCL_vs_Other_Cancers	GO:0051094|positive regulation of developmental process	15	0	0	1	1
miRNA_up_in_DLBCL_vs_Other_Cancers	GO:0016049|cell growth	15	0	0	1	1
miRNA_up_in_DLBCL_vs_Other_Cancers	GO:0006351|transcription, DNA-dependent	15	0	0	1	1
miRNA_up_in_DLBCL_vs_Other_Cancers	GO:0006869|lipid transport	15	0	0	1	1
miRNA_up_in_DLBCL_vs_Other_Cancers	GO:0006914|autophagy	15	0	0	1	1
miRNA_up_in_DLBCL_vs_Other_Cancers	GO:0006644|phospholipid metabolic process	15	0	0	1	1
miRNA_up_in_DLBCL_vs_Other_Cancers	GO:0006915|apoptotic process	15	0	0	1	1
miRNA_up_in_DLBCL_vs_Other_Cancers	GO:0048856|anatomical structure development	15	0	0	1	1
miRNA_up_in_DLBCL_vs_Other_Cancers	GO:0002347|response to tumor cell	15	0	0	1	1
miRNA_up_in_DLBCL_vs_Other_Cancers	GO:0050877|neurological system process	15	0	0	1	1
miRNA_up_in_DLBCL_vs_Other_Cancers	GO:0018208|peptidyl-proline modification	15	0	0	1	1
miRNA_up_in_DLBCL_vs_Other_Cancers	GO:0030111|regulation of Wnt receptor signaling pathway	15	0	0	1	1
miRNA_up_in_DLBCL_vs_Other_Cancers	GO:0055080|cation homeostasis	15	0	0	1	1
miRNA_up_in_DLBCL_vs_Other_Cancers	GO:0042692|muscle cell differentiation	15	0	0	1	1
miRNA_up_in_DLBCL_vs_Other_Cancers	GO:0006029|proteoglycan metabolic process	15	0	0	1	1
miRNA_up_in_DLBCL_vs_Other_Cancers	GO:0015914|phospholipid transport	15	0	0	1	1
miRNA_up_in_DLBCL_vs_Other_Cancers	GO:0090178|regulation of establishment of planar polarity involved in neural tube closure	15	0	0	1	1
miRNA_up_in_DLBCL_vs_Other_Cancers	GO:0090179|planar cell polarity pathway involved in neural tube closure	15	0	0	1	1
Up_in_GCB_vs_ABC	GO:0070647|protein modification by small protein conjugation or removal	30	37	0	0.0582025	1
Up_in_GCB_vs_ABC	GO:0048011|nerve growth factor receptor signaling pathway	30	12	0	0.610104	1
Up_in_GCB_vs_ABC	GO:0016071|mRNA metabolic process	30	27	0	0.149935	1
Up_in_GCB_vs_ABC	GO:0000278|mitotic cell cycle	30	34	0	0.0566051	1
Up_in_GCB_vs_ABC	GO:0016568|chromatin modification	30	24	0	0.249485	1
Up_in_GCB_vs_ABC	GO:0030098|lymphocyte differentiation	30	0	0	1	1
Up_in_GCB_vs_ABC	GO:0071900|regulation of protein serine/threonine kinase activity	30	0	0	1	1
Up_in_GCB_vs_ABC	GO:0051341|regulation of oxidoreductase activity	30	0	0	1	1
Up_in_GCB_vs_ABC	GO:0006664|glycolipid metabolic process	30	0	0	1	1
Up_in_GCB_vs_ABC	GO:0032507|maintenance of protein location in cell	30	0	0	1	1
Up_in_GCB_vs_ABC	GO:0015804|neutral amino acid transport	30	0	0	1	1
Up_in_GCB_vs_ABC	GO:0034976|response to endoplasmic reticulum stress	30	0	0	1	1
Up_in_GCB_vs_ABC	GO:0006996|organelle organization	30	13	0	0.614844	1
Up_in_GCB_vs_ABC	GO:0090304|nucleic acid metabolic process	30	0	0	1	1
Up_in_GCB_vs_ABC	GO:0007049|cell cycle	30	8	0	1	1
Up_in_GCB_vs_ABC	GO:1901136|carbohydrate derivative catabolic process	30	7	0	1	1
Up_in_GCB_vs_ABC	GO:0042060|wound healing	30	0	0	1	1
Up_in_GCB_vs_ABC	GO:0007155|cell adhesion	30	39	6	0.132873	1
Up_in_GCB_vs_ABC	GO:0030198|extracellular matrix organization	30	35	4	0.530063	1
Up_in_GCB_vs_ABC	GO:0043062|extracellular structure organization	30	38	4	0.759335	1
Up_in_GCB_vs_ABC	GO:0022610|biological adhesion	30	41	6	0.23282	1
Up_in_GCB_vs_ABC	GO:0031032|actomyosin structure organization	30	0	0	1	1
Up_in_GCB_vs_ABC	GO:0001558|regulation of cell growth	30	0	0	1	1
Up_in_GCB_vs_ABC	GO:0001525|angiogenesis	30	16	1	1	1
Up_in_GCB_vs_ABC	GO:0009611|response to wounding	30	34	5	0.201905	1
Up_in_GCB_vs_ABC	GO:0031347|regulation of defense response	30	0	0	1	1
Up_in_GCB_vs_ABC	GO:0001819|positive regulation of cytokine production	30	0	0	1	1
Up_in_GCB_vs_ABC	GO:0030029|actin filament-based process	30	10	1	0.606974	1
Up_in_GCB_vs_ABC	GO:0002682|regulation of immune system process	30	11	3	0.0626219	1
Up_in_GCB_vs_ABC	GO:0000122|negative regulation of transcription from RNA polymerase II promoter	30	0	0	1	1
Up_in_GCB_vs_ABC	GO:0006687|glycosphingolipid metabolic process	30	0	0	1	1
Up_in_GCB_vs_ABC	GO:0048514|blood vessel morphogenesis	30	12	2	0.285191	1
Up_in_GCB_vs_ABC	GO:0030203|glycosaminoglycan metabolic process	30	8	2	0.150273	1
Up_in_GCB_vs_ABC	GO:0008285|negative regulation of cell proliferation	30	7	1	0.478292	1
Up_in_GCB_vs_ABC	GO:0001944|vasculature development	30	9	1	0.567931	1
Up_in_GCB_vs_ABC	GO:0006935|chemotaxis	30	0	0	1	1
Up_in_GCB_vs_ABC	GO:0043433|negative regulation of sequence-specific DNA binding transcription factor activity	30	0	0	1	1
Up_in_GCB_vs_ABC	GO:0001568|blood vessel development	30	6	1	0.426977	1
Up_in_GCB_vs_ABC	GO:0042110|T cell activation	30	0	0	1	1
Up_in_GCB_vs_ABC	GO:0006805|xenobiotic metabolic process	30	0	0	1	1
Up_in_GCB_vs_ABC	GO:0009410|response to xenobiotic stimulus	30	0	0	1	1
Up_in_GCB_vs_ABC	GO:0071466|cellular response to xenobiotic stimulus	30	0	0	1	1
Up_in_GCB_vs_ABC	GO:0009967|positive regulation of signal transduction	30	0	0	1	1
Up_in_GCB_vs_ABC	GO:0045088|regulation of innate immune response	30	0	0	1	1
Up_in_GCB_vs_ABC	GO:0060070|canonical Wnt receptor signaling pathway	30	11	2	0.250757	1
Up_in_GCB_vs_ABC	GO:0072359|circulatory system development	30	0	0	1	1
Up_in_GCB_vs_ABC	GO:0072358|cardiovascular system development	30	0	0	1	1
Up_in_GCB_vs_ABC	GO:0045087|innate immune response	30	7	1	0.478292	1
Up_in_GCB_vs_ABC	GO:0007009|plasma membrane organization	30	0	0	1	1
Up_in_GCB_vs_ABC	GO:0016070|RNA metabolic process	30	0	0	1	1
Up_in_GCB_vs_ABC	GO:0060255|regulation of macromolecule metabolic process	30	0	0	1	1
Up_in_GCB_vs_ABC	GO:0022403|cell cycle phase	30	22	0	0.238967	1
Up_in_GCB_vs_ABC	GO:0007167|enzyme linked receptor protein signaling pathway	30	9	1	0.567931	1
Up_in_GCB_vs_ABC	GO:0015936|coenzyme A metabolic process	30	0	0	1	1
Up_in_GCB_vs_ABC	GO:0050794|regulation of cellular process	30	0	0	1	1
Up_in_GCB_vs_ABC	GO:0006366|transcription from RNA polymerase II promoter	30	6	0	1	1
Up_in_GCB_vs_ABC	GO:0031424|keratinization	30	0	0	1	1
Up_in_GCB_vs_ABC	GO:0006665|sphingolipid metabolic process	30	0	0	1	1
Up_in_GCB_vs_ABC	GO:0046395|carboxylic acid catabolic process	30	0	0	1	1
Up_in_GCB_vs_ABC	GO:0050853|B cell receptor signaling pathway	30	0	0	1	1
Up_in_GCB_vs_ABC	GO:0016054|organic acid catabolic process	30	0	0	1	1
Up_in_GCB_vs_ABC	GO:0006954|inflammatory response	30	0	0	1	1
Up_in_GCB_vs_ABC	GO:0042330|taxis	30	0	0	1	1
Up_in_GCB_vs_ABC	GO:0001666|response to hypoxia	30	0	0	1	1
Up_in_GCB_vs_ABC	GO:0002684|positive regulation of immune system process	30	0	0	1	1
Up_in_GCB_vs_ABC	GO:0036293|response to decreased oxygen levels	30	0	0	1	1
Up_in_GCB_vs_ABC	GO:0050776|regulation of immune response	30	0	0	1	1
Up_in_GCB_vs_ABC	GO:0070482|response to oxygen levels	30	0	0	1	1
Up_in_GCB_vs_ABC	GO:0050900|leukocyte migration	30	0	0	1	1
Up_in_GCB_vs_ABC	GO:0010627|regulation of intracellular protein kinase cascade	30	0	0	1	1
Up_in_GCB_vs_ABC	GO:0019216|regulation of lipid metabolic process	30	0	0	1	1
Up_in_GCB_vs_ABC	GO:0019221|cytokine-mediated signaling pathway	30	0	0	1	1
Up_in_GCB_vs_ABC	GO:0006022|aminoglycan metabolic process	30	6	1	0.426977	1
Up_in_GCB_vs_ABC	GO:0032101|regulation of response to external stimulus	30	0	0	1	1
Up_in_GCB_vs_ABC	GO:0009966|regulation of signal transduction	30	0	0	1	1
Up_in_GCB_vs_ABC	GO:0001816|cytokine production	30	0	0	1	1
Up_in_GCB_vs_ABC	GO:0009615|response to virus	30	0	0	1	1
Up_in_GCB_vs_ABC	GO:0051607|defense response to virus	30	0	0	1	1
Up_in_GCB_vs_ABC	GO:0005976|polysaccharide metabolic process	30	0	0	1	1
Up_in_GCB_vs_ABC	GO:0022604|regulation of cell morphogenesis	30	0	0	1	1
Up_in_GCB_vs_ABC	GO:0022603|regulation of anatomical structure morphogenesis	30	0	0	1	1
Up_in_GCB_vs_ABC	GO:2000112|regulation of cellular macromolecule biosynthetic process	30	0	0	1	1
Up_in_GCB_vs_ABC	GO:0010556|regulation of macromolecule biosynthetic process	30	0	0	1	1
Up_in_GCB_vs_ABC	GO:0010647|positive regulation of cell communication	30	0	0	1	1
Up_in_GCB_vs_ABC	GO:0048584|positive regulation of response to stimulus	30	0	0	1	1
Up_in_GCB_vs_ABC	GO:0055072|iron ion homeostasis	30	6	0	1	1
Up_in_GCB_vs_ABC	GO:0016477|cell migration	30	9	1	0.567931	1
Up_in_GCB_vs_ABC	GO:0006692|prostanoid metabolic process	30	0	0	1	1
Up_in_GCB_vs_ABC	GO:0006767|water-soluble vitamin metabolic process	30	0	0	1	1
Up_in_GCB_vs_ABC	GO:0006310|DNA recombination	30	6	0	1	1
Up_in_GCB_vs_ABC	GO:0009064|glutamine family amino acid metabolic process	30	0	0	1	1
Up_in_GCB_vs_ABC	GO:0032446|protein modification by small protein conjugation	30	13	0	0.614844	1
Up_in_GCB_vs_ABC	GO:0050792|regulation of viral reproduction	30	0	0	1	1
Up_in_GCB_vs_ABC	GO:0016567|protein ubiquitination	30	9	0	1	1
Up_in_GCB_vs_ABC	GO:0006401|RNA catabolic process	30	0	0	1	1
Up_in_GCB_vs_ABC	GO:0000724|double-strand break repair via homologous recombination	30	0	0	1	1
Up_in_GCB_vs_ABC	GO:0000725|recombinational repair	30	0	0	1	1
Up_in_GCB_vs_ABC	GO:0007005|mitochondrion organization	30	0	0	1	1
Up_in_GCB_vs_ABC	GO:0044281|small molecule metabolic process	30	0	0	1	1
Up_in_GCB_vs_ABC	GO:0055114|oxidation-reduction process	30	0	0	1	1
Up_in_GCB_vs_ABC	GO:0042254|ribosome biogenesis	30	0	0	1	1
Up_in_GCB_vs_ABC	GO:0006955|immune response	30	0	0	1	1
Up_in_GCB_vs_ABC	GO:0031323|regulation of cellular metabolic process	30	18	0	0.385627	1
Up_in_GCB_vs_ABC	GO:0018193|peptidyl-amino acid modification	30	0	0	1	1
Up_in_GCB_vs_ABC	GO:0046649|lymphocyte activation	30	0	0	1	1
Up_in_GCB_vs_ABC	GO:0031329|regulation of cellular catabolic process	30	0	0	1	1
Up_in_GCB_vs_ABC	GO:0034641|cellular nitrogen compound metabolic process	30	0	0	1	1
Up_in_GCB_vs_ABC	GO:0019222|regulation of metabolic process	30	14	0	0.62189	1
Up_in_GCB_vs_ABC	GO:0051301|cell division	30	0	0	1	1
Up_in_GCB_vs_ABC	GO:0040029|regulation of gene expression, epigenetic	30	0	0	1	1
Up_in_GCB_vs_ABC	GO:0042113|B cell activation	30	0	0	1	1
Up_in_GCB_vs_ABC	GO:0070887|cellular response to chemical stimulus	30	0	0	1	1
Up_in_GCB_vs_ABC	GO:0043123|positive regulation of I-kappaB kinase/NF-kappaB cascade	30	0	0	1	1
Up_in_GCB_vs_ABC	GO:0000272|polysaccharide catabolic process	30	0	0	1	1
Up_in_GCB_vs_ABC	GO:0043122|regulation of I-kappaB kinase/NF-kappaB cascade	30	0	0	1	1
Up_in_GCB_vs_ABC	GO:0006260|DNA replication	30	0	0	1	1
Up_in_GCB_vs_ABC	GO:0009063|cellular amino acid catabolic process	30	0	0	1	1
Up_in_GCB_vs_ABC	GO:0022613|ribonucleoprotein complex biogenesis	30	0	0	1	1
Up_in_GCB_vs_ABC	GO:0006950|response to stress	30	0	0	1	1
Up_in_GCB_vs_ABC	GO:0071310|cellular response to organic substance	30	0	0	1	1
Up_in_GCB_vs_ABC	GO:0010033|response to organic substance	30	0	0	1	1
Up_in_GCB_vs_ABC	GO:0045184|establishment of protein localization	30	0	0	1	1
Up_in_GCB_vs_ABC	GO:0034330|cell junction organization	30	0	0	1	1
Up_in_GCB_vs_ABC	GO:0051270|regulation of cellular component movement	30	0	0	1	1
Up_in_GCB_vs_ABC	GO:0007249|I-kappaB kinase/NF-kappaB cascade	30	0	0	1	1
Up_in_GCB_vs_ABC	GO:0051251|positive regulation of lymphocyte activation	30	0	0	1	1
Up_in_GCB_vs_ABC	GO:0034329|cell junction assembly	30	6	0	1	1
Up_in_GCB_vs_ABC	GO:2000145|regulation of cell motility	30	0	0	1	1
Up_in_GCB_vs_ABC	GO:0050867|positive regulation of cell activation	30	0	0	1	1
Up_in_GCB_vs_ABC	GO:0002696|positive regulation of leukocyte activation	30	0	0	1	1
Up_in_GCB_vs_ABC	GO:0046470|phosphatidylcholine metabolic process	30	0	0	1	1
Up_in_GCB_vs_ABC	GO:0080135|regulation of cellular response to stress	30	0	0	1	1
Up_in_GCB_vs_ABC	GO:0018205|peptidyl-lysine modification	30	0	0	1	1
Up_in_GCB_vs_ABC	GO:0042401|cellular biogenic amine biosynthetic process	30	0	0	1	1
Up_in_GCB_vs_ABC	GO:0006403|RNA localization	30	0	0	1	1
Up_in_GCB_vs_ABC	GO:0022415|viral reproductive process	30	0	0	1	1
Up_in_GCB_vs_ABC	GO:0000398|nuclear mRNA splicing, via spliceosome	30	0	0	1	1
Up_in_GCB_vs_ABC	GO:0000377|RNA splicing, via transesterification reactions with bulged adenosine as nucleophile	30	0	0	1	1
Up_in_GCB_vs_ABC	GO:0034605|cellular response to heat	30	0	0	1	1
Up_in_GCB_vs_ABC	GO:0009408|response to heat	30	0	0	1	1
Up_in_GCB_vs_ABC	GO:0034623|cellular macromolecular complex disassembly	30	0	0	1	1
Up_in_GCB_vs_ABC	GO:0032984|macromolecular complex disassembly	30	0	0	1	1
Up_in_GCB_vs_ABC	GO:0006302|double-strand break repair	30	0	0	1	1
Up_in_GCB_vs_ABC	GO:0019048|virus-host interaction	30	0	0	1	1
Up_in_GCB_vs_ABC	GO:0051701|interaction with host	30	0	0	1	1
Up_in_GCB_vs_ABC	GO:0030036|actin cytoskeleton organization	30	8	1	0.525152	1
Up_in_GCB_vs_ABC	GO:0051276|chromosome organization	30	0	0	1	1
Up_in_GCB_vs_ABC	GO:0033554|cellular response to stress	30	0	0	1	1
Up_in_GCB_vs_ABC	GO:0006879|cellular iron ion homeostasis	30	0	0	1	1
Up_in_GCB_vs_ABC	GO:0030183|B cell differentiation	30	0	0	1	1
Up_in_GCB_vs_ABC	GO:0023056|positive regulation of signaling	30	0	0	1	1
Up_in_GCB_vs_ABC	GO:0071702|organic substance transport	30	0	0	1	1
Up_in_GCB_vs_ABC	GO:0002520|immune system development	30	0	0	1	1
Up_in_GCB_vs_ABC	GO:0048534|hemopoietic or lymphoid organ development	30	0	0	1	1
Up_in_GCB_vs_ABC	GO:2000113|negative regulation of cellular macromolecule biosynthetic process	30	0	0	1	1
Up_in_GCB_vs_ABC	GO:0007163|establishment or maintenance of cell polarity	30	0	0	1	1
Up_in_GCB_vs_ABC	GO:0006917|induction of apoptosis	30	0	0	1	1
Up_in_GCB_vs_ABC	GO:0051051|negative regulation of transport	30	0	0	1	1
Up_in_GCB_vs_ABC	GO:0032269|negative regulation of cellular protein metabolic process	30	0	0	1	1
Up_in_GCB_vs_ABC	GO:0043506|regulation of JUN kinase activity	30	0	0	1	1
Up_in_GCB_vs_ABC	GO:0043507|positive regulation of JUN kinase activity	30	0	0	1	1
Up_in_GCB_vs_ABC	GO:0046128|purine ribonucleoside metabolic process	30	0	0	1	1
Up_in_GCB_vs_ABC	GO:0042278|purine nucleoside metabolic process	30	0	0	1	1
Up_in_GCB_vs_ABC	GO:0044092|negative regulation of molecular function	30	0	0	1	1
Up_in_GCB_vs_ABC	GO:0006417|regulation of translation	30	0	0	1	1
Up_in_GCB_vs_ABC	GO:0002286|T cell activation involved in immune response	30	0	0	1	1
Up_in_GCB_vs_ABC	GO:0006354|DNA-dependent transcription, elongation	30	0	0	1	1
Up_in_GCB_vs_ABC	GO:0034470|ncRNA processing	30	0	0	1	1
Up_in_GCB_vs_ABC	GO:0031334|positive regulation of protein complex assembly	30	0	0	1	1
Up_in_GCB_vs_ABC	GO:0006986|response to unfolded protein	30	0	0	1	1
Up_in_GCB_vs_ABC	GO:0006368|transcription elongation from RNA polymerase II promoter	30	0	0	1	1
Up_in_GCB_vs_ABC	GO:0009068|aspartate family amino acid catabolic process	30	0	0	1	1
Up_in_GCB_vs_ABC	GO:0033673|negative regulation of kinase activity	30	0	0	1	1
Up_in_GCB_vs_ABC	GO:0051028|mRNA transport	30	0	0	1	1
Up_in_GCB_vs_ABC	GO:0035966|response to topologically incorrect protein	30	0	0	1	1
Up_in_GCB_vs_ABC	GO:0006289|nucleotide-excision repair	30	0	0	1	1
Up_in_GCB_vs_ABC	GO:0006897|endocytosis	30	6	2	0.0899043	1
Up_in_GCB_vs_ABC	GO:0050878|regulation of body fluid levels	30	0	0	1	1
Up_in_GCB_vs_ABC	GO:0043086|negative regulation of catalytic activity	30	0	0	1	1
Up_in_GCB_vs_ABC	GO:0040011|locomotion	30	0	0	1	1
Up_in_GCB_vs_ABC	GO:0007166|cell surface receptor signaling pathway	30	7	2	0.119084	1
Up_in_GCB_vs_ABC	GO:0048518|positive regulation of biological process	30	0	0	1	1
Up_in_GCB_vs_ABC	GO:0065008|regulation of biological quality	30	0	0	1	1
Up_in_GCB_vs_ABC	GO:0008629|induction of apoptosis by intracellular signals	30	0	0	1	1
Up_in_GCB_vs_ABC	GO:0000375|RNA splicing, via transesterification reactions	30	0	0	1	1
Up_in_GCB_vs_ABC	GO:0008654|phospholipid biosynthetic process	30	0	0	1	1
Up_in_GCB_vs_ABC	GO:0051188|cofactor biosynthetic process	30	0	0	1	1
Up_in_GCB_vs_ABC	GO:0042551|neuron maturation	30	0	0	1	1
Up_in_GCB_vs_ABC	GO:0006364|rRNA processing	30	0	0	1	1
Up_in_GCB_vs_ABC	GO:0006066|alcohol metabolic process	30	0	0	1	1
Up_in_GCB_vs_ABC	GO:0010740|positive regulation of intracellular protein kinase cascade	30	6	2	0.0899043	1
Up_in_GCB_vs_ABC	GO:0046348|amino sugar catabolic process	30	0	0	1	1
Up_in_GCB_vs_ABC	GO:0006979|response to oxidative stress	30	0	0	1	1
Up_in_GCB_vs_ABC	GO:0034097|response to cytokine stimulus	30	0	0	1	1
Up_in_GCB_vs_ABC	GO:0032787|monocarboxylic acid metabolic process	30	0	0	1	1
Up_in_GCB_vs_ABC	GO:0051179|localization	30	0	0	1	1
Up_in_GCB_vs_ABC	GO:0009100|glycoprotein metabolic process	30	0	0	1	1
Up_in_GCB_vs_ABC	GO:0006024|glycosaminoglycan biosynthetic process	30	0	0	1	1
Up_in_GCB_vs_ABC	GO:0006023|aminoglycan biosynthetic process	30	0	0	1	1
Up_in_GCB_vs_ABC	GO:0051338|regulation of transferase activity	30	0	0	1	1
Up_in_GCB_vs_ABC	GO:0038127|ERBB signaling pathway	30	0	0	1	1
Up_in_GCB_vs_ABC	GO:0007173|epidermal growth factor receptor signaling pathway	30	0	0	1	1
Up_in_GCB_vs_ABC	GO:0007041|lysosomal transport	30	0	0	1	1
Up_in_GCB_vs_ABC	GO:0007034|vacuolar transport	30	0	0	1	1
Up_in_GCB_vs_ABC	GO:0012502|induction of programmed cell death	30	0	0	1	1
Up_in_GCB_vs_ABC	GO:0007052|mitotic spindle organization	30	0	0	1	1
Up_in_GCB_vs_ABC	GO:0016570|histone modification	30	0	0	1	1
Up_in_GCB_vs_ABC	GO:0016569|covalent chromatin modification	30	0	0	1	1
Up_in_GCB_vs_ABC	GO:0050663|cytokine secretion	30	0	0	1	1
Up_in_GCB_vs_ABC	GO:0019835|cytolysis	30	0	0	1	1
Up_in_GCB_vs_ABC	GO:0002688|regulation of leukocyte chemotaxis	30	0	0	1	1
Up_in_GCB_vs_ABC	GO:0006968|cellular defense response	30	0	0	1	1
Up_in_GCB_vs_ABC	GO:0007169|transmembrane receptor protein tyrosine kinase signaling pathway	30	0	0	1	1
Up_in_GCB_vs_ABC	GO:0044093|positive regulation of molecular function	30	0	0	1	1
Up_in_GCB_vs_ABC	GO:0006396|RNA processing	30	0	0	1	1
Up_in_GCB_vs_ABC	GO:0065009|regulation of molecular function	30	0	0	1	1
Up_in_GCB_vs_ABC	GO:0071822|protein complex subunit organization	30	0	0	1	1
Up_in_GCB_vs_ABC	GO:0008380|RNA splicing	30	0	0	1	1
Up_in_GCB_vs_ABC	GO:0046434|organophosphate catabolic process	30	0	0	1	1
Up_in_GCB_vs_ABC	GO:0051640|organelle localization	30	0	0	1	1
Up_in_GCB_vs_ABC	GO:0033865|nucleoside bisphosphate metabolic process	30	0	0	1	1
Up_in_GCB_vs_ABC	GO:0015931|nucleobase-containing compound transport	30	0	0	1	1
Up_in_GCB_vs_ABC	GO:0007599|hemostasis	30	0	0	1	1
Up_in_GCB_vs_ABC	GO:0070271|protein complex biogenesis	30	0	0	1	1
Up_in_GCB_vs_ABC	GO:0006461|protein complex assembly	30	0	0	1	1
Up_in_GCB_vs_ABC	GO:0034660|ncRNA metabolic process	30	0	0	1	1
Up_in_GCB_vs_ABC	GO:0007243|intracellular protein kinase cascade	30	0	0	1	1
Up_in_GCB_vs_ABC	GO:0006936|muscle contraction	30	0	0	1	1
Up_in_GCB_vs_ABC	GO:0006661|phosphatidylinositol biosynthetic process	30	0	0	1	1
Up_in_GCB_vs_ABC	GO:0060972|left/right pattern formation	30	0	0	1	1
Up_in_GCB_vs_ABC	GO:0021548|pons development	30	0	0	1	1
Up_in_GCB_vs_ABC	GO:0009607|response to biotic stimulus	30	0	0	1	1
Up_in_GCB_vs_ABC	GO:0040012|regulation of locomotion	30	0	0	1	1
Up_in_GCB_vs_ABC	GO:0009888|tissue development	30	0	0	1	1
Up_in_GCB_vs_ABC	GO:0048583|regulation of response to stimulus	30	0	0	1	1
Up_in_GCB_vs_ABC	GO:0007186|G-protein coupled receptor signaling pathway	30	0	0	1	1
Up_in_GCB_vs_ABC	GO:0043405|regulation of MAP kinase activity	30	0	0	1	1
Up_in_GCB_vs_ABC	GO:0071826|ribonucleoprotein complex subunit organization	30	0	0	1	1
Up_in_GCB_vs_ABC	GO:0072657|protein localization to membrane	30	0	0	1	1
Up_in_GCB_vs_ABC	GO:0048771|tissue remodeling	30	0	0	1	1
Up_in_GCB_vs_ABC	GO:0030334|regulation of cell migration	30	0	0	1	1
Up_in_GCB_vs_ABC	GO:0009116|nucleoside metabolic process	30	0	0	1	1
Up_in_GCB_vs_ABC	GO:0016055|Wnt receptor signaling pathway	30	0	0	1	1
Up_in_GCB_vs_ABC	GO:0043687|post-translational protein modification	30	0	0	1	1
Up_in_GCB_vs_ABC	GO:0006898|receptor-mediated endocytosis	30	0	0	1	1
Up_in_GCB_vs_ABC	GO:0051707|response to other organism	30	0	0	1	1
Up_in_GCB_vs_ABC	GO:0043065|positive regulation of apoptotic process	30	0	0	1	1
Up_in_GCB_vs_ABC	GO:0043068|positive regulation of programmed cell death	30	0	0	1	1
Up_in_GCB_vs_ABC	GO:0001824|blastocyst development	30	0	0	1	1
Up_in_GCB_vs_ABC	GO:0000279|M phase	30	0	0	1	1
Up_in_GCB_vs_ABC	GO:0046463|acylglycerol biosynthetic process	30	0	0	1	1
Up_in_GCB_vs_ABC	GO:0006446|regulation of translational initiation	30	0	0	1	1
Up_in_GCB_vs_ABC	GO:0046460|neutral lipid biosynthetic process	30	0	0	1	1
Up_in_GCB_vs_ABC	GO:0006413|translational initiation	30	0	0	1	1
Up_in_GCB_vs_ABC	GO:0006695|cholesterol biosynthetic process	30	0	0	1	1
Up_in_GCB_vs_ABC	GO:0002376|immune system process	30	0	0	1	1
Up_in_GCB_vs_ABC	GO:0048513|organ development	30	0	0	1	1
Up_in_GCB_vs_ABC	GO:0043097|pyrimidine nucleoside salvage	30	0	0	1	1
Up_in_GCB_vs_ABC	GO:0001775|cell activation	30	0	0	1	1
Up_in_GCB_vs_ABC	GO:0006643|membrane lipid metabolic process	30	0	0	1	1
Up_in_GCB_vs_ABC	GO:0030705|cytoskeleton-dependent intracellular transport	30	0	0	1	1
Up_in_GCB_vs_ABC	GO:0060326|cell chemotaxis	30	0	0	1	1
Up_in_GCB_vs_ABC	GO:0008360|regulation of cell shape	30	0	0	1	1
Up_in_GCB_vs_ABC	GO:0001837|epithelial to mesenchymal transition	30	0	0	1	1
Up_in_GCB_vs_ABC	GO:0006103|2-oxoglutarate metabolic process	30	0	0	1	1
Up_in_GCB_vs_ABC	GO:0034599|cellular response to oxidative stress	30	0	0	1	1
Up_in_GCB_vs_ABC	GO:0051716|cellular response to stimulus	30	0	0	1	1
Up_in_GCB_vs_ABC	GO:0045185|maintenance of protein location	30	0	0	1	1
Up_in_GCB_vs_ABC	GO:0016571|histone methylation	30	0	0	1	1
Up_in_GCB_vs_ABC	GO:0010608|posttranscriptional regulation of gene expression	30	0	0	1	1
Up_in_GCB_vs_ABC	GO:0009066|aspartate family amino acid metabolic process	30	0	0	1	1
Up_in_GCB_vs_ABC	GO:2001234|negative regulation of apoptotic signaling pathway	30	0	0	1	1
Up_in_GCB_vs_ABC	GO:0002683|negative regulation of immune system process	30	0	0	1	1
Up_in_GCB_vs_ABC	GO:0009653|anatomical structure morphogenesis	30	0	0	1	1
Up_in_GCB_vs_ABC	GO:0031589|cell-substrate adhesion	30	0	0	1	1
Up_in_GCB_vs_ABC	GO:0061014|positive regulation of mRNA catabolic process	30	0	0	1	1
Up_in_GCB_vs_ABC	GO:0061013|regulation of mRNA catabolic process	30	0	0	1	1
Up_in_GCB_vs_ABC	GO:0048008|platelet-derived growth factor receptor signaling pathway	30	0	0	1	1
Up_in_GCB_vs_ABC	GO:0043567|regulation of insulin-like growth factor receptor signaling pathway	30	0	0	1	1
Up_in_GCB_vs_ABC	GO:0044282|small molecule catabolic process	30	0	0	1	1
Up_in_GCB_vs_ABC	GO:0022402|cell cycle process	30	0	0	1	1
Up_in_GCB_vs_ABC	GO:0008219|cell death	30	0	0	1	1
Up_in_GCB_vs_ABC	GO:0016265|death	30	0	0	1	1
Up_in_GCB_vs_ABC	GO:0051674|localization of cell	30	0	0	1	1
Up_in_GCB_vs_ABC	GO:0048870|cell motility	30	0	0	1	1
Up_in_GCB_vs_ABC	GO:0002697|regulation of immune effector process	30	0	0	1	1
Up_in_GCB_vs_ABC	GO:0016197|endosomal transport	30	0	0	1	1
Up_in_GCB_vs_ABC	GO:0051056|regulation of small GTPase mediated signal transduction	30	0	0	1	1
Up_in_GCB_vs_ABC	GO:0030521|androgen receptor signaling pathway	30	0	0	1	1
Up_in_GCB_vs_ABC	GO:0043085|positive regulation of catalytic activity	30	0	0	1	1
Up_in_GCB_vs_ABC	GO:0032270|positive regulation of cellular protein metabolic process	30	0	0	1	1
Up_in_GCB_vs_ABC	GO:0007010|cytoskeleton organization	30	0	0	1	1
Up_in_GCB_vs_ABC	GO:0006027|glycosaminoglycan catabolic process	30	0	0	1	1
[truncated: 47 more rows]
