# Supplementary material for: Comprehensive miRNA sequence analysis reveals survival differences in diffuse large B-cell lymphoma patients
Source: Genome Biol. 2015 Jan 29;16(1):18. doi: 10.1186/s13059-014-0568-y (PMC4308918; doi:10.1186/s13059-014-0568-y)
Supplement: Additional file 11: Table S10. — miRNAs associated with DLBCL patient overall survival (OS) and progression-free survival (PFS) in Discovery and Validation Cohorts. [file 13059_2014_568_MOESM11_ESM.xlsx]

## Sheet: Caption
Supplementary Table S10 - miRNAs associated with DLBCL patient overall survival (OS) and progression free survival (PFS) in the Discovery Cohort and Validation Cohort

## Sheet: Discovery Cohort (n=83)
miRNA	OS log-rank p-value	OS log-rank q-value	OS IPI Cox PH Hazard Exponent	OS IPI Cox PH p-value	OS Cox PH COO Hazard Exponent	OS COO Cox PH p-value		PFS log-rank p-value	PFS log-rank q-value	PFS IPI Cox PH Hazard Exponent	PFS IPI Cox PH p-value	PFS COO Cox PH Hazard Exponent	PFS COO Cox PH p-value
hsa-let-7a-2.MIMAT0010195	0.119551	0.16264	0.383449	0.101507	0.360606	0.117821		0.0529454	0.116307	1.89318	0.267056	2.33553	0.138749
hsa-let-7a-3.MIMAT0000062	0.191843	0.212398	2.92939	0.0427429	2.69143	0.0717061		0.0838261	0.138761	2.79023	0.0267285	2.928	0.023053
hsa-let-7a-3.MIMAT0004481	0.0159549	0.0657285	0.355054	0.0616101	0.353666	0.0695784		0.0694984	0.129502	0.438565	0.116121	0.453338	0.14279
hsa-let-7b.MIMAT0000063	0.307127	0.312628	0.693789	0.53527	0.982619	0.976822		0.130671	0.174058	2.32812	0.162917	3.17416	0.0532888
hsa-let-7b.MIMAT0004482	0.174111	0.197907	1.78712	0.384329	2.60795	0.156188		0.122073	0.16785	3.14684	0.0701109	2.54701	0.138426
hsa-let-7c.MIMAT0000064	0.000676842	0.0144252	0.217284	0.00475285	0.199311	0.00609568		0.00264921	0.0376408	0.312522	0.0196119	0.357418	0.0375425
hsa-let-7d.MIMAT0000065	0.014319	0.0618073	0.199075	0.0214994	0.173171	0.00550569		0.019075	0.0766521	0.354558	0.0270347	0.260657	0.00443663
hsa-let-7d.MIMAT0004484	0.0321256	0.0836246	5.18059	0.0170249	3.40824	0.0392878		0.0561746	0.118244	0.326791	0.0830904	0.313727	0.0777087
hsa-let-7e.MIMAT0000066	0.00362106	0.0345038	0.284042	0.0337236	0.211331	0.0174572		0.0152177	0.0656864	0.269589	0.0382633	0.233379	0.0528469
hsa-let-7e.MIMAT0004485	0.0354845	0.0858172	0.419817	0.116082	0.330204	0.0424529		0.0965572	0.151733	0.550703	0.225266	0.509516	0.154584
hsa-let-7f-2.MIMAT0000067	3.88689e-05	0.00263141	0.131975	0.000112673	0.154903	0.000517073		0.00027533	0.00938876	0.142624	0.000144209	0.242689	0.00247711
hsa-let-7g.MIMAT0000414	0.0487645	0.0961196	0.271709	0.0494679	0.279748	0.0527087		0.0738362	0.132025	0.377108	0.0777057	0.380472	0.0656941
hsa-let-7g.MIMAT0004584	0.12168	0.163974	0.287907	0.0227486	0.403177	0.104381		0.202625	0.225802	2.33283	0.134949	2.14062	0.211942
hsa-let-7i.MIMAT0000415	0.0793924	0.128918	0.22875	0.0583527	2.75138e-09	0.997836		0.154527	0.191613	0.387377	0.100319	0.230893	0.0516156
hsa-let-7i.MIMAT0004585	3.09475e-07	0.000105531	0.121532	0.000636219	0.106265	5.42494e-05		8.2323e-06	0.00118641	0.147231	0.000959676	0.140577	0.000152714
hsa-mir-100.MIMAT0000098	0.0602682	0.109901	0.39154	0.133656	0.318853	0.0600913		0.153841	0.191613	0.576924	0.225157	0.608237	0.286901
hsa-mir-101-2.MIMAT0000099	0.184546	0.207007	1.69398	0.332393	2.23741	0.15397		0.154099	0.191613	0.413837	0.0601236	0.430801	0.0779996
hsa-mir-103a-1.MIMAT0000101	0.257018	0.269671	2.61992	0.136724	4.98641	0.12203		0.171832	0.204162	0.562215	0.317501	0.522247	0.253437
hsa-mir-106a.MIMAT0000103	0.146695	0.183908	3.27234e-09	0.998569	1.02721e-08	0.997801		0.211407	0.2318	2.33148	0.415682	2.00357	0.515878
hsa-mir-106b.MIMAT0000680	0.133195	0.171958	1.65308	0.365946	1.45983	0.528283		0.0806685	0.136855	1.65641	0.296911	1.5048	0.41733
hsa-mir-106b.MIMAT0004672	0.0572661	0.105555	268112400	0.998381	85118630	0.997696		0.0829513	0.138659	2.04573	0.157673	1.67294	0.333743
hsa-mir-107.MIMAT0000104	0.286324	0.293203	0.699554	0.587594	0.608099	0.45879		0.195187	0.218943	0.58183	0.35078	0.490527	0.231222
hsa-mir-10a.MIMAT0000253	0.179844	0.203069	2.64215	0.354247	2.98976	0.291358		0.121652	0.16785	3.08389	0.0589227	3.76235	0.0205601
hsa-mir-10b.MIMAT0000254	0.0245231	0.0733543	2.85254e-09	0.998027	3.51923e-09	0.998157		0.00473489	0.047044	0.153579	0.013332	0.0609763	0.00711237
hsa-mir-1247.MIMAT0005899	0.00394618	0.0345038	4.83779	0.00410498	3.76703	0.0144064		0.00876815	0.0543625	3.35803	0.0107728	2.6354	0.0379866
hsa-mir-1247.MIMAT0022721	0.00379294	0.0345038	6.71598	0.00126574	3.01609	0.0402157		0.00234985	0.0368589	4.49775	0.00192157	2.65184	0.0363136
hsa-mir-125a.MIMAT0000443	0.158	0.188384	0.657089	0.405995	0.555646	0.278814		0.290125	0.297989	0.779311	0.585943	0.978423	0.962886
hsa-mir-125b-2.MIMAT0000423	0.0300619	0.0820089	0.499574	0.210408	0.409023	0.0992023		0.200289	0.223929	0.742114	0.545606	0.704595	0.471652
hsa-mir-126.MIMAT0000444	0.00347441	0.0345038	0.313927	0.0449999	0.179653	0.00228171		0.00115436	0.0281168	0.251209	0.0109033	0.177047	0.000633379
hsa-mir-126.MIMAT0000445	0.107919	0.153555	0.250608	0.196144	0.276812	0.219263		0.0798744	0.136186	0.290494	0.129195	0.296983	0.11836
hsa-mir-127.MIMAT0000446	0.0880121	0.136419	0.250942	0.0790561	0.384238	0.210674		0.123173	0.168682	0.432364	0.194627	0.470627	0.232521
hsa-mir-127.MIMAT0004604	0.355713	0.356759	0.582765	0.31176	0.487129	0.179332		0.311972	0.31851	0.698877	0.439632	0.534937	0.173908
hsa-mir-1270-2.MIMAT0005924	0.276242	0.28545	0.523146	0.204853	0.701851	0.546314		0.3858	0.388076	1.30148	0.729192	1.92643	0.391769
hsa-mir-1271.MIMAT0005796	0.0968671	0.144706	2.44817	0.156078	2.6907	0.111805		0.222682	0.24183	1.81499	0.182426	2.13416	0.107875
hsa-mir-1277.MIMAT0005933	0.00591426	0.0420159	4.76975	0.0170574	3.81949	0.0399077		0.0130915	0.0644684	3.31179	0.0226207	2.79705	0.0499318
hsa-mir-128-2.MIMAT0000424	0.0875212	0.136392	322099700	0.998536	84499170	0.997711		0.0448296	0.109978	5.27212	0.105913	4.51633	0.142529
hsa-mir-129-1.MIMAT0004548	0.292036	0.298156	0.614148	0.353939	0.390433	0.103066		0.0996745	0.154233	0.465863	0.184997	0.489055	0.244687
hsa-mir-129-2.MIMAT0000242	0.0871391	0.136392	5.42207e-09	0.998211	1.22246e-08	0.997478		0.0396061	0.104871	4.5266e-09	0.997935	4.71313e-09	0.998063
hsa-mir-129-2.MIMAT0004605	0.104834	0.151476	8.71314e-09	0.998297	1.26822e-08	0.997594		0.0187601	0.0766521	0.337859	0.0394468	0.378397	0.0786387
hsa-mir-1301.MIMAT0005797	0.0572661	0.105555	278505200	0.998107	240442400	0.998236		0.0281665	0.0892693	281112700	0.997768	221611500	0.997941
hsa-mir-1306.MIMAT0022726	0.241511	0.25736	0.774378	0.74467	0.52328	0.403506		0.101677	0.154233	0.450553	0.304455	0.399211	0.225204
hsa-mir-1307.MIMAT0005951	0.0500496	0.0975252	2.5169	0.0888803	3.22173	0.0310923		0.019277	0.0766521	3.90918	0.0353823	5.67221	0.0207068
hsa-mir-1307.MIMAT0022727	0.0126278	0.0585552	3.1315	0.0537306	2.35891	0.148229		0.020955	0.0812006	2.25633	0.093417	1.8916	0.181356
hsa-mir-130a.MIMAT0000425	0.309026	0.312694	1.5763	0.502185	1.62322	0.479738		0.192435	0.217286	2.02807	0.207191	1.58115	0.41132
hsa-mir-130b.MIMAT0000691	0.0210575	0.0717151	3.08826	0.0315995	3.44748	0.0223655		0.112722	0.159494	2.16006	0.116496	2.23877	0.104583
hsa-mir-130b.MIMAT0004680	0.0175757	0.0689123	2.89588	0.0810666	2.8039	0.0837638		0.0119054	0.063871	2.94467	0.0457598	2.78293	0.0528884
hsa-mir-132.MIMAT0000426	0.140684	0.17862	2.80037	0.0476855	1.87048	0.242231		0.0265875	0.0887399	3.4163	0.0105009	2.39382	0.0685887
hsa-mir-134.MIMAT0000447	0.175176	0.198455	0.36091	0.0670672	0.399904	0.125218		0.102397	0.154233	0.383937	0.0558589	0.42739	0.1093
hsa-mir-135b.MIMAT0000758	0.157902	0.188384	0.425372	0.187619	0.261615	0.0798892		0.268657	0.280159	0.583657	0.301343	0.413015	0.118122
hsa-mir-136.MIMAT0000448	0.0257396	0.0756654	0.261734	0.0130795	0.278012	0.018409		0.00855787	0.0540413	2.91809	0.0201617	2.63664	0.0453931
hsa-mir-138-1.MIMAT0000430	0.166483	0.194385	2.0368	0.191833	2.32675	0.166535		0.227679	0.245692	1.83567	0.259471	2.36547	0.176528
hsa-mir-138-1.MIMAT0004607	0.0784695	0.128029	0.442598	0.135671	0.391537	0.125915		0.0263035	0.0887399	0.410643	0.0540497	0.421483	0.0820274
hsa-mir-139.MIMAT0000250	0.0217581	0.0717151	2.82197	0.0597447	3.01501	0.0644824		0.104673	0.154517	1.72853	0.232992	1.63476	0.295357
hsa-mir-140.MIMAT0000431	0.164615	0.193565	0.379779	0.0641993	0.355199	0.0560237		0.0391405	0.104871	0.344839	0.0189324	0.304204	0.0115543
hsa-mir-140.MIMAT0004597	0.0238759	0.0733543	2.79735	0.0515783	2.90145	0.0565702		0.114562	0.160764	1.95371	0.138154	1.80878	0.198148
hsa-mir-141.MIMAT0000432	0.0821124	0.131938	2.71856	0.0786023	3.09559	0.0565429		0.0755342	0.133457	2.41601	0.0781506	2.78434	0.0508403
hsa-mir-141.MIMAT0004598	0.00704553	0.0466642	0.269886	0.0234351	0.305926	0.0343037		0.0692206	0.129502	0.403808	0.0978977	0.498067	0.184249
hsa-mir-142.MIMAT0000433	0.114847	0.159198	0.209182	0.132033	0.260411	0.195096		0.176625	0.206264	0.308217	0.128453	0.388839	0.226975
hsa-mir-142.MIMAT0000434	0.024023	0.0733543	0.268629	0.0117506	0.285135	0.0206451		0.00732802	0.0504189	0.283824	0.00686654	0.277379	0.00610997
hsa-mir-143.MIMAT0000435	0.0181494	0.0695385	0.292249	0.0393166	0.205237	0.0173388		0.0462306	0.111231	0.375134	0.0451363	0.289751	0.0182034
hsa-mir-143.MIMAT0004599	0.0153745	0.0647248	0.13038	0.0487099	2.74202e-09	0.997735		0.0810837	0.136879	0.403443	0.155002	0.258335	0.0710464
hsa-mir-144.MIMAT0000436	0.250431	0.265209	0.63981	0.401049	0.372603	0.092879		0.130132	0.174058	1.63353	0.299755	1.4511	0.456894
hsa-mir-144.MIMAT0004600	0.151673	0.185862	1.92121	0.201362	1.84676	0.2591		0.0377686	0.104871	2.43446	0.0482833	2.27323	0.0760105
hsa-mir-145.MIMAT0000437	0.0240511	0.0733543	3.12934	0.0267032	5.03594	0.00282523		0.0312269	0.0947027	3.00181	0.0181196	4.04353	0.00375377
hsa-mir-145.MIMAT0004601	0.031986	0.0836246	0.370905	0.0905242	0.320903	0.0825162		0.0625571	0.126723	114720700	0.997117	78110510	0.997358
hsa-mir-146a.MIMAT0000449	0.0399886	0.089887	5.04394	0.0170533	2.92506	0.100073		0.168576	0.202986	1.8529	0.208649	1.72184	0.254575
hsa-mir-146a.MIMAT0004608	0.159624	0.188999	4.06628	0.073905	2.80158	0.177954		0.0386531	0.104871	5.37308	0.0271443	4.13639	0.0577484
hsa-mir-146b.MIMAT0002809	0.119715	0.16264	0.334232	0.0431552	0.446821	0.151504		0.0661333	0.12798	0.283788	0.0124463	0.413521	0.0662922
hsa-mir-146b.MIMAT0004766	0.109424	0.153555	3.31761	0.11548	2.67293	0.201483		0.0891852	0.144133	3.07579	0.0747923	2.3504	0.177993
hsa-mir-148a.MIMAT0000243	1.41377e-05	0.00160699	5.53183	0.00105849	5.34747	0.00480918		0.000268262	0.00938876	4.8326	0.00178657	4.07077	0.0135566
hsa-mir-148a.MIMAT0004549	0.082413	0.131938	1.86132	0.268771	1.74219	0.384879		0.0441089	0.108994	4.65088	0.137846	3.76973	0.205091
hsa-mir-148b.MIMAT0000759	0.0192447	0.0717151	4.60004	0.0514954	4.30704	0.0562562		0.0415919	0.106638	4.0754	0.0706087	3.68862	0.0812233
hsa-mir-149.MIMAT0000450	0.206029	0.225179	1.42261	0.552005	2.09111	0.21718		0.259032	0.273467	3.33603	0.250632	2.8228	0.315397
hsa-mir-150.MIMAT0000451	0.0078213	0.0483247	0.304184	0.0636238	0.309189	0.0484109		0.00638518	0.0483855	0.309466	0.0388182	0.31119	0.0270353
hsa-mir-150.MIMAT0004610	0.0564098	0.105113	2.82909	0.0479663	2.33523	0.11406		0.0485881	0.113304	2.40353	0.0592883	1.78754	0.229585
hsa-mir-151a.MIMAT0000757	0.00839509	0.0493573	0.323831	0.0710627	0.338658	0.0979441		0.0293545	0.090179	0.488461	0.206741	0.525135	0.267675
hsa-mir-151a.MIMAT0004697	0.0996039	0.146401	2.09672	0.161808	2.28366	0.127496		0.284516	0.293111	1.94826	0.18714	1.66389	0.303471
hsa-mir-151b.MIMAT0010214	0.0129436	0.0588503	0.269474	0.0499279	0.268732	0.051406		0.0285348	0.0892693	0.378451	0.0621968	0.458809	0.13922
hsa-mir-152.MIMAT0000438	0.0774638	0.127609	0.382718	0.0893219	0.343764	0.0562415		0.0914283	0.145687	0.42958	0.145665	0.375236	0.0859522
hsa-mir-155.MIMAT0000646	0.00932493	0.0529967	4.60181	0.0158001	6.1252	0.0178709		0.00157242	0.031541	4.8974	0.00503423	4.75156	0.0123196
hsa-mir-155.MIMAT0004658	0.0174466	0.0689123	0.334903	0.0389536	0.20703	0.00891884		0.00617342	0.047844	3.00911	0.0202925	2.67557	0.0807145
hsa-mir-15a.MIMAT0000068	0.0215394	0.0717151	0.116543	0.00260652	0.268887	0.0658813		0.00779829	0.0521415	0.119578	0.000890585	0.2145	0.0134707
hsa-mir-15b.MIMAT0000417	0.0203718	0.0717151	3.80786	0.0219991	3.48919	0.0552391		0.013488	0.0644684	3.56114	0.010446	2.88208	0.042373
hsa-mir-15b.MIMAT0004586	0.194162	0.21427	2.43581	0.192087	2.82343	0.112441		0.173056	0.204903	1.64889	0.321627	1.89608	0.228851
hsa-mir-16-1.MIMAT0004489	0.20849	0.226418	0.312707	0.0346961	0.476505	0.194387		0.17977	0.20922	0.276496	0.0141899	0.468092	0.13609
hsa-mir-16-2.MIMAT0000069	0.125557	0.165309	0.283413	0.0666312	0.184987	0.0299795		0.102429	0.154233	0.361252	0.0780516	0.374446	0.0880857
hsa-mir-16-2.MIMAT0004518	0.125268	0.165309	222861800	0.998502	76239350	0.997714		0.283605	0.293059	2.23585	0.454815	2.07036	0.485811
hsa-mir-17.MIMAT0000070	0.0172559	0.0689123	2.422	0.0957507	2.2727	0.13838		0.0116767	0.063871	2.50154	0.0453849	2.07126	0.127516
hsa-mir-17.MIMAT0000071	0.0349597	0.0858172	2.36891	0.146052	1.96929	0.271095		0.012744	0.0644684	3.96425	0.0690281	3.01271	0.152518
hsa-mir-181a-1.MIMAT0000256	0.152069	0.185862	231837400	0.99852	118557200	0.997703		0.185829	0.212886	0.629484	0.307465	0.908004	0.841847
hsa-mir-181a-1.MIMAT0000270	0.0117062	0.0585552	0.294366	0.0409236	0.235957	0.0164173		0.00497443	0.047044	0.323647	0.0579547	0.234242	0.0111641
hsa-mir-181a-2.MIMAT0004558	0.141429	0.17862	0.560638	0.252729	0.58526	0.325903		0.185872	0.212886	0.610673	0.266982	0.681687	0.417702
hsa-mir-181b-1.MIMAT0022692	0.00330954	0.0345038	0.244369	0.00655773	0.234207	0.00828352		0.0119875	0.063871	0.32475	0.013882	0.370655	0.0345559
hsa-mir-181b-2.MIMAT0000257	0.0875948	0.136392	0.246687	0.0416022	0.418862	0.18655		0.0544951	0.116873	2.86078	0.0854492	3.81645	0.0196985
hsa-mir-181c.MIMAT0000258	0.0971782	0.144706	0.368301	0.219026	0.495618	0.283744		0.0865132	0.141153	0.227177	0.157305	0.285432	0.223649
hsa-mir-181c.MIMAT0004559	0.0406216	0.089887	0.428439	0.1451	0.3112	0.0747312		0.0739468	0.132025	6.81903	0.0652	5.69178	0.0927876
hsa-mir-182.MIMAT0000259	0.0319412	0.0836246	234267100	0.998039	263471400	0.998118		0.0557171	0.11801	5.05702	0.115258	4.88809	0.123289
hsa-mir-183.MIMAT0000261	0.0323971	0.0836926	3.75152	0.0128006	2.98769	0.0411914		0.0137839	0.0644684	5.61345	0.00711088	3.78441	0.0355679
hsa-mir-185.MIMAT0000455	0.0132884	0.0591868	4.02369	0.00787783	3.15995	0.0316234		0.00682002	0.0504189	3.67241	0.00494339	3.25245	0.0127688
hsa-mir-185.MIMAT0004611	0.172222	0.197736	2.6305	0.100546	2.57	0.0956864		0.210889	0.2318	0.647202	0.37343	0.664807	0.409013
hsa-mir-186.MIMAT0000456	0.0212441	0.0717151	3.3477	0.0416981	3.81884	0.0246277		0.0650933	0.12798	1.70595	0.310437	2.52548	0.0783873
hsa-mir-18a.MIMAT0000072	0.231854	0.247887	1.74168	0.51184	1.93816	0.386435		0.175199	0.206009	0.215587	0.0426217	0.27614	0.086
hsa-mir-18a.MIMAT0002891	0.0392342	0.089887	5.76831	0.0935738	4.73195	0.134603		0.157516	0.193909	1.95004	0.297211	1.71195	0.394689
hsa-mir-191.MIMAT0000440	0.00267332	0.033763	4.38139	0.00499087	2.83163	0.0726129		0.00144436	0.031541	3.86882	0.00352348	2.5103	0.0651603
hsa-mir-192.MIMAT0000222	0.19937	0.218602	2.20172	0.132192	2.79463	0.0548617		0.0844962	0.139194	2.46674	0.0491509	2.93571	0.0199661
hsa-mir-193a.MIMAT0004614	0.14662	0.183908	3.04385	0.0583922	3.06245	0.0535486		0.194079	0.218419	1.99625	0.192311	2.72852	0.0482105
hsa-mir-193b.MIMAT0002819	0.0264244	0.076362	2.15984	0.196402	3.63716	0.0210254		0.144642	0.184665	1.67289	0.377831	2.33826	0.106235
hsa-mir-193b.MIMAT0004767	0.049538	0.0970831	3.18598	0.0507972	4.54531	0.0214557		0.0988592	0.154233	2.64247	0.204447	6.19841	0.0793871
hsa-mir-194-2.MIMAT0000460	0.0414342	0.089887	4.51131	0.0148881	3.01075	0.0708109		0.0114873	0.063871	4.3476	0.00487665	2.7287	0.0514815
hsa-mir-195.MIMAT0000461	0.00435257	0.0347131	0.151575	0.0131746	0.0783023	0.0148865		0.00296715	0.0389456	3.22069e-09	0.997504	2.96573e-09	0.9977
hsa-mir-196a-2.MIMAT0000226	0.117367	0.16138	0.529909	0.233141	0.388576	0.0837716		0.136894	0.178171	0.519455	0.187871	0.367446	0.0362657
hsa-mir-196b.MIMAT0001080	0.0676833	0.117645	0.436623	0.127914	0.575058	0.318694		0.00729373	0.0504189	0.344799	0.0507037	0.361285	0.0546599
hsa-mir-197.MIMAT0000227	0.0544779	0.102635	0.349986	0.0531035	0.341387	0.0494353		0.0242385	0.0860704	0.306823	0.0245629	0.343372	0.0425048
hsa-mir-1976.MIMAT0009451	0.0213136	0.0717151	3.06657	0.0426743	4.40107	0.00855793		0.00358694	0.0394563	0.166421	0.00185717	0.199079	0.00811393
hsa-mir-199a-2.MIMAT0000231	0.110686	0.154162	0.515435	0.283166	0.410358	0.134227		0.124875	0.170329	0.493187	0.211633	0.509625	0.198278
hsa-mir-199a-2.MIMAT0000232	0.0621008	0.112044	5.03104e-09	0.998123	1.2155e-08	0.997515		0.132729	0.175915	0.252191	0.186997	0.4321	0.43275
hsa-mir-199b.MIMAT0000263	0.00209826	0.0298944	0.23254	0.0176213	0.225871	0.00952182		0.0073928	0.0504189	0.239473	0.0173052	0.319815	0.0343936
hsa-mir-199b.MIMAT0004563	0.0389631	0.089887	0.220389	0.0465794	0.1125	0.035967		0.163484	0.199814	0.453069	0.126816	0.410147	0.116495
hsa-mir-19a.MIMAT0000073	0.155859	0.188384	0.188097	0.0356231	0.395987	0.235559		0.0863192	0.141153	0.175946	0.0103339	0.434697	0.197244
hsa-mir-19b-1.MIMAT0004491	0.12303	0.163974	4.10796e-09	0.99844	1.23818e-08	0.997828		0.207495	0.230476	1.41825	0.450192	1.19019	0.717379
hsa-mir-19b-2.MIMAT0000074	0.0844378	0.134548	3.83013e-09	0.998271	1.08993e-08	0.997438		0.039052	0.104871	3.89178e-09	0.99795	3.75766e-09	0.998022
hsa-mir-200b.MIMAT0000318	0.156073	0.188384	0.588924	0.447192	0.397379	0.158043		0.176322	0.206264	2.98003	0.0310398	2.98844	0.0380277
hsa-mir-200c.MIMAT0000617	0.066867	0.117261	0.440534	0.115419	0.343087	0.0474379		0.107463	0.154946	1.72395	0.384103	3.17986	0.0441684
hsa-mir-203a.MIMAT0000264	0.036184	0.0862849	0.181346	0.108516	0.188964	0.109045		0.0467787	0.111231	0.265878	0.0857708	0.309446	0.117444
hsa-mir-205.MIMAT0000266	0.0464372	0.095075	6.07384e-09	0.998051	1.14604e-08	0.997445		0.0495557	0.114179	0.48353	0.17818	0.432978	0.139865
hsa-mir-20a.MIMAT0000075	0.0749353	0.124043	0.188024	0.00792203	0.170801	0.020775		0.210132	0.2318	0.256344	0.026977	0.216722	0.0309931
hsa-mir-20a.MIMAT0004493	0.0953348	0.143212	0.352746	0.0483355	0.294513	0.023872		0.418455	0.419686	1.12453	0.87724	1.52803	0.573484
hsa-mir-20b.MIMAT0001413	0.136668	0.175203	0.355308	0.0807053	0.355942	0.082784		0.0588494	0.123114	0.283889	0.0218009	0.292095	0.0226545
hsa-mir-20b.MIMAT0004752	0.0588137	0.107825	0.250448	0.0235627	0.4071	0.172657		0.128763	0.173549	0.284802	0.0377309	0.499409	0.279474
hsa-mir-21.MIMAT0000076	0.0118605	0.0585552	0.339077	0.0322248	0.345645	0.0494589		0.0214111	0.0819093	0.384084	0.0353931	0.403514	0.0579502
hsa-mir-21.MIMAT0004494	0.0122191	0.0585552	3.80044	0.0324159	3.60178	0.0619228		0.0538901	0.116307	2.49288	0.115178	2.33198	0.195115
hsa-mir-210.MIMAT0000267	0.00319372	0.0345038	3.05236	0.0284301	3.99128	0.0149001		0.0432199	0.108368	1.92863	0.159695	2.59476	0.06716
hsa-mir-214.MIMAT0004564	0.000126419	0.00478986	0.195237	0.00224893	0.159952	0.00258908		0.000668375	0.017532	0.269737	0.00376304	0.298401	0.0116967
hsa-mir-217.MIMAT0000274	0.00290687	0.0345038	4.84117	0.0118833	5.4039	0.00502232		0.000176857	0.00938876	5.38689	0.00328614	6.13947	0.000663713
hsa-mir-218-2.MIMAT0000275	0.108409	0.153555	5.17014e-09	0.998324	1.24934e-08	0.997734		0.247768	0.263205	1.83692	0.336721	1.54348	0.491179
hsa-mir-22.MIMAT0000077	0.107541	0.153555	5.03981e-09	0.998318	1.22155e-08	0.997478		0.0678175	0.12798	1.31356e-08	0.997047	1.29688e-08	0.99712
hsa-mir-22.MIMAT0004495	0.00264698	0.033763	0.252915	0.0126975	0.204108	0.00488706		0.0281914	0.0892693	0.400452	0.0711484	0.351847	0.0399554
hsa-mir-221.MIMAT0000278	0.0175817	0.0689123	0.214596	0.036371	0.217394	0.0144028		0.0521391	0.116307	2.28056	0.0725151	2.26901	0.118191
hsa-mir-222.MIMAT0000279	0.138847	0.177329	0.242847	0.0241503	0.241594	0.0631212		0.0616466	0.126723	1.71653	0.226641	1.44757	0.48812
hsa-mir-222.MIMAT0004569	0.0416485	0.089887	0.344921	0.0560835	0.319234	0.077383		0.173888	0.205176	1.66031	0.330657	1.21098	0.732993
hsa-mir-223.MIMAT0000280	0.251861	0.265897	0.502033	0.178956	0.427432	0.112219		0.186666	0.212886	0.454347	0.0980396	0.360395	0.0581461
hsa-mir-223.MIMAT0004570	0.00361445	0.0345038	0.25658	0.0114481	0.187319	0.00199241		0.00335307	0.0394563	0.228134	0.00886411	0.24884	0.0079489
hsa-mir-224.MIMAT0000281	0.170833	0.196804	1.89426	0.225974	1.79268	0.284019		0.322357	0.327154	1.49629	0.376171	1.44368	0.429483
hsa-mir-2355.MIMAT0016895	0.0607556	0.1102	0.476484	0.145546	0.395894	0.0836169		0.12032	0.1674	0.561279	0.195795	0.540271	0.18587
hsa-mir-23a.MIMAT0000078	0.0871391	0.136392	355150300	0.998314	232946800	0.99831		0.0467266	0.111231	298305300	0.997926	222174100	0.99801
hsa-mir-23a.MIMAT0004496	0.123881	0.164371	4.90463	0.0375824	3.74307	0.0847063		0.0656143	0.12798	5.4379	0.0234716	4.38169	0.0483488
hsa-mir-23b.MIMAT0000418	0.0646024	0.114737	0.591175	0.360623	0.436917	0.141893		0.0314442	0.0947027	3.27692	0.0258825	2.91062	0.04342
hsa-mir-24-2.MIMAT0000080	4.63004e-05	0.00263141	0.143502	0.000872189	0.0899317	0.00024907		0.00383826	0.0409014	0.237178	0.00884441	0.152352	0.00155957
hsa-mir-24-2.MIMAT0004497	0.00416343	0.0347131	0.206675	0.0058261	0.213982	0.00570022		0.00346131	0.0394563	0.184126	0.00181082	0.281409	0.0112166
hsa-mir-25.MIMAT0000081	0.231894	0.247887	1.84335	0.24385	1.72949	0.330791		0.20996	0.2318	0.464397	0.0998467	0.578835	0.254801
hsa-mir-26a-2.MIMAT0000082	0.0263314	0.076362	0.359652	0.0499205	0.334287	0.0453387		0.0193316	0.0766521	0.374969	0.0339542	0.337548	0.0218427
hsa-mir-26b.MIMAT0000083	0.00100687	0.0190745	0.192605	0.0109898	0.127539	0.0070969		0.000232273	0.00938876	2.3934e-09	0.997223	2.49785e-09	0.997264
hsa-mir-26b.MIMAT0004500	0.130336	0.168991	0.377417	0.209817	0.218787	0.143402		0.0234675	0.0842361	0.295303	0.0330985	0.272717	0.0391718
hsa-mir-27a.MIMAT0000084	0.00725279	0.0466642	0.240233	0.0278947	0.200375	0.00951255		0.0114983	0.063871	0.351511	0.0471807	0.293935	0.0101445
hsa-mir-27a.MIMAT0004501	0.0800304	0.129338	0.482482	0.166627	0.286499	0.024022		0.10368	0.154233	5.33712	0.104283	3.28354	0.253026
hsa-mir-27b.MIMAT0000419	0.00986964	0.0535037	0.117033	0.00160142	0.16321	0.0162022		0.0536206	0.116307	0.211923	0.0124866	0.203364	0.0273932
hsa-mir-28.MIMAT0000085	3.99828e-05	0.00263141	0.187421	0.0040754	0.182836	0.00271028		0.000226366	0.00938876	0.24822	0.0113119	0.254601	0.0102799
hsa-mir-28.MIMAT0004502	0.187298	0.209406	0.457996	0.244082	0.657044	0.589777		0.163222	0.199814	1.72401	0.309954	3.73149	0.0249261
hsa-mir-296.MIMAT0000690	0.035842	0.0860714	3.39856	0.0405457	3.59643	0.0509559		0.0143683	0.0644684	3.56185	0.0197398	3.98468	0.0152525
hsa-mir-29a.MIMAT0000086	0.00764747	0.0482924	4.35537	0.00965012	3.28426	0.0319291		0.0165291	0.0695854	0.192716	0.0112991	0.226393	0.00616519
hsa-mir-29a.MIMAT0004503	0.078135	0.128029	2.21356	0.149419	2.41642	0.0996273		0.106195	0.154755	1.93054	0.177301	2.01872	0.13198
hsa-mir-29b-1.MIMAT0004514	0.107988	0.153555	0.204386	0.024952	0.29249	0.0606806		0.0436107	0.108549	0.184996	0.00733378	0.191636	0.00983601
hsa-mir-29b-2.MIMAT0000100	0.0732194	0.121794	3.22082	0.132602	2.47408	0.238864		0.048251	0.113304	2.58514	0.0352932	2.22528	0.0873495
hsa-mir-29b-2.MIMAT0004515	0.129607	0.168687	6.64345e-09	0.998442	1.32122e-08	0.997744		0.0508633	0.115629	0.309277	0.0621942	0.366064	0.113712
hsa-mir-29c.MIMAT0000681	0.002104	0.0298944	0.123077	0.00675004	0.158087	0.0158702		0.0024522	0.0368589	0.204625	0.00617351	0.235991	0.0104409
hsa-mir-29c.MIMAT0004673	0.115426	0.159353	0.441484	0.108362	0.451227	0.14907		0.0316601	0.0947027	0.381217	0.029826	0.403261	0.0541585
hsa-mir-301a.MIMAT0000688	0.0297704	0.0818687	4.12798	0.0628506	2.98363	0.152723		0.0145912	0.0646183	4.6016	0.0416062	3.81317	0.0745924
hsa-mir-301a.MIMAT0022696	0.169818	0.196298	2.48076	0.0849854	2.0783	0.219964		0.101992	0.154233	0.27544	0.215523	0.314933	0.271387
hsa-mir-3074.MIMAT0019208	0.000348908	0.00915214	0.22431	0.00883331	0.263582	0.0189225		0.000403028	0.0114527	0.212432	0.00313652	0.342043	0.0337399
hsa-mir-30a.MIMAT0000087	0.0343613	0.085527	0.330887	0.0427902	0.255933	0.0124711		0.0488437	0.113304	0.165411	0.0823089	0.180514	0.0959749
hsa-mir-30a.MIMAT0000088	0.0216194	0.0717151	0.24587	0.0340374	0.231413	0.0143877		0.00727636	0.0504189	0.0918557	0.0210624	0.132853	0.0523544
hsa-mir-30b.MIMAT0000420	0.319971	0.321858	0.409377	0.396451	0.40334	0.387208		0.106699	0.154827	0.450831	0.159579	0.495998	0.216473
hsa-mir-30b.MIMAT0004589	0.0245079	0.0733543	3.10159	0.0347616	3.31536	0.0718413		0.0244834	0.0860704	3.12652	0.0192238	2.05842	0.212431
hsa-mir-30c-1.MIMAT0000244	0.102488	0.149993	4.05845	0.0699643	4.87321	0.0283501		0.110151	0.156534	0.499066	0.238407	0.489769	0.216921
hsa-mir-30c-2.MIMAT0004550	0.0125097	0.0585552	2.94466	0.0370855	3.15655	0.0335301		0.0264704	0.0887399	2.28796	0.0644989	2.31728	0.0681811
hsa-mir-30d.MIMAT0000245	0.157392	0.188384	6.57438	0.0446611	2.06831	0.345014		0.103271	0.154233	2.24305	0.0817939	2.12865	0.104946
hsa-mir-30d.MIMAT0004551	0.224102	0.241069	1.72088	0.415392	2.93009	0.190785		0.0905942	0.145036	2.21612	0.218375	3.45729	0.122059
hsa-mir-30e.MIMAT0000692	0.0525458	0.100664	0.309399	0.0405618	0.234635	0.0278472		0.0358385	0.102726	0.311669	0.0180498	0.318712	0.0311152
hsa-mir-30e.MIMAT0000693	5.91319e-05	0.00288057	0.20413	0.00244216	0.115379	0.000331123		2.91555e-06	0.000994202	0.155903	9.77651e-05	0.135496	9.92675e-05
hsa-mir-3130-2.MIMAT0014995	0.00981057	0.0535037	0.2412	0.00567048	0.318231	0.0349943		0.00570633	0.047044	0.214576	0.00168442	0.384835	0.040222
hsa-mir-3150b.MIMAT0018194	0.0512339	0.0992657	3.95152	0.0287099	518341200	0.997789		0.0140711	0.0644684	0.325586	0.0321961	0.421672	0.168953
hsa-mir-32.MIMAT0000090	0.141264	0.17862	2.92821	0.0976404	4.26035	0.0579963		0.0763895	0.133584	2.9089	0.0569644	3.84205	0.0325142
hsa-mir-320a.MIMAT0000510	0.0220824	0.0717151	3.18715	0.0584121	3.28923	0.0502299		0.0532916	0.116307	2.44065	0.116686	2.27189	0.125432
hsa-mir-324.MIMAT0000761	8.22883e-05	0.00350754	7.84287	0.000200005	6.33988	0.000824535		0.00148245	0.031541	5.15446	0.00116908	4.9569	0.0018916
hsa-mir-324.MIMAT0000762	0.00546395	0.0405045	4.29641	0.0175406	6.01906	0.00271625		0.0333248	0.0979633	3.15513	0.0542372	4.34926	0.00997738
hsa-mir-326.MIMAT0000756	0.0216834	0.0717151	2.62201	0.118796	4.87189	0.00890226		0.0671129	0.12798	2.11359	0.21979	3.81851	0.0203788
hsa-mir-328.MIMAT0000752	0.284517	0.292229	0.504934	0.514212	0.403782	0.383481		0.168327	0.202986	0.357669	0.321922	0.310599	0.256859
hsa-mir-330.MIMAT0004693	0.000303582	0.00862678	4.58073	0.0135616	4.56144	0.0138594		0.00296946	0.0389456	3.62358	0.0278138	3.07145	0.0535815
hsa-mir-331.MIMAT0000760	0.102986	0.150078	361848000	0.998399	99729390	0.997553		0.164518	0.200359	0.650844	0.345054	0.889454	0.814325
hsa-mir-335.MIMAT0000765	0.0295388	0.0818687	0.271398	0.0427949	0.261901	0.0260902		0.00591105	0.047044	0.200232	0.00631286	0.235275	0.00722392
hsa-mir-335.MIMAT0004703	0.0670555	0.117261	3.74772	0.0818485	2.78159	0.182048		0.141759	0.183106	0.518017	0.31982	0.468382	0.231485
hsa-mir-337.MIMAT0000754	0.0341613	0.085527	0.318745	0.0280593	0.284831	0.0223019		0.0754162	0.133457	0.372762	0.036873	0.436395	0.0838781
hsa-mir-338.MIMAT0000763	0.0442177	0.0930756	0.343014	0.0353634	0.321168	0.0362937		0.0675874	0.12798	0.293295	0.10363	0.30212	0.111656
hsa-mir-339.MIMAT0000764	0.00115363	0.0207047	0.303212	0.053383	0.226977	0.0125828		0.00593224	0.047044	0.393078	0.113256	0.274403	0.0241964
hsa-mir-339.MIMAT0004702	0.00221991	0.0302796	0.171657	0.00100185	0.197615	0.00856926		0.00170117	0.0322277	0.185729	0.000483955	0.314202	0.022607
hsa-mir-33a.MIMAT0000091	0.0556812	0.104326	2.9965	0.0878501	2.82937	0.110837		0.0717909	0.132025	0.505035	0.233131	0.55947	0.311248
hsa-mir-33a.MIMAT0004506	0.212246	0.229038	2.96139	0.104447	1.84403	0.440819		0.232132	0.249707	2.07118	0.156442	1.49132	0.444505
hsa-mir-340.MIMAT0000750	0.0434005	0.0924974	2.3246	0.224291	1.96884	0.383904		0.152969	0.191613	1.59452	0.479554	1.49223	0.599567
hsa-mir-342.MIMAT0000753	0.118924	0.16264	2.06965	0.149759	2.16662	0.14892		0.066027	0.12798	0.358212	0.0368295	0.577831	0.261641
hsa-mir-342.MIMAT0004694	0.133633	0.171958	0.566067	0.257341	0.391323	0.0896836		0.10558	0.154755	1.3278e-08	0.99748	1.42975e-08	0.997403
hsa-mir-345.MIMAT0000772	0.000524722	0.0119355	0.0455385	0.00603853	0.165081	0.00110801		0.00216825	0.0368589	0.148924	0.00451089	0.221693	0.00157105
hsa-mir-34a.MIMAT0000255	0.0352783	0.0858172	5.0213	0.0138003	2.71868	0.0646474		0.102872	0.154233	2.17763	0.121259	2.70223	0.0609671
hsa-mir-3607.MIMAT0017985	0.0343461	0.085527	2.52836	0.155654	2.33716	0.214202		0.0135019	0.0644684	2.4873	0.0852476	2.143	0.161436
hsa-mir-361.MIMAT0000703	0.123096	0.163974	3.09013	0.070894	3.04492	0.0647134		0.0468944	0.111231	2.75569	0.0336821	3.21488	0.0144201
hsa-mir-361.MIMAT0004682	0.262894	0.27499	2.13181	0.331656	2.29422	0.280004		0.45046	0.45046	0.44224	0.120257	0.483708	0.201293
hsa-mir-3613.MIMAT0017990	0.0471634	0.095075	0.212883	0.0228804	0.263891	0.0249579		0.0627964	0.126723	0.31294	0.0225249	0.361869	0.0303619
hsa-mir-3615.MIMAT0017994	0.00172428	0.027999	5.99355	0.00351475	5.71612	0.00310195		0.00801791	0.0523659	5.42829	0.00368955	3.75768	0.0155308
hsa-mir-362.MIMAT0000705	0.00357925	0.0345038	0.194394	0.0120711	0.215684	0.0210512		0.00506702	0.047044	0.247963	0.007953	0.271261	0.0153562
hsa-mir-363.MIMAT0000707	0.00387717	0.0345038	0.193797	0.0040436	0.208956	0.00672586		0.0230235	0.0835215	0.322495	0.0151556	0.282307	0.0103271
hsa-mir-3648.MIMAT0018068	0.274434	0.284517	1.68855	0.439229	5.24516	0.112444		0.24728	0.263205	1.77737	0.323189	3.28737	0.113849
hsa-mir-3653.MIMAT0018073	0.25657	0.269671	0.512411	0.206808	0.697642	0.522332		0.133097	0.175915	0.449415	0.0894737	0.677681	0.41074
hsa-mir-365a.MIMAT0000710	0.0699922	0.119284	1.98587	0.2007	2.46795	0.0964585		0.360199	0.363396	1.89487	0.398295	2.11173	0.320235
hsa-mir-365b.MIMAT0022834	0.00571616	0.0414726	4.51012	0.0114759	3.41427	0.0239332		0.0668059	0.12798	3.75908	0.0205214	2.17803	0.118939
hsa-mir-3677.MIMAT0018101	0.208364	0.226418	0.673106	0.492145	0.462486	0.177136		0.143681	0.184193	0.528456	0.218785	0.573175	0.286766
hsa-mir-3681.MIMAT0018108	0.380243	0.380243	0.711216	0.50113	0.571541	0.365795		0.260639	0.274314	0.541692	0.41717	0.25578	0.195277
hsa-mir-3687.MIMAT0018115	0.189874	0.211591	1.76875	0.285498	3.13124	0.0541472		0.156922	0.193879	0.432596	0.0762147	0.653203	0.388824
hsa-mir-374a.MIMAT0000727	0.127461	0.167171	4.46322e-09	0.998643	1.34228e-08	0.998158		0.0836008	0.138761	1.21202e-08	0.997649	1.31941e-08	0.997882
hsa-mir-374a.MIMAT0004688	0.0110276	0.0569758	0.217822	0.0182733	0.148664	0.0137974		0.073781	0.132025	0.210419	0.132729	0.229738	0.155179
hsa-mir-374b.MIMAT0004955	0.195749	0.215324	0.468187	0.473633	0.459318	0.455695		0.0896331	0.144174	0.303613	0.251154	0.321833	0.27087
hsa-mir-375.MIMAT0000728	0.0398016	0.089887	3.47685	0.0185346	2.97645	0.0445117		0.103832	0.154233	2.38348	0.0565035	1.99804	0.133943
hsa-mir-378a.MIMAT0000731	0.167023	0.194385	0.365119	0.109549	0.418323	0.200538		0.192076	0.217286	0.437204	0.133398	0.564701	0.297931
hsa-mir-378a.MIMAT0000732	0.0398239	0.089887	0.230277	0.0589091	0.194214	0.0343775		0.0412938	0.106638	2.74727	0.0776048	2.21658	0.167145
hsa-mir-378c.MIMAT0016847	0.0151153	0.0644288	3.67017	0.0287125	2.90844	0.10311		0.110171	0.156534	2.34056	0.133815	1.82391	0.340382
hsa-mir-379.MIMAT0000733	0.012707	0.0585552	0.349138	0.047505	0.280163	0.0183625		0.0777807	0.134771	0.304633	0.114775	0.35549	0.168275
hsa-mir-381.MIMAT0000736	0.211672	0.229038	0.526129	0.214671	0.577869	0.305693		0.283234	0.293059	0.608132	0.269748	0.646091	0.343139
hsa-mir-3917.MIMAT0018191	0.165896	0.194385	2.16146	0.18699	2.30945	0.212397		0.0734272	0.132025	2.31921	0.106129	2.31551	0.149122
hsa-mir-3934.MIMAT0022975	0.0386881	0.089887	0.45911	0.133822	0.449337	0.231907		0.0127311	0.0644684	0.367887	0.0305392	0.481884	0.190094
hsa-mir-423.MIMAT0001340	0.0437594	0.0926829	2.15101	0.140749	2.58772	0.087261		0.182541	0.211723	1.58281	0.34284	1.75864	0.26952
hsa-mir-423.MIMAT0004748	0.0311971	0.0834057	0.22867	0.0223192	0.206507	0.0162406		0.0552936	0.117845	0.34182	0.0310986	0.301932	0.0168969
hsa-mir-424.MIMAT0001341	0.067965	0.117645	0.349838	0.134188	0.226553	0.0223101		0.220578	0.24108	0.675336	0.415466	0.44444	0.127564
hsa-mir-425.MIMAT0001343	0.0921646	0.140933	3.78426	0.0349499	2.62924	0.106068		0.00409498	0.0423148	5.39306	0.00419702	3.59033	0.0167963
hsa-mir-425.MIMAT0003393	0.147887	0.184724	2.14819	0.191313	1.91542	0.291746		0.262334	0.275184	1.95945	0.161409	1.51483	0.385016
hsa-mir-4326.MIMAT0016888	0.0713311	0.120415	2.83052	0.0674027	2.70091	0.0664021		0.0504248	0.115402	2.93441	0.0388115	2.55511	0.0608376
hsa-mir-4491.MIMAT0019026	0.0194598	0.0717151	281871300	0.998009	291353200	0.998042		0.0606782	0.126166	3.01602	0.0975691	2.80095	0.104747
hsa-mir-450a-2.MIMAT0001545	0.00437732	0.0347131	0.245789	0.0333764	0.0830189	0.016551		0.0108973	0.063871	0.378388	0.0640572	0.215375	0.0149253
hsa-mir-451a.MIMAT0001631	0.162173	0.191353	1.41245	0.506023	1.66096	0.350429		0.142313	0.183128	1.66591	0.268081	1.55409	0.346248
hsa-mir-452.MIMAT0001635	0.0446625	0.093435	0.292788	0.0464361	0.285055	0.0354556		0.170707	0.203536	0.328651	0.0672197	0.410046	0.115197
hsa-mir-454.MIMAT0003885	0.0411617	0.089887	0.257474	0.0336534	0.414492	0.177101		0.00534343	0.047044	0.198167	0.0062035	0.339148	0.0572301
hsa-mir-455.MIMAT0003150	0.0250401	0.0742493	4.75814e-09	0.997881	3.28648e-09	0.998166		0.237161	0.253517	0.348497	0.308777	0.329097	0.282742
hsa-mir-455.MIMAT0004784	0.0117185	0.0585552	3.64119	0.0179284	2.48413	0.0947171		0.00313638	0.0394563	3.35268	0.0103067	2.64661	0.038585
hsa-mir-4668.MIMAT0019746	0.0540424	0.10238	0.441558	0.108924	0.32951	0.0414439		0.0150563	0.0656864	2.80112	0.0601391	2.87806	0.0389655
hsa-mir-4677.MIMAT0019761	0.0227936	0.0726413	0.23626	0.0301101	0.291227	0.0591043		0.0667186	0.12798	0.292176	0.0572021	0.385725	0.132931
hsa-mir-4746.MIMAT0019880	0.281095	0.289587	0.461408	0.241541	0.44615	0.219408		0.0358487	0.102726	0.299382	0.0208433	0.325421	0.0301289
hsa-mir-4772.MIMAT0019927	0.0198095	0.0717151	0.186329	0.0300281	0.236854	0.0616512		0.130556	0.174058	2.6379	0.0878247	2.31933	0.10828
hsa-mir-484.MIMAT0002174	0.0137828	0.0602555	3.05238	0.0403983	4.19633	0.0103348		0.018419	0.0765959	2.36926	0.0705196	3.36235	0.00935482
hsa-mir-486.MIMAT0002177	0.093992	0.143086	2.17314	0.231577	2.04185	0.275124		0.186565	0.212886	1.76876	0.284049	1.44301	0.483579
hsa-mir-486.MIMAT0004762	0.00820361	0.0490777	3.95768	0.0136578	3.05247	0.0620234		0.0431719	0.108368	2.89025	0.0450887	1.93879	0.244971
hsa-mir-497.MIMAT0002820	0.0159984	0.0657285	0.261234	0.013357	0.322534	0.0449541		0.0828323	0.138659	0.380691	0.038094	0.477554	0.116491
hsa-mir-500a.MIMAT0002871	0.00513872	0.03894	0.294285	0.0432872	0.342807	0.0479923		0.0268041	0.0887399	0.409724	0.0859418	0.478517	0.129852
hsa-mir-500a.MIMAT0004773	0.129297	0.168687	0.47298	0.153114	0.530299	0.242737		0.0529012	0.116307	0.369701	0.035157	0.43399	0.0807135
hsa-mir-500b.MIMAT0016925	0.110761	0.154162	0.453177	0.217734	0.384567	0.107945		0.126082	0.171283	0.417332	0.166674	0.466875	0.228731
hsa-mir-501.MIMAT0004774	0.150619	0.185419	2.10715	0.170981	2.80032	0.0672264		0.104028	0.154233	0.349628	0.0738303	0.483172	0.251474
hsa-mir-502.MIMAT0004775	0.0992043	0.146401	0.465764	0.154669	0.448248	0.140599		0.0332425	0.0979633	0.388053	0.0452868	0.371667	0.0392451
hsa-mir-503.MIMAT0002874	0.0218841	0.0717151	0.352923	0.0488681	0.282601	0.0314873		0.0782539	0.134771	0.269627	0.0830904	0.122469	0.0430205
hsa-mir-505.MIMAT0002876	0.0274336	0.0784175	0.29424	0.0513301	0.275135	0.0304721		0.0377607	0.104871	0.39913	0.107755	0.37831	0.0654515
hsa-mir-505.MIMAT0004776	0.0893942	0.137934	4.40528e-09	0.998264	1.08315e-08	0.997467		0.0739494	0.132025	78161730	0.997251	77387170	0.997148
hsa-mir-511-2.MIMAT0002808	0.0703111	0.119284	341836400	0.998277	233088100	0.998305		0.126579	0.171283	2.55157	0.211962	2.42464	0.248539
hsa-mir-532.MIMAT0002888	0.245046	0.260313	2.86456	0.122827	1.99779	0.291677		0.338042	0.342054	0.623885	0.400006	0.623063	0.401481
hsa-mir-532.MIMAT0004780	0.00793602	0.0483247	0.301866	0.0484659	0.407903	0.131626		0.00248608	0.0368589	0.356703	0.0245102	0.404202	0.0511255
hsa-mir-542.MIMAT0003389	0.0219431	0.0717151	0.292077	0.0187216	0.318007	0.0338882		0.039075	0.104871	0.360194	0.0298266	0.401303	0.0517793
hsa-mir-5586.MIMAT0022287	0.00426447	0.0347131	0.296932	0.0203934	0.248563	0.0103178		0.00231088	0.0368589	0.265338	0.00642221	0.273807	0.00677404
hsa-mir-5683.MIMAT0022472	0.155406	0.188384	2.29002	0.118015	2.38252	0.12027		0.0632926	0.126958	0.400092	0.0782126	0.506109	0.186507
hsa-mir-574.MIMAT0003239	1.56802e-06	0.000267347	8.99764	1.55394e-05	9.79612	2.9284e-05		1.04376e-05	0.00118641	6.86914	1.7346e-05	6.17258	0.000100527
hsa-mir-576.MIMAT0003241	0.15005	0.185419	0.415742	0.0893121	0.487312	0.178871		0.0469716	0.111231	0.342973	0.0342432	0.331668	0.0370653
hsa-mir-577.MIMAT0003242	0.0133648	0.0591868	2.69399	0.108084	3.65035	0.0402692		0.00591014	0.047044	3.50314	0.0280735	3.15042	0.0383775
hsa-mir-582.MIMAT0003247	0.0351557	0.0858172	5.18433	0.00407004	3.39666	0.0496506		0.094328	0.148916	3.45148	0.0190145	3.07609	0.0499942
hsa-mir-582.MIMAT0004797	0.0121199	0.0585552	0.287841	0.0464749	0.253097	0.0446731		0.053749	0.116307	0.320827	0.0634466	0.480108	0.232241
hsa-mir-584.MIMAT0003249	0.0313077	0.0834057	0.246543	0.0293091	0.29332	0.0614122		0.263079	0.275184	0.592959	0.291489	0.678913	0.437039
hsa-mir-589.MIMAT0003256	0.00988485	0.0535037	0.304398	0.0218576	0.229883	0.0145944		0.0411526	0.106638	0.383218	0.0473381	0.398057	0.0843967
hsa-mir-589.MIMAT0004799	0.0278256	0.0784175	2.35354	0.105556	5.35834	0.0069589		0.251183	0.266004	1.51602	0.433234	2.14763	0.187356
hsa-mir-590.MIMAT0003258	0.0293204	0.0818687	2.41172	0.120369	2.21687	0.15722		0.134441	0.177005	1.76632	0.226534	1.53445	0.36014
hsa-mir-590.MIMAT0004801	0.0726828	0.121494	0.32306	0.0599539	0.299632	0.0311063		0.0223734	0.0820356	0.295853	0.0164943	0.339364	0.0201076
hsa-mir-598.MIMAT0003266	0.00456803	0.0354022	6.55602	0.00136007	4.19655	0.0103868		0.00813898	0.0523659	5.53116	0.00155046	3.48083	0.0129496
hsa-mir-6087.MIMAT0023712	0.000243356	0.00754403	6.21871	0.000880677	6.50428	0.000630859		8.18925e-05	0.00558507	5.13571	0.000827826	5.89158	0.000325988
hsa-mir-616.MIMAT0003284	0.308937	0.312694	0.395299	0.373906	1.21584e-08	0.997573		0.183462	0.21207	0.290709	0.233043	1.25913e-08	0.99713
hsa-mir-625.MIMAT0003294	0.174055	0.197907	2.21163	0.13752	1.88443	0.28759		0.0396726	0.104871	3.37249	0.0141192	2.32198	0.114766
hsa-mir-625.MIMAT0004808	0.269024	0.280542	3.03101	0.286526	79210880	0.997606		0.10769	0.154946	2.21578	0.168007	2.26074	0.221386
hsa-mir-628.MIMAT0004809	0.00317803	0.0345038	0.270994	0.0339392	0.20273	0.00790447		0.0288114	0.0893153	0.314718	0.0508802	0.387404	0.0900237
hsa-mir-629.MIMAT0003298	0.0477471	0.095075	1.82618	0.262519	2.79298	0.0553272		0.0385947	0.104871	0.318284	0.0172085	0.478814	0.116772
hsa-mir-629.MIMAT0004810	0.0683108	0.117646	2.11566	0.160531	2.67616	0.0658813		0.0393657	0.104871	0.320518	0.0257733	0.398807	0.0860517
hsa-mir-642a.MIMAT0003312	0.001954	0.0298944	4.68869	0.00327848	4.88213	0.00342509		0.025979	0.0887399	2.99604	0.0201139	2.93811	0.0293037
hsa-mir-652.MIMAT0003322	0.0245231	0.0733543	267509300	0.997975	329730500	0.997984		0.320876	0.326623	2.03497	0.255721	2.19618	0.17277
hsa-mir-654.MIMAT0004814	0.104834	0.151476	4.18395e-09	0.998563	1.40507e-08	0.998033		0.088599	0.143868	0.536227	0.18164	0.557233	0.2128
hsa-mir-660.MIMAT0003338	0.0108257	0.0567931	0.135343	0.0576046	0.123473	0.0441394		0.0344155	0.100305	0.295837	0.0585432	0.297327	0.0548639
hsa-mir-664a.MIMAT0005948	0.0950481	0.143212	0.464867	0.252746	0.474067	0.270268		0.0138634	0.0644684	0.256715	0.0392121	0.318375	0.0780095
hsa-mir-664a.MIMAT0005949	0.0909	0.139626	3.04971	0.058797	3.25862	0.0574528		0.191327	0.217286	1.97058	0.144008	2.12046	0.11885
hsa-mir-664b.MIMAT0022272	0.0645214	0.114737	4.53673	0.0154982	2.90074	0.0727155		0.0929633	0.147444	3.00277	0.045698	2.29878	0.116666
hsa-mir-675.MIMAT0006790	0.0107574	0.0567931	699582300	0.99855	308664400	0.997877		0.00349351	0.0394563	297454900	0.997449	301623600	0.997564
hsa-mir-7-1.MIMAT0004553	0.0475902	0.095075	2.88469	0.0570963	2.44471	0.132953		0.0127121	0.0644684	0.243236	0.0112653	0.205177	0.00370155
hsa-mir-708.MIMAT0004926	0.024384	0.0733543	0.288741	0.0350298	0.313344	0.0508384		0.166398	0.201928	0.478819	0.163383	0.47921	0.161456
hsa-mir-708.MIMAT0004927	0.0406571	0.089887	0.297198	0.0288909	0.231888	0.0150948		0.149127	0.188342	0.424377	0.0655474	0.346865	0.0295838
hsa-mir-744.MIMAT0004945	0.158581	0.188419	1.31314e-08	0.998476	1.32027e-08	0.99774		0.108393	0.155302	1.81512e-08	0.997533	1.43636e-08	0.997422
hsa-mir-744.MIMAT0004946	0.172816	0.197753	0.545736	0.34868	0.306852	0.123802		0.0760808	0.133584	8.59254	0.00252725	2.33047	0.182498
hsa-mir-766.MIMAT0003888	0.020213	0.0717151	10.3631	0.0259393	5.35019	0.106965		0.0512532	0.115744	4.0666	0.0299751	2.30682	0.187215
hsa-mir-769.MIMAT0003886	0.0365438	0.0865377	0.246857	0.0292248	0.328129	0.089071		0.103307	0.154233	0.511124	0.170686	0.571587	0.295504
hsa-mir-874.MIMAT0004911	0.150032	0.185419	0.399823	0.117075	0.579032	0.357631		0.136835	0.178171	0.428057	0.0852775	0.646275	0.378322
hsa-mir-9-3.MIMAT0000441	0.0471083	0.095075	3.85871	0.0336247	3.01231	0.0652526		0.0401314	0.105268	0.397429	0.138015	0.463947	0.174844
hsa-mir-9-3.MIMAT0000442	0.00722364	0.0466642	911529800	0.998455	430741500	0.997722		0.153428	0.191613	0.616261	0.405168	0.463656	0.226769
hsa-mir-92a-1.MIMAT0004507	0.0430405	0.0923071	0.360486	0.0449601	0.317739	0.0529208		0.137812	0.178684	0.495107	0.109645	0.384918	0.0707644
hsa-mir-92a-2.MIMAT0000092	0.184067	0.207007	1.68117	0.426952	2.79403	0.1162		0.307806	0.3152	1.75346	0.236313	1.74247	0.230738
hsa-mir-92b.MIMAT0003218	0.0457338	0.095075	2.62898	0.0834205	3.585	0.0291751		0.0221465	0.0820356	3.07084	0.0212195	3.57857	0.0115146
hsa-mir-93.MIMAT0000093	0.000525024	0.0119355	5.35015	0.00137102	5.39988	0.00254407		0.000367371	0.0113885	4.77963	0.000761243	4.23135	0.00230683
hsa-mir-93.MIMAT0004509	0.0330725	0.084162	6.45458	0.0715358	5.17971	0.114364		0.0281665	0.0892693	260105600	0.997865	378303900	0.997996
hsa-mir-942.MIMAT0004985	0.0411201	0.089887	2.8144	0.115204	2.76408	0.120211		0.169651	0.202986	1.41567	0.470127	1.36276	0.512733
hsa-mir-944.MIMAT0004987	0.000885123	0.0177545	4.85129	0.00507842	4.80891	0.00502834		0.0141897	0.0644684	3.2295	0.0285302	2.90201	0.0697356
hsa-mir-96.MIMAT0000095	0.0984133	0.145908	3.54393	0.0385134	2.16625	0.242309		0.0131221	0.0644684	4.28708	0.00461636	3.02282	0.036764
hsa-mir-98.MIMAT0000096	0.0415858	0.089887	5.34282e-09	0.998138	4.20988e-09	0.998263		0.0732629	0.132025	0.274434	0.213116	0.265715	0.198168
hsa-mir-99a.MIMAT0000097	0.123065	0.163974	0.658911	0.442594	0.542657	0.279734		0.145132	0.184665	0.593801	0.323201	0.661669	0.432067
hsa-mir-99b.MIMAT0000689	0.123101	0.163974	2.27703	0.160552	3.55417	0.0341412		0.0781243	0.134771	2.46711	0.0880537	3.64546	0.014938
hsa-mir-99b.MIMAT0004678	0.02779	0.0784175	0.396661	0.0760271	0.355196	0.0558961		0.0703893	0.13045	0.472242	0.112612	0.460669	0.109063
NOVELM00010.NOVELM00010M	0.0470246	0.095075	2.16857	0.198141	3.90654	0.0406452		0.0206028	0.0807536	2.66552	0.0678698	3.76971	0.0212393
hsa-mir-10392-5p	0.109308	0.153555	0.250337	0.183369	0.299689	0.253209		0.118484	0.165586	0.331459	0.143014	0.484524	0.34529
hsa-mir-10393-3p	0.0669558	0.117261	0.236911	0.0125804	0.380132	0.102488		0.0216183	0.0819093	0.219386	0.0140571	0.409729	0.116686
NOVELM00060.NOVELM00060M	0.068999	0.118234	2.90404e-09	0.998498	1.08561e-08	0.997545		0.120764	0.1674	0.247429	0.179447	0.276204	0.211939
NOVELM00078.NOVELM00078S	0.0720044	0.120953	2.67421	0.0601759	3.91654	0.0116869		0.0424649	0.108064	2.30432	0.0679363	3.18663	0.0125613
hsa-mir-10394-3p	0.00917456	0.0529967	0.291462	0.019738	0.466	0.172238		0.0051455	0.047044	0.338469	0.017827	0.465028	0.111119
hsa-mir-10395-3p	0.00383699	0.0345038	2.77401	0.0566726	4.22656	0.00719923		0.0254374	0.0885118	2.24754	0.101747	2.7993	0.0338334
NOVELM00113.NOVELM00113M	0.1094	0.153555	198897400	0.998355	78286910	0.997618		0.169222	0.202986	1.62732	0.351058	1.6832	0.323878
NOVELM00122.NOVELM00122M	0.0223948	0.0720436	2.14537	0.131332	2.95842	0.0694104		0.0220343	0.0820356	2.19432	0.0806198	2.10267	0.138404
NOVELM00146.NOVELM00146M	0.0945671	0.143212	0.219177	0.0079202	0.558201	0.301085		0.062804	0.126723	0.204888	0.0162818	0.46788	0.313448
NOVELM00149.NOVELM00149M	0.313627	0.316411	0.321061	0.0826349	0.516603	0.31645		0.135683	0.177953	1.96059	0.281743	1.64275	0.390867
hsa-mir-10396a-3p	0.168797	0.195782	0.296662	0.0261416	0.507861	0.205577		0.236687	0.253517	0.258341	0.187625	0.277162	0.214661
hsa-mir-10396a-5p	0.0643173	0.114737	2.20556	0.135852	2.85753	0.0557884		0.078863	0.135137	2.12949	0.104741	2.23808	0.0845689
NOVELM00156.NOVELM00156M	0.0529373	0.100847	0.295071	0.0217694	0.406499	0.0968488		0.00917599	0.0558753	0.14651	0.00361633	0.321048	0.0472807
NOVELM00173.NOVELM00173M	0.0469738	0.095075	0.372027	0.080679	0.428764	0.152537		0.0624284	0.126723	0.403189	0.0606908	0.517399	0.15665
NOVELM00203.NOVELM00203M	0.000147799	0.00503994	10.4648	0.000146429	4.86191	0.00870475		3.45349e-05	0.0029441	9.47388	4.05717e-05	4.65509	0.00385599
NOVELM00222.NOVELM00222M	0.0519913	0.100164	2.71841	0.0892295	4.22384	0.0302654		0.105907	0.154755	2.00094	0.150334	2.00866	0.136578
hsa-mir-10397-5p	0.0859956	0.136392	3.86339e-09	0.998225	3.13708e-09	0.99829		0.221696	0.241528	0.236319	0.171321	0.240002	0.167683
hsa-mir-10398-3p	0.0384642	0.089887	2.59429	0.0713221	3.15913	0.0357975		0.147387	0.186836	1.63903	0.291551	2.0647	0.124152
hsa-mir-10399-5p	0.190867	0.212005	2.16911	0.239118	1.38871	0.679246		0.0284604	0.0892693	3.07773	0.0408683	2.00719	0.245461
hsa-mir-10399-3p	0.157321	0.188384	2.56443	0.185163	2.78861	0.181477		0.226147	0.244813	0.420291	0.144455	0.50954	0.235393
hsa-mir-10400-5p	0.0193762	0.0717151	6.05179	0.00841099	3.62802	0.0308687		0.066296	0.12798	4.44972	0.0189196	2.66265	0.0846917
NOVELM00288.NOVELM00288M	0.00714364	0.0466642	4.19539	0.0268636	4.95546	0.0172543		0.0154795	0.0659812	3.64055	0.0417637	3.8124	0.0397762
NOVELM00289.NOVELM00289M	0.150431	0.185419	0.26865	0.20514	0.339454	0.298569		0.0679306	0.12798	0.208871	0.128171	0.253244	0.18219
NOVELM00290.NOVELM00290M	0.00724329	0.0466642	0.272674	0.0133478	0.291253	0.0231422		0.0117956	0.063871	0.276659	0.0100865	0.388985	0.0594292
hsa-mir-10401-3p	0.274504	0.284517	0.483893	0.234949	0.439292	0.207977		0.270817	0.281551	0.516807	0.218049	0.499683	0.21986
hsa-mir-10401-5p	0.032797	0.0840886	2.88404	0.0436101	3.94997	0.014848		0.00956743	0.0572367	2.98908	0.0148546	3.63114	0.00789715
NOVELM00295.NOVELM00295M	0.0479557	0.095075	2.16711	0.159776	2.53849	0.0956021		0.113631	0.160117	1.38657	0.480943	2.0221	0.12729
NOVELM00295.NOVELM00295S	0.0179105	0.0694031	3.35952	0.0256396	4.39123	0.012531		0.0993926	0.154233	1.99742	0.13433	2.40548	0.0599427
hsa-mir-10396b-3p	0.0312238	0.0834057	2.7889	0.0786359	3.20451	0.049886		0.028349	0.0892693	2.41514	0.0956665	2.64974	0.0668518
hsa-mir-10396b-5p	0.00129033	0.0220002	4.65007	0.00572443	4.82089	0.00497318		0.00582074	0.047044	3.42922	0.0215012	3.468	0.0188498

## Sheet: Additional Cohort (n=112)
miRNA	OS log-rank p-value	OS log-rank q-value	OS IPI Cox PH Hazard Exponent	OS IPI Cox PH p-value	OS Cox PH COO Hazard Exponent	OS COO Cox PH p-value		PFS log-rank p-value	PFS log-rank q-value	PFS IPI Cox PH Hazard Exponent	PFS IPI Cox PH p-value	PFS COO Cox PH Hazard Exponent	PFS COO Cox PH p-value
hsa-let-7a-2.MIMAT0010195	0.0190134	0.0390576	0.437811	0.0338991	0.435612	0.0406703		0.0584255	0.0813187	0.503358	0.0602343	0.515036	0.0810686
hsa-let-7a-3.MIMAT0000062	0.0257895	0.0462004	0.524759	0.0482863	0.65993	0.237403		0.0524679	0.0761216	0.569002	0.0641098	0.790564	0.48001
hsa-let-7a-3.MIMAT0004481	0.173474	0.183142	1.58342	0.20293	1.66443	0.155695		0.106552	0.129929	1.59491	0.166876	1.68288	0.117365
hsa-let-7b.MIMAT0000063	0.00522179	0.018808	0.433758	0.0198248	0.446147	0.0192016		0.0271258	0.0499795	0.501091	0.066224	0.530543	0.0829985
hsa-let-7b.MIMAT0004482	0.00129779	0.00702454	0.273657	0.00373536	0.302822	0.00800413		0.000512059	0.00496882	0.460157	0.00964317	0.411075	0.00356482
hsa-let-7c.MIMAT0000064	0.000334729	0.00380475	0.394353	0.00912937	0.318809	0.00122611		0.000464842	0.00495348	0.405321	0.00715217	0.347295	0.00126797
hsa-let-7d.MIMAT0000065	0.00540081	0.0190571	0.426484	0.0326288	0.388171	0.0185862		0.00439058	0.0164693	0.473291	0.0468731	0.396798	0.0145759
hsa-let-7d.MIMAT0004484	0.0167903	0.0360095	1.74883	0.142473	2.735	0.0071074		0.00809971	0.0238104	0.429002	0.0275151	0.33048	0.0044746
hsa-let-7e.MIMAT0000066	0.00173655	0.00893098	0.418244	0.00783473	0.400179	0.00790244		0.00211115	0.0112485	0.368832	0.00527692	0.36336	0.00888288
hsa-let-7e.MIMAT0004485	0.0110527	0.028338	0.330726	0.0133089	0.289389	0.0102357		0.00333418	0.014485	0.310932	0.00467174	0.261869	0.00250292
hsa-let-7f-2.MIMAT0000067	0.016398	0.0360095	3.08716	0.0119108	2.73566	0.0270033		0.0212886	0.0434695	2.65402	0.0242675	2.43262	0.0337097
hsa-let-7g.MIMAT0000414	0.000300185	0.00365582	0.352834	0.0202701	0.220947	0.000321457		0.000764429	0.00620643	0.414105	0.0309338	0.271022	0.000763456
hsa-let-7g.MIMAT0004584	0.0370941	0.0576458	1.73423	0.142635	1.63494	0.203741		0.042626	0.0660703	1.75832	0.115068	1.55727	0.222198
hsa-let-7i.MIMAT0000415	0.133925	0.149733	0.660677	0.254075	0.582231	0.182684		0.0814502	0.104714	0.620653	0.152157	0.604253	0.168305
hsa-let-7i.MIMAT0004585	0.318592	0.318592	0.519961	0.19125	0.741345	0.576174		0.313767	0.317723	1.27338	0.506506	1.15171	0.710518
hsa-mir-100.MIMAT0000098	1.10296e-05	0.000313423	0.211808	0.000147976	0.204189	0.000175143		4.72638e-06	0.000239484	0.215303	2.14308e-05	0.228895	0.000105578
hsa-mir-101-2.MIMAT0000099	0.0139963	0.0329155	0.683653	0.355585	0.382803	0.0141655		0.00220349	0.0113847	2.28013	0.00848957	2.16426	0.0181228
hsa-mir-103a-1.MIMAT0000101	0.263575	0.265914	0.713307	0.335307	0.926454	0.843029		0.0958433	0.119716	0.532748	0.112314	0.850409	0.741123
hsa-mir-106a.MIMAT0000103	0.0117845	0.0293321	2.50403	0.00978309	2.41496	0.0195302		0.00946575	0.0258702	2.39861	0.00821898	2.23678	0.0172841
hsa-mir-106b.MIMAT0000680	0.00218513	0.010349	3.48154	0.00384263	3.67186	0.00110591		0.00290737	0.0134988	2.14462	0.0162964	2.43351	0.00439112
hsa-mir-106b.MIMAT0004672	0.000237667	0.00349649	4.06939	0.000149282	4.26317	0.000223232		5.8641e-05	0.00126918	3.73416	8.07828e-05	4.33671	4.58815e-05
hsa-mir-107.MIMAT0000104	0.0195421	0.0396659	4.98639	0.0102829	11.275	0.0177353		0.062183	0.0855016	2.18357	0.0393254	2.57627	0.0252415
hsa-mir-10a.MIMAT0000253	0.134762	0.150171	1.6043	0.299851	1.81321	0.222226		0.0813114	0.104714	1.76074	0.178244	1.93048	0.139035
hsa-mir-10b.MIMAT0000254	0.0768979	0.100854	0.437476	0.0693153	0.288569	0.00771728		0.219829	0.235728	0.634106	0.299593	0.371437	0.0270074
hsa-mir-1247.MIMAT0005899	4.32481e-06	0.000177907	0.176164	6.62852e-06	0.278014	0.000463928		0.000125983	0.00214801	0.272974	0.000246856	0.36043	0.00370175
hsa-mir-1247.MIMAT0022721	0.00227592	0.0105417	0.337104	0.00123777	0.437175	0.0175375		0.00645872	0.0206979	0.450711	0.00954306	0.514977	0.0339567
hsa-mir-125a.MIMAT0000443	2.8162e-05	0.000685946	0.306112	0.00154919	0.266692	0.000392945		7.88076e-05	0.00149297	0.341357	0.00518327	0.305996	0.001594
hsa-mir-125b-2.MIMAT0000423	0.00111113	0.00679394	0.317664	0.0105555	0.250159	0.00482713		0.000314304	0.00385286	0.299745	0.00419291	0.23683	0.00146029
hsa-mir-126.MIMAT0000444	0.00175828	0.00893098	0.405983	0.0277218	0.28106	0.00138173		0.00629453	0.0204894	0.509361	0.0782568	0.358686	0.00504986
hsa-mir-126.MIMAT0000445	0.169574	0.17958	1.38175	0.376041	1.28723	0.526972		0.0937676	0.117554	0.619319	0.267091	0.351798	0.0235671
hsa-mir-127.MIMAT0000446	0.0386732	0.0594035	0.586939	0.162345	0.44524	0.0363077		0.0275547	0.0499795	0.437906	0.0373378	0.410728	0.0327875
hsa-mir-127.MIMAT0004604	0.0298987	0.0510103	0.41253	0.0983148	0.280822	0.0351065		0.0335598	0.0555528	0.311774	0.0523736	0.253028	0.0584642
hsa-mir-1270-2.MIMAT0005924	0.000471472	0.00412236	4.09205	0.000106545	3.97715	0.000121492		0.00151586	0.0090654	3.41323	0.000156001	3.26	0.000244245
hsa-mir-1271.MIMAT0005796	0.00126787	0.00702454	3.4193	0.00187124	3.97515	0.00114807		0.00554102	0.0187078	2.37772	0.01011	2.86293	0.00303072
hsa-mir-1277.MIMAT0005933	0.109243	0.126707	1.73609	0.0940464	1.51656	0.209866		0.0628673	0.0860954	2.64362	0.12012	2.55242	0.119392
hsa-mir-128-2.MIMAT0000424	0.00512833	0.0188039	3.83735	0.000772629	3.30767	0.00338368		0.0268084	0.049683	2.00788	0.0356896	2.99491	0.00270956
hsa-mir-129-1.MIMAT0004548	0.023879	0.0445373	2.04368	0.0394063	3.74182	0.0034786		0.0225047	0.0454089	2.00539	0.0301642	3.45135	0.00248721
hsa-mir-129-2.MIMAT0000242	0.166214	0.17657	0.56603	0.117623	0.60548	0.232142		0.0468616	0.0707888	0.564241	0.0995128	0.578774	0.163672
hsa-mir-129-2.MIMAT0004605	0.0333469	0.0551788	0.52364	0.0799147	0.497305	0.0834758		0.0036805	0.0149411	0.410894	0.0104943	0.378325	0.00942424
hsa-mir-1301.MIMAT0005797	0.124333	0.140103	1.20114	0.658543	2.05309	0.0745538		0.0567884	0.0806869	1.36422	0.406264	2.22336	0.027933
hsa-mir-1306.MIMAT0022726	0.0254304	0.0458823	4.84925	0.0352459	4.74759	0.033372		0.131001	0.150916	0.735981	0.318926	0.625282	0.150304
hsa-mir-1307.MIMAT0005951	0.00868364	0.0251511	1.9834	0.0661089	2.91727	0.00320346		0.0208539	0.0428906	1.61637	0.173618	2.51434	0.00701706
hsa-mir-1307.MIMAT0022727	6.71982e-05	0.00134792	3.42967	0.00165873	5.1581	0.000123292		6.15984e-05	0.00126918	3.24163	0.000260158	3.3141	0.000370718
hsa-mir-130a.MIMAT0000425	0.000134527	0.0024144	0.335319	0.00213293	0.226976	9.73139e-05		0.000645964	0.00564804	0.345993	0.00160243	0.26995	0.000388062
hsa-mir-130b.MIMAT0000691	0.000247581	0.00349649	3.46824	0.000886561	4.3992	0.000197281		0.00531953	0.0181396	2.57115	0.00846978	3.03498	0.00307334
hsa-mir-130b.MIMAT0004680	0.000544787	0.00453104	3.32697	0.000997532	3.31674	0.00162961		0.0022873	0.0116414	2.66103	0.00254063	2.48626	0.00588353
hsa-mir-132.MIMAT0000426	0.13121	0.14718	1.42141	0.33391	1.64257	0.171252		0.00450563	0.0165206	0.384978	0.0156475	0.377625	0.0140802
hsa-mir-134.MIMAT0000447	0.0192897	0.0393879	0.471553	0.0338772	0.446789	0.0264267		0.0110311	0.0289355	0.426773	0.0440915	0.306472	0.00801209
hsa-mir-135b.MIMAT0000758	0.0831526	0.104247	0.588688	0.158553	0.406996	0.0265854		0.0461804	0.0706125	0.525601	0.0602537	0.423489	0.0116079
hsa-mir-136.MIMAT0000448	0.0319077	0.0534496	0.565696	0.10427	0.365894	0.00879777		0.081683	0.104714	0.642991	0.161553	0.494045	0.033202
hsa-mir-138-1.MIMAT0000430	0.0206161	0.0413443	0.362046	0.010519	0.45778	0.0807866		0.0295657	0.0522378	0.418435	0.0181176	0.498651	0.0929649
hsa-mir-138-1.MIMAT0004607	0.135198	0.150171	0.585064	0.204987	0.651962	0.394748		0.269871	0.280568	2.24681	0.0580831	1.6962	0.182952
hsa-mir-139.MIMAT0000250	0.0362516	0.0572305	0.422113	0.0105085	0.523828	0.0554662		0.067615	0.0904184	0.531459	0.0381458	0.602551	0.0970027
hsa-mir-140.MIMAT0000431	0.0485131	0.0689291	0.505798	0.149072	0.466989	0.090082		0.114331	0.135843	0.700998	0.28054	0.597557	0.117091
hsa-mir-140.MIMAT0004597	0.213444	0.21923	1.83259	0.0943948	2.33746	0.0248431		0.132399	0.151504	1.842	0.05868	2.49739	0.00807263
hsa-mir-141.MIMAT0000432	0.0126465	0.0308033	0.419442	0.0131175	0.392679	0.0121828		0.017014	0.0384223	0.475951	0.0192432	0.445872	0.0151244
hsa-mir-141.MIMAT0004598	0.000413356	0.00407758	0.214865	8.00259e-05	0.269147	0.000751604		0.00242634	0.0121674	0.246775	0.000235452	0.329502	0.00329858
hsa-mir-142.MIMAT0000433	0.102334	0.120444	1.91	0.201217	1.76024	0.24239		0.0195053	0.0408056	2.78567	0.037977	2.48447	0.0568137
hsa-mir-142.MIMAT0000434	0.0225454	0.042711	1.86733	0.0660602	1.83783	0.0760848		0.0147419	0.0349097	1.91192	0.0418879	1.87796	0.0472951
hsa-mir-143.MIMAT0000435	0.0151626	0.0347009	0.430928	0.032229	0.32106	0.00680448		0.0117699	0.02973	0.481514	0.0369253	0.349976	0.00453013
hsa-mir-143.MIMAT0004599	0.0294461	0.0507128	0.450821	0.0329848	0.39311	0.00862545		0.0580589	0.0811553	0.603946	0.0992393	0.489085	0.0200613
hsa-mir-144.MIMAT0000436	0.163868	0.174622	0.78495	0.48596	0.62973	0.199596		0.137896	0.156742	1.67903	0.187734	1.92048	0.0902332
hsa-mir-144.MIMAT0004600	0.0483988	0.0689291	0.512095	0.0883616	0.58776	0.238738		0.036769	0.0588649	0.496827	0.0719377	0.533155	0.156498
hsa-mir-145.MIMAT0000437	0.0051015	0.0188039	0.298294	0.00746061	0.273924	0.00270471		0.000237708	0.00311951	0.289741	0.00176105	0.234535	0.000174034
hsa-mir-145.MIMAT0004601	0.000314192	0.00369446	0.259716	0.000307944	0.245871	9.00667e-05		6.32728e-05	0.00126918	0.290171	0.0004267	0.211016	7.95449e-06
hsa-mir-146a.MIMAT0000449	0.00178096	0.00893098	0.229861	0.000857079	0.296855	0.00392064		0.00394834	0.0156556	0.430496	0.0123279	0.412109	0.00834137
hsa-mir-146a.MIMAT0004608	0.150701	0.161601	1.37801	0.504866	2.34893	0.0583751		0.232031	0.247257	0.716197	0.299279	0.593659	0.107989
hsa-mir-146b.MIMAT0002809	0.214623	0.219779	1.68526	0.152651	1.42708	0.348351		0.147419	0.166456	1.71841	0.107606	1.4389	0.301475
hsa-mir-146b.MIMAT0004766	0.0367145	0.0576458	1.64198	0.145836	1.46248	0.294174		0.00875342	0.0244665	2.16281	0.032877	2.16564	0.0343578
hsa-mir-148a.MIMAT0000243	0.0472349	0.0683468	1.58818	0.187587	1.78754	0.110581		0.00477382	0.016957	1.91923	0.0431654	2.20135	0.0164019
hsa-mir-148a.MIMAT0004549	0.00228764	0.0105417	2.00294	0.0699332	2.55845	0.0186677		0.00513061	0.0176721	1.8812	0.0781841	2.16719	0.0379133
hsa-mir-148b.MIMAT0000759	0.00939954	0.0260589	2.49582	0.0100136	2.89012	0.00535238		0.036337	0.0586617	1.51426	0.216943	2.67869	0.00422231
hsa-mir-149.MIMAT0000450	0.0992602	0.118349	0.127288	0.0121158	0.182236	0.0937068		0.0759181	0.0988094	0.546545	0.0485218	0.405455	0.00425591
hsa-mir-150.MIMAT0000451	0.0269543	0.0476239	0.374839	0.106272	0.210807	0.0329115		0.0575587	0.0811055	0.62527	0.12417	0.572286	0.067835
hsa-mir-150.MIMAT0004610	0.146517	0.158628	0.653173	0.431583	0.475361	0.218109		0.126692	0.146448	0.712516	0.486982	0.525945	0.222349
hsa-mir-151a.MIMAT0000757	0.0334956	0.0551788	0.504871	0.0803443	0.471206	0.0413223		0.110759	0.133179	0.554019	0.123017	0.608398	0.164109
hsa-mir-151a.MIMAT0004697	0.00111558	0.00679394	0.270365	0.000754438	0.37184	0.00664388		0.0163261	0.0373637	0.347412	0.00410705	0.517567	0.0626068
hsa-mir-151b.MIMAT0010214	0.00705136	0.0224721	0.344144	0.00173101	0.483724	0.0328064		0.0669026	0.090173	2.21326	0.0677019	2.49657	0.0297452
hsa-mir-152.MIMAT0000438	0.0208286	0.0413443	0.368105	0.022069	0.4042	0.0432242		0.0131917	0.0325969	0.367567	0.0138702	0.416937	0.0361922
hsa-mir-155.MIMAT0000646	0.0865039	0.106876	0.291521	0.00957674	0.383113	0.0479918		0.0267694	0.049683	0.288841	0.00394441	0.331864	0.0138867
hsa-mir-155.MIMAT0004658	0.000349848	0.00384832	0.218152	0.000509156	0.193417	0.000306443		0.00272151	0.0130709	0.305089	0.0041205	0.254566	0.00156513
hsa-mir-15a.MIMAT0000068	0.0475991	0.0684865	1.70233	0.104642	2.01859	0.0449569		0.0720007	0.0944317	1.64849	0.104149	1.94784	0.0442004
hsa-mir-15b.MIMAT0000417	0.193207	0.201479	1.63007	0.132629	1.72775	0.103287		0.20036	0.216898	1.52966	0.153447	1.61192	0.12099
hsa-mir-15b.MIMAT0004586	0.00218028	0.010349	1.94641	0.0457809	2.83493	0.00191456		0.0114558	0.0295941	1.6985	0.0894763	2.12991	0.0149941
hsa-mir-16-1.MIMAT0004489	0.00913087	0.0259057	5.0438	0.00894839	4.64266	0.0117483		0.0120431	0.0301964	3.91921	0.0120541	4.00479	0.00929595
hsa-mir-16-2.MIMAT0000069	0.00799725	0.0245681	1.9345	0.0680926	2.75899	0.00588654		0.0229168	0.0459685	1.7218	0.118214	2.25788	0.020526
hsa-mir-16-2.MIMAT0004518	0.27555	0.277176	0.442407	0.0988443	0.673137	0.380453		0.301329	0.307645	1.37111	0.358782	1.54234	0.238413
hsa-mir-17.MIMAT0000070	0.000630129	0.00499707	3.2777	0.00191616	2.91298	0.00180364		0.00171565	0.00957957	2.68765	0.00454371	2.481	0.00391158
hsa-mir-17.MIMAT0000071	0.000114208	0.00216361	5.73323	2.10613e-05	5.52558	3.27933e-05		4.12312e-05	0.00100427	5.46283	2.29358e-06	4.32085	4.92977e-05
hsa-mir-181a-1.MIMAT0000256	0.0439258	0.0651323	2.72925	0.00469308	2.06634	0.0393179		0.120871	0.141287	2.05756	0.0275277	1.68396	0.112887
hsa-mir-181a-1.MIMAT0000270	0.045984	0.0675885	0.588879	0.220664	0.408936	0.0642891		0.0998124	0.123083	0.670791	0.320958	0.554371	0.121849
hsa-mir-181a-2.MIMAT0004558	0.0215972	0.0418446	0.450657	0.0354754	0.399438	0.012356		0.0188742	0.040646	0.498204	0.0497821	0.40175	0.00652324
hsa-mir-181b-1.MIMAT0022692	0.151571	0.162025	2.54935	0.0223217	1.95295	0.13932		0.254462	0.267236	2.35175	0.0770098	1.77609	0.23495
hsa-mir-181b-2.MIMAT0000257	0.0186042	0.038578	2.51526	0.0067464	2.44778	0.0125317		0.0208793	0.0428906	2.16739	0.0131583	2.3498	0.00956233
hsa-mir-181c.MIMAT0000258	0.0281453	0.049472	0.617587	0.256076	0.491625	0.110904		0.0565918	0.0806869	0.686046	0.268325	0.678644	0.270744
hsa-mir-181c.MIMAT0004559	0.000445031	0.00412236	0.408979	0.00559485	0.371808	0.00455414		0.00169103	0.00957957	0.463822	0.0106929	0.452338	0.0135009
hsa-mir-182.MIMAT0000259	0.0439309	0.0651323	2.04565	0.0342378	2.47545	0.00904435		0.0999826	0.123083	1.66364	0.103418	2.31395	0.0077648
hsa-mir-183.MIMAT0000261	0.0139173	0.0329155	2.18089	0.0206412	2.99638	0.00139183		0.0373856	0.0595725	1.88402	0.0388989	2.42551	0.0050407
hsa-mir-185.MIMAT0000455	0.185177	0.194293	1.62125	0.16262	1.94222	0.0701113		0.259154	0.270527	1.40996	0.267757	1.61657	0.128601
hsa-mir-185.MIMAT0004611	0.0362183	0.0572305	2.06155	0.0383067	2.1449	0.0333911		0.0317607	0.0541371	1.7422	0.0785288	2.29051	0.0126475
hsa-mir-186.MIMAT0000456	6.6519e-08	8.54787e-06	6.35618	1.79697e-06	6.69966	2.80165e-07		5.83134e-07	4.97121e-05	4.42399	2.88237e-05	5.01987	1.47269e-06
hsa-mir-18a.MIMAT0000072	7.52013e-08	8.54787e-06	6.05917	8.23349e-07	5.04624	3.21522e-06		1.51192e-07	2.57782e-05	4.78673	1.94896e-06	4.17276	6.44438e-06
hsa-mir-18a.MIMAT0002891	2.87457e-07	2.45057e-05	5.73866	1.08024e-06	5.07873	7.33852e-06		6.32068e-06	0.000239484	4.15504	7.85791e-06	3.53357	6.0623e-05
hsa-mir-191.MIMAT0000440	0.00656819	0.0221758	1.9498	0.0582271	2.57764	0.00615913		0.0100708	0.0271929	0.281284	0.00127491	0.468608	0.0596715
hsa-mir-192.MIMAT0000222	0.00703808	0.0224721	2.24675	0.0408761	2.47778	0.0165613		0.0070815	0.0218999	2.65149	0.00666307	2.30106	0.0261597
hsa-mir-193a.MIMAT0004614	0.0156294	0.0355308	0.336164	0.00671818	0.41485	0.0283153		0.0546445	0.0786235	0.527607	0.111103	0.418118	0.0277844
hsa-mir-193b.MIMAT0002819	0.00926831	0.0259057	0.364949	0.0218763	0.369541	0.0183875		0.00320345	0.014485	0.348669	0.0109959	0.363622	0.0110296
hsa-mir-193b.MIMAT0004767	0.0067325	0.0222892	0.332988	0.00882305	0.345587	0.00843409		0.0308939	0.0534763	0.479856	0.0667494	0.436811	0.0356289
hsa-mir-194-2.MIMAT0000460	0.0242039	0.0448561	1.91497	0.152091	2.29323	0.0571256		0.0294709	0.0522378	1.76839	0.167616	2.01793	0.0816349
hsa-mir-195.MIMAT0000461	0.00155146	0.00813919	0.404466	0.0176572	0.271337	0.00122076		0.00136985	0.00865036	0.438621	0.00921361	0.360978	0.00157858
hsa-mir-196a-2.MIMAT0000226	0.0248004	0.0449969	2.48883	0.039802	2.32566	0.0356978		0.00948322	0.0258702	3.92805	0.00207673	2.39171	0.027668
hsa-mir-196b.MIMAT0001080	0.00262392	0.0116202	2.26602	0.0157281	2.61244	0.00596356		0.0339863	0.0559524	1.71419	0.0919604	1.85279	0.0593068
hsa-mir-197.MIMAT0000227	0.177116	0.186409	1.3078	0.424625	1.63661	0.14581		0.338963	0.340963	0.630235	0.13739	0.777634	0.409614
hsa-mir-1976.MIMAT0009451	0.120901	0.137844	1.73278	0.368051	2.47464	0.134035		0.20354	0.219643	1.39925	0.528285	1.99104	0.191098
hsa-mir-199a-2.MIMAT0000231	0.000737097	0.00558556	0.286179	0.011887	0.171272	0.00103461		0.000172308	0.00255466	0.3768	0.00122413	0.354662	0.00114993
hsa-mir-199a-2.MIMAT0000232	0.0104006	0.0270734	0.158806	0.0726319	0.12859	0.0439578		0.019324	0.0408056	0.261955	0.0689869	0.240492	0.050221
hsa-mir-199b.MIMAT0000263	0.00128442	0.00702454	0.232584	0.0180671	0.183383	0.00546954		0.000491973	0.00496882	0.374885	0.00462582	0.335237	0.00121797
hsa-mir-199b.MIMAT0004563	0.0104006	0.0270734	0.158806	0.0726319	0.12859	0.0439578		0.019324	0.0408056	0.261955	0.0689869	0.240492	0.050221
hsa-mir-19a.MIMAT0000073	0.000148896	0.00253868	4.60815	1.00799e-05	3.48522	0.000173631		0.000192573	0.00273615	3.62996	3.30939e-05	3.17328	0.000159781
hsa-mir-19b-1.MIMAT0004491	0.00825968	0.0247066	3.89733	0.0105376	3.78362	0.0123188		0.0235751	0.0467391	2.80024	0.0194034	2.70552	0.023992
hsa-mir-19b-2.MIMAT0000074	4.69549e-06	0.000177907	5.21393	1.01628e-06	3.86885	4.50449e-05		4.95392e-06	0.000239484	4.34387	1.92991e-06	3.56713	2.88621e-05
hsa-mir-200b.MIMAT0000318	0.0037194	0.0145783	0.461295	0.0680539	0.294928	0.00331159		0.000161251	0.0024994	0.389072	0.0154466	0.245191	0.000170634
hsa-mir-200c.MIMAT0000617	0.0259367	0.0462004	0.338699	0.00511465	0.393811	0.021649		0.0872358	0.110175	0.426953	0.079597	0.49927	0.145031
hsa-mir-203a.MIMAT0000264	0.000375366	0.004	0.296679	0.00153753	0.279005	0.00121615		2.13668e-06	0.000145722	0.22003	8.35609e-05	0.166781	2.3017e-06
hsa-mir-205.MIMAT0000266	0.0222315	0.0423517	0.386819	0.00605694	0.556044	0.0807675		0.0517775	0.0761216	0.524254	0.0364106	0.607128	0.101922
hsa-mir-20a.MIMAT0000075	0.00523977	0.018808	3.95126	0.000504222	2.56453	0.0102294		0.00848897	0.0242185	5.29976	0.000138586	2.66027	0.0213894
hsa-mir-20a.MIMAT0004493	5.53063e-07	3.14324e-05	4.61854	0.000264277	8.60335	3.25306e-07		3.07247e-07	3.49238e-05	5.11268	4.4613e-05	7.41093	2.51483e-07
hsa-mir-20b.MIMAT0001413	0.00925027	0.0259057	0.549254	0.100978	0.36725	0.00918091		0.0314376	0.0538704	0.696159	0.292069	0.449003	0.024861
hsa-mir-20b.MIMAT0004752	0.138563	0.151929	2.63018	0.0771058	1.43728	0.505772		0.0484991	0.072536	3.1692	0.0326252	1.86956	0.244731
hsa-mir-21.MIMAT0000076	0.0812471	0.104155	1.77016	0.198226	1.99623	0.0740845		0.0963686	0.119933	1.45084	0.359792	1.79099	0.0966507
hsa-mir-21.MIMAT0004494	0.0417629	0.0627364	0.348478	0.00899366	0.305752	0.00777238		0.0460196	0.0706125	0.305938	0.00624912	0.304665	0.00815331
hsa-mir-210.MIMAT0000267	0.00292222	0.0127753	0.313122	0.00539068	0.296107	0.00323066		0.0280708	0.0503797	0.410587	0.0277901	0.415083	0.0283189
hsa-mir-214.MIMAT0004564	0.000570171	0.00462925	0.160283	0.0127975	0.120899	0.00375436		0.000937421	0.00688317	0.209083	0.0100775	0.169694	0.00316919
hsa-mir-217.MIMAT0000274	0.00111572	0.00679394	0.367556	0.00274149	0.405415	0.00742025		0.00472419	0.016957	0.476195	0.0169462	0.486247	0.0199853
hsa-mir-218-2.MIMAT0000275	0.000166196	0.00269291	0.359473	0.0039315	0.254677	0.000160427		0.000237852	0.00311951	0.428917	0.0129769	0.309574	0.000326671
hsa-mir-22.MIMAT0000077	0.0607323	0.0835068	0.182283	0.0945296	0.300209	0.237472		0.111308	0.133179	0.349444	0.148649	0.572787	0.445073
hsa-mir-22.MIMAT0004495	0.00690158	0.0224721	0.49036	0.0374881	0.38967	0.00653583		0.0189522	0.040646	0.545932	0.0606916	0.48417	0.0251774
hsa-mir-221.MIMAT0000278	5.58087e-06	0.000190308	0.197064	0.000118161	0.183487	4.7964e-05		1.57122e-05	0.00048708	0.22997	0.000140129	0.231803	0.000113906
hsa-mir-222.MIMAT0000279	0.00041852	0.00407758	0.261361	0.00301847	0.22307	0.000853364		0.000615828	0.00552624	0.286456	0.00251883	0.267389	0.00125325
hsa-mir-222.MIMAT0004569	0.0105061	0.0271406	0.25324	0.00264278	0.260925	0.00224459		0.00432337	0.0164693	0.262269	0.00177129	0.234848	0.000521143
hsa-mir-223.MIMAT0000280	0.148384	0.159618	0.184017	0.0230879	0.359844	0.166097		0.22284	0.238208	0.299025	0.051452	0.438681	0.179607
hsa-mir-223.MIMAT0004570	0.0146718	0.0340346	0.412724	0.0263176	0.333969	0.00712551		0.0456034	0.0703654	0.526055	0.100327	0.375648	0.0147082
hsa-mir-224.MIMAT0000281	0.00296866	0.0127931	0.310648	0.00184802	0.460106	0.0325183		0.00128907	0.00829381	0.290773	0.00151912	0.382653	0.0113422
hsa-mir-2355.MIMAT0016895	0.0863948	0.106876	0.547287	0.0997638	0.400815	0.0126453		0.132257	0.151504	0.545068	0.0783958	0.613792	0.157602
hsa-mir-23a.MIMAT0000078	0.136716	0.150387	0.573206	0.218821	0.49151	0.11247		0.0175836	0.0391891	0.479967	0.0655197	0.387453	0.0159762
hsa-mir-23a.MIMAT0004496	0.0831278	0.104247	1.60461	0.313391	2.18607	0.144115		0.0394388	0.0622622	0.538668	0.045174	0.439919	0.011403
hsa-mir-23b.MIMAT0000418	0.00300132	0.0127931	0.427182	0.00775614	0.372715	0.00425651		0.00166446	0.00957957	0.440151	0.00504627	0.392882	0.00286326
hsa-mir-24-2.MIMAT0000080	0.0353758	0.0569017	0.22242	0.0426794	0.244333	0.0546772		0.0111808	0.0291043	0.179607	0.0196558	0.178271	0.0185354
hsa-mir-24-2.MIMAT0004497	0.0118801	0.0293559	0.515997	0.0885935	0.411295	0.0224541		0.00154192	0.0090654	0.431349	0.0178167	0.372545	0.00519299
hsa-mir-25.MIMAT0000081	0.0351585	0.0568828	2.58601	0.00828878	2.40051	0.0140404		0.166547	0.184328	1.54404	0.172032	1.63368	0.126212
hsa-mir-26a-2.MIMAT0000082	0.135969	0.150182	0.680254	0.34416	0.434086	0.0335575		0.0607099	0.0838141	0.562701	0.208569	0.426731	0.0406371
hsa-mir-26b.MIMAT0000083	0.00217155	0.010349	2.40181	0.0208525	3.25194	0.00116866		0.0180471	0.0394492	2.00719	0.057391	2.41789	0.0117436
hsa-mir-26b.MIMAT0004500	0.0292784	0.0506799	2.45495	0.0551746	2.21808	0.0628586		0.115466	0.136354	2.08488	0.109979	1.61229	0.256686
hsa-mir-27a.MIMAT0000084	0.0881236	0.108484	0.508058	0.0733226	0.43477	0.0396607		0.0261099	0.0492587	0.437314	0.0386411	0.247687	0.00393846
hsa-mir-27a.MIMAT0004501	0.0239013	0.0445373	0.412552	0.0227854	0.467331	0.0421288		0.00292937	0.0134988	0.366813	0.00484877	0.403957	0.00795434
hsa-mir-27b.MIMAT0000419	0.000528424	0.00450481	0.41809	0.0102474	0.336616	0.00216187		3.87959e-05	0.00100427	0.353897	0.00108555	0.304661	0.000247225
hsa-mir-28.MIMAT0000085	0.0260131	0.0462004	0.448605	0.0313384	0.357922	0.0158082		0.0264819	0.0496172	0.516968	0.0486725	0.403995	0.0191223
hsa-mir-28.MIMAT0004502	0.0082192	0.0247066	0.364948	0.00398233	0.342217	0.00658311		0.0666537	0.090173	0.532774	0.0504346	0.532396	0.0961724
hsa-mir-296.MIMAT0000690	9.13138e-06	0.000283073	4.12811	2.21567e-05	4.95892	3.54505e-06		1.95667e-05	0.00055602	3.38522	6.46706e-05	4.43129	4.25148e-06
hsa-mir-29a.MIMAT0000086	0.102431	0.120444	1.18153	0.765641	2.08923	0.128895		0.286776	0.29544	1.04902	0.929081	1.61656	0.315113
hsa-mir-29a.MIMAT0004503	0.100125	0.118964	1.94171	0.124349	2.77783	0.0267469		0.254697	0.267236	0.697116	0.389632	0.642329	0.285401
hsa-mir-29b-1.MIMAT0004514	0.0829671	0.104247	1.68227	0.125188	2.05109	0.0402489		0.187008	0.203737	1.36086	0.318723	1.58321	0.151604
hsa-mir-29b-2.MIMAT0000100	0.000417073	0.00407758	2.24975	0.0138574	2.80726	0.00183813		0.00859365	0.0242185	1.66464	0.10011	1.97155	0.0264745
hsa-mir-29b-2.MIMAT0004515	0.0394099	0.0598442	1.82795	0.234884	3.07452	0.0137049		0.0306152	0.0534629	1.66887	0.265802	3.06504	0.00780018
hsa-mir-29c.MIMAT0000681	0.0175134	0.0372633	2.64173	0.0135276	2.53903	0.0204514		0.0146998	0.0349097	2.57397	0.0112914	2.6503	0.0107009
hsa-mir-29c.MIMAT0004673	0.092114	0.112182	0.443285	0.0622051	0.420744	0.0397767		0.0321736	0.0543128	0.400275	0.0238837	0.366238	0.0107007
hsa-mir-301a.MIMAT0000688	0.00506012	0.0188039	2.48293	0.00723783	3.09771	0.00121031		0.00822997	0.0239865	2.22862	0.0115435	2.83323	0.00160532
hsa-mir-301a.MIMAT0022696	0.000276157	0.00362191	2.95751	0.00113451	3.84078	0.00013285		0.00434018	0.0164693	2.04932	0.0172698	2.80714	0.00126608
hsa-mir-3074.MIMAT0019208	0.00671072	0.0222892	2.58193	0.00627362	2.18611	0.0241001		0.00500089	0.0175805	2.64025	0.0115738	2.73282	0.00854413
hsa-mir-30a.MIMAT0000087	4.12672e-08	8.54787e-06	0.153927	4.81965e-06	0.136515	2.8225e-06		1.01853e-05	0.000347317	0.234856	0.000149123	0.216664	0.000113059
hsa-mir-30a.MIMAT0000088	0.00104213	0.00679394	0.214814	0.00206218	0.147487	0.0016049		0.0177852	0.0391891	0.419804	0.0266437	0.351431	0.0117216
hsa-mir-30b.MIMAT0000420	0.109131	0.126707	1.4638	0.233119	2.16079	0.0274381		0.254051	0.267236	1.24904	0.520861	1.62998	0.198892
hsa-mir-30b.MIMAT0004589	0.0707253	0.0953254	0.399587	0.0358698	0.487381	0.0752489		0.0260102	0.0492587	0.405812	0.0313985	0.445888	0.0329982
hsa-mir-30c-1.MIMAT0000244	0.00309962	0.013049	0.361783	0.0218899	0.442135	0.0866126		0.008566	0.0242185	0.409141	0.0381874	0.51235	0.144706
hsa-mir-30c-2.MIMAT0004550	0.0019811	0.00979065	0.425528	0.0111067	0.366578	0.00350234		0.00630904	0.0204894	0.496412	0.025516	0.448155	0.0113896
hsa-mir-30d.MIMAT0000245	0.0319424	0.0534496	1.74354	0.0970925	2.97323	0.00204949		0.0688282	0.0909706	1.53469	0.188613	2.00122	0.0363033
hsa-mir-30d.MIMAT0004551	0.115428	0.132084	1.48875	0.240601	1.77412	0.106439		0.321045	0.323894	1.72429	0.389961	1.53871	0.472214
hsa-mir-30e.MIMAT0000692	0.0125917	0.0308033	2.58699	0.00974042	2.28747	0.0229348		0.00146052	0.00889352	2.67414	0.00116437	2.57986	0.00260767
hsa-mir-30e.MIMAT0000693	0.210064	0.216812	0.657375	0.282559	0.642884	0.238337		0.0519055	0.0761216	1.96406	0.0271419	1.45863	0.223144
hsa-mir-3130-2.MIMAT0014995	2.60361e-05	0.000682947	3.40273	0.000935668	3.94034	0.000199762		0.000701355	0.00597905	2.56735	0.00815475	3.00843	0.00184859
hsa-mir-3150b.MIMAT0018194	0.0246724	0.0449969	0.580686	0.120878	0.315918	0.0137162		0.0237786	0.04687	0.588146	0.0994555	0.483624	0.0722729
hsa-mir-32.MIMAT0000090	0.0186668	0.038578	3.65835	0.00595486	3.99095	0.00314456		0.0526824	0.0761216	2.68162	0.0292438	3.20759	0.00946336
hsa-mir-320a.MIMAT0000510	0.0928978	0.112734	1.73164	0.2472	2.61169	0.055427		0.0362191	0.0586617	0.505567	0.0259868	0.608915	0.101799
hsa-mir-324.MIMAT0000761	1.49855e-06	7.30007e-05	3.64027	0.000183262	5.40707	2.87372e-06		5.9028e-06	0.000239484	2.95034	0.000960322	5.15099	2.2596e-06
hsa-mir-324.MIMAT0000762	0.000838918	0.00595982	2.39434	0.013248	3.65545	0.000577227		0.00444334	0.0164693	1.86677	0.0510554	2.83812	0.00183122
hsa-mir-326.MIMAT0000756	0.00248438	0.0112957	0.207488	0.000347515	0.358052	0.0163013		0.00122737	0.00804868	0.234006	0.000346864	0.348348	0.00863968
hsa-mir-328.MIMAT0000752	0.146534	0.158628	1.63932	0.190462	1.64099	0.19049		0.361079	0.361079	1.36348	0.373386	1.37834	0.359708
hsa-mir-330.MIMAT0004693	0.00797119	0.0245681	2.01034	0.110472	2.98122	0.0127056		0.0071287	0.0218999	2.00556	0.090108	2.87126	0.0098273
hsa-mir-331.MIMAT0000760	0.0632273	0.0865884	2.86131	0.154583	5.98782	0.0781129		0.166971	0.184328	1.63657	0.307817	2.25582	0.0874995
hsa-mir-335.MIMAT0000765	0.0489004	0.069191	0.568445	0.154604	0.713254	0.457101		0.056361	0.0806869	0.540152	0.100236	0.660843	0.320275
hsa-mir-335.MIMAT0004703	0.0783164	0.101931	2.68984	0.012093	2.49413	0.0173447		0.310624	0.316187	0.793207	0.42919	0.784491	0.42462
hsa-mir-337.MIMAT0000754	0.0371908	0.0576458	0.525545	0.0747399	0.461029	0.0370918		0.0134771	0.0330625	0.354281	0.0309033	0.291823	0.0198647
hsa-mir-338.MIMAT0000763	0.00118872	0.00702454	0.391343	0.00560141	0.354223	0.00242566		0.00351185	0.0146042	0.46169	0.0138149	0.434205	0.00828734
hsa-mir-339.MIMAT0000764	0.0394867	0.0598442	0.544644	0.108148	0.398781	0.0313057		0.013142	0.0325969	0.421104	0.0280217	0.340485	0.0121893
hsa-mir-339.MIMAT0004702	0.0100322	0.0268942	0.365196	0.0372864	0.304994	0.0160761		0.00654626	0.0206979	0.443728	0.0276154	0.333887	0.00500573
hsa-mir-33a.MIMAT0000091	0.060439	0.0835068	2.03419	0.0360273	1.89468	0.0686978		0.11129	0.133179	1.65041	0.102157	1.67215	0.110387
hsa-mir-33a.MIMAT0004506	0.110721	0.127986	0.840276	0.669389	0.534591	0.160733		0.115561	0.136354	0.839867	0.653129	0.545374	0.138115
hsa-mir-340.MIMAT0000750	0.0165239	0.0360095	0.524763	0.0581952	0.426409	0.013499		0.00775526	0.0231864	0.513963	0.0328263	0.405073	0.00495493
hsa-mir-342.MIMAT0000753	0.277074	0.277889	1.49793	0.259721	1.79806	0.11066		0.249473	0.264194	0.7498	0.402721	0.841428	0.611585
hsa-mir-342.MIMAT0004694	0.0213277	0.0415585	0.472365	0.034473	0.489437	0.0602677		0.0277208	0.0500147	0.510029	0.0395117	0.567561	0.0895115
hsa-mir-345.MIMAT0000772	0.0160648	0.0360095	0.307536	0.00554677	0.402129	0.0303833		0.0816179	0.104714	0.447783	0.0289014	0.599587	0.15643
hsa-mir-34a.MIMAT0000255	5.23262e-07	3.14324e-05	0.11407	7.44018e-07	0.19067	3.45563e-05		1.30411e-07	2.57782e-05	0.140866	7.63368e-07	0.195886	1.89716e-05
hsa-mir-3607.MIMAT0017985	0.00570141	0.0198386	2.27612	0.0242888	2.0059	0.0576847		0.0156121	0.0364761	2.1255	0.0302552	1.71608	0.118997
hsa-mir-361.MIMAT0000703	0.200572	0.207888	0.803049	0.501886	0.830884	0.587298		0.16703	0.184328	0.731146	0.30094	0.827447	0.541731
hsa-mir-361.MIMAT0004682	0.0167563	0.0360095	1.69842	0.10893	2.22373	0.0182777		0.0520636	0.0761216	1.37643	0.310597	2.05868	0.0280893
hsa-mir-3613.MIMAT0017990	0.114398	0.131346	2.74901	0.0597653	2.10985	0.158843		0.0734752	0.0959963	2.73837	0.0364413	2.20581	0.0963708
hsa-mir-3615.MIMAT0017994	0.0499206	0.0703427	1.56739	0.234998	2.04343	0.0670905		0.0571352	0.0808428	1.78331	0.341663	2.15058	0.106172
hsa-mir-362.MIMAT0000705	0.00496084	0.0187961	0.39045	0.0283081	0.340622	0.0119112		0.000850449	0.00674426	0.332919	0.00472373	0.321605	0.0029121
hsa-mir-363.MIMAT0000707	0.00388947	0.0150717	0.476595	0.0512294	0.299731	0.00249129		0.011574	0.0296747	0.531285	0.077147	0.355007	0.00531143
hsa-mir-3648.MIMAT0018068	0.0319757	0.0534496	1.97285	0.0380306	2.17291	0.0207489		0.0323872	0.0544041	2.08681	0.0296461	1.94613	0.0845678
hsa-mir-3653.MIMAT0018073	0.0888468	0.108591	2.04271	0.0976429	2.56414	0.0431524		0.03647	0.0586617	2.43126	0.0252389	2.57458	0.017182
hsa-mir-365a.MIMAT0000710	0.0861232	0.106876	0.492689	0.0338149	0.603121	0.157758		0.0682975	0.0909706	0.592824	0.0754099	0.62518	0.130998
hsa-mir-365b.MIMAT0022834	0.0827099	0.104247	0.559874	0.0764152	0.611322	0.15749		0.0463847	0.0706125	0.566572	0.0534025	0.597481	0.0963349
hsa-mir-3677.MIMAT0018101	0.000940767	0.00649272	2.44	0.0127398	3.24796	0.00162718		0.0101276	0.0271929	2.03545	0.03968	2.46126	0.0125538
hsa-mir-3681.MIMAT0018108	0.0799876	0.103334	0.549149	0.0934926	0.598755	0.180504		0.347094	0.348115	0.722759	0.337475	0.930448	0.841916
hsa-mir-3687.MIMAT0018115	0.106047	0.123842	1.76141	0.186979	1.69995	0.218828		0.0319107	0.0541371	3.41618	0.0206753	2.27685	0.125049
hsa-mir-374a.MIMAT0000727	0.0389165	0.0595091	0.563292	0.0891166	0.501972	0.0407312		0.0144902	0.0347969	0.51884	0.037676	0.468094	0.0156921
hsa-mir-374a.MIMAT0004688	0.187531	0.196159	0.624677	0.157806	0.538632	0.065674		0.289769	0.297624	0.749248	0.518479	0.387077	0.115559
hsa-mir-374b.MIMAT0004955	0.144676	0.158124	0.584283	0.138916	0.541601	0.0792095		0.0136066	0.0331418	0.490143	0.0327607	0.43152	0.00962568
hsa-mir-375.MIMAT0000728	0.0130782	0.031406	0.188493	0.0223685	0.134888	0.0482964		0.0482312	0.072453	0.133489	0.0480399	0.219509	0.134257
hsa-mir-378a.MIMAT0000731	0.00333372	0.01349	3.11815	0.00156901	3.19834	0.00157557		0.00359395	0.0147655	2.60819	0.00300002	2.89795	0.00126969
hsa-mir-378a.MIMAT0000732	0.0766055	0.100854	2.02739	0.0445978	1.84174	0.0829364		0.141109	0.159861	1.63962	0.118174	1.58228	0.149556
hsa-mir-378c.MIMAT0016847	0.00703447	0.0224721	4.0943	0.022281	6.18012	0.0123676		0.0256547	0.0491474	2.36545	0.0773144	3.28639	0.0236037
hsa-mir-379.MIMAT0000733	0.012976	0.0313817	0.360181	0.0599558	0.219156	0.0123061		0.0206883	0.0428906	0.372142	0.043883	0.276194	0.0150762
hsa-mir-381.MIMAT0000736	0.0149416	0.0344262	0.514364	0.0488309	0.43746	0.0188303		0.00698636	0.0218564	0.496737	0.0239693	0.438128	0.00958738
hsa-mir-3917.MIMAT0018191	0.0115096	0.0290425	2.02373	0.0361944	2.01112	0.0523928		0.00392894	0.0156556	2.30076	0.0144964	1.93929	0.0581668
hsa-mir-3934.MIMAT0022975	0.228547	0.233337	2.09793	0.0715662	1.90078	0.134055		0.017007	0.0384223	2.7502	0.00532604	2.77207	0.00787852
hsa-mir-423.MIMAT0001340	0.00926589	0.0259057	3.19777	0.00646466	4.04146	0.00192246		0.0524965	0.0761216	2.0781	0.0578083	2.6361	0.011374
hsa-mir-423.MIMAT0004748	0.0218628	0.0419219	2.62586	0.0915015	13.0297	0.0118683		0.172313	0.18833	0.380955	0.031723	0.856986	0.768943
hsa-mir-424.MIMAT0001341	0.0100949	0.0268942	0.439568	0.028783	0.405287	0.0206881		0.0273969	0.0499795	0.456559	0.0266661	0.479311	0.0430018
hsa-mir-425.MIMAT0001343	0.0175935	0.0372633	2.31221	0.0320597	3.41507	0.00329563		0.0283844	0.0506759	2.08708	0.0449628	2.96659	0.00525391
hsa-mir-425.MIMAT0003393	0.0340842	0.0557344	2.07365	0.0317396	2.43418	0.0111044		0.160869	0.179856	0.444093	0.0503732	0.711103	0.442845
hsa-mir-4326.MIMAT0016888	0.00839434	0.0248911	3.6555	0.00373484	3.34285	0.00686522		0.00440777	0.0164693	4.0399	0.000838602	3.43989	0.0033259
hsa-mir-4491.MIMAT0019026	0.00770313	0.0240988	2.58257	0.00537231	2.65314	0.00403868		0.000393946	0.00447786	2.67659	0.00148908	3.1445	0.000341636
hsa-mir-450a-2.MIMAT0001545	0.0379526	0.0585604	0.598487	0.131239	0.43379	0.0142799		0.106686	0.129929	0.596855	0.124797	0.549049	0.07922
hsa-mir-451a.MIMAT0001631	0.0558008	0.0776656	0.542829	0.153256	0.685903	0.478618		0.0384279	0.0609484	0.557903	0.143505	0.584292	0.261743
hsa-mir-452.MIMAT0001635	0.00123205	0.00702454	0.366879	0.00685927	0.410365	0.0133363		0.00114022	0.0076238	0.372695	0.00824657	0.461483	0.0381082
hsa-mir-454.MIMAT0003885	0.00990399	0.0268942	2.27125	0.0211898	3.1104	0.0021082		0.0231549	0.0461743	1.96805	0.0418895	2.70476	0.00467181
hsa-mir-455.MIMAT0003150	0.00369533	0.0145783	0.291529	0.00129994	0.433189	0.0206227		0.00722593	0.0220004	0.242441	0.0192959	0.162204	0.0121925
hsa-mir-455.MIMAT0004784	0.0371751	0.0576458	0.455197	0.0486855	0.423375	0.0420977		0.114323	0.135843	0.366228	0.099073	0.224218	0.0400218
hsa-mir-4668.MIMAT0019746	0.136089	0.150182	1.74938	0.0910354	1.42792	0.287577		0.0591065	0.0819321	1.66392	0.0913432	1.72111	0.0807724
hsa-mir-4677.MIMAT0019761	0.123421	0.139822	0.365595	0.171942	0.214277	0.131435		0.148117	0.166692	0.578058	0.0775885	0.667174	0.194651
hsa-mir-4746.MIMAT0019880	0.00111566	0.00679394	10.0993	0.000365603	9.75671	0.00203108		0.00344072	0.014485	5.28754	0.00111035	5.64636	0.00137378
hsa-mir-4772.MIMAT0019927	0.0605508	0.0835068	0.470077	0.0864372	0.380895	0.0338355		0.0848927	0.107615	0.515212	0.106121	0.440317	0.0490874
hsa-mir-484.MIMAT0002174	0.000450418	0.00412236	3.23579	0.00946216	3.48876	0.00452463		0.00462965	0.0167948	2.91586	0.0159795	2.41821	0.0383218
hsa-mir-486.MIMAT0002177	0.12449	0.140103	1.69819	0.158085	1.98127	0.0789161		0.0936349	0.117554	1.81316	0.0554575	1.96673	0.0360629
hsa-mir-486.MIMAT0004762	0.0860558	0.106876	0.778017	0.580969	0.46766	0.0768528		0.19589	0.212734	0.828959	0.673126	0.587066	0.204984
hsa-mir-497.MIMAT0002820	0.000173736	0.00269291	0.165567	9.77554e-05	0.177076	5.96734e-05		0.000498489	0.00496882	0.409916	0.00321644	0.325725	0.000443764
hsa-mir-500a.MIMAT0002871	0.000256341	0.00349649	0.28447	0.00674021	0.267194	0.000745998		0.000371404	0.0043672	0.29853	0.0065803	0.278411	0.000836776
hsa-mir-500a.MIMAT0004773	0.0289494	0.0503661	0.361514	0.029604	0.412396	0.036179		0.000996668	0.00688317	0.295534	0.00107204	0.329615	0.00211112
hsa-mir-500b.MIMAT0016925	0.0289494	0.0503661	0.361514	0.029604	0.412396	0.036179		0.000996668	0.00688317	0.295534	0.00107204	0.329615	0.00211112
hsa-mir-501.MIMAT0004774	0.0229012	0.0431454	0.39151	0.0327792	0.299798	0.00509213		0.00616594	0.0204135	0.313108	0.00418383	0.265747	0.000803015
hsa-mir-502.MIMAT0004775	0.0885021	0.108558	1.82537	0.197752	3.68158	0.00471476		0.168778	0.185656	0.501739	0.0542287	0.547782	0.0841224
hsa-mir-503.MIMAT0002874	0.00422843	0.0162011	2.3824	0.00810332	2.48527	0.00785065		0.0312226	0.0537722	1.81215	0.0455839	1.85199	0.0465521
hsa-mir-505.MIMAT0002876	0.00607497	0.0207156	2.04333	0.0849963	3.25428	0.00474521		0.00655534	0.0206979	1.90824	0.0649971	2.60864	0.00540442
hsa-mir-505.MIMAT0004776	0.013623	0.0324857	2.16742	0.0225592	3.12949	0.00145444		0.0405809	0.0634774	1.94751	0.116662	3.14398	0.0093865
hsa-mir-511-2.MIMAT0002808	0.016073	0.0360095	4.23506	0.00506596	2.44987	0.0638994		0.00340634	0.014485	3.04734	0.000787915	2.37608	0.0083717
hsa-mir-532.MIMAT0002888	0.000952012	0.00649272	3.7908	0.00290445	3.22988	0.0115638		0.000894788	0.00683929	3.39273	0.00339086	2.99967	0.0102329
hsa-mir-532.MIMAT0004780	0.000294673	0.00365582	0.268781	0.0006755	0.27111	0.000486768		0.000103276	0.00185353	0.244484	8.73279e-05	0.285178	0.000236267
hsa-mir-542.MIMAT0003389	0.0651028	0.0888002	0.609704	0.173356	0.431361	0.0225368		0.0508051	0.075324	0.474136	0.0496656	0.369915	0.0101362
hsa-mir-5586.MIMAT0022287	0.001243	0.00702454	0.362447	0.0225128	0.323305	0.00408037		0.00100926	0.00688317	0.370337	0.0156377	0.342746	0.00349333
hsa-mir-5683.MIMAT0022472	0.232213	0.235669	1.67548	0.12117	1.43899	0.275018		0.120985	0.141287	0.803492	0.531903	0.565866	0.107382
hsa-mir-574.MIMAT0003239	0.00542093	0.0190571	2.00521	0.111244	2.71183	0.0344652		0.0252665	0.0488466	1.72345	0.202129	1.85639	0.165475
hsa-mir-576.MIMAT0003241	0.00106626	0.00679394	2.56285	0.0117637	4.07464	0.000499777		0.00174219	0.00957957	2.27651	0.0142908	3.3642	0.00067232
hsa-mir-577.MIMAT0003242	0.0115829	0.0290425	1.59637	0.152904	2.75208	0.00286912		0.0162882	0.0373637	1.66244	0.0882365	2.40628	0.0046885
hsa-mir-582.MIMAT0003247	0.0248077	0.0449969	1.99993	0.0364133	2.36201	0.0119455		0.0344962	0.0562832	1.82987	0.0465996	2.08401	0.0183483
hsa-mir-582.MIMAT0004797	0.146106	0.158628	0.48647	0.0570089	0.703058	0.386349		0.10081	0.123656	0.503483	0.0454903	0.69064	0.315174
hsa-mir-584.MIMAT0003249	0.196937	0.204742	0.711728	0.304905	0.637617	0.185661		0.286606	0.29544	1.94953	0.208043	1.53465	0.415467
hsa-mir-589.MIMAT0003256	0.0684776	0.0930314	2.62716	0.0112458	2.48964	0.0156286		0.156577	0.175634	2.07658	0.0349921	2.08628	0.0314533
hsa-mir-589.MIMAT0004799	0.0746643	0.0990681	1.69711	0.194242	2.68774	0.0272555		0.125258	0.145283	1.69842	0.107097	2.11571	0.0299463
hsa-mir-590.MIMAT0003258	0.0211688	0.0414859	2.6361	0.0158182	3.07217	0.00727182		0.0222454	0.0451528	2.5478	0.0133806	2.87968	0.00636811
hsa-mir-590.MIMAT0004801	0.0755554	0.099862	2.01737	0.101047	2.1661	0.0712514		0.0415462	0.0646907	2.06955	0.0676889	2.35337	0.0340018
hsa-mir-598.MIMAT0003266	5.71002e-05	0.00121695	4.27529	0.000200388	5.62444	5.6948e-06		0.000464783	0.00495348	2.48645	0.00926996	4.25787	4.52587e-05
hsa-mir-6087.MIMAT0023712	0.0702066	0.0950018	1.86711	0.164773	1.79896	0.157094		0.0503433	0.0749654	1.67291	0.207045	1.69573	0.176735
hsa-mir-616.MIMAT0003284	0.113218	0.13043	0.67304	0.245954	0.703137	0.343712		0.162972	0.181613	0.708859	0.255569	0.841615	0.610942
hsa-mir-625.MIMAT0003294	0.230802	0.234935	0.673147	0.324201	0.452454	0.0793176		0.313996	0.317723	0.569234	0.186804	0.550098	0.181506
hsa-mir-625.MIMAT0004808	0.0179095	0.0376985	0.307836	0.00681477	0.299397	0.00962551		0.0178132	0.0391891	0.339816	0.00702404	0.323002	0.00874679
hsa-mir-628.MIMAT0004809	0.00318384	0.0131276	0.316634	0.00114044	0.435063	0.0150204		0.00582265	0.0194659	0.33453	0.0104722	0.386593	0.016216
hsa-mir-629.MIMAT0003298	0.00592957	0.0204241	2.93772	0.00233222	2.63805	0.0071944		0.00511666	0.0176721	2.73942	0.00198165	2.57692	0.00440758
hsa-mir-629.MIMAT0004810	0.040811	0.0615777	2.30878	0.0738326	3.05548	0.0149614		0.029964	0.0526687	2.40384	0.0447262	2.96826	0.0105974
hsa-mir-642a.MIMAT0003312	0.0800005	0.103334	2.31565	0.0848103	1.85041	0.26633		0.25942	0.270527	1.92521	0.167978	1.4052	0.531028
hsa-mir-652.MIMAT0003322	0.0725036	0.0968427	1.36718	0.443143	2.02968	0.082543		0.136843	0.156065	1.22246	0.547772	2.19927	0.0229437
hsa-mir-654.MIMAT0004814	0.0465913	0.0681872	0.38578	0.0541248	0.331925	0.0376898		0.00896901	0.0248653	0.291334	0.0111261	0.252299	0.00890462
hsa-mir-660.MIMAT0003338	0.032974	0.0548495	0.501045	0.1398	0.383776	0.0219165		0.119505	0.140521	0.646393	0.324528	0.499832	0.0872325
hsa-mir-664a.MIMAT0005948	0.0186573	0.038578	0.524879	0.0478566	0.522145	0.0864858		0.0085147	0.0242185	0.46286	0.0196898	0.470824	0.0352396
hsa-mir-664a.MIMAT0005949	0.000713837	0.00553223	0.313304	0.00219679	0.419575	0.0549181		0.000141645	0.00230005	0.343319	0.00038799	0.417369	0.0124368
hsa-mir-664b.MIMAT0022272	0.0247695	0.0449969	0.518826	0.0481017	0.690388	0.293636		0.000570858	0.00526115	0.212366	0.000106501	0.391377	0.0315502
hsa-mir-675.MIMAT0006790	0.0778511	0.101713	3.07259	0.0139309	2.39784	0.0542633		0.244336	0.25956	1.98696	0.113887	1.88887	0.152718
hsa-mir-7-1.MIMAT0004553	0.0201098	0.0405766	0.466413	0.0206259	0.594514	0.12088		0.00781947	0.0231864	0.155767	0.0112669	0.220465	0.0373553
hsa-mir-708.MIMAT0004926	0.00141707	0.00755032	0.333266	0.00293938	0.349445	0.0040045		0.0107296	0.0284236	0.312258	0.00377072	0.407419	0.0225423
hsa-mir-708.MIMAT0004927	0.0341598	0.0557344	0.495662	0.0324752	0.456191	0.0174802		0.0341293	0.0559524	0.320994	0.0186993	0.278902	0.0337409
hsa-mir-744.MIMAT0004945	0.0947762	0.114064	0.560777	0.081973	0.710404	0.317323		0.0333048	0.0553998	0.503982	0.0233991	0.693037	0.233371
hsa-mir-744.MIMAT0004946	0.148209	0.159618	0.332438	0.0178819	0.547842	0.184217		0.110518	0.133179	0.392842	0.0291388	0.517634	0.113151
hsa-mir-766.MIMAT0003888	0.0356324	0.0570452	1.71342	0.108582	2.61737	0.0085291		0.0715818	0.0942447	3.00559	0.0763386	3.93397	0.0264591
hsa-mir-769.MIMAT0003886	0.0102347	0.0270544	2.26112	0.0150302	3.97257	0.000770174		0.0307294	0.0534629	1.80423	0.0565677	3.37756	0.00152924
hsa-mir-874.MIMAT0004911	0.210454	0.216812	1.84986	0.403735	3.66684	0.200181		0.171913	0.18833	0.663438	0.166052	0.685831	0.215005
hsa-mir-9-3.MIMAT0000441	0.000764427	0.00566673	0.319006	0.000604536	0.428554	0.0128021		0.00257702	0.0127357	0.401757	0.00272654	0.527481	0.0404386
hsa-mir-9-3.MIMAT0000442	0.00994999	0.0268942	0.244791	0.00475589	0.366625	0.0404488		0.0144793	0.0347969	0.334647	0.010022	0.446692	0.0555033
hsa-mir-92a-1.MIMAT0004507	0.0932827	0.112799	0.499506	0.26946	0.376989	0.105656		0.0848623	0.107615	0.556878	0.282756	0.405924	0.0859072
hsa-mir-92a-2.MIMAT0000092	0.016723	0.0360095	2.57667	0.0410445	2.93585	0.0115482		0.0174836	0.0391891	2.34204	0.00588741	2.19619	0.0124784
hsa-mir-92b.MIMAT0003218	5.44509e-05	0.00121695	0.268564	0.000577098	0.255571	0.000285928		0.000524567	0.00496882	0.313831	0.00179786	0.322546	0.00184856
hsa-mir-93.MIMAT0000093	0.0816284	0.104247	2.36706	0.0191906	2.60192	0.0112459		0.0580701	0.0811553	2.22107	0.0173712	2.60998	0.00580308
hsa-mir-93.MIMAT0004509	0.000466235	0.00412236	2.72695	0.00360965	3.99547	0.00016193		0.00145715	0.00889352	2.44588	0.00498217	3.10412	0.000579345
hsa-mir-942.MIMAT0004985	0.00319528	0.0131276	2.8853	0.00276915	3.04183	0.00252288		0.00286239	0.0134988	2.57843	0.00284093	2.8147	0.00186688
hsa-mir-944.MIMAT0004987	0.00738841	0.0233282	0.38979	0.00464016	0.372718	0.00414362		0.0245276	0.048036	0.202593	0.0289349	0.185144	0.0218106
hsa-mir-96.MIMAT0000095	0.0811828	0.104155	1.595	0.153671	2.5403	0.00764263		0.298113	0.305275	1.777	0.166983	1.81367	0.177333
hsa-mir-98.MIMAT0000096	0.0309046	0.0524302	0.427232	0.0684018	0.440159	0.051924		0.0156174	0.0364761	0.416989	0.0142988	0.455763	0.0220828
hsa-mir-99a.MIMAT0000097	0.00870331	0.0251511	0.521829	0.0545055	0.428809	0.0166778		0.00268632	0.0130709	0.515473	0.0494747	0.382551	0.00497591
hsa-mir-99b.MIMAT0000689	0.00259562	0.0116202	0.514649	0.0862148	0.280794	0.000829267		0.00343611	0.014485	0.501707	0.0718084	0.29206	0.000817047
hsa-mir-99b.MIMAT0004678	0.035998	0.0572305	0.458374	0.0197452	0.485366	0.0330994		0.0675829	0.0904184	0.548542	0.0555678	0.578293	0.0831996
NOVELM00010.NOVELM00010M	0.0512878	0.0719718	2.58318	0.0508517	2.53478	0.0863284		0.0667056	0.090173	1.26928	0.456128	1.57437	0.164367
hsa-mir-10392-5p	0.0820696	0.104247	0.504546	0.266099	0.284367	0.0839955		0.124705	0.145135	1.65339	0.304182	2.27991	0.121527
hsa-mir-10393-3p	0.105451	0.12357	0.521436	0.0553022	0.4982	0.0502737		0.272535	0.282475	0.647173	0.165608	0.660369	0.196298
NOVELM00060.NOVELM00060M	0.020854	0.0413443	0.536806	0.124422	0.392535	0.0229665		0.0821044	0.10486	1.93792	0.090231	1.71088	0.188271
NOVELM00078.NOVELM00078S	0.102	0.120444	1.8091	0.113721	1.86577	0.0662924		0.0107526	0.0284236	2.11787	0.027794	2.18701	0.0141151
hsa-mir-10394-3p	0.0473016	0.0683468	2.48773	0.011239	2.00925	0.063547		0.0632236	0.086237	2.1834	0.0234874	1.89921	0.0683159
hsa-mir-10395-3p	0.0713128	0.0957389	2.24244	0.0613273	1.63136	0.248044		0.0990062	0.122768	2.76645	0.0366862	2.11164	0.120755
NOVELM00113.NOVELM00113M	0.0086716	0.0251511	2.66795	0.00776802	3.69148	0.000895921		0.00757367	0.022855	2.276	0.00815743	2.48804	0.00356993
NOVELM00122.NOVELM00122M	0.0961487	0.115041	0.475899	0.169514	0.309716	0.0586337		0.109373	0.132727	2.04597	0.135364	1.85738	0.194948
NOVELM00146.NOVELM00146M	0.021883	0.0419219	1.78895	0.102009	1.77081	0.104361		0.000902546	0.00683929	2.70559	0.00553726	2.6537	0.00591824
NOVELM00149.NOVELM00149M	0.0100952	0.0268942	2.22144	0.0471945	2.39204	0.0312497		0.00219436	0.0113847	2.48258	0.00819004	2.2172	0.0204296
hsa-mir-10396a-3p	0.0478592	0.0685714	1.79953	0.0814569	1.65324	0.161176		0.0117626	0.02973	1.95871	0.0301598	1.80042	0.0704179
hsa-mir-10396a-5p	0.0425392	0.0636222	2.74364	0.0580484	2.28733	0.131161		0.0253544	0.0488466	2.69378	0.0378817	2.21989	0.106603
NOVELM00156.NOVELM00156M	0.0164765	0.0360095	2.05829	0.0382491	2.14823	0.0311377		0.0246519	0.048036	2.19169	0.0252847	1.84057	0.100438
NOVELM00173.NOVELM00173M	0.12127	0.137844	2.62434	0.0756253	1.8185	0.264607		0.0326346	0.054551	3.16327	0.0312254	2.42009	0.0946945
NOVELM00203.NOVELM00203M	0.0033626	0.01349	2.43375	0.0114823	2.38086	0.0112349		0.00335208	0.014485	1.93863	0.043059	2.44269	0.00742548
NOVELM00222.NOVELM00222M	0.0299181	0.0510103	1.84147	0.0647689	1.59871	0.17051		0.00330382	0.014485	2.22338	0.00967431	1.93384	0.0365248
hsa-mir-10397-5p	0.0949977	0.114064	2.16351	0.0338231	1.59124	0.188517		0.0687948	0.0909706	2.02621	0.0332023	1.63856	0.129876
hsa-mir-10398-3p	0.246795	0.249725	0.296177	0.103417	0.521312	0.3706		0.213997	0.230199	1.4719	0.253405	1.6941	0.135726
hsa-mir-10399-5p	0.0142216	0.0332162	2.64352	0.00617894	2.19062	0.0258654		0.00433926	0.0164693	2.80113	0.00150734	2.36564	0.00799972
hsa-mir-10399-3p	0.0111389	0.0283461	2.51823	0.0065119	2.08313	0.0325908		0.000962574	0.00688317	2.96303	0.000464226	2.50839	0.00330092
hsa-mir-10400-5p	0.0211014	0.0414859	0.497152	0.121398	0.422573	0.0413625		0.0469158	0.0707888	0.50191	0.123836	0.499256	0.0937051
NOVELM00288.NOVELM00288M	0.0166579	0.0360095	1.96389	0.0541872	2.11257	0.0498384		0.0158254	0.0367106	1.81667	0.0829116	1.7955	0.0931176
NOVELM00289.NOVELM00289M	0.0451696	0.0666788	0.369168	0.0332265	0.376099	0.0496751		0.0261461	0.0492587	0.559052	0.0594399	0.473945	0.0161554
NOVELM00290.NOVELM00290M	0.072703	0.0968427	2.42132	0.0981293	1.9436	0.216819		0.040336	0.0633851	2.29232	0.0561762	1.656	0.278012
hsa-mir-10401-3p	0.00079417	0.00576196	2.35488	0.00803196	2.76601	0.00411169		0.00176983	0.00957957	2.03717	0.0595602	3.02878	0.00177924
hsa-mir-10401-5p	0.00123278	0.00702454	2.29662	0.0423033	2.93092	0.00611425		0.000757906	0.00620643	2.20052	0.0416744	2.80297	0.0047007
NOVELM00295.NOVELM00295M	0.0351973	0.0568828	7.59873	0.0468599	4.57417	0.137587		0.0194904	0.0408056	1.92612	0.0994222	1.76895	0.175835
NOVELM00295.NOVELM00295S	0.0532694	0.0744461	2.20124	0.0895812	1.70591	0.260183		0.0186311	0.0404663	2.38423	0.0440586	1.86175	0.153214
hsa-mir-10396b-3p	0.00813295	0.0247066	2.24196	0.0255823	2.18473	0.0458351		0.000316364	0.00385286	2.75594	0.0022954	2.67029	0.00489423
hsa-mir-10396b-5p	0.0472255	0.0683468	2.46074	0.0914714	2.22963	0.143335		0.027457	0.0499795	2.47109	0.0584623	2.17893	0.114962
