# Supplementary material for: Comprehensive miRNA sequence analysis reveals survival differences in diffuse large B-cell lymphoma patients
Source: Genome Biol. 2015 Jan 29;16(1):18. doi: 10.1186/s13059-014-0568-y (PMC4308918; doi:10.1186/s13059-014-0568-y)
Supplement: Additional file 13: Table S12. — miRNA expression levels in DLBCL cell lines from Jima et al. and in our fresh frozen DLBCL samples (Discovery Cohort). [file 13059_2014_568_MOESM13_ESM.xlsx]

## Sheet: Caption
Supplementary Table S12 - miRNA Expression Levels in DLBCL cell lines from Jima et al. and in our fresh frozen DLBCL samples (Discovery Cohort) Raw sequence read counts of miRNAs as reported by Jima et al. in 3 DLBCL cell lines and in our fresh frozen DLBCL samples (Discovery Cohort) are displayed in this table. Please note that Jima et al. data had profiled their data against mirbase13, while ou…
There were 30 miRNAs that were detected only in the Jima et al. data set from DLBCL cell lines, 828 miRNAs that were detected only in our DLBCL discovery cohort data set, and 363 miRNAs that were detected in both. "Detected" is defined as at least 1 read in at least 1 sample in the data set. We provided 3 summary columns to indicate whether the miRNA was detected only in the Jima et al. DLBCL dat…
References 1. Ying CY, Dominguez-Sola D, Fabi M, Lorenz IC, Hussein S, Bansal M, et al. MEF2B mutations lead to deregulated expression of the oncogene BCL6 in diffuse large B cell lymphoma. Nat Immunol. 2013 Oct;14(10):1084–92. 2. Li X, Yang X, Liu Y, Gong N, Yao W, Chen P, et al. Japonicone A suppresses growth of Burkitt lymphoma cells through its effect on NF-κB. Clin Cancer Res. 2013 Jun 1;19(…

## Sheet: miRNA Expression
miRNA Species	GCB110	bjab103#	Ly3	Jima mean	Jima Rank		MX0404_AAGCTA	MX0404_ACATCG	MX0404_ATGTTT	MX0404_ATTGGC	MX0404_CGTGAT	MX0404_CTGATC	MX0404_GATCTG	MX0404_GTAGCC	MX0404_TACAAG	MX0404_TCAAGT	MX0404_TGCTTT	MX0404_TGGTCA	MX0405_AAGCTA	MX0405_ACATCG	MX0405_ATTGGC	MX0405_CAAGTT	MX0405_CGTACG	MX0405_CGTGAT	MX0405_CTGATC	MX0405_GATCTG	MX0405_GCATTT	MX0405_GGGGTT	MX0405_TCAAGT	MX0405_TGGTCA	MX0406_ACATCG	MX0406_ATGTTT	MX0406_ATTGGC	MX0406_CAAGTT	MX0406_CGTACG	MX0406_CGTGAT	MX0406_GCATTT	MX0406_GGGGTT	MX0406_GTAGCC	MX0406_TACAAG	MX0406_TGCTTT	MX0406_TGGTCA	MX0407_AAGCTA	MX0407_ATGTTT	MX0407_CAAGTT	MX0407_CGTACG	MX0407_CTGATC	MX0407_GATCTG	MX0407_GCATTT
hsa-let-7a	349163	9498	313027	223896	3		16122	42712	45136	15503	25801	34977	18913	15208	36988	23487	57032	44546	52055	57107	38497	45502	44162	27055	28567	36829	21312	29507	29313	42359	40213	43261	34444	30980	40623	26496	76066	19358	24522	37188	38260	60619	29363	20580	66923	47145	23951	28882	31303
hsa-let-7b	NA	NA	NA	NA			11036	13632	14785	5378	7343	14036	8331	1819	7032	9211	15756	11040	12538	13035	11943	13578	14842	6183	23510	12454	6447	10582	10082	13696	8347	9398	13109	9262	18673	5502	26501	4712	6591	6726	8927	26375	11112	5154	37792	16435	9533	10128	10850
hsa-let-7c	546	132	592	423.333	72		360	869	697	241	342	755	384	43	483	56	3803	508	428	682	404	614	736	245	212	884	291	377	271	495	140	480	542	539	1098	127	1417	244	807	2101	871	1799	781	215	4753	504	616	290	1236
hsa-let-7d	NA	NA	NA	NA			1265	2083	3527	771	1646	2556	1340	1530	3766	1336	3822	2181	7477	4187	2362	4850	2272	2942	2025	2423	1364	1844	1826	2431	2126	2329	2394	2157	2691	2226	5350	1066	1248	1251	3593	2841	2678	1399	2970	1896	1277	2069	1240
hsa-let-7e	1607	361	4120	2029.33	42		479	1148	3527	239	525	1593	539	380	1056	256	2121	2821	1441	2303	1380	1256	778	1226	1079	1876	469	1315	262	1986	1555	1719	1103	1177	1244	539	1918	401	1453	945	1794	2982	822	1130	1985	2433	1030	911	1039
hsa-let-7f	1983287	22159	1620531	1208659	1		5413	27370	37123	8952	21635	12094	7502	12624	26192	7680	37963	25717	19948	40508	19538	17045	16709	20027	7523	15208	5830	12456	10049	20238	23016	35475	15495	11727	13693	24458	35612	7961	12905	16213	26838	26149	12384	14207	21632	13058	7798	13499	12083
hsa-let-7g	290554	10587	692259	331133	2		1468	6105	9818	1159	3098	3534	2354	2861	5879	2045	14772	4703	5273	6738	7033	6895	5033	4023	3283	4184	1719	2798	2560	4116	3656	7237	9788	4081	5401	4461	16960	2172	2702	2310	14101	7258	4239	4952	8665	4119	2900	5431	3754
hsa-let-7i	32805.5	144.5	28010.5	20320.2	15		1587	3935	4460	359	2688	2906	1392	900	4604	753	4146	4100	3073	3265	2613	5384	3347	2049	1602	3751	1502	2159	1782	3225	3691	2955	3202	1556	1961	2515	6704	1866	1442	2052	5989	5613	3061	1940	5648	3019	1102	3984	1348
hsa-mir-1	124	50	74	82.6667	118		0	29	47	0	1	0	7	5	3	0	64	1	0	3	2	3	6	0	57	4	0	20	1	12	2	2	8	1	9	1	9	3	19	2	12	81	12	0	41	1	9	2	18
hsa-mir-100	2	0	123	41.6667	142		5161	3391	2861	970	1259	6578	3476	1863	4585	4251	8106	7383	11928	3779	5016	5350	4701	5261	5704	10749	6593	2037	1781	6654	2894	3753	2578	3111	8493	2159	6900	2124	5724	2200	3927	12498	3596	3367	15210	18170	6882	4557	4364
hsa-mir-101	14395.5	2663	18560.5	11873	20		8113	32948	23396	3509	13853	17912	5417	4373	14237	6506	25561	21500	31127	27592	11875	36183	30817	7600	34131	15279	5397	9659	13739	24722	13998	13786	27524	13496	26173	13161	86040	10253	13487	15131	14819	24860	12443	10496	84160	23363	9330	15395	15631
hsa-mir-103a*	74307	29582	83647	62512	7		17661	55181	52830	12119	37162	72644	21763	27910	54385	18150	48884	51664	50622	63845	24352	52443	44123	34492	24036	53065	18414	21331	34424	30677	53519	46110	16666	35264	34516	45704	89361	27134	20296	56814	27044	47271	34328	40894	66459	71657	34195	44575	30807
hsa-mir-105	0	0	0	0			0	2	1	0	0	1	0	0	0	0	5	3	1	0	0	4	0	0	21	2	0	0	0	1	1	0	0	0	1	0	0	0	0	0	0	0	0	0	0	9	0	1	0
hsa-mir-106a	2	2.5	262.5	89	115		76	186	465	42	60	172	200	142	1843	142	373	178	373	285	419	389	134	530	57	139	154	241	91	43	101	122	110	172	280	290	361	188	134	618	338	80	82	262	127	536	90	181	106
hsa-mir-106b	1940	1376	2490	1935.33	45		1451	2320	3130	1674	1689	3360	894	2114	8612	793	6915	2357	4402	4989	2439	3184	2254	3649	1398	3969	1830	1047	2386	2755	2780	1784	1418	8271	3613	2000	5015	1965	1061	2030	1953	1661	2525	4064	2294	3868	2364	1582	1984
hsa-mir-107	31420	18136	66438	38664.7	9		42	99	172	27	134	118	44	56	201	38	207	129	186	243	54	206	194	203	96	117	69	101	95	126	85	105	74	55	118	203	290	66	91	205	97	106	119	63	189	150	57	101	84
hsa-mir-10a	2	26	2719	915.667	57		8718	11167	13758	2415	4946	2195	15525	656	6249	1459	7513	6334	26744	7097	6531	17014	11013	7547	203649	2345	4118	17862	3124	11603	4464	7362	9623	2011	13727	4791	12640	2718	5693	883	11384	21001	6839	6804	46380	1848	8970	5737	7651
hsa-mir-10b	0	0	3	1	218		19983	113076	59130	14299	20939	66057	28469	18759	69529	26822	35620	195896	57886	101754	52045	79353	66610	58366	293496	48963	31459	33740	19113	84618	37656	65962	127416	80804	113131	32336	97366	23683	46429	65500	75406	207927	53398	82837	286972	102351	41290	77108	66395
hsa-mir-1178	NA	NA	NA	NA			0	0	0	0	0	0	0	0	0	0	0	0	0	0	0	0	0	0	0	0	0	0	0	0	0	0	0	0	0	0	0	0	0	0	0	0	0	0	0	0	0	0	0
hsa-mir-1179	NA	NA	NA	NA			0	0	0	1	0	0	0	0	2	0	0	1	0	6	0	3	2	1	1	1	0	1	0	1	2	1	1	1	1	0	2	0	2	2	3	2	0	0	5	0	0	7	1
hsa-mir-1180	NA	NA	NA	NA			5	2	13	4	6	8	7	14	11	6	3	7	10	16	16	14	6	11	10	5	18	4	10	12	11	24	14	19	17	2	22	20	8	4	3	5	3	8	20	23	7	6	15
hsa-mir-1181	NA	NA	NA	NA			1	0	0	0	1	0	0	0	0	0	0	0	0	0	0	1	3	1	0	1	0	0	0	2	1	0	1	0	0	0	0	0	1	2	0	1	0	1	0	2	0	0	0
hsa-mir-1182	NA	NA	NA	NA			0	0	0	0	0	0	0	0	0	0	0	0	0	0	0	0	0	0	0	0	0	0	0	0	0	0	0	0	0	0	0	0	0	0	0	0	0	0	0	0	0	0	0
hsa-mir-1185	0	0	0	0			0	0	0	1	1	1	0	0	0	0	1	0	0	0	1	0	0	0	1	0	0	1	0	0	2	0	0	2	0	0	0	0	1	0	2	0	1	0	0	0	1	0	1
hsa-mir-1197	NA	NA	NA	NA			0	1	0	0	0	0	0	0	1	0	0	0	0	0	0	0	0	0	2	0	0	0	0	0	0	1	0	0	0	0	0	0	0	0	0	0	0	0	0	0	0	0	0
hsa-mir-1204	NA	NA	NA	NA			0	0	0	0	0	0	0	0	0	0	0	0	0	0	0	0	0	0	0	0	0	0	1	0	0	0	0	0	0	0	0	0	0	0	0	0	0	0	0	0	0	0	0
hsa-mir-1205	NA	NA	NA	NA			0	0	0	0	0	0	0	0	0	0	0	0	0	0	0	0	1	0	0	0	0	0	0	0	0	0	0	0	0	0	0	0	0	0	0	0	0	0	0	0	0	0	0
hsa-mir-1206	NA	NA	NA	NA			0	0	1	0	0	0	0	0	0	0	0	0	0	0	0	0	0	0	0	0	0	0	0	0	0	0	0	0	0	0	0	0	0	0	0	0	0	0	0	0	0	0	0
hsa-mir-122	102	125	21	82.6667	118		1	0	1	0	0	0	2	0	0	1	1	0	0	0	0	1	9	1	1	0	0	0	0	0	0	0	0	0	0	0	0	0	0	0	0	0	0	1	1	0	0	0	0
hsa-mir-1224	NA	NA	NA	NA			0	0	1	0	0	1	0	0	1	0	2	0	0	0	1	0	1	0	3	2	0	1	0	0	0	0	0	1	0	0	1	1	0	2	0	0	0	0	2	0	1	0	1
hsa-mir-1225	NA	NA	NA	NA			0	1	0	0	0	0	0	0	0	0	0	0	0	0	0	0	0	0	0	0	0	0	0	0	0	0	0	0	0	1	0	0	0	0	0	0	0	0	0	0	0	0	0
hsa-mir-1226	NA	NA	NA	NA			7	2	5	4	8	4	4	1	14	1	5	6	9	1	9	13	5	11	3	7	5	7	5	5	5	5	4	7	7	5	7	0	8	14	5	2	17	8	8	7	1	8	4
hsa-mir-1227	NA	NA	NA	NA			0	0	1	0	0	0	0	0	0	0	0	0	0	0	0	0	0	1	0	0	0	1	1	1	1	0	0	0	1	0	2	0	0	0	1	0	2	0	1	1	0	0	0
hsa-mir-1228	NA	NA	NA	NA			2	4	1	2	4	7	7	1	4	2	13	4	8	5	2	11	12	6	2	4	6	3	3	5	5	10	3	3	4	5	2	7	6	3	11	15	3	5	5	2	1	3	6
hsa-mir-1229	NA	NA	NA	NA			5	1	7	1	5	4	1	0	2	3	1	4	5	3	1	14	0	1	0	5	3	4	4	5	2	2	3	0	1	0	2	1	1	2	6	2	6	0	0	3	3	7	2
hsa-mir-1234	NA	NA	NA	NA			0	0	0	0	0	0	1	0	0	0	0	0	0	1	0	0	0	0	2	0	0	0	0	0	0	0	0	0	1	0	1	0	0	0	0	1	0	1	0	0	0	1	2
hsa-mir-1236	NA	NA	NA	NA			0	0	0	0	0	0	0	1	0	0	0	0	0	1	0	0	0	0	0	1	0	0	0	0	0	0	0	0	0	0	0	0	0	0	0	0	1	0	1	0	0	0	0
hsa-mir-1237	NA	NA	NA	NA			1	0	0	0	0	0	0	0	0	0	0	0	0	0	0	0	0	1	0	0	0	0	0	0	1	0	0	0	0	0	1	1	0	0	0	0	0	0	0	1	0	0	0
hsa-mir-1238	NA	NA	NA	NA			0	0	0	0	0	0	0	0	0	0	1	0	0	0	1	0	0	0	0	0	0	0	0	0	0	2	0	0	0	0	0	0	0	0	0	0	1	0	0	0	0	0	0
hsa-mir-124	0	2	1	1	218		0	1	2	0	3	0	2	0	1	0	0	0	0	1	0	1	0	1	0	1	0	1	0	0	0	1	0	0	0	1	0	0	0	0	4	0	2	0	0	0	0	0	0
hsa-mir-1243	NA	NA	NA	NA			0	0	2	0	0	0	0	0	0	0	1	4	1	1	1	0	0	0	0	0	0	0	0	0	0	0	0	0	0	0	0	0	0	0	2	1	0	0	0	0	0	0	0
hsa-mir-1245a	NA	NA	NA	NA			0	0	1	0	0	0	0	0	0	0	0	0	0	0	0	0	0	0	0	0	0	0	0	0	0	0	0	0	0	0	0	0	0	0	0	1	0	0	0	0	0	0	0
hsa-mir-1245b	NA	NA	NA	NA			0	0	0	0	0	0	0	0	0	0	0	0	0	0	0	0	0	1	0	0	0	0	0	0	0	0	0	0	0	0	0	0	0	0	0	1	0	0	0	1	0	0	0
hsa-mir-1246	NA	NA	NA	NA			0	0	0	0	0	0	0	0	0	0	0	1	0	0	0	0	0	0	0	0	0	0	0	0	0	0	0	0	0	0	2	0	0	0	0	0	0	0	0	0	0	0	0
hsa-mir-1247	0	0	0	0			20	20	45	3	69	75	10	15	22	1	41	39	76	112	10	275	100	136	63	17	2	37	7	56	15	32	162	66	145	22	94	7	61	326	36	68	2	17	86	125	62	65	26
hsa-mir-1248	NA	NA	NA	NA			20	32	10	2	5	6	3	3	6	4	3	12	0	9	3	3	4	11	1	125	2	5	6	2	4	4	7	21	3	6	0	0	8	3	0	2	11	3	29	1	9	6	4
hsa-mir-1249	NA	NA	NA	NA			2	11	4	6	3	31	11	6	5	3	14	13	17	12	8	12	24	6	12	22	5	3	11	7	16	28	10	14	14	10	18	20	7	12	16	16	14	11	24	13	10	16	14
hsa-mir-1250	0	0	0	0			0	1	0	0	0	0	0	0	0	0	1	1	0	0	0	0	0	0	1	0	0	1	0	0	0	0	0	0	1	0	1	0	0	0	3	0	0	0	0	0	0	0	0
hsa-mir-1251	NA	NA	NA	NA			1	0	0	0	0	0	0	0	0	2	1	0	0	1	0	0	0	0	0	0	0	0	0	0	0	0	0	0	0	0	0	0	0	1	0	0	0	0	0	0	0	0	0
hsa-mir-1252	0	0	0	0			0	0	0	0	0	0	0	0	0	0	0	0	0	0	0	0	0	0	0	0	0	0	0	0	0	0	0	0	0	0	0	0	0	0	0	0	0	0	0	0	0	0	0
hsa-mir-1254	34	63.5	13	36.8333	145		4	2	10	0	5	4	1	5	30	2	3	7	0	8	5	8	2	6	1	3	2	2	5	2	10	0	5	15	5	1	9	9	4	5	4	0	0	3	2	11	5	4	4
hsa-mir-1255a	2	308	59	123	101		0	1	1	0	0	0	0	0	7	0	0	2	1	2	1	1	1	1	0	0	0	0	0	0	1	2	0	0	2	0	1	0	0	1	1	3	0	0	1	0	0	1	0
hsa-mir-1256	1	3	2	2	214		0	0	0	0	0	0	1	0	0	0	1	0	0	2	0	0	0	0	0	0	0	0	0	0	2	0	0	0	0	0	1	0	0	0	0	2	1	0	1	1	0	0	2
hsa-mir-1257	NA	NA	NA	NA			0	0	0	0	0	0	0	0	0	0	0	0	0	0	0	0	0	0	0	0	0	0	0	0	0	0	0	0	0	0	0	0	0	0	0	0	0	0	0	0	0	0	0
hsa-mir-1258	NA	NA	NA	NA			0	0	0	0	0	23	0	0	87	0	3	1	0	4	0	2	6	111	5	43	27	1	3	1	0	0	4	0	3	13	1	0	0	1	0	4	0	0	5	1	1	0	2
hsa-mir-125a	NA	NA	NA	NA			759	829	2125	270	504	2339	836	310	609	291	2316	1694	2259	1315	1192	1499	1121	1105	4359	1543	525	1151	339	1352	972	1406	2197	953	1583	595	1855	362	1963	634	1426	4042	1242	923	3264	3473	1126	1308	1064
hsa-mir-125b	NA	NA	NA	NA			1002	1017	1071	304	640	2690	915	355	983	1780	4087	1200	2416	1463	1578	1534	1369	1351	1890	2081	1250	708	469	1819	1197	2204	1420	1175	1597	730	2338	412	2735	1187	2298	3963	1202	845	3427	3802	1313	1400	1258
hsa-mir-126	0	0	6	2	214		8394	24091	39237	2140	10156	28530	5327	4453	20506	4603	22481	29504	15666	32344	21720	62593	12740	8101	48626	11275	3952	8099	5624	15183	15364	33641	43124	26896	25162	9192	41516	6140	14449	33461	48915	38127	14798	16857	58244	19109	10939	13212	20074
hsa-mir-1260b	NA	NA	NA	NA			0	0	0	0	0	0	0	0	0	0	0	0	1	0	0	0	0	0	0	0	0	0	0	1	0	0	0	0	0	0	0	0	0	0	0	0	0	0	0	0	0	0	0
hsa-mir-1262	1	0	0	0.333333	222		0	0	0	0	0	0	0	1	0	0	0	2	0	2	0	0	0	1	2	0	2	3	0	0	2	0	3	0	0	1	0	2	1	1	0	0	0	1	1	2	1	1	0
hsa-mir-1263	0	0	0	0			0	0	0	0	0	0	0	0	0	0	2	0	0	0	0	0	0	0	0	0	0	0	0	0	0	0	0	0	0	0	0	0	0	0	0	0	0	0	0	0	0	0	0
hsa-mir-1266	0	3	3	2	214		0	40	1	0	4	5	0	1	4	0	3	4	4	5	12	18	3	4	16	3	1	0	0	2	2	2	3	5	3	1	8	0	0	3	15	7	1	10	12	1	1	3	20
hsa-mir-1268b	39	8	6	17.6667	167		0	3	3	3	2	1	2	0	4	1	2	1	0	2	2	2	2	2	2	1	1	0	1	2	0	2	1	3	1	0	4	0	2	0	1	1	0	1	0	1	1	2	0
hsa-mir-1269a*	0	0	1	0.333333	222		0	0	0	0	0	0	0	0	0	0	12	0	0	0	0	0	0	0	0	0	0	0	0	0	0	0	0	1	0	0	0	0	0	4	0	0	0	1	0	4	0	0	0
hsa-mir-1269b	0	0	0	0			0	0	0	0	0	0	0	0	0	0	1	0	0	0	0	0	0	0	0	0	0	0	0	0	0	0	0	0	0	0	0	0	0	0	0	0	0	0	0	0	0	0	0
hsa-mir-127	0	1	0	0.333333	222		854	422	1151	307	278	377	497	63	126	52	572	37	57	488	597	245	356	221	3291	583	326	1618	344	682	648	403	18	333	586	153	1104	137	795	869	945	1320	837	199	1964	529	1010	105	297
hsa-mir-1270	182	25	378	195	87		8	5	120	9	7	13	8	16	6	0	11	11	33	42	17	9	14	24	7	17	2	13	10	10	12	2	8	6	13	11	29	7	11	9	10	2	7	28	10	20	20	10	12
hsa-mir-1271	12	0	24	12	181		26	13	59	9	15	18	4	12	21	4	22	27	22	12	25	34	25	42	17	12	8	18	21	32	9	27	34	28	16	15	63	3	12	4	15	20	21	20	49	28	16	15	14
hsa-mir-1273c	22	24	5	17	169		0	0	0	0	0	0	0	0	0	0	0	0	0	0	0	0	0	0	1	0	0	0	0	0	0	0	0	0	0	0	0	0	0	0	0	0	0	0	0	0	0	0	0
hsa-mir-1275	NA	NA	NA	NA			1	0	0	0	0	1	0	1	1	0	4	0	1	1	1	3	1	2	1	0	4	0	0	1	0	0	2	0	0	0	1	1	1	0	1	1	2	0	1	0	0	1	0
hsa-mir-1276	NA	NA	NA	NA			0	0	0	0	0	0	0	0	0	0	3	0	2	1	2	1	0	0	0	0	0	0	0	0	0	0	0	1	0	0	2	0	1	1	2	0	0	0	0	0	0	1	2
hsa-mir-1277	91	5	328	141.333	95		1	15	60	4	9	3	6	3	17	10	75	4	19	15	63	22	23	4	17	8	3	10	17	16	7	32	39	7	16	8	37	7	7	9	85	11	25	9	22	18	28	15	2
hsa-mir-1278	202	90	121	137.667	96		0	0	0	0	0	0	0	0	1	0	2	0	0	0	0	2	0	0	0	0	0	1	0	0	0	0	0	0	0	0	3	0	0	0	1	0	0	0	3	0	0	0	0
hsa-mir-128	3677	3961	2271	3303	36		170	184	487	125	185	1343	87	108	562	82	604	316	564	510	194	384	260	247	186	462	242	123	328	504	442	283	154	217	214	369	808	127	171	250	202	235	437	234	379	205	279	165	160
hsa-mir-1281	NA	NA	NA	NA			0	0	0	0	0	0	0	0	0	0	0	0	0	0	0	0	0	0	0	0	0	0	0	0	0	0	0	0	0	0	0	0	0	0	0	0	0	0	0	0	0	0	0
hsa-mir-1283	NA	NA	NA	NA			0	0	0	0	0	0	0	0	0	0	0	0	0	0	0	0	0	0	0	0	0	0	0	0	0	0	0	0	0	0	0	0	0	0	0	0	0	0	0	0	0	0	0
hsa-mir-1284	NA	NA	NA	NA			0	1	0	1	0	1	1	0	4	0	1	0	1	0	1	3	1	1	1	0	0	1	0	0	2	0	0	2	1	0	1	0	1	1	1	0	0	1	0	0	0	0	0
hsa-mir-1285	NA	NA	NA	NA			0	2	1	1	0	0	0	0	0	1	0	3	2	0	0	0	0	1	0	0	0	0	1	0	1	0	0	0	0	0	0	1	0	0	1	1	0	0	1	0	0	0	0
hsa-mir-1286	NA	NA	NA	NA			0	0	0	0	0	0	0	0	0	0	0	0	0	0	0	0	0	0	0	0	0	0	0	0	0	0	0	0	0	0	0	0	0	0	0	0	0	0	0	0	0	0	0
hsa-mir-1287	NA	NA	NA	NA			3	20	12	3	6	19	6	1	36	3	9	19	36	24	9	10	17	5	36	19	5	16	11	11	9	19	10	12	15	6	33	6	9	35	12	24	12	4	36	10	9	13	12
hsa-mir-1288	NA	NA	NA	NA			2	3	2	1	1	2	0	0	0	0	2	2	1	1	2	1	1	2	0	0	0	0	3	2	2	0	0	0	0	0	4	1	0	1	1	0	1	0	3	4	2	1	2
hsa-mir-1289	NA	NA	NA	NA			0	0	0	0	0	0	0	0	0	0	0	0	2	0	0	0	0	0	0	0	0	0	0	0	0	0	0	0	0	0	0	0	0	0	0	0	0	0	0	0	0	0	0
hsa-mir-129	166	35.5	0.75	67.4167	127		16	45	6	1828	61	84	342	0	5	3	2537	3	261	9	17	1	3	67	97	608	0	0	167	124	30	7	2	3	36	291	124	2	0	13	3	15	48	1	20	43	113	6	0
hsa-mir-1290	NA	NA	NA	NA			0	0	0	0	0	0	0	0	0	0	0	0	0	0	0	0	0	0	0	0	0	0	0	0	0	0	0	0	0	0	0	0	0	0	0	0	0	0	0	0	0	0	0
hsa-mir-1291	NA	NA	NA	NA			5	11	10	0	7	2	9	2	11	0	9	4	4	7	3	0	2	8	2	9	1	6	4	8	1	1	7	4	2	4	6	0	3	7	5	4	3	2	22	5	9	3	2
hsa-mir-1292	NA	NA	NA	NA			1	3	3	0	3	10	6	2	5	2	4	1	3	9	1	9	4	6	3	2	2	2	0	3	5	4	7	4	3	12	7	2	2	6	7	5	9	2	4	1	1	1	1
hsa-mir-1293	NA	NA	NA	NA			0	0	0	0	0	0	0	0	0	0	0	0	0	0	0	0	0	0	0	0	1	0	0	0	0	1	0	1	0	0	0	0	0	0	0	0	0	0	0	0	0	0	0
hsa-mir-1294	4	5	7	5.33333	201		0	0	0	0	0	0	0	0	1	0	1	0	0	1	0	1	0	0	1	0	0	1	0	0	0	1	2	0	0	3	2	2	0	1	1	0	1	0	0	0	0	0	0
hsa-mir-1295a*	0	0	170	56.6667	133		0	2	6	0	0	3	1	0	80	0	20	0	0	1	2	58	18	0	0	0	2	0	0	8	0	7	1	12	21	0	3	4	21	29	6	3	0	24	6	1	1	2	5
hsa-mir-1295b	NA	NA	NA	NA			0	0	0	0	0	2	0	0	0	0	0	0	3	0	0	1	0	0	0	0	0	0	0	0	0	0	0	1	1	1	0	0	0	0	0	1	0	0	0	0	0	0	1
hsa-mir-1296	NA	NA	NA	NA			33	11	15	5	5	14	16	7	21	1	17	7	26	23	8	6	6	15	11	10	6	13	4	20	49	6	7	5	5	8	15	2	8	0	15	35	20	8	28	13	43	4	2
hsa-mir-1298	0	0	0	0			0	0	0	0	0	0	0	0	0	0	0	0	0	0	0	0	0	0	0	0	0	0	0	0	0	0	0	0	0	0	0	0	0	1	0	0	0	0	0	0	0	0	0
hsa-mir-1301	17	21	7.5	15.1667	174		33	76	67	5	24	68	38	13	95	5	203	74	187	61	50	154	83	31	34	44	14	41	37	54	70	86	51	27	47	54	61	22	18	96	57	49	36	29	71	51	20	78	25
hsa-mir-1303	4	5	1	3.33333	207		0	0	0	0	0	0	0	0	0	0	0	0	0	0	0	0	0	0	0	0	0	0	0	0	0	0	0	0	0	0	0	0	0	0	0	0	0	0	0	0	0	0	0
hsa-mir-1304	72	88	35	65	128		1	6	10	1	1	0	1	1	2	0	0	6	3	6	2	7	2	0	0	3	0	0	0	0	2	3	1	1	1	2	4	2	0	0	9	0	1	4	2	0	0	0	1
hsa-mir-1305	NA	NA	NA	NA			0	0	0	0	0	0	0	0	1	0	2	0	2	2	1	0	0	0	0	0	0	0	0	1	0	0	1	0	2	0	1	0	0	0	0	1	0	0	0	5	0	0	0
hsa-mir-1306	41	36	15	30.6667	152		25	18	68	7	13	34	9	14	35	11	69	21	129	41	24	34	41	42	53	37	17	11	21	42	28	46	30	16	45	34	52	14	22	15	11	26	56	25	64	77	30	31	15
hsa-mir-1307	1203	395	879	825.667	58		3185	4293	4654	2064	3684	3953	1840	3098	9520	1124	4236	3359	6625	5420	3841	6580	3940	4209	2895	3028	2165	1664	3975	5036	3856	3335	1661	2898	3877	3846	4911	2935	2254	3518	3016	3093	4246	2731	4146	5127	1804	3675	2463
hsa-mir-130a	12	2	1	5	202		135	186	239	16	98	596	96	16	242	58	235	77	192	208	115	313	183	69	537	197	35	123	42	134	126	180	263	180	174	56	293	44	137	160	284	334	183	255	542	298	131	157	74
hsa-mir-130b	2317	5616	1568	3167	37		206	272	1030	125	123	307	91	279	631	83	204	155	648	689	334	239	86	493	127	405	228	200	189	214	435	357	126	217	152	213	765	114	180	114	346	111	378	385	199	417	278	286	129
hsa-mir-132	14.5	10	0.5	8.33333	192		193	399	316	29	138	172	160	51	224	52	464	192	256	203	191	318	205	148	123	128	135	94	248	209	143	319	63	145	219	151	523	197	85	378	303	192	331	71	386	483	183	201	67
hsa-mir-1322	NA	NA	NA	NA			0	0	1	0	0	0	0	0	1	0	0	0	0	0	0	1	1	0	0	0	1	0	0	0	1	0	0	0	0	0	0	0	0	0	0	0	0	0	0	1	0	0	0
hsa-mir-1323	NA	NA	NA	NA			0	0	0	0	0	0	0	0	0	0	0	0	0	0	0	0	0	0	0	0	0	0	0	0	0	0	0	0	0	0	0	0	0	0	0	0	0	0	0	0	0	0	0
hsa-mir-133a	NA	NA	NA	NA			4	17	48	1	3	2	4	1	1	1	100	2	0	3	7	5	6	2	79	3	1	32	1	23	0	5	11	0	2	4	14	2	30	1	15	107	19	0	116	5	16	1	10
hsa-mir-133b	NA	NA	NA	NA			1	2	4	0	0	0	0	0	0	0	7	0	0	2	1	0	0	0	6	0	0	2	0	0	0	0	0	0	0	1	1	0	1	0	0	6	1	0	8	1	1	0	0
hsa-mir-134	0	0	1	0.333333	222		426	333	709	214	147	227	292	33	71	33	390	25	37	545	282	87	213	90	1850	326	184	1263	221	260	640	237	11	131	276	65	587	70	331	429	550	733	428	109	933	304	736	63	125
hsa-mir-1343	NA	NA	NA	NA			3	3	10	5	2	1	0	1	2	1	2	2	4	1	1	1	4	3	2	3	2	2	0	2	4	1	0	4	1	4	6	0	3	0	2	2	5	2	8	4	3	4	0
hsa-mir-135a	1	0	0	0.333333	222		0	0	6	0	0	0	5	0	0	0	2	9	2	0	0	0	0	0	0	0	0	0	1	0	0	2	9	0	1	2	1	0	0	3	1	5	0	0	0	0	0	0	1
hsa-mir-135b	0	0	0	0			4	30	46	0	1	25	2	0	39	64	71	10	21	6	17	37	84	12	5	4	0	19	4	2	14	11	34	10	24	25	22	12	5	76	13	16	25	4	81	17	10	22	18
hsa-mir-136	0	0	0	0			61	21	55	24	13	18	19	1	13	4	35	3	3	18	47	12	24	11	348	36	4	98	20	35	18	16	3	43	50	13	50	5	46	41	79	49	48	17	117	57	51	8	26
hsa-mir-137	NA	NA	NA	NA			0	0	4	0	0	0	0	0	0	0	26	0	0	0	0	0	0	0	0	0	0	5	0	0	0	0	0	0	0	0	0	0	0	0	0	0	0	0	0	0	0	0	1
hsa-mir-138	9	0	2	3.66667	206		43	126	11	88	333	22	1	4	2	2	58	17	120	24	45	30	9	12	55	71	10	5	126	347	171	6	26	1	10	192	644	9	6	15	67	14	14	4	54	30	84	20	10
hsa-mir-139	0	3.5	0	1.16667	217		34	123	93	12	124	147	69	27	90	53	79	131	82	153	38	367	129	92	3341	67	71	39	39	83	37	126	269	84	234	41	186	48	101	107	161	183	119	108	645	73	76	107	121
hsa-mir-140	89764	26245	72999	63002.7	6		2350	4589	3653	1039	2188	3305	1616	1694	3161	378	4597	3401	3833	4413	2019	4645	3841	2921	3473	2978	1950	1700	2202	3852	3771	1933	2927	2134	2920	2796	9530	1871	1731	2234	2780	4573	2594	2068	8648	4247	2109	2779	2218
hsa-mir-141	4	9	1	4.66667	203		197	393	1311	46	293	1382	26	27	160	5787	140	85	794	128	7877	110	85	132	87	224	56	66	54	92	301	823	67	426	1211	436	307	43	32	128	109	35	166	17	129	25	212	75	44
hsa-mir-142	14647	3887	50180	22904.7	13		83854	130446	117584	68767	168739	102248	22604	43473	98621	39709	108116	96282	142162	125656	61232	207759	134998	52479	44374	41977	26000	57683	72080	144406	111059	87900	128109	113938	98622	95328	245562	44431	48491	69280	145052	61086	104952	88232	174304	115295	103509	76882	63059
hsa-mir-143	19	112	80	70.3333	126		15795	73571	126419	5287	18376	41515	17774	8865	29859	6289	84968	47982	24465	72656	23295	60384	26619	19652	143816	18920	10500	46515	9350	21785	37072	30224	28108	40534	34801	14529	47288	12216	53348	58742	37842	167087	36055	17116	132845	44120	20656	16464	26303
hsa-mir-144	0	0	0	0			29	114	2029	551	135	69	15	40	137	111	130	203	20	75	866	859	81	5	520	40	12	68	23	85	138	432	101	91	74	10	2162	20	158	39	115	480	136	960	1249	79	55	43	2012
hsa-mir-145	0	0	0	0			1286	6994	7560	362	1667	4724	2575	833	2390	872	7825	2478	3131	5821	2909	4177	2253	1782	27079	1651	886	4937	882	2179	2320	4497	9455	2830	4375	1565	7609	737	7594	2101	6011	20287	4699	1464	19474	4824	3742	3125	2070
hsa-mir-1468	NA	NA	NA	NA			11	9	76	5	10	14	8	3	10	4	10	13	12	17	9	3	21	4	15	5	4	4	6	19	9	39	13	16	12	6	28	6	2	9	8	26	7	10	34	10	4	7	9
hsa-mir-146a	62535	4	1020	21186.3	14		1517	6731	1677	2404	5075	3891	3093	2188	5325	6489	36596	6882	16585	5804	3580	7052	7275	2462	1771	5710	4784	8024	5579	3334	2701	2218	4911	1214	2904	4423	7160	2520	1862	8273	7398	4097	5208	1686	8538	10314	1630	6316	3684
hsa-mir-146b	16849	3318	1376	7181	22		1545	3924	6145	337	1875	2187	3061	429	6519	2645	5874	3095	3520	5897	2361	3828	4779	1246	1300	2319	1040	1683	2078	1280	5096	5651	1913	3624	3628	4170	4919	5726	1713	6479	5722	5815	4090	1622	6311	4004	1217	4824	1505
hsa-mir-147b	NA	NA	NA	NA			3	2	9	0	0	1	0	0	1	1	6	1	0	10	0	0	1	0	1	0	1	3	1	0	14	3	0	0	0	0	1	1	0	1	3	14	9	1	1	2	2	2	0
hsa-mir-148a	13737	1946	7055	7579.33	21		30355	173239	60540	77878	136457	62493	51305	80544	376242	120203	171829	196577	201253	480158	308551	336902	223304	147202	62276	118457	82353	130407	24452	45120	33239	1107818	210881	225151	250540	281950	65375	17994	184815	101884	150067	49525	35666	576663	75892	116935	62463	54476	429152
hsa-mir-148b	548	117	875	513.333	67		251	431	657	87	646	509	243	323	684	231	1339	537	1009	736	466	1112	886	543	333	579	374	279	534	774	510	1195	483	273	540	861	1462	221	472	611	611	745	613	471	745	808	326	496	434
hsa-mir-149	NA	NA	NA	NA			8	15	32	3	11	75	11	10	19	5	13	8	9	24	26	16	5	25	47	16	7	12	6	12	3	18	33	7	21	3	34	6	15	29	60	43	9	12	40	28	40	9	9
hsa-mir-150	1	2.5	0	1.16667	217		1699	15504	6642	720	3598	10781	3294	355	1885	172	6483	6155	20321	23063	2069	7975	14177	1844	11575	16028	2469	1168	6126	18158	5356	7580	43194	1127	14587	6199	68221	4426	6523	3158	8443	9562	6443	1937	54686	3372	1576	13594	2965
hsa-mir-151a*	1225	1313	1742	1426.67	47		1677	2162	5899	1684	1849	2599	868	666	1345	851	1983	2963	4925	2983	2263	1646	1337	1523	2504	2785	1584	1368	3543	7185	2650	1891	1166	1347	2250	2760	12788	980	1946	1077	2418	3732	5143	1235	4074	6720	3028	1564	1100
hsa-mir-151b	166	210	365	247	82		4	11	28	5	11	2	2	1	2	4	14	3	10	4	9	12	4	1	21	6	4	6	8	52	10	5	46	1	13	12	124	4	8	1	8	18	21	1	27	12	9	3	0
hsa-mir-152	391	306	8659	3118.67	38		347	393	414	107	206	406	171	146	405	42	659	428	460	570	309	224	262	161	291	210	89	577	188	495	444	613	185	188	185	121	400	111	296	161	390	907	296	241	627	376	387	170	213
hsa-mir-153	NA	NA	NA	NA			2	9	11	0	2	3	1	3	6	0	18	9	6	5	15	7	5	0	7	0	1	2	0	6	3	5	10	4	2	4	14	0	4	5	12	6	5	5	32	8	6	1	4
hsa-mir-1537	12	0	0	4	205		0	0	1	0	0	2	2	0	0	0	0	0	2	0	1	1	0	0	0	0	0	0	0	0	2	1	0	0	0	1	0	0	0	0	2	0	1	0	0	0	2	0	0
hsa-mir-1538	NA	NA	NA	NA			4	3	1	1	3	0	1	1	6	2	1	2	3	2	5	2	7	1	4	3	2	3	2	4	0	3	0	2	2	0	4	0	0	1	0	2	1	7	3	2	2	1	1
hsa-mir-1539	NA	NA	NA	NA			0	0	0	0	0	0	0	0	0	0	0	0	0	0	0	0	0	0	0	0	0	0	0	0	0	0	0	0	0	0	0	0	0	0	0	0	0	0	0	2	0	0	0
hsa-mir-154	NA	NA	NA	NA			8	11	10	1	4	4	7	1	5	0	15	0	2	11	11	3	2	7	17	8	1	10	2	5	8	2	0	3	7	3	11	1	9	7	14	18	13	2	26	10	16	0	2
hsa-mir-155	16728	55	33467	16750	17		6504	52025	128049	1680	15249	20624	9560	6870	16699	100243	154725	45404	28059	161482	22976	128482	51459	15279	2219	17401	16447	59583	9951	15845	21917	15369	16666	88243	7857	16107	49199	4614	17453	57569	91883	16901	26333	48447	28614	34050	26778	26097	26685
hsa-mir-1587	0	0	0	0			0	0	0	2	0	0	0	0	0	0	0	0	0	0	0	0	0	0	0	0	0	0	0	0	0	1	0	0	0	0	0	0	0	0	0	1	0	0	0	0	0	0	1
hsa-mir-15a	1443	304	2204	1317	50		447	836	1084	350	969	1036	429	677	1610	205	2261	1155	1150	2089	952	2373	1471	1187	383	1031	585	356	643	875	1046	1112	678	2700	1017	587	2383	571	609	669	819	1135	1081	2076	982	1126	1653	766	948
hsa-mir-15b	1310	368	2039	1239	51		3571	4020	11548	800	843	8066	4788	3269	7709	1456	7240	4372	34202	5792	2922	11698	5866	4460	2066	11861	7392	2790	1621	2736	10784	6683	1877	8397	4770	2865	15969	2417	1302	3493	2600	2058	6946	4849	5631	14526	6272	4162	5498
hsa-mir-16	8221	2089.5	9489	6599.83	27		4175	8736	11793	1804	6756	6912	3168	4601	9783	2025	13243	9394	10400	12254	5812	21774	12172	8184	2570	7166	5167	3721	4369	7067	7777	7773	6006	13294	6588	6604	16503	3266	4886	6136	7285	7210	7588	12133	9600	8130	4579	5058	8409
hsa-mir-17	4389	3502	6006.5	4632.5	32		1601	3502	12095	2027	1709	5703	8279	6699	13988	5424	11680	6670	9535	7896	4722	6714	3735	9591	1239	5306	5313	3749	3991	1765	2835	3684	2479	6055	3316	8830	7236	8276	1973	8420	6491	1702	2696	9116	3198	19059	2469	6314	3510
hsa-mir-181a	11122	2699.5	2096.5	5306	30		15298	4370	4516	1981	8303	11345	11932	2661	7382	1352	19289	6726	9535	6059	1979	4950	8382	3139	7296	11356	4875	4424	13381	9092	5190	6635	3568	3092	4719	5786	21621	4574	8578	7072	5939	12566	3935	2602	13698	3882	12656	6387	2352
hsa-mir-181b	3683.33	1364.67	837.667	1961.89	44		1553	676	938	218	1097	1236	1051	558	2010	233	2702	1055	1469	1036	390	720	1028	625	588	1740	523	722	2130	1199	692	991	592	420	707	655	2806	524	1247	769	1809	1421	613	348	1257	652	1606	906	240
hsa-mir-181c	65	5	18	29.3333	153		71	133	204	5	33	313	121	83	36	21	315	115	141	67	40	54	139	127	105	147	37	51	31	87	104	76	76	92	71	53	108	17	53	34	47	176	63	22	185	244	49	147	50
hsa-mir-181d	614	66	74	251.333	81		12	24	26	0	9	18	25	12	2	2	51	6	8	6	2	5	8	3	6	8	0	1	5	9	5	8	6	8	7	5	21	4	3	2	5	21	4	2	19	32	8	15	2
hsa-mir-182	1386	611	390	795.667	59		42777	3748	56031	1070	68801	71691	25480	16081	68177	17542	63436	6578	43699	33628	17583	9411	1546	18679	6391	16320	16260	8259	12022	21741	59924	35550	3135	11729	19230	31323	6285	19990	35207	36067	16589	8450	4590	5024	8890	63794	32121	10746	10287
hsa-mir-1825	NA	NA	NA	NA			0	0	0	0	0	0	0	0	0	0	0	0	0	0	0	0	0	0	0	0	0	0	0	0	0	0	0	0	0	0	0	0	0	0	0	0	0	0	0	0	0	0	0
hsa-mir-183	160	42	73.5	91.8333	113		8629	1052	9797	267	14622	28276	5333	7146	29850	5708	11399	1398	28071	10365	5097	2249	313	4368	1599	7877	3872	1569	3962	7503	16021	7975	640	4916	9841	6198	1866	4575	5604	12382	3541	1340	1627	1677	2392	20746	12111	3647	2098
hsa-mir-184	13	19	12	14.6667	175		1	4	2	0	0	5	52	0	0	2	72	14	5	3	0	4	0	6	166	7	2	0	1	4	0	3	9	0	0	1	5	0	0	9	3	8	0	8	0	4	0	1	3
hsa-mir-185	3660	10067.5	2444.5	5390.67	29		107	175	287	39	183	168	72	64	264	49	206	206	280	291	122	336	269	132	162	113	74	129	186	312	204	213	86	86	151	202	406	111	99	130	197	185	184	123	222	180	128	188	116
hsa-mir-186	717	140	485	447.333	70		602	1554	9431	545	922	1216	607	600	2857	483	2389	1464	1742	2342	1529	2825	1492	1423	1238	963	555	795	1041	1498	1512	2180	1377	635	884	1491	3799	463	670	1017	2017	1452	1757	1141	2333	1704	1070	1290	784
hsa-mir-187	NA	NA	NA	NA			4	1	6	1	3	4	3	0	1	0	4	0	4	4	13	2	3	5	8	2	0	3	0	3	2	1	4	2	2	0	3	2	0	3	9	8	10	1	2	4	3	1	0
hsa-mir-188	32	4	8	14.6667	175		7	25	31	6	5	28	10	9	13	0	15	16	28	18	8	20	25	11	12	32	10	10	7	12	9	30	15	14	18	19	23	10	8	9	29	16	13	10	27	23	6	21	7
hsa-mir-18a	65.5	74	200.5	113.333	105		39	97	641	12	97	168	134	171	644	85	391	331	471	550	141	240	116	337	40	286	143	130	123	76	119	189	133	135	88	476	235	207	109	324	394	108	118	297	106	496	55	222	61
hsa-mir-18b	1	0	49	16.6667	170		5	4	7	0	3	4	2	3	87	3	5	6	5	10	11	7	6	22	2	2	7	11	3	2	2	2	6	3	8	9	10	1	6	13	13	1	1	4	2	5	0	8	2
hsa-mir-1908	14	1	1	5.33333	201		0	0	0	0	0	0	0	0	0	0	0	0	0	0	0	0	0	0	0	0	0	0	0	0	0	0	0	0	0	0	0	0	0	0	0	0	0	0	0	0	0	0	0
hsa-mir-1909	NA	NA	NA	NA			0	0	0	0	1	0	0	0	0	0	0	1	0	0	0	0	0	0	0	0	0	0	0	0	0	0	0	0	0	0	1	0	0	0	0	0	0	0	0	0	0	1	0
hsa-mir-190a	NA	NA	NA	NA			1	1	21	1	3	1	0	2	4	1	6	1	3	3	4	17	4	1	7	0	0	0	4	0	2	4	5	3	4	1	12	0	1	2	6	7	5	4	12	0	1	1	8
hsa-mir-190b	NA	NA	NA	NA			0	1	0	0	0	0	1	3	0	0	0	1	3	2	2	1	1	0	1	0	0	0	0	0	1	4	0	0	1	0	2	0	1	4	0	0	1	1	4	3	0	0	0
hsa-mir-191	51430	8070	19157	26219	11		9752	7472	39368	5776	8137	17544	9489	4236	9482	4059	28624	10319	54213	18654	8935	28910	13025	8083	11724	22172	8530	12050	5729	12227	22281	23672	7822	18277	9021	10370	35502	5573	5617	8589	9222	7790	26751	11183	16919	39318	12853	18414	6801
hsa-mir-1910	NA	NA	NA	NA			0	3	8	0	10	0	0	0	0	1	0	0	0	0	2	3	0	0	0	0	3	0	0	0	0	1	0	0	0	0	1	0	0	0	5	0	0	0	0	1	8	0	0
hsa-mir-1911	NA	NA	NA	NA			0	0	0	0	0	0	0	0	0	0	31	0	0	0	0	0	0	0	0	0	0	0	0	0	0	0	0	0	0	0	0	0	0	0	0	0	0	0	0	0	0	0	0
hsa-mir-1912	NA	NA	NA	NA			0	0	0	0	0	0	0	0	0	0	0	0	0	0	0	0	0	0	0	0	0	0	0	0	0	0	0	0	0	0	0	0	0	0	0	0	0	0	0	0	0	0	0
hsa-mir-1913	NA	NA	NA	NA			0	0	0	0	0	0	0	0	1	0	0	0	0	0	4	0	0	0	0	0	0	0	0	0	0	0	0	0	0	0	0	0	0	0	0	0	0	0	0	0	0	0	0
hsa-mir-1914	NA	NA	NA	NA			0	3	0	0	0	0	0	1	0	0	0	0	2	0	0	0	0	0	0	0	0	1	0	0	1	0	0	0	2	0	1	1	0	0	0	1	0	0	1	0	1	0	0
hsa-mir-1915	NA	NA	NA	NA			0	0	0	0	0	0	0	0	0	0	0	0	0	0	0	0	0	0	0	0	0	0	1	0	0	0	0	0	0	0	0	0	0	0	0	0	0	0	0	0	0	0	0
hsa-mir-192	7248	6173	28293	13904.7	19		826	3466	9687	1212	2052	1253	2071	730	4457	622	3957	3142	3518	2184	34280	33899	2312	1044	785	1191	1196	1191	1739	1773	2975	3234	1739	1437	18983	4018	4401	1014	878	2282	1824	1046	1551	921	3769	4235	1600	2357	2207
hsa-mir-193a	2.5	6.5	8	5.66667	200		294	146	628	53	84	495	114	52	263	62	449	376	315	317	193	433	308	164	417	294	82	544	242	211	416	269	258	182	364	150	369	199	193	189	197	660	355	141	720	775	195	211	289
hsa-mir-193b	715	0	90.5	268.5	79		623	171	245	76	495	567	31	13	1062	105	133	509	668	421	56	658	132	526	85	874	162	1060	269	306	97	1256	349	246	103	814	288	31	199	165	477	379	105	473	278	1932	230	717	104
hsa-mir-194	41	41	199	93.6667	111		168	795	2035	155	279	375	445	97	924	139	1100	558	455	595	2759	6652	538	295	160	295	190	259	325	295	644	537	308	236	2219	513	1211	206	207	565	218	411	249	195	1084	1166	292	457	395
hsa-mir-195	5	0	15	6.66667	197		24	112	112	8	37	92	36	10	59	3	139	101	63	117	73	112	53	46	197	106	20	58	18	58	46	67	147	44	68	31	128	21	79	63	128	298	69	50	252	100	45	55	56
hsa-mir-196a	9	23	121.5	51.1667	137		1	80	287	26	6	1	5	5	29	34	102	31	37	168	79	17	35	95	5	7	51	6	14	28	19	24	232	0	252	8	38	19	18	13	39	516	254	18	386	42	17	12	33
hsa-mir-196b	69	32	1	34	147		842	82	1249	3890	1075	84	140	317	2475	739	496	1836	2131	805	1748	160	74	2203	459	317	880	124	3147	2710	1008	52	482	19	779	34	832	16	188	138	499	701	2218	18	1435	308	248	391	29
hsa-mir-197	17.5	6.5	2	8.66667	191		2142	1612	3022	762	1054	1467	1243	928	2703	299	1740	1629	1983	1970	1315	1793	1548	1867	1304	2606	1130	958	1091	2425	2307	1923	1290	1308	1049	1744	3606	973	1099	1073	2064	2239	3017	1541	4325	1850	1845	1758	885
hsa-mir-1976	NA	NA	NA	NA			57	67	54	22	75	76	42	26	40	40	88	58	84	64	42	93	134	52	44	55	49	63	85	59	69	68	37	25	65	53	134	53	31	69	84	64	82	51	92	76	85	99	41
hsa-mir-198	NA	NA	NA	NA			0	0	0	0	0	0	0	0	0	0	0	0	0	0	1	0	0	0	0	0	0	0	0	0	0	0	0	0	0	1	0	0	0	0	0	0	0	0	0	0	0	0	0
hsa-mir-199a	73.3333	105.333	864	347.556	74		4163	9970	4871	2152	3589	10179	3604	835	2421	691	11620	4908	7267	4566	7464	5658	4945	3796	14428	6831	1723	4986	1800	7958	3022	4239	6171	3784	7195	2699	8086	1276	5977	1745	7018	19597	7005	2898	13777	10432	5064	4804	4347
hsa-mir-199b	110	160	1296	522	66		3003	7839	4043	1797	2345	6902	2761	524	1517	460	8437	3238	4793	3259	5670	3752	4094	2375	10311	5279	1289	3581	1465	6151	2332	3183	4320	3060	5696	1735	5303	962	3875	1277	4908	13713	5828	1917	11021	6929	3381	3215	3198
hsa-mir-19a	19.5	30	44.5	31.3333	151		61	181	944	68	89	157	299	175	583	121	1013	377	439	394	171	223	164	248	92	175	118	125	137	89	115	208	171	176	133	502	307	427	87	194	554	140	110	353	139	916	95	258	107
hsa-mir-19b	312	181.667	403.333	299	76		286	907	3746	267	520	1124	2636	1019	2860	1128	7234	1581	2289	1953	1128	1769	931	1441	553	1218	889	845	550	479	623	1224	915	1113	631	2228	2048	1730	535	1353	2994	645	539	1793	968	5281	571	1291	741
hsa-mir-200a	7	2	6	5	202		4	7	16	2	3	188	2	1	6	30	39	3	21	7	9	11	15	3	3	8	10	2	5	19	3	8	14	4	12	3	26	5	12	5	10	8	11	0	17	6	4	14	6
hsa-mir-200b	3	2	2	2.33333	213		4	6	14	1	2	125	2	1	3	18	36	6	6	7	7	5	6	0	8	2	2	5	2	8	11	9	8	2	6	4	11	0	3	3	4	6	4	1	10	8	4	2	2
hsa-mir-200c	152	423	25	200	86		216	860	1557	120	612	2056	66	45	442	13666	199	146	814	289	15624	173	178	312	101	325	117	97	271	404	500	1262	246	472	3226	1081	489	42	78	260	181	184	204	57	194	51	254	106	83
hsa-mir-202	0	0	0	0			0	0	2	0	0	0	0	0	1	1	0	4	0	2	0	0	0	0	0	0	0	0	0	0	1	1	8	0	1	1	2	1	0	390	0	0	0	0	0	0	0	0	1
hsa-mir-203a*	0	1	0	0.333333	222		14	17	56	21	13	36362	14	18	18	13	99	42	50	27	13	14	28	16	29	24	32	10	11	55	11	51	49	46	41	9	100	17	19	14	15	89	28	18	86	80	28	65	26
hsa-mir-203b	NA	NA	NA	NA			0	0	0	0	0	30	0	0	0	0	1	0	0	0	0	0	0	0	0	0	0	0	0	1	0	0	1	0	0	0	0	0	0	0	0	1	0	0	0	0	0	0	0
hsa-mir-204	0	0.5	0	0.166667	223		10	3	9	1	2	0	0	1	16	101	83	1	2	1	0	4	4	4	119	2	0	13	1	1	1	5	2	0	5	0	8	1	8	11	8	11	8	0	25	0	1	0	14
hsa-mir-205	0	0	0	0			1	1	3	3	0	6374	1	1	1	0	4	5	0	1	0	2	0	0	0	1	73	0	0	1	2	2	21	8	2	0	0	0	1	0	0	0	9	0	1	1	0	0	0
hsa-mir-206	0	0	2	0.666667	220		0	0	0	0	0	0	0	0	0	0	1	2	0	0	0	0	0	0	0	0	0	1	0	0	0	0	0	0	0	0	8	1	0	0	0	1	0	0	3	0	1	0	2
hsa-mir-208a	NA	NA	NA	NA			0	0	1	0	0	0	0	0	0	0	0	0	0	0	0	0	0	0	0	0	0	0	0	0	0	0	0	0	0	0	0	0	0	0	0	0	0	0	0	0	0	0	0
hsa-mir-208b	NA	NA	NA	NA			0	0	0	0	0	0	0	0	0	0	1	0	0	0	0	0	0	0	0	0	0	0	0	0	0	0	0	0	0	0	0	0	0	1	0	0	0	0	0	0	0	0	0
hsa-mir-20a	1070	779	2206	1351.67	49		674	1872	5120	573	556	2078	3633	2166	5495	2422	4917	3960	2628	3221	1519	2559	1755	2333	340	1550	1887	1226	1375	629	1054	1284	876	2785	1197	3461	2813	4085	650	3318	2983	902	832	3651	1497	8361	852	2143	1373
hsa-mir-20b	0.5	14	779	264.5	80		127	287	136	18	13	41	9	23	4042	46	14	27	122	46	1257	451	76	542	33	32	12	488	113	29	51	103	79	17	1065	20	462	28	271	820	335	38	60	140	109	24	52	187	62
hsa-mir-21	195728	35281	230419	153809	4		241080	830972	978949	55149	435804	459875	222737	177646	487693	218255	799478	701089	482523	934682	385647	866409	1086888	213767	136799	180606	107755	397590	308773	374438	665423	811643	256086	607626	471921	512416	955144	326973	277277	459637	528973	1032939	600640	467971	1180950	637002	299199	567560	475199
hsa-mir-210	2789	65	235	1029.67	55		10863	1307	2140	2249	4673	6417	1112	2241	3668	4806	10514	6339	7143	4917	2765	1284	1326	6482	2018	4012	1380	7099	4263	3742	1581	2435	370	1195	788	6790	3893	1773	1965	2622	3793	994	4622	1909	988	34989	2051	4239	3713
hsa-mir-211	NA	NA	NA	NA			0	0	1	0	0	0	0	0	0	0	0	9	0	0	0	3	0	1	0	0	0	0	1	2	0	0	7	0	5	1	0	2	0	0	5	1	0	2	0	2	0	1	3
hsa-mir-2110	NA	NA	NA	NA			1	6	4	0	4	4	0	1	2	0	1	8	4	6	1	4	2	2	2	2	0	2	1	3	3	5	2	0	3	1	10	0	3	4	3	2	0	2	4	1	0	2	2
hsa-mir-2114	NA	NA	NA	NA			0	0	2	0	1	0	0	0	1	0	1	0	0	0	0	0	0	0	10	0	0	1	0	0	0	2	0	0	0	0	0	0	0	2	0	3	0	1	0	0	0	2	0
hsa-mir-2115	NA	NA	NA	NA			0	0	2	0	0	0	0	0	1	0	0	0	0	1	0	0	0	0	0	0	0	1	0	0	0	0	0	0	0	0	1	0	0	0	0	0	0	1	0	0	0	0	0
hsa-mir-2116	NA	NA	NA	NA			2	1	3	4	7	1	5	4	2	0	13	2	50	1	4	6	5	5	6	4	1	1	3	19	5	2	3	0	1	13	21	1	5	1	3	2	5	1	7	13	12	0	0
hsa-mir-212	5	1.5	1	2.5	212		7	24	33	3	9	6	12	5	16	3	12	12	8	25	6	25	17	8	10	12	5	9	10	9	16	10	3	2	15	10	15	13	6	45	13	19	23	6	27	16	9	15	4
hsa-mir-214	0	0	0	0			52	180	149	10	97	113	52	13	36	9	247	58	64	112	124	54	29	79	136	134	13	94	21	53	40	60	84	38	63	33	132	8	80	38	275	399	68	40	104	133	66	47	33
hsa-mir-215	1356	1755	6869	3326.67	35		2	45	43	4	22	9	3	2	17	2	24	31	13	26	82	439	28	10	9	10	10	25	9	19	12	23	20	6	21	20	35	7	12	25	13	23	7	9	47	13	7	15	9
hsa-mir-216a	NA	NA	NA	NA			0	5	0	0	0	1	2	0	1	0	0	0	0	0	2	1	1	1	15	0	0	2	0	0	0	0	0	0	0	0	1	0	1	1	0	2	0	0	4	1	0	1	0
hsa-mir-216b	0	0	0	0			0	1	0	0	0	0	0	0	0	0	0	0	0	0	0	1	0	0	0	0	0	0	0	0	0	1	0	0	0	0	0	0	0	0	1	0	0	0	0	1	0	0	0
hsa-mir-217	0	0	0	0			11	148	11	2	55	44	9	7	11	1	105	5	15	41	3	56	22	9	288	10	0	45	4	12	8	14	2	9	18	33	29	7	47	17	23	68	14	7	120	15	27	6	23
hsa-mir-218	NA	NA	NA	NA			59	68	76	10	52	69	47	22	44	15	214	60	110	51	168	113	87	88	249	142	40	50	54	101	45	107	62	49	112	42	198	33	84	52	171	104	71	50	427	85	62	52	72
hsa-mir-219	23	44	5	24	158		2	7	11	2	8	6	6	5	11	1	7	5	8	16	7	9	2	4	3	2	4	0	5	2	10	4	4	5	2	2	16	9	4	5	2	5	3	4	6	17	9	1	2
hsa-mir-22	174	55	114	114.333	104		85320	116584	132994	28213	43690	130952	62984	24413	64128	23517	140909	128145	94388	117246	80932	124768	170584	50683	188721	78919	61735	128401	86380	106485	106037	199503	40733	83525	98190	65583	174713	62439	79330	69731	90316	230976	110690	77398	279691	223334	112114	104753	99180
hsa-mir-221	2949	1.5	4012	2320.83	41		56	671	347	17	270	584	490	97	301	646	345	370	369	764	690	1155	1126	244	300	286	2906	710	226	466	124	339	611	437	829	111	1498	77	591	68	713	491	272	424	1192	201	131	523	435
hsa-mir-222	2055	0	2285	1446.67	46		58	622	276	25	191	702	248	98	308	549	231	406	332	1278	639	1374	1049	206	245	276	2892	589	210	444	235	353	535	505	631	99	843	77	470	115	602	315	423	459	822	105	112	569	690
hsa-mir-223	38	10	1	16.3333	171		413	639	4604	70	660	857	1050	126	649	179	1250	438	1611	2128	273	1414	1429	405	2700	2039	1109	1818	778	1144	1824	1889	1220	992	1418	902	2191	420	501	671	5452	1877	2664	797	2131	1118	686	1225	248
hsa-mir-224	0	0	0	0			17	18	35	14	8	66	7	15	19	6	18	19	24	19	24	32	34	8	32	24	10	48	15	29	23	57	27	9	29	6	83	5	29	17	35	78	32	30	97	94	39	24	19
hsa-mir-2276	NA	NA	NA	NA			0	1	1	0	0	0	1	0	1	0	0	0	0	0	0	0	0	0	0	0	0	0	0	0	0	1	1	1	0	0	0	0	0	0	0	0	0	0	0	0	0	0	0
hsa-mir-2277	4	1	11	5.33333	201		3	4	20	3	6	10	2	0	3	4	6	14	6	14	5	7	6	5	4	4	4	1	6	9	5	7	1	3	8	8	17	3	2	3	4	7	5	5	6	10	2	7	5
hsa-mir-2278	NA	NA	NA	NA			0	0	1	0	1	1	0	0	0	1	1	0	1	1	0	0	0	0	0	1	0	0	1	0	0	1	0	0	1	1	0	0	0	0	0	0	0	0	0	3	0	0	0
hsa-mir-2355	8	0.5	0	2.83333	210		60	104	209	14	67	236	71	26	68	19	216	89	132	184	61	197	124	97	189	125	41	102	58	146	167	109	89	90	77	114	718	63	70	77	201	238	124	60	456	550	104	94	75
hsa-mir-2392	0	0	31	10.3333	186		0	0	0	0	0	0	0	0	0	0	0	0	0	0	0	0	0	0	0	0	0	0	0	0	0	0	0	0	0	0	0	0	0	0	0	0	0	0	0	0	0	0	0
hsa-mir-23a	1143	116	398	552.333	65		4876	5080	10430	1264	1970	8662	3685	1817	2311	2426	12959	6380	10254	7641	11107	7453	6689	3255	7331	5569	3956	6165	3659	5617	6875	8435	5072	4185	6510	2222	11617	2107	3025	2288	8312	10814	4797	3067	10950	13112	5247	5078	4083
hsa-mir-23b	104.5	22.5	94.5	73.8333	124		666	899	781	333	368	1813	418	214	525	172	1522	695	1057	793	826	1102	729	315	2450	452	412	1017	409	950	501	728	772	1314	705	285	1250	232	802	415	684	2525	704	341	2589	1119	839	359	545
hsa-mir-23c	NA	NA	NA	NA			0	0	1	0	0	1	0	0	0	0	0	0	0	0	1	0	0	0	1	0	0	0	0	0	0	0	0	0	0	0	1	0	0	0	0	0	0	0	0	1	0	1	0
hsa-mir-24	2892	444	833.5	1389.83	48		3103	3655	7344	311	1522	4077	1330	865	1707	526	8338	3135	2295	5294	2229	2953	1727	1887	2930	4686	923	3193	878	2353	3213	3113	2211	2751	1378	1577	3523	1228	2013	2288	4143	7004	3620	1547	7491	3133	2520	2185	1638
hsa-mir-2467	NA	NA	NA	NA			0	0	0	0	0	0	0	0	0	0	0	0	0	0	0	0	0	0	0	0	0	0	0	0	0	0	0	0	0	0	0	0	0	0	0	0	0	0	0	0	0	0	0
hsa-mir-25	25313.5	21373	13499.5	20062	16		11306	22964	39949	8607	17032	25072	9267	19834	62874	4635	86805	29532	38824	46071	14437	20141	20862	35402	13847	26338	17716	8079	13391	25402	31083	18804	11322	63712	19130	23706	49713	13503	17445	15587	12991	20548	14792	32148	27547	39496	18332	11863	17201
hsa-mir-2681	NA	NA	NA	NA			0	0	0	0	0	0	0	0	0	0	0	0	0	0	0	0	0	0	0	0	0	0	0	0	0	0	0	0	0	0	0	0	0	0	0	0	0	0	0	0	0	0	0
hsa-mir-2682	NA	NA	NA	NA			0	0	0	0	0	0	0	0	0	0	2	0	0	0	0	0	0	0	0	0	0	0	0	0	0	0	0	0	0	0	0	0	0	0	0	0	0	0	0	0	0	0	0
hsa-mir-26a	4680	828	2903	2803.67	39		1835	7447	6853	270	5512	4400	1879	1456	3968	1608	7164	4721	3634	9881	2528	11212	4694	5756	5007	3844	2653	3315	1414	6023	5001	3833	7273	2261	2670	4670	14656	2109	3478	4998	6604	9424	2911	2518	12965	2866	1477	3627	2868
hsa-mir-26b	10764	1659	4899	5774	28		913	4749	5266	469	3119	3126	757	1083	4035	472	7518	2547	2550	7267	2300	2986	1660	3287	2438	2102	731	1866	859	2964	3587	2905	4321	1702	1083	3954	9230	1605	1869	3131	5486	4579	3038	1897	5881	3869	1294	2308	1739
hsa-mir-27a	1785	204	1246	1078.33	54		1761	2238	4214	155	1075	2996	772	740	1070	453	4679	1801	2375	3932	1725	2460	1787	1356	1600	1945	674	1815	640	1137	2637	2196	1417	1308	1061	1012	2559	725	1202	1321	2478	3657	1734	1046	3427	2499	1193	1329	1071
hsa-mir-27b	121.5	124	290.5	178.667	88		354	934	769	117	379	1526	263	253	579	93	1536	477	613	958	622	868	336	329	1487	599	233	802	222	504	441	653	696	908	331	279	954	186	733	440	815	2373	496	304	1808	769	572	289	380
hsa-mir-28	1505	1689	489	1227.67	52		13393	8369	7435	3102	11830	8545	2747	2643	6050	1646	13181	6497	9808	6326	4452	14942	10200	8982	15251	4645	3411	4046	8319	32227	13344	3963	6123	5246	8299	10466	38112	4535	4264	3272	3459	15513	18034	4715	19238	54999	15945	4306	4554
hsa-mir-296	17	8.5	29.5	18.3333	165		15	24	17	10	14	24	31	19	43	15	57	14	61	42	29	39	16	87	24	44	3	14	18	64	20	58	22	62	35	31	67	73	9	1	29	16	24	32	23	48	30	23	20
hsa-mir-2964a	NA	NA	NA	NA			0	2	2	1	0	0	1	0	2	0	0	2	10	1	1	9	1	1	0	4	1	1	2	1	2	1	0	1	2	1	9	0	0	0	0	1	2	1	1	6	3	2	0
hsa-mir-299	0	0	0	0			5	0	15	2	2	1	5	3	2	0	5	0	0	2	6	1	0	0	10	3	1	9	3	2	2	4	0	2	4	0	12	0	1	6	16	14	4	2	9	3	3	0	1
hsa-mir-29a	66290	7865	96776	56977	8		16732	43204	81773	7737	27964	30494	21990	13590	30649	9276	132379	42380	58030	79999	18046	87216	49736	26347	35580	40910	25793	27278	9389	49320	30665	64311	30126	18348	25226	20460	91759	10426	22249	27987	33463	36947	35348	21335	92090	44087	37093	31368	30693
hsa-mir-29b	1973.5	53	3986	2004.17	43		5914	5881	20760	2152	10332	4488	4180	3112	8082	7850	59530	7022	17374	12580	9643	21886	11715	4730	7599	5684	3257	9006	4255	9218	5838	17932	9926	3090	8527	5107	27560	2273	6550	5496	22808	5794	11226	3614	19763	13337	12388	11176	6010
hsa-mir-29c	7158	1354	11424	6645.33	26		6515	7307	10456	409	9116	2083	1825	776	2771	2312	7428	4354	5674	12033	1783	10518	4684	3099	6870	3023	2211	5824	1980	10060	2784	9037	4568	868	3931	6207	16921	1925	7181	7400	4987	7046	3780	953	14976	4265	4824	3967	3569
hsa-mir-301a	153	13	167	111	106		37	71	110	21	213	124	20	78	187	26	156	66	297	109	71	106	63	136	48	52	20	33	66	75	106	113	71	71	74	104	218	32	37	74	122	32	196	83	95	110	100	75	29
hsa-mir-301b	8	5	1	4.66667	203		8	6	45	1	6	6	1	13	29	10	10	3	48	14	20	15	4	13	4	7	2	7	11	3	8	14	14	6	10	7	56	1	4	2	42	4	35	20	7	25	13	10	2
hsa-mir-302a	NA	NA	NA	NA			0	0	0	0	0	0	0	0	0	0	0	0	0	0	0	0	0	0	0	0	0	0	0	0	0	0	0	0	0	0	0	0	0	0	0	0	0	0	0	0	0	0	0
hsa-mir-302b	NA	NA	NA	NA			0	0	0	0	0	0	0	0	0	0	0	0	0	0	0	0	0	0	0	0	0	0	0	0	0	0	0	0	0	0	0	0	0	0	1	0	0	0	0	0	0	0	0
hsa-mir-302d	NA	NA	NA	NA			0	0	0	0	0	0	0	0	0	0	0	0	0	0	0	0	0	0	0	0	0	0	0	0	0	0	0	0	0	0	0	0	0	0	0	0	0	0	0	0	0	0	0
hsa-mir-3064	NA	NA	NA	NA			0	3	2	1	7	1	1	1	2	3	5	4	5	4	0	2	2	1	2	5	0	1	3	2	1	0	1	0	3	7	8	1	1	3	4	0	3	1	4	2	3	2	1
hsa-mir-3065	NA	NA	NA	NA			2	7	175	1	5	12	7	0	49	2	47	10	1	5	5	11	2	4	28	5	0	4	2	8	2	1	3	1	4	3	15	8	1	6	6	2	4	4	17	10	5	2	2
hsa-mir-3074	NA	NA	NA	NA			12	43	130	4	59	42	26	13	26	3	29	32	62	37	12	33	36	17	17	23	24	25	28	34	43	44	34	12	19	19	49	25	10	10	27	41	24	19	34	41	25	22	14
hsa-mir-30a	48	10	462	173.333	90		8576	19612	11911	1571	6207	21766	5987	3013	9437	1398	10687	22763	18170	12239	6728	30090	16561	12298	46621	12245	4738	11953	5073	15129	6095	10402	16160	11026	15022	5961	26519	5288	9019	5130	14183	27363	7179	11118	48438	16973	7017	13691	17758
hsa-mir-30b	90.5	7.5	719.5	272.5	78		1208	1594	4144	447	3879	5550	1354	3346	4048	2109	3898	2617	5196	3934	4250	15223	2730	1947	1128	3918	1017	1583	748	3508	1210	1996	2510	2908	7591	4961	5295	570	11163	1684	3496	3443	5251	3807	2742	7877	913	3149	3244
hsa-mir-30c	220.75	77	75	124.25	100		2146	3203	4651	740	1943	4503	2036	1839	2880	892	8730	3398	4830	3537	2219	4059	2155	2074	2084	2033	1373	1092	1613	2988	3267	3829	4083	1577	1948	3620	7383	1360	2239	2238	2512	5179	2993	2514	4940	3888	1402	2842	2067
hsa-mir-30d	4619	734	64893	23415.3	12		7533	7671	23812	6978	16000	31617	11320	10161	22235	28107	18923	10217	28648	11272	16925	81890	20963	11012	6217	18989	6799	5519	12195	26910	5484	9635	7363	23233	96619	17356	27901	2127	47535	3414	5825	12254	42623	18979	24635	47864	10200	15304	20042
hsa-mir-30e	9508.5	2463.5	3034	5002	31		34083	61212	56871	15526	38282	39957	20334	17029	36359	13921	93917	60614	61420	62046	34957	71559	54845	32906	45226	31539	24935	21784	30430	58850	50229	45363	47297	23213	37446	53371	114344	26857	25365	33934	37981	44241	46614	30149	93828	69532	27660	36177	34367
hsa-mir-31	0	0	0	0			13	9	12	2	2	130	2	0	0	0	47	5	21	20	3	1	7	0	2	1	0	32	1	0	8	2	20	0	5	7	28	2	3	4	4	1	15	0	69	1	0	8	1
hsa-mir-3115	NA	NA	NA	NA			0	0	0	0	0	0	0	0	0	0	0	0	0	0	0	0	0	1	0	0	0	0	0	0	0	0	0	0	0	0	0	0	0	0	0	0	0	0	0	0	0	0	0
hsa-mir-3116	4	3	1	2.66667	211		0	0	0	0	0	0	0	0	0	0	0	1	0	0	0	0	0	0	0	0	0	0	0	0	0	0	0	0	0	0	1	0	0	0	0	0	0	0	0	0	0	0	0
hsa-mir-3117	NA	NA	NA	NA			1	0	4	0	1	0	0	0	2	0	0	0	0	1	2	0	0	0	0	0	0	0	0	0	3	0	0	0	0	0	0	0	0	0	0	0	2	0	0	0	0	0	0
hsa-mir-3118	NA	NA	NA	NA			0	0	0	0	0	0	0	0	0	0	0	0	0	0	0	0	0	0	0	0	0	0	0	0	0	0	0	0	0	0	0	0	0	0	0	0	0	0	0	0	0	0	0
hsa-mir-3120	NA	NA	NA	NA			0	0	0	0	0	0	1	0	0	0	0	0	0	0	0	0	0	0	0	0	0	0	0	0	0	0	0	0	0	0	0	0	0	0	0	1	0	0	0	0	0	0	0
hsa-mir-3121	11	16	2	9.66667	188		0	0	0	1	0	0	0	0	0	0	0	1	0	0	0	0	0	0	0	0	0	0	0	0	0	0	0	0	0	0	0	0	0	0	0	0	0	0	0	0	0	0	0
hsa-mir-3124	12	24	10	15.3333	173		0	0	2	0	0	0	0	0	0	0	0	1	0	0	0	1	0	0	0	1	0	0	0	0	0	0	0	0	1	0	0	0	0	0	0	0	1	0	1	0	0	0	0
hsa-mir-3125	NA	NA	NA	NA			0	0	0	0	1	0	0	0	0	0	0	0	0	0	0	0	0	0	0	0	0	0	0	0	0	0	0	0	0	0	0	0	0	0	0	0	0	0	0	0	0	0	0
hsa-mir-3126	NA	NA	NA	NA			1	1	1	0	0	0	0	0	0	0	1	0	0	0	1	0	0	0	0	0	1	0	0	0	0	0	0	1	1	0	0	0	0	0	2	0	1	1	0	0	1	0	0
hsa-mir-3127	17	20	6	14.3333	176		9	7	29	5	4	6	8	6	8	4	15	6	38	11	8	11	17	37	26	9	1	4	20	10	27	13	5	1	9	14	40	15	4	6	9	8	11	3	16	16	11	15	3
hsa-mir-3128	1	1	3	1.66667	215		0	0	3	1	0	1	0	0	0	0	0	1	0	0	0	0	0	0	0	2	1	0	1	0	1	0	0	1	0	1	0	1	0	0	0	0	0	0	1	0	1	0	0
hsa-mir-3129	NA	NA	NA	NA			1	1	4	0	0	0	0	0	1	1	1	0	0	8	0	0	1	0	0	0	0	2	0	0	2	2	0	0	0	0	1	0	0	0	3	2	2	0	1	2	2	0	0
hsa-mir-3130	36	30	0	22	161		5	1	32	3	9	2	9	0	22	5	11	106	17	41	7	38	42	22	13	5	31	20	20	28	12	15	2	1	4	26	27	9	8	14	13	12	12	1	23	15	6	14	9
hsa-mir-3131	2	6	0	2.66667	211		0	1	0	0	2	0	0	0	0	0	0	0	0	0	0	2	0	0	0	0	0	0	0	0	0	0	0	0	0	0	0	0	0	0	0	0	0	0	0	0	0	0	0
hsa-mir-3132	NA	NA	NA	NA			0	0	0	0	0	0	0	0	0	0	0	0	0	0	0	0	0	0	0	0	0	0	0	0	0	0	0	0	0	0	0	0	0	0	0	0	0	0	0	0	0	0	0
hsa-mir-3133	NA	NA	NA	NA			0	0	0	0	0	0	0	0	0	0	0	0	0	2	0	0	0	0	0	0	3	0	0	0	0	0	0	0	0	0	1	1	0	0	0	0	0	0	0	0	0	0	0
hsa-mir-3135a	NA	NA	NA	NA			0	0	0	0	0	0	0	0	0	0	0	0	0	0	0	0	0	0	0	0	0	0	0	0	0	0	0	0	0	0	1	0	0	0	0	0	0	0	0	0	0	0	0
hsa-mir-3135b	0	0	4	1.33333	216		0	0	0	0	0	0	0	0	0	0	0	0	0	0	0	0	0	0	0	0	0	0	0	0	0	0	0	0	0	0	0	0	0	0	0	0	0	0	0	0	0	0	0
hsa-mir-3136	21	7	5	11	183		2	12	9	3	13	0	0	4	2	0	2	16	4	7	5	9	1	3	2	3	6	3	2	9	6	8	4	5	1	4	13	0	0	0	10	1	7	2	4	4	0	5	5
hsa-mir-3137	NA	NA	NA	NA			1	1	3	0	0	0	0	0	8	0	0	0	2	0	0	3	0	0	0	0	0	0	2	0	2	1	0	0	0	0	1	0	0	0	0	0	0	0	1	2	1	0	1
hsa-mir-3138	NA	NA	NA	NA			0	0	0	0	0	0	0	0	0	0	0	0	0	0	0	0	0	0	0	1	0	0	1	0	0	0	0	0	0	0	2	1	0	1	0	0	0	0	0	3	0	1	0
hsa-mir-3139	0	0	4	1.33333	216		0	0	0	0	0	0	0	0	0	0	0	0	0	0	0	0	0	0	0	0	0	0	0	0	0	0	0	0	0	0	0	0	0	0	0	0	0	0	0	0	0	0	0
hsa-mir-3140	9	14	24	15.6667	172		0	0	5	2	1	0	0	0	1	1	0	1	1	0	0	3	0	3	1	0	0	2	0	3	0	2	1	1	0	0	3	0	0	0	2	1	4	1	1	2	5	1	0
hsa-mir-3141	NA	NA	NA	NA			0	0	0	0	0	0	0	0	0	0	0	0	0	0	0	0	0	0	0	0	0	0	0	0	0	0	0	0	0	0	0	0	0	0	0	0	0	0	0	0	0	0	0
hsa-mir-3142	NA	NA	NA	NA			0	0	0	0	0	0	0	0	0	0	0	0	0	1	0	0	0	0	0	0	0	0	0	0	0	0	0	0	0	0	0	0	0	0	0	0	0	0	0	1	0	0	0
hsa-mir-3143	NA	NA	NA	NA			0	1	4	0	1	3	3	0	5	0	3	1	1	3	1	2	1	4	0	0	2	0	1	1	0	0	1	0	3	0	0	0	2	2	1	0	2	3	0	1	0	0	0
hsa-mir-3144	0	0	14	4.66667	203		0	3	4	0	0	0	0	0	16	0	0	0	1	0	4	0	0	0	0	0	0	0	0	0	0	4	0	4	0	0	0	0	0	2	0	0	0	0	0	1	0	0	0
hsa-mir-3145	NA	NA	NA	NA			0	0	0	0	0	0	1	0	0	0	0	0	0	0	0	0	0	0	0	0	0	0	0	0	1	0	0	0	0	0	0	0	0	0	1	0	0	0	0	1	0	1	0
hsa-mir-3146	5	6	6	5.66667	200		1	0	0	0	0	0	1	0	0	0	0	0	0	0	0	0	0	0	0	0	0	0	0	1	0	0	0	1	0	0	0	0	0	0	0	0	1	0	0	0	0	0	2
hsa-mir-3147	NA	NA	NA	NA			0	0	0	0	0	0	0	0	0	0	0	0	0	0	0	0	0	0	0	0	0	0	0	0	0	0	0	0	0	0	0	0	0	0	0	0	0	0	0	0	0	0	0
hsa-mir-3149	5	2	5	4	205		0	0	1	0	0	0	0	0	0	0	0	0	0	1	0	0	0	0	1	0	0	0	0	0	0	1	0	0	0	0	0	0	0	0	0	0	0	0	0	0	0	0	0
hsa-mir-3150a	NA	NA	NA	NA			0	1	7	0	0	0	0	0	0	0	0	3	2	1	0	0	0	1	0	2	1	1	3	1	1	0	1	1	0	2	3	1	0	0	2	1	2	0	1	32	2	2	0
hsa-mir-3150b	234	447	2	227.667	84		389	51	158	93	215	18	16	43	2	3	29	49	515	102	37	16	0	199	266	101	31	43	261	459	256	4	19	0	14	76	778	83	11	3	24	29	397	3	92	5704	32	2	4
hsa-mir-3151	NA	NA	NA	NA			0	0	0	0	0	0	0	0	0	0	0	0	0	0	0	0	0	0	0	0	0	0	0	0	0	0	0	0	0	0	0	0	0	0	0	0	0	0	0	0	0	0	0
hsa-mir-3152	NA	NA	NA	NA			0	0	0	0	0	0	0	0	1	0	0	0	0	0	0	0	0	0	0	0	0	0	0	0	0	0	0	0	0	0	0	0	0	0	0	1	0	1	0	0	0	0	0
hsa-mir-3153	NA	NA	NA	NA			0	0	0	0	0	0	1	0	0	0	0	0	0	2	0	0	1	0	0	0	1	0	0	0	0	0	0	0	0	0	0	0	0	0	0	0	0	0	0	0	1	0	0
hsa-mir-3154	NA	NA	NA	NA			0	1	0	0	1	0	2	0	1	0	2	0	0	0	0	1	0	1	0	0	0	0	0	0	0	0	0	0	0	0	0	0	0	0	0	1	0	0	0	0	0	0	1
hsa-mir-3155a	6	4	1	3.66667	206		0	0	1	0	1	0	0	0	2	0	0	1	0	2	0	0	0	1	0	1	0	2	0	0	0	2	0	0	0	0	0	0	0	0	0	0	0	0	0	0	0	0	0
hsa-mir-3155b	6	5	1	4	205		0	0	0	0	0	0	0	0	0	0	0	0	0	0	0	0	0	0	0	0	0	0	0	0	0	0	0	0	0	0	0	0	0	0	0	0	0	0	0	0	0	0	0
hsa-mir-3157	NA	NA	NA	NA			1	6	4	0	6	3	1	1	6	0	4	6	4	10	2	2	4	3	1	4	2	3	2	3	13	1	7	2	0	3	7	1	3	0	3	2	3	0	10	1	3	4	4
hsa-mir-3158	6	60	3	23	160		0	1	5	0	0	0	1	2	1	0	2	6	0	2	1	1	0	3	0	1	0	0	0	0	0	2	0	1	0	1	1	2	0	0	2	0	0	0	1	1	0	1	1
hsa-mir-3159	4	7	0	3.66667	206		0	0	1	0	0	0	0	0	0	1	0	0	0	0	0	0	0	0	0	0	0	0	0	0	0	1	0	0	0	0	0	0	0	0	0	0	0	0	0	0	0	0	0
hsa-mir-3160	NA	NA	NA	NA			0	0	0	0	1	0	0	1	1	0	0	0	1	1	0	1	0	0	0	0	0	0	0	1	1	0	0	0	0	0	0	1	0	0	0	0	0	0	1	0	0	0	0
hsa-mir-3161	NA	NA	NA	NA			6	2	0	0	1	0	0	0	0	0	0	0	9	0	0	0	23	0	8	1	8	6	8	1	0	13	0	16	0	10	0	3	0	3	26	0	0	3	7	0	0	0	8
hsa-mir-3162	NA	NA	NA	NA			0	0	0	0	1	0	0	0	1	0	0	0	0	3	0	1	1	0	1	0	0	0	0	1	0	0	0	1	1	0	0	0	0	0	0	0	0	0	0	0	0	0	0
hsa-mir-3164	90	18	8	38.6667	144		0	0	0	0	1	0	0	0	1	0	1	0	0	0	1	0	0	0	0	1	0	0	0	0	0	0	0	0	0	0	1	0	0	0	3	0	0	0	0	0	0	0	0
hsa-mir-3165	4	7	1	4	205		1	0	0	0	0	0	0	0	0	0	0	0	0	0	0	0	0	0	0	0	0	0	0	0	0	0	0	0	0	0	0	0	0	0	0	1	0	0	0	0	0	0	0
hsa-mir-3167	NA	NA	NA	NA			0	0	0	0	0	0	0	0	0	0	0	0	0	0	0	0	0	0	0	0	0	0	0	0	0	0	0	0	0	0	0	0	0	0	0	0	0	0	0	0	0	0	1
hsa-mir-3170	NA	NA	NA	NA			2	5	17	0	0	0	1	2	1	3	3	4	2	9	5	5	2	3	2	5	10	1	3	3	1	3	1	5	4	3	5	3	3	1	3	2	0	4	2	6	3	3	0
hsa-mir-3171	0	0	0	0			0	0	0	0	0	0	0	0	0	0	1	0	0	0	0	0	0	0	0	0	0	0	0	0	0	0	0	0	0	0	0	0	0	0	0	0	0	0	0	0	0	0	0
hsa-mir-3173	NA	NA	NA	NA			6	0	12	1	4	3	4	2	17	2	3	1	11	6	3	3	8	7	7	7	3	3	5	3	8	9	4	6	4	5	19	2	0	0	4	8	11	2	9	2	3	5	1
hsa-mir-3174	5	6	18	9.66667	188		2	0	2	0	1	2	0	0	0	0	2	0	1	2	0	1	0	0	0	0	0	0	1	0	0	2	1	0	0	0	2	1	1	3	1	2	1	1	1	0	0	1	0
hsa-mir-3175	NA	NA	NA	NA			0	0	0	0	3	0	0	0	0	0	0	0	0	0	0	0	0	0	0	0	0	0	0	0	0	0	1	0	0	0	2	0	0	1	0	0	0	0	0	1	0	0	0
hsa-mir-3176	2	1	0	1	218		0	0	3	0	0	0	0	0	3	0	2	1	0	2	1	3	0	0	1	0	1	1	1	3	4	0	1	0	2	2	2	0	0	0	0	0	1	0	2	1	2	0	0
hsa-mir-3177	NA	NA	NA	NA			0	0	0	0	0	0	0	0	0	0	1	0	0	0	0	0	0	1	0	0	0	0	0	1	2	0	0	1	0	0	0	0	0	0	1	0	0	0	0	0	0	0	0
hsa-mir-3178	NA	NA	NA	NA			0	1	0	1	0	0	0	0	0	0	0	0	0	0	0	1	1	0	0	0	0	0	0	0	0	0	0	1	0	0	0	0	0	0	0	0	0	0	0	0	0	0	1
hsa-mir-3179	27	27	11	21.6667	162		0	0	0	0	0	0	0	0	1	0	1	0	0	0	0	0	0	0	0	0	0	0	0	0	0	0	0	0	0	0	0	0	0	0	1	0	0	0	0	0	0	0	0
hsa-mir-3180	5	15	0	6.66667	197		0	0	0	0	0	0	0	0	0	0	0	0	0	0	0	0	0	0	0	0	0	0	0	0	0	0	0	0	0	0	0	0	0	0	0	0	0	0	0	0	0	0	0
hsa-mir-3181	NA	NA	NA	NA			0	1	0	0	0	0	2	0	0	0	0	0	0	2	0	0	0	1	0	0	0	0	0	0	0	0	0	0	0	0	1	0	0	0	0	1	0	0	0	0	0	0	0
hsa-mir-3183	NA	NA	NA	NA			1	0	0	0	0	0	0	0	0	0	1	0	0	0	0	0	0	0	0	1	0	0	0	0	0	0	0	0	0	0	0	1	0	0	0	0	0	0	1	0	0	1	0
hsa-mir-3184	NA	NA	NA	NA			0	0	0	0	0	0	0	0	0	0	0	0	0	1	0	0	0	0	0	0	0	0	0	0	0	0	0	0	0	0	0	0	0	0	0	0	0	0	0	0	0	0	0
hsa-mir-3186	NA	NA	NA	NA			0	0	0	0	0	0	0	0	0	0	0	0	0	0	0	0	0	0	0	0	0	0	0	0	0	0	0	0	0	0	0	0	0	0	0	0	0	0	0	0	0	0	0
hsa-mir-3187	NA	NA	NA	NA			0	1	4	0	1	1	1	0	1	2	2	1	6	1	0	2	0	0	1	0	2	1	1	0	1	2	1	0	3	2	5	0	2	0	4	1	2	0	2	0	0	2	1
hsa-mir-3188	NA	NA	NA	NA			0	1	3	0	0	0	0	0	0	0	0	0	1	1	0	4	0	0	0	0	0	0	0	1	0	1	0	0	0	1	1	0	0	1	0	0	0	2	0	1	0	1	1
hsa-mir-3189	NA	NA	NA	NA			0	0	0	0	0	0	0	0	0	0	0	1	0	0	0	0	0	0	0	0	0	0	0	0	0	0	0	0	0	0	0	0	0	0	3	0	0	0	0	0	0	1	0
hsa-mir-3190	6	3	3	4	205		1	1	1	0	0	0	0	0	1	1	0	0	2	1	0	0	0	0	0	2	0	2	1	1	0	0	0	0	0	1	0	0	2	1	1	0	0	0	2	0	0	1	1
hsa-mir-3191	NA	NA	NA	NA			2	4	0	0	3	4	0	5	4	0	5	5	4	4	4	1	3	2	1	1	4	2	1	3	5	3	1	1	1	4	0	0	0	6	3	4	3	2	3	5	2	3	1
hsa-mir-3192	20	9	6	11.6667	182		0	0	0	1	0	0	1	0	0	0	2	1	2	3	0	0	0	0	0	0	0	0	1	0	0	1	0	0	0	0	3	0	1	1	0	0	0	0	0	1	0	0	0
hsa-mir-3193	NA	NA	NA	NA			0	0	0	0	0	0	0	0	0	0	0	1	0	0	0	0	0	0	0	0	0	0	0	0	0	0	0	0	0	0	0	0	0	0	0	0	0	0	1	0	0	0	0
hsa-mir-3194	NA	NA	NA	NA			1	13	7	0	9	3	4	2	17	1	9	7	15	7	2	2	5	9	8	11	3	7	8	14	9	7	6	0	3	1	19	4	1	6	6	2	9	5	19	4	10	4	2
hsa-mir-3195	NA	NA	NA	NA			1	0	0	0	0	0	0	0	0	0	0	0	0	0	0	0	0	0	0	0	0	0	0	0	0	0	0	1	0	0	0	0	0	0	0	0	0	0	0	0	0	0	0
hsa-mir-3196	NA	NA	NA	NA			0	0	0	0	0	0	0	0	0	0	0	0	0	1	0	1	0	0	0	0	0	0	0	0	0	0	0	0	0	0	0	0	0	0	0	0	0	0	0	0	1	0	0
hsa-mir-3197	NA	NA	NA	NA			0	0	0	0	0	0	0	0	0	0	0	0	0	0	0	0	0	0	0	0	0	0	0	0	0	0	0	0	0	0	0	0	0	0	0	0	0	0	0	0	0	0	0
hsa-mir-3198	NA	NA	NA	NA			0	0	0	0	1	0	0	0	0	0	0	0	0	0	0	2	1	0	0	0	0	0	0	0	1	1	0	0	0	0	1	0	1	2	0	0	0	0	0	1	1	0	0
hsa-mir-3199	NA	NA	NA	NA			2	3	3	0	1	2	3	0	2	1	1	2	2	7	1	6	1	1	1	0	3	2	2	2	3	1	1	1	1	2	3	2	5	6	3	4	1	0	12	5	1	2	2
hsa-mir-32	166	18	177	120.333	102		122	224	446	37	241	129	81	43	145	89	334	176	398	269	141	535	210	209	143	114	51	146	88	181	246	292	184	148	94	216	542	90	106	158	280	191	279	67	390	192	107	209	51
hsa-mir-3200	1.5	0	0	0.5	221		1	10	25	1	4	4	4	0	9	2	8	7	9	7	3	6	7	1	5	6	1	6	3	6	5	16	17	0	7	8	40	1	6	3	23	9	10	7	25	9	9	6	8
hsa-mir-3202	0	0	0	0			0	0	0	0	0	0	0	0	0	0	2	0	0	2	0	2	0	0	1	0	0	0	0	1	0	3	1	0	0	1	1	0	1	3	0	3	0	0	2	0	0	0	0
hsa-mir-320a	7778	2359	10673	6936.67	25		984	3638	4680	95	1163	3084	503	550	3176	638	3436	1630	1520	3339	2134	9639	1575	1913	2733	886	437	755	597	2319	1577	2159	2405	1170	1169	2241	3902	544	1499	3707	1919	2707	1147	2097	3060	2764	889	1241	1602
hsa-mir-320b	42.5	8	81	43.8333	140		9	48	47	0	12	20	4	4	27	2	28	8	20	34	16	102	16	28	11	9	3	9	5	29	9	15	32	7	6	16	36	3	14	38	16	24	20	6	23	23	7	10	7
hsa-mir-320c	7933	2387	10920	7080	24		1	0	0	0	0	7	1	0	0	0	3	0	2	1	1	8	2	1	7	2	1	0	0	4	0	1	0	0	2	2	6	1	1	5	0	3	1	2	3	3	1	1	0
hsa-mir-320d	19	4	46	23	160		0	1	1	0	1	1	0	0	1	0	1	0	1	7	1	7	1	1	2	0	0	3	1	3	0	2	3	1	0	1	1	0	1	1	0	5	0	0	1	0	0	0	0
hsa-mir-320e	36	0	46	27.3333	154		0	0	0	0	0	0	0	0	0	0	0	0	0	0	0	0	0	0	0	0	0	0	0	0	0	0	0	0	0	0	0	0	0	0	0	1	0	0	0	0	0	0	0
hsa-mir-323a	NA	NA	NA	NA			2	1	35	1	0	1	2	1	0	1	5	1	1	8	3	0	2	1	33	13	6	18	2	3	6	3	0	1	1	0	9	1	0	8	11	9	10	2	14	9	10	4	0
hsa-mir-323b	NA	NA	NA	NA			2	2	18	1	0	7	5	0	2	2	17	1	2	5	13	1	2	2	5	5	6	3	5	5	10	7	0	1	0	0	4	1	7	2	6	4	6	3	10	1	7	0	2
hsa-mir-324	45	12	19	25.3333	156		142	186	193	71	802	320	108	162	279	69	486	159	421	256	232	424	202	190	214	211	115	176	219	213	268	220	153	130	197	225	893	74	156	146	408	192	388	161	309	392	194	207	109
hsa-mir-326	NA	NA	NA	NA			44	9	42	2	14	33	17	7	19	3	66	48	44	43	28	52	26	32	55	72	31	28	34	32	41	40	14	15	29	22	41	21	17	30	63	64	48	20	86	20	35	32	14
hsa-mir-328	2	0	0	0.666667	220		122	128	90	69	90	119	86	67	66	36	214	151	311	65	86	212	154	69	291	167	138	86	104	166	172	158	155	78	142	154	459	79	115	79	110	113	181	115	353	211	134	124	121
hsa-mir-329	NA	NA	NA	NA			0	0	4	0	0	0	1	0	0	0	0	0	0	1	0	1	0	0	3	0	2	2	1	1	3	0	3	1	1	2	1	0	2	3	0	2	0	1	6	2	0	0	0
hsa-mir-330	1267	363	730	786.667	60		66	106	259	18	123	128	56	68	148	39	160	96	193	212	100	359	258	104	60	125	57	52	156	133	155	213	92	78	102	124	284	60	82	211	114	115	173	84	244	113	66	116	61
hsa-mir-331	391	251	192	278	77		90	51	104	47	287	132	76	135	154	40	357	128	255	143	78	286	92	443	150	133	96	50	100	234	166	138	89	63	71	265	392	58	167	99	124	123	182	61	124	150	63	82	54
hsa-mir-335	0	97	214	103.667	108		15	32	122	21	68	70	43	71	80	49	248	17	187	42	100	34	46	69	325	53	5	8	35	28	23	147	139	4	54	56	118	35	11	88	117	23	82	30	235	183	40	43	102
hsa-mir-337	NA	NA	NA	NA			28	23	59	14	10	26	37	8	11	5	35	1	4	32	45	14	19	23	120	44	16	123	25	40	33	29	0	26	37	10	61	6	59	29	109	143	30	19	173	55	89	12	11
hsa-mir-338	0	0	0	0			222	1054	1261	167	206	1472	317	56	390	86	1266	1144	522	675	310	151	892	401	1590	1495	195	467	258	295	607	519	604	239	254	410	1204	433	299	368	1121	478	427	291	1952	308	775	732	368
hsa-mir-339	156.5	17	60.5	78	121		501	165	559	20	389	286	129	136	272	118	613	261	380	523	203	182	159	516	334	184	113	72	191	210	203	144	348	133	153	163	449	102	165	253	392	229	184	158	310	219	423	176	175
hsa-mir-33a	5418	744	4043	3401.67	34		121	90	256	38	160	94	69	101	185	62	668	53	138	295	288	122	74	143	219	81	60	96	123	89	118	129	173	41	130	134	581	55	40	55	483	61	118	48	98	239	264	80	49
hsa-mir-33b	122	25	23	56.6667	133		4	11	25	1	2	8	6	4	15	1	32	20	7	32	5	9	15	3	9	9	3	21	6	3	16	13	8	8	14	8	24	5	7	6	18	8	4	1	10	7	3	15	4
hsa-mir-340	0	0	0	0			19	43	62	13	32	29	37	22	57	20	81	82	47	70	34	64	70	33	24	48	35	30	49	29	67	58	37	52	38	44	75	59	36	115	135	71	60	42	98	33	11	78	37
hsa-mir-342	1181.5	89	91.5	454	69		1317	5479	2984	473	3532	3883	1617	604	1474	1264	4548	1919	6193	4618	897	5031	4933	1633	2003	2761	953	788	2845	4507	2830	2223	5889	719	2344	3471	9722	1368	2937	2479	1753	2734	3869	809	9786	2461	1908	4456	1170
hsa-mir-345	11	6	12	9.66667	188		15	56	78	7	62	86	28	23	44	8	41	30	57	87	50	42	33	38	57	45	20	56	9	52	33	50	43	47	46	16	76	16	24	27	119	46	25	29	60	29	42	52	26
hsa-mir-346	NA	NA	NA	NA			0	0	0	0	0	1	0	0	0	0	0	1	0	1	1	0	1	0	1	1	0	0	0	3	0	0	2	0	0	0	1	2	1	0	1	3	0	2	1	1	2	0	1
hsa-mir-34a	57.5	0	0.5	19.3333	164		753	505	1407	66	342	684	381	259	548	213	1611	901	812	1542	948	616	724	489	342	746	225	484	348	661	802	840	472	489	370	599	960	319	557	510	1620	1114	527	818	1051	2291	515	1055	359
hsa-mir-34b	0	0	0	0			8	1	5	1	0	9	11	1	10	0	26	13	15	0	11	10	11	3	1	14	5	0	5	11	8	4	3	5	1	5	7	2	8	6	5	5	5	5	22	14	9	9	13
hsa-mir-34c	6	0	2	2.66667	211		11	14	8	3	4	20	19	6	34	0	41	27	28	18	24	38	32	14	11	45	8	10	9	21	6	12	7	17	12	13	26	9	2	23	20	8	4	18	54	29	9	17	25
hsa-mir-3529	NA	NA	NA	NA			0	5	0	0	0	0	0	0	0	0	1	6	0	0	0	0	0	0	0	0	0	0	0	1	0	1	0	0	0	0	0	0	0	0	0	0	0	0	0	0	0	1	0
hsa-mir-3591	NA	NA	NA	NA			0	0	0	0	0	0	0	0	0	0	0	0	0	0	0	0	0	0	0	0	0	0	0	0	0	0	0	0	0	0	0	0	0	0	0	0	0	0	0	0	0	0	0
hsa-mir-3605	4	2	2	2.66667	211		6	4	7	5	2	8	7	4	9	9	16	13	30	13	8	26	18	8	17	3	8	14	13	19	14	7	6	8	16	3	25	5	8	14	10	22	12	7	30	35	14	11	10
hsa-mir-3606	NA	NA	NA	NA			0	0	0	0	0	0	0	0	0	0	0	0	0	0	0	0	0	0	0	0	0	0	0	0	0	0	0	0	0	0	0	0	0	0	0	0	0	0	0	0	0	0	0
hsa-mir-3607	NA	NA	NA	NA			267	452	696	90	262	343	146	136	375	325	398	405	317	570	241	637	504	323	326	403	215	273	252	474	274	294	266	436	406	235	687	237	256	552	214	242	247	280	670	361	263	206	381
hsa-mir-3609	5	1	18	8	193		1	1	3	0	0	2	2	2	5	0	7	1	1	3	0	1	0	2	0	13	3	1	5	3	1	0	1	4	2	1	1	2	1	2	1	1	1	0	4	6	3	1	0
hsa-mir-361	167	64	125	118.667	103		438	1020	1979	261	1346	1197	729	471	1142	479	1346	781	1127	1718	775	2186	1472	1106	1064	897	701	519	1071	1780	1052	2025	1245	824	1137	1262	3436	547	915	920	709	1459	1195	1089	3007	1269	858	1010	737
hsa-mir-3610	NA	NA	NA	NA			1	3	3	0	0	1	2	0	0	0	5	3	7	3	1	4	2	6	2	1	3	1	6	9	3	3	3	4	7	3	11	1	1	2	3	2	1	6	5	2	0	7	2
hsa-mir-3611	NA	NA	NA	NA			0	1	0	1	1	0	0	0	0	0	1	1	1	1	1	1	0	0	0	2	0	0	0	0	0	2	0	0	0	0	0	0	0	0	0	0	1	0	0	0	0	0	0
hsa-mir-3613	NA	NA	NA	NA			25	110	195	23	66	53	40	67	189	15	485	154	163	249	162	210	212	86	104	92	54	54	68	168	216	338	188	123	110	144	235	84	93	95	240	245	162	314	132	103	120	99	91
hsa-mir-3614	0	0.5	0	0.166667	223		4	24	10	0	8	4	10	1	5	2	2	5	2	24	3	14	28	8	10	7	13	13	10	2	13	66	1	4	22	7	11	16	8	14	15	8	10	5	9	5	1	12	11
hsa-mir-3615	NA	NA	NA	NA			5	10	19	2	22	14	5	11	107	9	16	6	18	22	2	25	29	22	5	20	12	9	7	22	10	21	13	13	9	7	32	7	12	12	18	10	9	14	17	19	10	13	11
hsa-mir-3616	NA	NA	NA	NA			0	0	0	0	10	0	0	0	0	1	0	0	6	0	0	0	0	0	0	2	0	0	0	1	1	0	1	0	0	0	19	0	4	0	1	0	1	0	0	2	1	0	0
hsa-mir-3617	NA	NA	NA	NA			0	0	0	0	0	2	0	0	0	0	0	1	0	0	1	0	1	2	0	0	0	0	0	0	0	0	0	0	0	0	0	0	1	0	0	0	0	0	0	1	2	0	1
hsa-mir-3618	NA	NA	NA	NA			0	0	0	0	0	0	0	0	0	0	0	0	0	0	0	0	0	0	0	0	0	0	0	0	0	0	0	0	0	0	0	0	0	0	0	0	0	0	0	0	0	0	0
hsa-mir-3619	NA	NA	NA	NA			1	0	3	0	0	2	0	0	2	0	0	0	0	3	0	2	0	0	0	2	0	0	0	0	0	0	0	0	2	1	0	0	0	3	2	1	1	1	1	0	0	1	0
hsa-mir-362	26.5	0	14.5	13.6667	177		9	36	117	9	25	51	43	35	80	3	44	24	52	46	22	35	50	44	34	49	22	11	25	10	10	64	45	24	19	89	76	26	40	34	57	65	28	35	52	30	5	52	31
hsa-mir-3620	NA	NA	NA	NA			0	0	0	0	0	0	1	0	1	1	0	0	2	1	0	3	0	1	1	0	0	1	4	1	1	0	1	0	0	2	0	0	2	0	4	0	1	0	0	1	0	0	0
hsa-mir-3622a	NA	NA	NA	NA			0	0	0	0	0	3	0	0	0	0	0	2	1	2	0	0	1	1	0	0	0	0	0	0	0	0	0	0	4	0	1	1	0	0	0	1	1	2	8	0	1	0	0
hsa-mir-3622b	NA	NA	NA	NA			0	0	0	0	0	0	0	0	0	0	0	0	0	0	0	0	0	0	0	0	0	0	0	0	0	0	0	0	0	0	0	0	0	0	0	0	0	0	0	0	0	0	2
hsa-mir-363	16	173	10979	3722.67	33		43	338	133	6	8	26	10	5	2119	19	13	14	24	56	373	192	33	345	30	25	5	398	27	13	20	46	51	6	311	16	211	19	201	476	250	47	38	75	107	13	36	69	31
hsa-mir-3648	NA	NA	NA	NA			33	60	133	8	35	39	73	8	222	16	15	40	14	129	21	48	21	30	15	69	53	11	34	28	18	42	26	120	23	16	30	28	4	41	6	16	34	34	32	46	16	34	23
hsa-mir-3651	NA	NA	NA	NA			11	27	23	6	9	4	21	3	33	5	8	11	3	14	5	7	14	12	2	71	3	20	18	4	8	9	1	24	9	7	2	12	2	16	21	10	27	9	27	6	11	2	14
hsa-mir-3652	NA	NA	NA	NA			1	3	2	1	0	0	0	2	4	0	1	2	1	1	1	6	1	3	0	0	8	2	0	4	1	1	2	6	3	0	0	0	1	0	1	1	0	4	1	1	1	0	2
hsa-mir-3653	NA	NA	NA	NA			92	141	160	25	51	36	37	24	30	25	101	76	34	66	47	57	54	42	59	143	33	73	35	136	32	27	73	30	47	33	89	38	47	37	59	58	86	20	204	266	103	40	56
hsa-mir-3654	NA	NA	NA	NA			0	12	2	0	0	0	0	0	3	0	2	2	0	3	0	0	0	1	0	3	1	2	3	0	0	0	1	2	1	1	0	4	1	1	1	0	1	0	0	2	1	0	1
hsa-mir-3655	NA	NA	NA	NA			0	0	0	0	1	0	0	0	0	0	0	0	0	5	0	0	1	1	1	0	0	1	0	1	0	0	1	0	0	0	3	0	0	1	0	0	0	1	0	0	0	0	0
hsa-mir-3656	NA	NA	NA	NA			0	0	0	0	0	0	0	0	0	0	0	0	0	0	0	0	0	0	0	0	1	0	0	0	1	0	0	0	0	0	0	0	0	0	0	0	0	0	1	1	0	0	0
hsa-mir-3657	NA	NA	NA	NA			0	0	0	0	0	0	0	0	0	0	0	2	0	0	0	0	0	0	0	0	0	0	0	0	0	0	0	0	0	0	0	0	0	0	2	0	0	0	0	0	0	0	0
hsa-mir-3659	NA	NA	NA	NA			0	0	0	0	0	0	1	0	1	0	1	0	0	0	0	0	0	0	0	0	1	1	0	0	0	0	0	0	0	0	0	0	0	0	0	0	0	0	0	12	0	0	0
hsa-mir-365a*	213.667	0.333333	40	84.6667	117		116	71	215	47	161	275	27	11	367	48	157	175	446	204	59	168	122	292	86	741	71	592	218	139	102	859	207	165	144	423	290	49	152	81	182	364	112	260	240	1327	169	261	103
hsa-mir-365b	NA	NA	NA	NA			110	69	218	47	154	264	29	11	343	46	161	164	442	195	59	147	120	284	86	738	68	572	215	133	107	826	204	163	144	413	289	50	147	83	166	365	115	254	239	1292	165	247	105
hsa-mir-3660	0	0	0	0			0	0	0	0	0	0	0	0	0	0	0	0	0	0	0	0	0	0	0	0	0	0	0	0	0	0	0	0	0	0	0	0	0	0	0	0	0	0	0	0	0	0	0
hsa-mir-3661	NA	NA	NA	NA			1	0	0	0	0	0	1	0	0	0	0	0	0	0	0	0	0	0	0	0	0	0	0	0	0	0	0	0	0	0	0	0	0	0	0	0	0	0	0	0	0	0	2
hsa-mir-3662	NA	NA	NA	NA			1	2	20	0	1	5	7	13	5	2	1	7	3	3	2	2	1	11	3	2	3	1	3	0	2	10	1	9	0	1	3	2	0	5	2	0	2	3	0	3	6	2	4
hsa-mir-3663	NA	NA	NA	NA			0	0	1	0	0	0	0	0	0	0	0	0	0	0	0	0	0	0	0	0	0	0	0	0	0	0	0	0	0	0	0	0	0	0	0	0	0	0	0	0	0	0	0
hsa-mir-3664	0	0	0	0			0	0	3	0	0	0	0	0	0	0	0	0	1	1	0	0	0	0	0	0	0	0	0	0	0	0	0	0	0	0	0	0	0	0	0	0	0	0	0	1	0	0	0
hsa-mir-3667	NA	NA	NA	NA			2	12	1	0	4	14	7	0	4	0	17	12	8	11	0	24	0	72	9	2	6	5	0	5	10	2	2	1	0	3	5	1	7	4	1	0	19	7	30	6	3	3	1
hsa-mir-3675	NA	NA	NA	NA			0	0	0	0	0	0	0	0	0	0	0	0	0	0	0	0	0	0	0	0	0	0	0	0	0	0	0	0	0	0	0	0	0	0	0	0	0	0	0	0	0	0	0
hsa-mir-3676	NA	NA	NA	NA			2	5	5	1	2	0	1	1	8	1	2	1	0	16	3	3	1	3	2	5	8	1	2	4	1	7	0	0	1	2	4	4	0	1	2	1	0	10	3	0	0	5	4
hsa-mir-3677	8	19	27	18	166		13	26	111	7	37	22	3	20	78	3	32	29	20	36	26	33	39	163	22	16	19	52	27	37	36	30	12	13	10	16	63	7	51	24	68	16	30	16	20	22	10	13	14
hsa-mir-3678	NA	NA	NA	NA			11	18	13	3	14	10	7	11	18	3	8	8	22	11	4	16	21	18	5	66	36	10	7	9	4	7	4	33	3	11	31	1	29	15	13	8	23	9	10	24	61	15	5
hsa-mir-3679	2	42	0	14.6667	175		0	0	0	0	0	0	0	0	0	0	1	0	0	0	0	0	0	0	1	1	0	0	0	2	1	0	0	1	1	0	2	0	0	0	0	1	0	2	4	0	1	1	0
hsa-mir-3680	NA	NA	NA	NA			1	3	13	0	1	2	0	1	9	1	0	8	1	7	4	15	1	5	1	1	2	2	3	3	4	4	2	4	0	0	3	0	1	1	1	0	5	1	2	2	1	2	4
hsa-mir-3681	163	7	0	56.6667	133		12	64	53	16	181	0	0	5	0	0	22	10	9	0	20	0	1	9	24	0	24	0	25	115	206	0	1	25	1	4	439	1	0	0	1	18	66	37	30	8	101	0	24
hsa-mir-3682	NA	NA	NA	NA			0	4	2	0	0	2	2	0	6	1	2	8	0	3	1	7	6	3	0	1	1	2	0	1	3	3	0	0	3	5	4	0	0	3	2	2	0	3	3	2	4	0	2
hsa-mir-3684	NA	NA	NA	NA			2	0	0	0	0	1	0	1	1	0	0	1	2	0	0	1	0	0	0	0	1	0	0	4	2	2	1	1	1	1	0	0	0	0	1	0	2	0	0	2	0	1	0
hsa-mir-3685	NA	NA	NA	NA			0	0	0	0	0	0	0	0	1	0	0	0	0	0	0	0	0	0	0	1	0	0	1	0	0	0	0	0	0	0	0	0	0	0	0	0	0	0	0	0	0	0	0
hsa-mir-3686	NA	NA	NA	NA			0	0	0	0	0	0	0	0	0	0	0	0	0	0	0	0	0	0	0	0	0	0	0	0	0	0	0	0	0	0	0	0	0	0	0	0	0	0	0	0	0	0	0
hsa-mir-3687	NA	NA	NA	NA			57	127	233	26	42	29	87	18	322	35	44	92	6	165	25	20	42	20	18	83	123	11	70	38	44	54	37	179	41	18	50	53	7	96	4	18	80	44	85	31	94	48	30
hsa-mir-3688	NA	NA	NA	NA			1	0	0	0	0	0	0	0	1	0	0	1	0	0	0	2	1	0	0	0	1	1	0	0	1	0	0	0	0	0	0	0	0	0	0	0	0	2	0	0	0	0	2
hsa-mir-3689a	3	0	5	2.66667	211		0	1	10	1	0	0	0	0	34	2	1	0	5	4	12	0	0	0	0	10	0	1	3	0	0	0	0	0	0	0	0	0	0	1	4	0	0	1	1	118	0	1	0
hsa-mir-3689b	1.5	0	2.5	1.33333	216		2	2	10	0	1	0	0	0	39	0	0	0	2	3	14	0	0	1	0	7	0	0	0	0	1	0	0	0	0	1	0	0	0	4	2	0	6	0	0	133	0	2	0
hsa-mir-3689c	0	0	0	0			0	0	0	0	0	0	0	0	0	0	0	0	0	0	0	0	0	0	0	1	0	0	0	0	0	0	0	0	0	0	0	0	0	0	0	0	0	0	0	6	0	0	0
hsa-mir-3689d	0	0	0	0			0	0	0	0	0	0	0	0	0	0	0	0	0	0	0	0	0	0	0	0	0	0	0	0	0	0	0	0	0	0	0	0	0	0	0	0	0	0	0	0	0	0	0
hsa-mir-3689e	3	0	5	2.66667	211		1	0	13	0	0	0	0	0	35	1	1	0	1	5	20	0	0	0	0	9	0	1	0	0	0	0	0	0	0	0	0	0	0	4	2	0	0	0	1	137	0	0	0
hsa-mir-3689f	0	0	2	0.666667	220		6	11	57	2	1	1	0	0	245	1	0	3	0	23	4	0	0	7	0	30	0	1	0	0	0	0	0	0	0	5	1	0	0	30	6	0	4	0	0	2	0	2	0
hsa-mir-369	1	0	0	0.333333	222		4	7	33	2	5	11	10	1	2	2	3	2	5	12	3	0	5	1	51	10	1	23	5	9	8	7	2	1	7	2	13	2	18	20	15	27	14	0	21	15	11	1	3
hsa-mir-3690	0	0	2	0.666667	220		7	6	1	2	3	10	1	0	0	0	3	11	32	4	2	8	5	7	1	13	4	10	4	2	7	5	2	2	3	1	16	9	1	14	10	8	8	9	9	8	25	14	6
hsa-mir-3691	3	4	22	9.66667	188		0	5	4	0	3	0	1	0	8	0	1	8	2	5	1	7	1	1	3	3	1	2	0	3	4	2	0	0	3	3	7	2	3	0	2	1	6	3	1	1	1	3	0
hsa-mir-3692	0	2	0	0.666667	220		0	0	0	0	0	0	0	0	0	0	0	0	0	0	0	0	0	0	0	0	0	0	0	0	0	1	0	0	0	0	0	0	0	1	0	0	0	0	0	0	0	0	0
hsa-mir-370	0	0	0	0			12	1	13	2	3	2	6	0	2	0	10	1	0	9	6	1	7	2	62	10	0	20	6	16	12	8	0	1	10	3	14	1	14	5	4	13	5	2	12	10	10	2	6
hsa-mir-3714	NA	NA	NA	NA			0	0	0	0	0	0	0	0	0	0	0	0	0	0	0	0	0	0	0	0	0	0	0	0	0	0	0	0	0	0	0	0	0	0	0	0	0	0	0	0	0	0	0
hsa-mir-371a	NA	NA	NA	NA			0	0	0	0	0	0	0	0	0	0	0	0	0	0	1	0	0	0	0	0	0	0	0	0	0	0	0	0	0	0	0	0	0	0	0	1	0	0	0	0	0	0	0
hsa-mir-371b	NA	NA	NA	NA			0	0	0	0	0	1	0	0	0	0	0	0	1	0	0	0	0	0	0	0	1	0	0	0	0	0	0	0	0	0	0	0	0	0	1	0	1	0	0	0	1	0	0
hsa-mir-372	NA	NA	NA	NA			3	0	8	0	0	4	0	0	0	0	0	0	2	0	2	1	0	0	0	0	1	0	0	2	1	1	0	0	1	0	3	0	2	58	0	3	1	3	1	0	1	0	0
hsa-mir-373	NA	NA	NA	NA			0	0	0	0	0	2	0	0	0	0	0	0	0	0	0	0	0	0	0	0	0	0	0	0	0	0	0	0	0	0	0	0	0	0	0	1	0	0	0	0	0	0	0
hsa-mir-374a	400	33	469.5	300.833	75		753	3171	5176	676	1472	1092	590	678	4278	467	3710	3786	3118	5048	2223	2893	3531	1281	1869	1283	600	1576	1862	2897	4582	6201	1908	2058	2173	3603	6136	2721	1334	2019	3159	5368	2906	2852	6971	2650	1860	2837	2277
hsa-mir-374b	227	55.5	126	136.167	97		107	225	632	36	121	126	100	24	200	51	550	163	295	202	216	264	228	122	184	194	78	155	201	172	186	384	278	83	174	180	532	88	82	101	443	426	328	123	538	349	151	222	104
hsa-mir-374c	NA	NA	NA	NA			1	0	1	1	2	1	0	0	1	1	3	1	3	1	1	2	0	0	0	0	2	0	5	1	0	4	0	1	1	0	2	0	0	0	1	2	1	0	2	2	0	0	0
hsa-mir-375	15	5	23	14.3333	176		28	27	34	14	16	640	79	10	11	14426	23	36	43	12	53	69	51	82	45	203	92	4	17	14	8	65	50	9	10	9	104	10	8	245	19	73	16	6	72	7	8	18	70
hsa-mir-376a	0	0	1	0.333333	222		4	4	19	0	4	0	3	2	0	0	3	0	0	6	2	1	1	1	14	5	1	14	3	3	1	4	1	2	4	0	2	0	3	8	9	9	3	1	4	3	7	0	1
hsa-mir-376b	0	0	0	0			2	3	11	1	1	2	1	2	2	0	5	0	0	8	1	0	0	1	12	5	1	17	2	2	7	4	0	1	3	3	5	1	7	3	9	7	7	2	5	3	9	2	0
hsa-mir-376c	0	0	0	0			8	13	31	3	1	6	8	3	6	1	14	0	0	19	8	2	2	5	65	14	1	24	4	10	6	5	0	3	9	6	13	6	22	17	32	31	14	1	15	14	10	3	2
hsa-mir-377	0	0	0	0			4	2	7	1	1	2	7	0	0	0	1	0	0	4	4	2	4	1	7	3	0	2	0	0	2	2	0	1	3	1	7	1	5	5	5	1	2	2	11	5	6	0	3
hsa-mir-378a*	235688	35278	45921	105629	5		1447	2115	1431	1279	447	880	831	1216	4650	411	818	1475	1374	1731	1243	1230	1324	1316	496	1687	1573	715	1253	610	2330	1529	468	1831	958	833	1249	2180	506	1163	1632	2239	1136	872	1351	962	458	1719	665
hsa-mir-378b	1480	43	817	780	61		0	0	0	1	0	0	0	0	1	0	0	0	1	0	0	0	0	0	0	0	0	0	1	0	0	0	0	0	0	0	0	1	0	0	0	0	0	0	0	0	0	0	0
hsa-mir-378c	NA	NA	NA	NA			8	29	30	6	17	3	14	2	28	12	39	22	17	27	19	34	35	20	8	24	24	8	25	16	29	25	11	11	9	21	27	26	11	34	35	33	17	4	19	11	3	26	13
hsa-mir-378d	405	28	103	178.667	88		0	0	1	0	0	1	0	0	1	0	3	0	0	1	2	2	1	1	0	0	1	0	1	1	0	0	3	0	1	0	1	1	0	0	0	0	1	0	3	0	0	1	1
hsa-mir-378e	124	17	41	60.6667	129		0	0	0	0	0	0	0	0	0	0	0	0	0	0	0	0	0	0	0	0	0	0	0	0	0	0	0	0	0	0	0	0	0	0	0	0	0	0	0	0	0	0	0
hsa-mir-378f	1040	45	628	571	64		0	0	0	1	0	0	0	0	1	0	0	0	0	0	0	1	0	0	0	0	0	0	0	0	0	1	0	0	0	0	0	0	0	0	0	0	0	0	1	0	0	0	0
hsa-mir-378g	327	34	86	149	93		0	0	0	0	0	0	0	0	0	0	0	1	0	0	0	0	0	0	0	0	0	0	0	0	0	0	0	0	0	0	1	0	0	0	0	0	0	0	0	0	0	0	0
hsa-mir-378h	15	0	1	5.33333	201		0	0	0	0	0	0	0	0	0	0	0	0	0	0	0	0	0	0	0	0	0	0	0	0	0	0	0	0	0	0	0	0	0	0	0	0	0	0	0	0	0	0	0
hsa-mir-378i	34	4	11	16.3333	171		0	2	1	0	2	0	2	0	0	0	0	1	0	1	1	0	0	0	0	0	2	0	2	0	0	0	0	0	0	0	0	0	0	1	1	0	1	0	0	0	1	1	0
hsa-mir-378j	NA	NA	NA	NA			0	0	0	0	0	0	0	0	0	0	0	0	0	0	0	0	0	0	0	0	0	0	0	0	0	0	0	0	0	0	0	0	0	0	0	0	0	0	0	0	0	0	0
hsa-mir-379	0	0	0	0			571	246	864	159	100	249	247	45	75	32	322	26	48	603	311	103	200	134	1586	366	203	1042	236	346	603	209	9	183	314	63	610	68	355	718	450	702	450	118	1158	480	811	69	228
hsa-mir-380	NA	NA	NA	NA			2	1	1	0	0	1	1	0	0	0	1	0	0	1	2	0	0	1	4	1	0	1	0	0	0	0	0	0	0	0	1	0	1	2	1	1	2	1	1	1	1	0	0
hsa-mir-381	0	0	1	0.333333	222		32	27	77	9	5	20	18	2	3	3	18	2	5	27	21	17	11	15	121	24	15	59	16	24	29	8	0	20	21	5	55	5	31	48	24	46	43	9	94	35	49	14	11
hsa-mir-382	0	0	2	0.666667	220		16	14	34	7	1	3	16	1	2	4	10	1	2	12	11	5	6	4	56	21	10	31	13	16	11	7	0	12	19	0	35	4	22	14	23	40	22	4	54	22	25	3	7
hsa-mir-383	0	0	1	0.333333	222		0	0	3	0	0	0	1	0	0	0	7	1	0	0	0	2	0	0	2	0	0	0	0	0	0	0	0	0	0	1	1	0	0	1	0	0	0	0	0	0	0	0	0
hsa-mir-3909	NA	NA	NA	NA			0	2	5	0	2	1	1	0	2	0	1	2	1	2	2	1	1	1	2	3	2	1	1	2	1	0	0	2	0	2	2	1	1	2	4	4	2	1	2	1	1	0	0
hsa-mir-3910	0	0	0	0			1	0	3	0	0	0	0	0	0	0	1	0	1	0	0	0	0	0	0	0	0	0	0	0	0	2	0	0	0	0	0	0	0	0	0	2	0	0	1	1	3	0	0
hsa-mir-3911	NA	NA	NA	NA			0	0	0	0	1	0	0	1	1	0	0	0	0	0	0	0	0	0	0	0	0	0	1	0	0	1	0	0	1	0	1	0	0	0	0	0	0	0	1	0	0	0	0
hsa-mir-3912	NA	NA	NA	NA			0	3	3	0	2	2	1	1	2	1	2	1	2	1	1	1	0	2	2	0	0	2	3	1	0	2	1	1	1	3	5	1	2	0	0	2	0	1	6	1	1	0	0
hsa-mir-3913	NA	NA	NA	NA			3	2	6	1	3	7	2	0	7	1	11	4	5	1	2	1	1	0	5	4	3	1	1	6	6	2	1	4	3	4	5	1	1	6	8	3	0	1	8	7	4	2	3
hsa-mir-3914	NA	NA	NA	NA			0	0	0	0	0	0	0	0	0	0	0	0	0	0	0	0	0	0	0	0	0	0	0	0	0	0	0	0	0	0	0	0	0	0	0	0	0	0	0	0	0	0	0
hsa-mir-3915	NA	NA	NA	NA			0	0	0	0	0	0	0	0	0	0	0	0	0	0	0	0	0	0	0	0	0	0	0	2	0	0	0	0	0	0	0	0	0	0	0	0	0	0	0	0	0	0	0
hsa-mir-3916	24	2	2	9.33333	189		0	0	2	0	0	0	0	0	0	0	0	1	0	0	0	1	0	0	0	1	0	1	0	1	0	0	0	0	0	0	1	0	0	0	0	0	0	0	0	0	0	0	0
hsa-mir-3917	NA	NA	NA	NA			6	10	7	1	5	12	11	12	42	3	7	10	13	8	8	8	7	14	6	5	9	8	11	23	14	6	6	7	10	1	22	8	5	6	1	1	3	29	5	27	3	2	8
hsa-mir-3918	NA	NA	NA	NA			0	0	0	0	0	0	1	0	0	0	0	0	1	0	0	0	0	0	0	0	0	0	0	0	0	0	0	0	0	1	0	0	0	0	0	0	0	0	0	1	0	0	0
hsa-mir-3919	0	0	0	0			0	0	0	0	0	0	1	53	0	0	0	0	0	0	0	0	0	0	1	0	0	0	0	0	0	0	0	0	0	0	0	0	0	0	0	0	0	0	0	0	0	0	0
hsa-mir-3920	NA	NA	NA	NA			0	1	1	0	0	0	0	1	0	0	0	0	1	0	0	0	0	0	0	1	0	0	0	0	0	1	0	0	2	0	1	0	0	0	0	0	0	0	0	0	0	1	0
hsa-mir-3921	NA	NA	NA	NA			0	0	0	0	0	0	0	0	0	0	0	0	0	0	0	0	0	0	0	0	0	0	0	0	0	0	0	0	0	0	0	0	0	0	0	0	0	0	0	0	0	0	0
hsa-mir-3922	NA	NA	NA	NA			3	3	16	0	2	10	4	8	4	1	15	7	8	8	2	6	10	3	4	1	2	4	7	1	3	8	0	1	6	3	10	4	2	5	13	4	3	13	7	5	1	7	3
hsa-mir-3923	NA	NA	NA	NA			0	0	0	0	0	0	0	0	0	0	4	0	0	0	0	0	0	1	2	1	0	0	0	0	0	0	0	0	0	0	0	1	0	0	0	0	0	0	0	0	0	0	2
hsa-mir-3925	NA	NA	NA	NA			0	0	0	0	0	0	0	0	0	0	0	0	0	0	0	0	0	0	1	0	0	0	0	0	0	0	0	0	0	0	0	0	1	0	0	0	0	0	0	0	0	0	0
hsa-mir-3926	NA	NA	NA	NA			2	2	0	0	0	1	1	0	1	0	2	0	1	2	3	1	0	2	1	0	0	1	0	0	0	0	1	0	0	0	0	0	0	0	0	0	1	1	5	2	1	0	0
hsa-mir-3927	NA	NA	NA	NA			0	0	0	0	0	0	0	0	0	0	0	0	0	0	0	0	0	0	0	0	0	0	0	0	0	0	0	0	0	0	0	0	0	0	0	0	0	0	0	0	0	0	0
hsa-mir-3928	45	53	191	96.3333	109		5	13	4	2	1	7	5	7	87	7	16	16	8	11	4	24	19	17	10	10	6	17	10	16	5	7	11	7	8	11	15	3	6	11	10	7	15	19	6	19	4	3	3
hsa-mir-3934	69	185	68	107.333	107		9	7	11	3	12	10	3	9	11	1	29	12	49	12	4	12	7	29	4	8	10	7	10	21	23	12	4	5	3	9	26	3	19	4	5	4	21	5	12	17	7	9	5
hsa-mir-3936	NA	NA	NA	NA			0	0	0	0	0	0	0	0	0	0	0	0	0	0	0	0	0	0	0	0	0	0	0	0	0	0	0	0	1	0	0	0	0	0	0	0	0	0	0	0	0	0	0
hsa-mir-3937	NA	NA	NA	NA			0	0	0	0	0	0	0	0	0	0	0	0	0	0	0	0	2	0	0	0	0	0	0	0	0	0	0	0	1	0	0	0	0	0	0	0	0	0	0	0	0	0	0
hsa-mir-3938	14	0	0	4.66667	203		0	0	0	0	0	0	0	0	0	0	0	0	0	0	0	0	0	0	0	0	0	0	0	0	0	0	0	0	0	0	0	0	0	0	0	0	0	0	0	0	0	0	0
hsa-mir-3939	NA	NA	NA	NA			0	0	0	0	0	0	1	0	0	1	0	0	0	0	1	0	0	2	0	0	1	0	0	0	1	1	0	0	0	1	2	0	0	0	0	0	1	1	0	1	0	0	0
hsa-mir-3940	NA	NA	NA	NA			4	6	41	3	8	8	2	3	16	67	10	28	12	21	9	14	12	15	1	7	10	15	20	28	13	6	6	4	10	8	24	6	5	9	17	4	8	5	3	6	11	16	10
hsa-mir-3942	1	1	14	5.33333	201		1	0	3	0	0	0	0	0	1	0	0	0	0	1	0	1	0	0	1	2	0	0	0	1	0	1	0	0	1	0	1	0	0	3	1	1	1	0	0	2	0	2	0
hsa-mir-3943	NA	NA	NA	NA			0	0	0	0	1	0	0	0	0	0	0	0	0	0	0	1	0	0	0	0	0	0	0	0	0	0	0	0	0	0	0	0	0	0	0	3	0	0	0	0	0	0	0
hsa-mir-3944	NA	NA	NA	NA			0	0	3	1	1	1	1	0	3	0	0	2	0	1	0	4	0	0	1	0	2	0	3	2	0	0	1	0	1	0	4	0	2	1	0	0	0	0	0	2	0	2	0
hsa-mir-409	0	0	0	0			50	35	139	16	7	28	26	6	10	6	60	6	2	61	49	19	21	13	108	45	25	68	22	52	52	35	0	24	48	12	88	6	58	86	63	105	48	27	107	58	75	10	26
hsa-mir-410	0	0	0	0			4	3	5	1	1	1	0	2	1	0	4	1	0	13	4	1	0	1	16	4	3	8	0	3	12	2	0	5	2	3	17	0	7	5	2	7	9	1	13	5	13	1	3
hsa-mir-411	0	0	0	0			13	4	26	0	3	6	2	0	1	0	10	0	0	14	5	2	2	4	38	4	4	16	2	7	10	4	0	2	4	2	10	1	9	16	14	15	8	2	27	6	15	4	2
hsa-mir-412	NA	NA	NA	NA			0	0	0	0	0	0	0	0	0	0	0	0	0	0	0	0	0	0	0	0	0	0	0	0	0	0	0	0	0	0	0	0	0	0	0	0	0	0	0	0	0	0	0
hsa-mir-421	38	6	44	29.3333	153		7	5	10	3	8	4	5	3	8	2	9	10	15	13	6	10	2	6	6	6	4	5	0	3	9	8	5	4	4	4	15	6	4	7	12	5	12	12	5	1	4	5	3
hsa-mir-423	23869	11021	12585	15825	18		449	1102	1636	212	616	1009	426	593	1756	212	896	690	1356	1491	838	1687	679	1631	717	697	430	423	640	971	957	946	738	709	578	1129	1798	433	422	858	720	875	759	783	1232	1283	514	664	500
hsa-mir-424	26	0.5	96.5	41	143		432	927	1879	193	287	1005	696	90	709	222	1270	778	1089	1272	735	1312	1245	291	1991	762	551	965	237	381	872	1511	492	852	452	635	1583	468	401	1848	2290	769	1652	363	1424	770	975	1147	476
hsa-mir-425	NA	NA	NA	NA			1283	4757	12558	896	1664	1898	1000	1023	5649	698	6409	980	1634	2950	1051	1446	538	2290	767	2272	459	1440	1068	2021	1374	1677	746	1617	754	1793	2845	642	1404	1439	2028	2137	3961	2028	4093	2731	1557	1094	687
hsa-mir-4254	NA	NA	NA	NA			0	0	0	0	0	0	0	0	0	0	0	0	0	0	0	0	0	0	0	0	0	0	0	0	0	0	0	0	0	0	0	0	0	0	0	0	0	0	0	0	0	0	0
hsa-mir-4284	NA	NA	NA	NA			0	0	0	0	0	0	0	1	0	0	0	0	0	0	0	0	0	0	0	0	0	0	0	0	0	0	0	0	0	0	0	0	0	0	0	0	0	0	0	0	0	0	0
hsa-mir-4285	NA	NA	NA	NA			0	0	0	0	0	0	0	0	0	0	0	0	0	0	0	0	0	0	0	1	0	0	0	0	0	0	0	0	0	0	0	0	0	0	0	0	0	0	0	0	0	0	0
hsa-mir-4286	NA	NA	NA	NA			1	0	0	0	0	0	0	0	0	0	0	0	0	0	0	2	0	1	0	2	1	0	0	2	0	1	1	3	1	0	3	2	0	0	0	2	0	0	2	3	0	2	0
hsa-mir-429	0	0	1	0.333333	222		0	3	3	0	2	9	1	0	0	1	13	0	2	2	2	1	2	2	0	0	0	1	0	1	0	0	4	0	0	1	2	2	0	2	4	3	1	0	1	0	3	1	1
hsa-mir-4306	NA	NA	NA	NA			0	0	1	0	0	0	0	0	0	0	0	0	0	0	0	0	0	0	0	0	0	0	0	0	0	0	0	0	0	0	0	0	0	0	0	0	0	0	1	0	0	0	0
hsa-mir-431	NA	NA	NA	NA			8	6	13	5	1	4	3	1	1	3	3	0	0	6	4	3	4	2	31	10	4	20	5	7	9	4	1	1	6	2	11	2	6	7	4	9	4	1	29	17	14	2	1
hsa-mir-4315	NA	NA	NA	NA			0	0	0	0	0	0	0	0	0	0	0	0	0	0	0	0	0	0	0	0	0	0	1	0	0	0	0	0	0	0	0	0	0	0	0	0	1	0	0	0	0	0	0
hsa-mir-432	0	0	0	0			8	5	9	2	1	3	5	0	0	0	2	0	0	14	5	1	3	1	7	4	9	16	2	4	14	9	0	3	9	1	12	2	10	5	8	9	9	2	20	10	9	1	4
hsa-mir-4322	NA	NA	NA	NA			0	0	0	0	0	0	0	0	0	0	0	0	0	0	0	0	0	0	0	0	0	1	0	0	0	0	0	0	0	0	0	0	0	0	0	0	0	0	0	0	0	0	0
hsa-mir-4324	NA	NA	NA	NA			0	0	0	0	0	0	0	0	0	0	0	0	0	0	0	0	0	0	0	0	0	0	1	0	0	0	0	0	0	0	0	0	0	0	0	0	0	0	0	0	0	0	0
hsa-mir-4326	NA	NA	NA	NA			14	24	68	7	9	14	8	5	54	5	51	9	18	90	32	11	14	19	43	16	16	1	8	9	56	1	41	21	20	9	30	13	5	27	20	25	18	10	18	18	30	34	10
hsa-mir-433	0	1	0	0.333333	222		2	2	1	0	2	0	0	0	0	0	1	0	0	0	1	0	2	1	1	0	0	3	0	2	1	1	1	1	3	0	1	0	2	0	1	2	0	0	9	1	3	0	0
hsa-mir-4418	0	0	21	7	196		0	0	0	0	0	0	0	0	0	0	0	0	0	0	0	0	0	0	0	0	0	0	0	0	0	0	0	0	0	0	0	0	0	0	0	0	0	1	0	0	0	0	0
hsa-mir-4419a	8	0	23	10.3333	186		0	0	0	0	0	0	0	0	0	0	0	0	0	0	0	0	0	0	0	0	0	0	0	0	0	0	0	0	0	0	0	0	0	0	0	0	0	0	0	0	0	0	0
hsa-mir-4419b	2	0	0	0.666667	220		0	0	0	0	0	0	0	0	0	0	1	0	0	0	0	1	0	0	0	0	0	0	0	1	0	0	0	0	0	1	0	0	0	0	0	0	0	0	0	0	0	0	0
hsa-mir-4420	1114	138	88	446.667	71		0	1	2	0	0	0	1	1	9	1	0	14	0	7	1	4	5	5	1	0	6	0	6	0	3	4	2	9	1	1	10	2	0	1	4	0	0	3	0	2	2	2	2
hsa-mir-4421	0	5	0	1.66667	215		0	0	0	0	0	0	0	0	0	0	0	0	0	0	0	0	0	0	0	0	0	0	0	0	0	0	0	0	0	0	0	0	0	0	0	0	0	0	0	0	0	0	0
hsa-mir-4422	2	29	0	10.3333	186		0	1	0	0	1	2	1	0	0	0	0	0	2	1	0	1	0	0	0	0	0	0	0	0	0	0	0	0	0	0	1	0	0	0	0	0	0	0	0	0	0	0	0
hsa-mir-4423	0	1	0	0.333333	222		1	1	1	0	2	3	1	0	0	0	0	1	1	0	0	0	0	0	0	1	0	0	1	1	0	0	0	1	2	2	2	0	0	1	2	1	1	2	4	0	0	1	0
hsa-mir-4424	1	1	0	0.666667	220		4	2	0	0	0	0	0	0	3	0	0	0	0	5	0	0	3	0	0	0	2	0	0	1	0	1	0	0	0	0	0	0	2	4	8	0	0	0	0	2	0	0	0
hsa-mir-4425	127	45	3	58.3333	130		0	1	0	0	0	0	0	0	0	0	1	0	0	0	0	0	1	0	0	0	0	0	1	0	0	1	0	0	1	0	0	0	0	0	0	1	0	0	0	0	0	0	0
hsa-mir-4426	1	1	13	5	202		0	0	0	0	0	0	0	0	0	0	0	0	0	0	0	0	0	0	0	0	0	0	1	0	0	0	0	0	0	0	0	1	0	0	0	0	0	0	0	0	0	0	0
hsa-mir-4427	0	0	3	1	218		0	0	0	0	0	0	0	0	0	0	0	0	0	0	0	0	0	1	0	0	0	0	0	0	0	0	0	0	0	0	0	0	0	0	0	0	0	0	0	0	0	0	0
hsa-mir-4429	0	0	1	0.333333	222		0	0	0	0	0	0	0	0	0	0	0	0	0	0	0	0	0	0	0	0	0	0	0	0	0	0	0	0	0	0	0	0	1	0	0	0	0	0	0	0	0	0	0
hsa-mir-4431	0	0	0	0			0	0	0	0	0	0	0	0	0	0	1	0	0	0	0	0	0	0	0	0	0	0	0	0	0	0	0	0	0	0	0	0	0	0	0	0	0	0	1	0	0	0	0
hsa-mir-4432	0	0	0	0			0	0	0	0	0	0	0	0	0	0	0	0	0	0	0	0	0	0	0	0	0	0	0	0	0	0	0	0	0	0	0	0	0	0	0	0	0	0	0	0	0	0	0
hsa-mir-4433	1	1	0	0.666667	220		0	0	0	0	7	0	0	1	0	0	0	2	2	0	1	3	10	0	2	0	1	0	0	0	1	0	1	0	1	1	4	0	0	0	0	0	0	2	6	0	0	1	1
hsa-mir-4434	0	0	5	1.66667	215		3	6	1	8	4	8	1	0	2	2	0	4	9	2	2	19	2	10	1	0	3	2	6	13	12	2	0	1	2	10	5	1	1	1	2	5	0	13	1	3	1	2	7
hsa-mir-4435	0	1	1	0.666667	220		0	0	2	0	0	0	1	0	0	0	0	0	0	0	0	0	1	0	0	0	0	2	0	0	0	0	0	0	0	0	0	0	0	0	1	0	0	0	0	0	0	0	0
hsa-mir-4436a	NA	NA	NA	NA			0	0	0	0	0	0	0	0	0	0	0	0	0	0	0	0	0	0	0	0	0	0	0	0	0	0	0	0	0	0	0	0	0	0	0	0	0	0	0	0	0	0	0
hsa-mir-4436b	NA	NA	NA	NA			0	0	0	0	0	1	0	0	0	0	0	0	0	0	0	0	0	0	0	0	0	0	0	0	0	0	0	0	0	0	0	0	0	0	0	0	0	0	0	0	0	0	0
hsa-mir-4437	0	0	0	0			0	0	0	0	0	0	0	0	0	0	0	0	0	0	0	0	0	0	0	0	0	0	0	0	0	1	1	0	0	0	0	0	0	0	0	0	0	0	0	0	0	0	0
hsa-mir-4438	0	2	0	0.666667	220		0	0	0	0	0	0	0	0	0	0	0	0	0	0	0	0	0	0	0	0	0	0	0	0	0	0	0	0	0	0	0	0	0	0	0	0	0	0	0	0	0	0	0
hsa-mir-4439	0	0	0	0			0	0	0	0	0	0	0	0	0	0	0	0	0	0	0	0	0	0	0	0	0	0	0	0	0	0	0	0	0	0	2	0	0	0	0	0	0	0	0	0	0	0	0
hsa-mir-4440	1	2	3	2	214		0	0	0	0	0	0	0	0	0	0	0	0	0	0	0	0	0	0	0	0	0	0	0	0	0	0	0	0	0	0	0	0	0	0	0	0	0	0	0	0	0	0	0
hsa-mir-4441	3	0	5	2.66667	211		0	0	0	0	0	0	0	0	0	0	0	0	0	0	0	0	0	0	0	0	0	0	0	0	0	0	0	0	0	0	0	0	0	0	0	0	0	0	0	0	0	0	0
hsa-mir-4442	0	0	0	0			1	0	1	1	0	3	0	1	1	0	3	1	2	2	0	1	1	0	1	0	0	0	0	2	0	1	0	1	0	0	2	0	0	2	1	0	0	3	1	3	1	0	2
hsa-mir-4443	7	3	13	7.66667	194		1	1	2	0	0	0	1	0	1	0	2	0	0	0	1	0	0	7	0	0	1	0	0	1	0	0	0	0	0	2	2	0	1	0	0	0	0	1	1	0	0	1	1
hsa-mir-4444	0	0	1	0.333333	222		6	17	1	1	3	5	3	3	16	2	8	2	4	9	2	16	2	4	8	14	0	3	7	4	6	3	4	5	3	6	9	8	3	3	7	3	2	7	4	2	1	8	4
hsa-mir-4445	0	0	0	0			0	0	0	0	0	0	0	0	0	0	0	0	0	0	1	0	0	0	0	0	0	0	0	0	0	0	0	0	0	35	0	0	0	0	0	0	0	0	0	0	0	0	0
hsa-mir-4446	41	8	0	16.3333	171		0	3	3	0	0	1	3	0	1	0	0	0	3	3	0	0	1	0	3	0	1	1	0	0	0	0	4	1	1	0	1	0	1	0	0	1	1	0	1	1	0	1	0
hsa-mir-4447	31	0	42	24.3333	157		0	0	0	0	0	0	0	0	0	0	0	0	0	0	0	0	0	0	0	0	0	0	0	0	0	0	0	0	0	0	0	0	0	0	0	0	0	0	0	0	0	0	0
hsa-mir-4448	4	0	1	1.66667	215		0	0	0	0	0	0	0	0	0	0	0	0	0	0	0	0	0	0	0	0	0	0	0	0	0	0	0	0	0	0	0	0	0	0	0	0	0	0	0	0	0	0	0
hsa-mir-4449	0	0	5	1.66667	215		9	22	14	1	3	3	4	2	10	0	0	4	1	11	3	4	3	5	6	20	1	26	16	3	1	8	2	6	0	6	2	3	0	8	2	3	3	1	5	75	2	0	12
hsa-mir-4451	3	4	1	2.66667	211		1	1	0	0	0	0	0	0	0	0	0	1	0	0	0	0	1	0	0	0	0	0	0	0	0	0	0	0	0	0	0	0	0	0	0	0	0	0	0	0	0	0	1
hsa-mir-4453	0	0	0	0			2	0	0	1	1	0	0	0	3	0	2	1	5	3	2	8	4	1	4	0	7	2	0	4	0	3	2	0	1	0	7	0	4	0	5	0	1	4	2	1	0	5	1
hsa-mir-4454	4	0	3	2.33333	213		0	0	1	0	0	1	0	0	2	0	0	0	1	0	1	0	0	0	0	0	0	0	0	0	0	1	0	0	0	0	0	0	0	1	0	1	1	0	1	0	1	0	1
hsa-mir-4455	2	1	3	2	214		0	0	0	0	0	0	0	0	0	0	0	0	0	0	0	0	0	0	0	0	0	0	0	0	0	0	0	0	0	0	0	0	0	0	0	0	0	0	0	0	0	0	0
hsa-mir-4456	0	0	7	2.33333	213		0	0	0	0	0	0	0	0	0	0	0	0	0	0	0	0	0	0	0	0	0	0	0	0	0	0	0	0	0	0	0	0	0	0	0	0	0	0	0	0	0	0	0
hsa-mir-4457	0	1	0	0.333333	222		1	0	0	0	0	0	0	0	0	0	0	0	3	0	0	0	0	0	0	0	0	0	1	1	0	0	0	0	0	0	0	0	0	0	0	0	0	0	0	0	0	0	0
hsa-mir-4458	0	1	6	2.33333	213		0	0	0	0	0	0	0	0	2	0	0	0	0	1	0	0	0	0	0	0	0	0	0	0	0	0	0	0	0	0	0	0	0	0	0	0	0	0	0	0	0	0	0
hsa-mir-4460	0	38	0	12.6667	179		0	0	0	0	0	0	0	0	0	0	0	0	0	0	0	0	0	0	0	0	0	0	0	0	0	0	0	0	0	0	0	0	0	0	0	0	0	0	0	0	0	0	0
hsa-mir-4461	53	6	39	32.6667	149		5	18	6	5	6	2	5	6	27	1	9	7	4	30	1	4	5	11	1	21	2	16	4	1	5	3	1	20	5	8	7	7	3	12	1	3	3	5	3	8	4	7	9
hsa-mir-4463	1	0	0	0.333333	222		0	0	0	0	0	0	0	0	0	0	0	0	0	0	0	0	0	0	0	0	0	0	0	0	0	0	0	0	0	0	0	0	0	0	0	0	0	0	0	0	0	0	0
hsa-mir-4464	0	2	0	0.666667	220		0	0	0	1	0	4	1	1	0	0	0	0	2	0	0	0	0	4	0	0	1	0	0	20	0	0	0	0	1	2	8	1	0	0	0	1	2	0	2	0	0	0	0
hsa-mir-4466	5	1	10	5.33333	201		0	0	2	1	1	1	0	0	1	0	2	0	0	2	0	0	2	2	1	1	1	2	0	0	1	0	1	1	1	2	2	0	0	0	1	0	1	3	0	0	0	0	0
hsa-mir-4467	0	11	0	3.66667	206		0	0	0	0	0	0	0	0	0	0	0	0	0	0	0	0	0	0	0	0	0	0	0	0	0	0	0	0	0	0	0	0	0	0	0	0	0	0	0	0	0	0	0
hsa-mir-4468	0	0	3	1	218		0	0	0	0	0	0	0	0	0	0	0	0	0	0	0	0	0	0	0	0	0	0	0	0	0	0	0	0	0	0	0	0	0	0	0	0	0	0	0	0	0	0	0
hsa-mir-4469	4	0	0	1.33333	216		1	0	0	0	0	0	0	0	0	0	1	0	0	0	0	0	0	2	0	0	0	1	0	0	0	0	0	1	0	0	1	0	2	0	0	1	0	0	0	3	0	0	0
hsa-mir-4470	0	0	3	1	218		0	0	0	0	0	0	0	0	0	0	0	0	0	0	0	0	0	0	0	0	0	0	0	0	0	0	0	0	0	0	1	0	0	0	0	0	0	1	0	0	0	0	0
hsa-mir-4471	4	0	0	1.33333	216		0	1	0	0	0	0	0	0	0	0	0	0	0	0	0	0	0	0	0	0	0	0	0	0	0	1	0	0	0	0	0	0	0	0	0	0	0	0	0	0	0	0	0
hsa-mir-4473	1	0	0	0.333333	222		1	0	1	0	2	1	5	0	2	0	3	0	6	1	6	5	3	1	0	2	4	2	7	0	1	3	7	1	3	1	3	4	2	0	1	3	2	2	8	5	0	5	1
hsa-mir-4474	2	1	0	1	218		0	0	0	0	0	0	0	0	0	0	0	0	1	0	0	0	0	0	0	0	0	0	0	0	0	0	1	0	0	0	2	0	0	0	0	0	0	0	0	0	0	0	0
hsa-mir-4475	0	0	1	0.333333	222		0	0	0	0	0	0	0	0	0	0	0	0	0	0	0	0	0	0	0	0	0	0	0	0	0	0	0	0	0	0	0	0	0	0	0	0	0	0	0	0	0	0	0
hsa-mir-4476	38	23	12	24.3333	157		0	2	1	0	3	0	1	1	3	0	0	12	2	4	1	2	0	2	0	0	1	0	0	0	2	0	0	3	0	1	7	1	0	0	2	0	2	0	0	1	0	2	0
hsa-mir-4477a	0	23	0	7.66667	194		0	0	0	0	0	0	0	0	0	0	0	0	0	0	0	0	0	0	0	0	0	0	0	0	0	0	0	0	0	0	0	0	0	0	0	0	0	0	0	0	0	0	0
hsa-mir-4477b	3	2	3	2.66667	211		0	1	0	0	1	0	0	0	0	0	1	0	1	0	0	0	0	0	0	0	0	1	0	0	1	1	0	0	0	0	1	0	0	0	0	0	0	0	0	0	0	0	0
hsa-mir-4478	0	0	0	0			0	0	0	0	0	0	0	0	1	0	1	0	0	1	1	0	0	1	0	0	0	0	0	0	0	0	1	0	0	0	0	0	0	0	0	0	0	0	0	0	1	0	0
hsa-mir-4479	0	0	6	2	214		0	1	0	0	0	4	0	0	1	0	1	0	3	0	0	2	2	0	0	1	1	3	1	0	0	1	1	0	1	0	1	1	2	0	0	0	0	0	2	2	0	0	0
hsa-mir-448	0	1	0	0.333333	222		0	0	0	0	0	0	0	0	0	0	0	0	0	0	0	0	0	0	0	0	0	0	0	0	0	0	0	0	0	0	0	0	0	0	0	0	0	0	0	0	0	0	0
hsa-mir-4482	1	23	0	8	193		0	0	0	0	2	0	3	0	0	0	1	1	0	0	1	3	0	0	0	0	2	0	0	1	0	0	1	0	0	0	0	0	0	0	0	0	0	0	0	4	0	0	0
hsa-mir-4483	1	0	1	0.666667	220		0	0	0	0	0	0	0	0	0	0	0	0	0	0	0	0	0	0	0	0	0	0	0	0	0	0	0	0	0	0	0	0	0	0	0	0	0	0	0	0	0	0	0
hsa-mir-4484	3	0	3	2	214		2	2	0	1	0	2	0	0	1	0	10	3	12	4	1	5	0	0	1	0	0	2	0	0	1	3	0	0	0	10	0	1	0	1	1	1	0	0	3	1	0	2	1
hsa-mir-4485	2	0	2	1.33333	216		0	0	0	0	0	0	0	0	0	0	0	0	0	0	0	0	0	0	0	0	0	0	0	0	0	0	0	0	0	0	0	0	0	0	0	0	0	0	0	0	0	0	0
hsa-mir-4486	0	5	0	1.66667	215		0	0	0	0	0	0	0	0	0	0	0	0	0	0	0	0	0	0	0	0	0	0	0	0	0	0	0	0	0	0	0	0	0	0	0	0	0	0	0	0	0	0	0
hsa-mir-4487	2	3	1	2	214		1	0	0	2	7	0	1	2	0	0	0	0	2	0	1	0	0	2	0	0	0	0	0	1	1	0	0	0	1	2	1	1	0	1	1	0	1	0	0	0	0	0	0
hsa-mir-4488	41	8	13	20.6667	163		0	0	0	0	0	0	0	0	0	0	0	0	1	0	0	0	0	0	0	0	0	0	1	0	0	0	0	0	0	0	0	0	0	0	0	0	0	0	0	0	0	0	0
hsa-mir-4489	3	0	1	1.33333	216		0	2	2	0	1	0	0	0	1	0	0	0	1	0	0	3	1	0	0	0	0	0	1	0	0	1	1	0	1	0	2	0	0	1	0	0	1	0	0	0	0	0	1
hsa-mir-4491	0	11	0	3.66667	206		39	65	137	24	13	9	57	15	26	13	34	89	20	36	44	76	35	53	17	6	56	4	15	66	41	49	24	10	16	19	44	3	4	4	22	10	22	17	15	28	50	6	17
hsa-mir-4492	12	0	14	8.66667	191		0	2	1	0	3	2	2	0	0	0	0	0	0	0	0	0	0	0	1	1	0	0	1	0	0	0	0	1	1	0	1	1	0	0	0	0	1	0	1	0	0	0	0
hsa-mir-4493	0	0	0	0			0	0	0	0	0	0	0	0	0	0	0	0	0	0	0	0	0	0	0	0	0	0	0	0	0	0	1	0	0	0	0	0	0	0	0	0	0	0	0	0	0	0	0
hsa-mir-4494	1	0	0	0.333333	222		0	0	1	0	3	1	0	0	0	0	6	1	5	0	2	1	2	0	1	0	2	0	3	5	3	2	0	0	0	1	2	2	1	3	0	2	0	0	1	1	2	5	2
hsa-mir-4496	18	0	3	7	196		0	1	0	0	1	3	0	0	3	0	1	0	0	0	0	2	2	0	2	0	0	0	1	5	0	2	0	0	0	1	3	0	1	2	0	0	0	11	0	1	1	0	3
hsa-mir-4497	0	0	0	0			2	1	1	0	3	1	2	0	2	0	0	4	1	3	3	1	2	0	1	0	3	0	0	0	3	2	1	1	3	1	1	1	0	1	0	0	1	3	1	0	0	0	0
hsa-mir-4498	3	4	0	2.33333	213		0	0	0	0	0	0	0	0	1	0	0	0	0	0	0	0	0	0	0	0	0	0	0	0	0	0	0	0	0	0	0	0	0	0	0	0	0	0	0	0	0	0	0
hsa-mir-4499	1	0	1	0.666667	220		0	0	0	0	0	0	0	0	0	0	0	0	0	0	0	0	0	0	0	0	0	0	0	0	0	0	0	0	0	0	0	0	0	0	0	0	0	0	0	0	0	0	0
hsa-mir-449a	12	1	20	11	183		0	1	2	0	1	1	1	4	0	0	2	0	2	0	0	4	0	0	0	1	4	0	0	0	2	0	0	0	0	0	4	0	0	1	1	0	1	1	3	19	0	0	0
hsa-mir-449b	1	0	13	4.66667	203		0	0	0	0	0	0	0	0	0	0	0	0	0	0	0	0	0	1	0	0	1	0	0	0	1	0	0	0	0	0	0	0	0	0	0	0	0	0	1	3	0	0	0
hsa-mir-449c	72	7	190	89.6667	114		0	0	0	0	0	0	0	0	0	0	0	0	0	0	0	0	0	0	0	0	0	0	0	0	0	0	0	0	0	0	0	0	0	0	0	0	0	0	0	0	0	0	0
hsa-mir-4500	16	0	6	7.33333	195		0	0	0	0	0	0	0	0	0	0	0	0	0	0	0	0	0	0	0	0	0	0	0	0	0	0	0	0	0	0	0	0	0	0	0	0	0	0	0	0	0	0	0
hsa-mir-4501	0	0	0	0			0	0	0	0	0	0	0	0	0	0	0	0	0	0	0	0	0	0	0	0	0	0	0	0	0	0	0	0	0	0	0	0	0	0	0	0	0	0	0	1	0	0	0
hsa-mir-4502	5	2	5	4	205		0	0	0	0	0	0	0	0	0	0	0	1	0	0	0	0	0	0	0	0	0	0	0	0	0	0	0	0	0	0	0	0	0	0	0	0	0	0	0	0	0	0	0
hsa-mir-4504	4	4	4	4	205		0	0	0	0	0	0	0	0	0	0	0	0	0	0	0	0	0	0	0	0	0	0	0	0	0	0	0	0	0	0	0	0	0	0	0	0	0	0	0	0	0	0	0
hsa-mir-4505	1	1	0	0.666667	220		0	0	3	3	0	1	1	1	1	2	2	0	6	1	1	1	2	2	1	0	2	0	1	13	2	0	0	0	1	1	9	0	2	0	1	1	0	4	0	1	0	0	2
hsa-mir-4506	20	1	4	8.33333	192		0	0	0	1	0	0	0	0	0	0	0	0	1	3	0	0	0	0	0	0	0	0	1	0	0	0	0	1	0	0	2	0	0	0	0	0	0	0	0	0	0	0	0
hsa-mir-4507	1	0	3	1.33333	216		0	0	0	2	0	0	0	0	1	0	0	0	0	0	0	0	0	1	1	0	0	0	0	0	0	0	1	0	2	0	3	0	0	0	0	0	0	0	1	0	1	0	0
hsa-mir-4508	15	1	7	7.66667	194		0	0	0	0	0	0	0	0	0	0	0	0	0	0	0	0	0	0	0	0	0	0	0	0	0	0	0	0	0	0	0	0	0	0	0	0	0	0	0	0	0	0	0
hsa-mir-450a	1.66667	0	16.3333	6	199		6	20	54	3	21	14	8	2	34	5	29	19	19	55	23	23	29	6	76	10	6	22	11	12	20	69	16	32	15	32	47	13	11	49	70	33	32	12	29	9	10	32	11
hsa-mir-450b	2	0	7	3	209		4	8	19	5	7	11	12	0	11	8	13	7	12	21	10	3	11	7	23	12	5	12	15	9	11	26	9	23	19	10	25	6	17	10	26	15	19	8	22	6	11	5	7
hsa-mir-4510	2	0	1	1	218		0	0	0	0	0	0	0	0	0	0	0	0	0	0	0	0	0	0	0	0	0	0	0	0	0	0	0	0	1	0	0	1	0	0	0	0	0	0	1	0	0	0	0
hsa-mir-4511	12	5	3	6.66667	197		0	0	2	2	1	0	0	0	1	0	0	3	1	0	0	1	0	0	1	0	0	2	1	0	0	0	0	0	0	0	0	0	0	0	1	0	0	1	0	5	0	1	0
hsa-mir-4512	4	5	2	3.66667	206		0	0	0	0	0	0	0	0	0	0	0	0	0	0	0	0	0	0	0	0	0	0	0	0	0	0	1	0	0	0	1	0	1	0	0	0	0	0	0	0	0	0	0
hsa-mir-4513	14	10	54	26	155		0	0	0	0	0	0	0	0	0	0	0	2	0	0	0	0	0	0	0	0	0	1	0	2	0	1	1	0	0	1	0	0	0	0	0	0	0	0	0	0	0	0	0
hsa-mir-4515	1	0	4	1.66667	215		2	0	2	0	0	1	0	0	4	0	0	0	1	0	0	3	0	3	0	0	0	0	1	0	0	0	0	1	1	0	0	1	4	1	0	0	0	1	1	0	1	3	0
hsa-mir-4516	8	1	4	4.33333	204		1	0	2	0	0	0	1	0	1	0	0	0	0	0	0	2	0	0	0	0	0	0	0	1	0	1	1	0	0	0	0	0	0	0	0	0	0	0	1	0	0	0	0
hsa-mir-4517	47	9	26	27.3333	154		0	1	0	0	0	2	2	1	2	0	0	5	0	2	0	0	0	1	0	1	0	0	0	0	0	1	0	2	0	1	0	1	0	0	0	0	0	1	0	0	0	0	0
hsa-mir-4518	5	0	0	1.66667	215		0	4	17	0	1	2	0	0	1	0	2	5	1	2	1	0	0	4	0	2	0	1	3	0	3	0	0	3	1	0	0	1	4	0	3	0	0	4	1	1	12	0	0
hsa-mir-4519	0	0	0	0			0	0	0	0	0	0	0	0	0	2	0	0	1	0	0	1	0	0	0	0	0	0	0	0	0	1	1	0	0	0	0	0	0	1	0	0	0	0	0	0	0	1	1
hsa-mir-451a	NA	NA	NA	NA			98	463	8515	1225	591	263	145	276	729	428	773	556	68	603	2587	3522	216	148	3118	186	92	350	68	240	366	1731	373	215	219	75	6261	64	416	140	886	2253	455	5043	4090	289	164	186	6974
hsa-mir-452	0	0	0	0			34	31	29	6	21	71	16	12	29	5	25	24	14	34	32	44	21	31	82	65	26	59	14	51	35	40	29	29	32	26	109	8	48	27	58	116	30	34	219	107	56	21	24
hsa-mir-4520a	NA	NA	NA	NA			1	0	0	0	2	0	0	0	0	0	1	0	0	0	0	0	0	0	1	0	1	0	0	1	0	0	0	0	0	0	0	0	0	0	0	0	0	1	0	0	0	0	0
hsa-mir-4520b	NA	NA	NA	NA			0	0	0	0	0	0	0	0	0	0	0	0	0	0	0	0	0	0	1	0	0	0	0	0	0	0	0	0	0	0	0	0	0	0	0	0	0	1	0	0	0	0	0
hsa-mir-4521	1296	1178	959	1144.33	53		2	2	4	4	13	3	2	2	3	7	4	5	0	11	10	0	12	0	1	3	15	1	0	1	1	9	1	1	3	0	4	8	0	0	4	3	9	3	4	1	3	1	11
hsa-mir-4522	3	2	1	2	214		1	0	0	1	1	5	0	0	3	2	3	1	4	2	0	0	4	1	1	1	0	1	2	2	2	2	0	1	5	0	1	0	0	0	0	0	1	1	0	1	0	1	1
hsa-mir-4523	1	0	1	0.666667	220		0	1	0	0	1	0	1	1	0	0	1	1	0	0	0	1	0	1	0	0	0	2	2	0	1	0	0	0	0	1	2	0	2	1	0	0	0	0	0	0	0	0	0
hsa-mir-4524a*	17	0	0	5.66667	200		2	2	3	1	3	5	0	1	28	0	5	5	6	1	4	58	1	2	6	5	1	3	0	8	2	6	0	2	5	3	7	1	4	1	8	1	0	2	3	13	6	2	0
hsa-mir-4525	0	0	1	0.333333	222		0	0	0	0	0	0	0	0	0	0	0	0	0	0	0	0	0	0	0	0	0	0	0	0	0	0	0	0	1	0	0	0	0	0	0	0	0	0	0	0	0	0	0
hsa-mir-4526	0	1	0	0.333333	222		0	0	0	0	0	0	0	0	0	0	0	0	0	0	0	0	0	0	0	0	0	0	0	0	0	0	0	0	0	0	0	0	0	0	0	0	0	0	0	0	0	0	2
hsa-mir-4527	0	71	0	23.6667	159		0	0	2	0	0	0	0	0	0	0	0	0	5	0	0	0	0	0	0	0	0	0	0	0	0	0	0	0	0	2	0	0	0	0	0	0	0	0	0	0	0	0	0
hsa-mir-4528	0	0	0	0			0	0	0	0	0	0	0	0	0	0	0	0	0	0	0	0	0	0	0	0	0	0	0	0	0	0	0	0	0	0	0	0	0	0	0	0	0	0	0	0	0	0	0
hsa-mir-4529	0	22	1	7.66667	194		0	0	1	0	1	4	10	2	0	0	0	0	0	1	0	2	1	17	0	0	0	0	0	0	0	0	0	0	1	0	0	0	0	0	0	0	1	0	0	0	1	0	0
hsa-mir-4531	0	0	25	8.33333	192		0	0	0	0	0	0	0	0	0	0	0	0	0	0	0	0	0	0	0	0	0	0	0	0	0	0	0	0	0	0	0	0	0	0	0	0	0	0	0	0	0	0	0
hsa-mir-4532	10	0	2	4	205		0	1	2	0	0	0	1	0	0	0	3	0	0	0	1	0	2	0	0	0	1	0	0	0	0	0	1	0	0	0	1	0	1	0	0	1	1	1	1	1	0	0	0
hsa-mir-4533	0	0	0	0			0	0	0	0	0	0	0	0	0	0	0	0	0	0	0	0	0	1	0	1	0	1	0	0	0	0	2	0	0	0	0	0	0	0	0	0	0	0	0	0	1	0	0
hsa-mir-4535	0	0	13	4.33333	204		0	0	0	0	0	0	0	0	0	0	0	0	0	0	0	0	0	0	0	0	0	0	0	0	0	0	0	0	0	0	0	0	0	0	0	0	0	0	0	0	0	0	0
hsa-mir-4536	2	0	1	1	218		0	4	3	1	2	0	2	0	0	0	4	2	7	2	3	6	2	0	3	1	1	0	1	1	2	6	5	0	2	3	14	0	1	1	7	1	0	0	2	3	1	1	1
hsa-mir-4537	0	4	0	1.33333	216		0	0	0	0	0	0	0	0	0	0	0	0	0	0	0	0	0	0	0	0	0	0	0	0	0	0	0	0	0	0	0	0	1	0	0	0	0	0	0	0	0	0	0
hsa-mir-4539	0	0	0	0			0	4	0	0	1	0	0	1	11	0	0	2	1	3	0	0	1	2	0	1	0	0	0	0	0	1	0	0	0	0	1	0	0	0	0	0	0	3	0	0	0	0	0
hsa-mir-454	11	4	25	13.3333	178		28	65	120	20	173	75	19	52	121	25	125	71	112	115	71	135	65	110	24	30	17	37	85	90	93	89	78	54	49	102	182	21	66	85	61	71	100	61	124	90	47	75	32
hsa-mir-455	0	0	0	0			458	579	2412	173	295	1162	209	158	443	269	407	1273	888	1184	2338	923	792	482	754	1278	179	1293	311	895	699	1035	1671	440	919	348	1144	465	273	537	808	981	813	724	1288	1459	407	613	756
hsa-mir-4632	NA	NA	NA	NA			0	2	1	1	0	6	1	0	0	0	5	0	5	3	4	5	2	2	2	2	1	0	2	2	0	3	0	3	7	4	5	0	9	3	3	2	3	1	4	0	2	2	3
hsa-mir-4634	NA	NA	NA	NA			0	0	0	0	0	0	0	0	0	0	0	0	0	0	0	0	0	0	0	0	0	0	0	0	0	0	0	0	0	0	0	0	0	0	0	0	0	0	0	0	0	0	0
hsa-mir-4635	NA	NA	NA	NA			0	0	0	0	1	0	0	0	0	0	0	0	0	0	0	1	0	0	0	0	0	0	0	0	0	0	0	0	0	0	0	0	0	0	0	0	0	0	0	0	0	0	0
hsa-mir-4636	NA	NA	NA	NA			0	2	0	0	3	2	2	0	1	0	0	1	1	1	0	1	0	1	3	1	0	0	1	1	1	0	6	1	3	1	2	1	1	0	1	3	2	0	1	3	1	1	1
hsa-mir-4637	NA	NA	NA	NA			0	0	0	0	0	0	0	0	0	0	0	0	0	0	0	1	0	0	0	0	0	0	0	0	0	0	0	0	0	0	0	0	0	0	0	0	0	0	0	0	0	0	0
hsa-mir-4638	NA	NA	NA	NA			0	2	4	1	1	4	1	1	2	4	1	7	3	13	3	17	14	5	4	2	6	3	6	7	8	11	5	2	5	3	11	5	6	7	6	5	6	1	3	2	0	2	5
hsa-mir-4639	NA	NA	NA	NA			0	0	0	1	0	0	0	0	0	0	0	0	1	0	0	0	0	0	1	0	0	0	0	1	0	0	0	0	0	0	0	0	0	1	0	0	0	0	0	0	0	0	0
hsa-mir-4640	NA	NA	NA	NA			0	1	0	0	0	0	1	0	0	0	1	0	0	0	0	0	0	0	0	0	0	0	0	0	0	0	2	0	0	0	1	1	0	0	0	0	0	0	2	2	0	0	0
hsa-mir-4641	NA	NA	NA	NA			0	0	0	0	0	0	0	0	0	0	0	0	0	0	0	0	0	0	0	0	0	0	0	0	0	0	0	0	0	0	0	0	0	0	0	0	0	0	0	0	0	0	0
hsa-mir-4642	NA	NA	NA	NA			0	0	0	0	0	0	0	0	0	0	0	0	0	0	0	0	0	0	0	1	0	0	0	0	0	0	0	0	0	0	0	0	0	0	0	0	0	0	0	0	0	0	0
hsa-mir-4644	NA	NA	NA	NA			0	0	0	0	0	0	0	0	0	0	0	0	0	0	0	0	0	0	0	0	0	0	0	0	0	0	0	0	0	0	0	0	0	0	1	0	1	1	0	0	0	0	0
hsa-mir-4645	NA	NA	NA	NA			1	2	5	2	0	2	1	0	0	0	9	1	4	3	1	1	6	7	4	2	3	1	3	1	2	3	2	0	3	2	6	3	1	2	2	0	1	0	1	13	1	0	1
hsa-mir-4646	NA	NA	NA	NA			0	0	0	0	1	0	0	0	0	0	0	0	0	2	0	0	0	3	0	0	0	0	0	0	0	0	0	0	0	0	0	0	0	1	1	0	0	0	0	0	0	0	1
hsa-mir-4647	NA	NA	NA	NA			0	3	0	0	0	1	1	0	0	0	0	2	0	0	0	1	2	1	0	1	0	0	0	1	0	0	0	0	0	1	0	0	0	0	0	0	0	0	0	0	0	0	0
hsa-mir-4648	NA	NA	NA	NA			0	0	0	0	0	0	0	0	0	0	0	0	0	1	0	0	0	1	0	0	0	0	0	0	0	0	0	0	0	0	0	0	0	1	0	0	0	0	1	0	0	0	0
hsa-mir-4649	NA	NA	NA	NA			0	0	0	0	0	2	0	0	0	0	6	0	0	2	1	0	0	1	0	0	0	2	0	0	0	2	0	0	1	0	0	0	1	4	1	0	0	0	3	2	1	0	0
hsa-mir-4651	NA	NA	NA	NA			0	1	0	0	0	0	0	0	0	0	2	1	0	0	0	3	0	1	0	0	1	0	0	3	1	0	0	0	0	0	2	0	1	0	0	0	0	1	0	1	0	0	0
hsa-mir-4652	NA	NA	NA	NA			0	0	0	0	0	0	0	0	0	0	0	0	0	0	0	0	0	0	0	0	0	0	0	0	0	0	0	0	0	0	0	0	0	0	0	0	0	0	0	9	0	0	0
hsa-mir-4653	NA	NA	NA	NA			1	0	0	0	0	0	0	0	0	0	0	0	0	0	0	0	0	0	0	0	0	0	0	0	0	0	0	0	0	0	0	0	0	0	0	0	0	0	0	0	0	0	0
hsa-mir-4654	NA	NA	NA	NA			0	0	0	0	0	0	0	0	0	0	0	0	0	0	0	0	0	0	0	0	0	0	0	0	0	0	0	0	0	0	0	0	0	0	2	0	0	0	0	0	0	0	0
hsa-mir-4655	NA	NA	NA	NA			0	0	1	0	0	0	0	0	1	0	0	0	0	0	0	0	0	0	0	0	0	0	0	0	0	0	0	0	0	0	0	0	0	0	0	0	0	0	0	0	0	0	0
hsa-mir-4657	NA	NA	NA	NA			1	0	1	0	0	0	1	0	1	0	0	0	0	0	0	0	1	0	0	2	1	0	1	0	0	0	0	0	1	0	0	0	0	0	0	0	0	0	0	0	0	1	0
hsa-mir-4658	NA	NA	NA	NA			0	0	0	0	1	0	0	0	1	0	0	0	0	0	0	0	0	0	1	0	1	0	0	1	0	0	0	1	1	0	0	3	0	0	0	0	0	0	0	0	1	2	0
hsa-mir-4659a	NA	NA	NA	NA			0	0	2	0	0	0	0	1	4	0	0	0	1	3	2	0	0	0	1	0	0	0	0	0	0	0	0	3	0	0	1	1	1	0	3	0	0	0	2	0	2	1	0
hsa-mir-4659b	NA	NA	NA	NA			0	0	0	0	0	0	0	0	0	0	0	0	0	0	0	0	0	0	0	0	0	0	0	0	0	0	0	0	0	0	0	0	0	0	0	0	0	0	0	1	0	0	0
hsa-mir-466	0	0	0	0			0	0	0	0	0	0	0	0	0	0	0	0	1	0	0	0	0	0	0	0	0	0	0	0	0	0	2	0	0	0	1	0	0	0	0	0	0	0	0	0	0	0	0
hsa-mir-4660	NA	NA	NA	NA			0	0	3	0	1	0	0	0	0	0	1	0	1	2	1	1	4	3	3	2	1	1	1	1	0	0	0	0	1	3	4	0	1	2	2	0	2	0	2	4	1	2	0
hsa-mir-4661	NA	NA	NA	NA			9	15	13	0	4	7	5	0	11	3	4	6	4	25	2	28	20	3	66	2	8	4	4	5	6	16	1	10	17	2	22	4	3	11	6	6	5	18	10	10	2	13	3
hsa-mir-4662a	NA	NA	NA	NA			9	19	16	1	8	24	10	1	9	5	12	18	8	15	20	16	62	7	102	19	17	19	1	9	8	247	18	8	27	4	37	2	23	15	33	25	25	56	66	7	8	13	12
hsa-mir-4664	NA	NA	NA	NA			0	1	11	0	1	2	2	3	0	0	0	1	0	0	0	0	0	0	0	0	0	0	0	0	0	1	2	1	0	0	3	0	0	1	0	0	0	1	1	2	0	0	0
hsa-mir-4665	NA	NA	NA	NA			0	7	2	0	2	1	1	7	2	0	1	2	3	0	2	2	5	0	0	0	1	0	2	2	5	21	2	4	0	2	8	1	1	0	1	1	2	1	3	3	2	7	2
hsa-mir-4666a	NA	NA	NA	NA			0	0	0	0	0	0	0	0	0	0	0	0	0	0	0	0	0	0	0	0	0	0	0	0	1	0	0	0	0	0	0	0	0	0	0	0	0	0	0	0	0	0	0
hsa-mir-4667	NA	NA	NA	NA			0	0	1	0	0	0	0	0	0	2	0	0	0	0	0	1	0	2	0	0	1	0	0	0	0	2	0	0	0	0	0	0	0	1	0	0	2	0	0	0	0	0	0
hsa-mir-4668	NA	NA	NA	NA			13	31	32	7	17	45	14	9	18	16	24	34	36	24	30	52	34	15	24	36	17	23	12	57	21	33	36	49	32	20	71	13	20	11	52	25	25	32	55	25	35	33	24
hsa-mir-4669	NA	NA	NA	NA			0	0	0	0	0	0	0	0	0	0	0	0	0	0	1	0	0	0	0	0	0	0	0	0	0	0	0	0	0	0	0	0	0	0	0	0	0	0	0	0	0	0	0
hsa-mir-4670	NA	NA	NA	NA			0	0	0	0	0	0	0	0	0	0	0	0	0	0	0	0	0	0	0	0	0	0	0	0	0	1	0	0	0	0	0	0	0	0	0	0	0	0	1	0	0	0	0
hsa-mir-4671	NA	NA	NA	NA			0	0	0	0	0	0	0	0	0	0	0	0	0	0	0	0	0	0	0	0	0	0	0	0	0	0	0	0	0	0	0	0	0	0	0	0	0	0	0	0	0	0	0
hsa-mir-4673	NA	NA	NA	NA			0	0	0	0	0	0	0	0	0	0	0	0	0	1	0	0	1	0	0	0	0	0	0	0	0	1	0	0	0	0	1	0	0	0	0	0	0	0	0	0	0	0	0
hsa-mir-4674	NA	NA	NA	NA			0	0	3	0	0	0	1	3	0	0	1	0	1	2	0	3	4	2	1	0	0	0	1	3	1	0	0	0	3	0	2	0	0	0	0	0	1	0	0	3	0	3	0
hsa-mir-4676	NA	NA	NA	NA			1	3	1	0	1	0	1	0	3	0	0	1	3	2	0	2	2	1	1	2	0	1	0	1	8	1	1	2	0	1	3	2	1	2	0	2	1	5	2	0	1	1	1
hsa-mir-4677	NA	NA	NA	NA			22	26	52	28	22	16	24	19	64	18	33	74	83	56	32	24	43	19	36	46	26	23	39	21	49	37	22	19	42	44	79	16	26	25	30	20	52	12	48	41	61	28	23
hsa-mir-4678	NA	NA	NA	NA			0	0	0	0	0	0	0	0	0	0	0	0	0	0	0	0	0	0	0	0	0	0	0	0	0	0	0	0	0	0	1	0	0	0	0	0	0	0	2	0	0	0	0
hsa-mir-4679	NA	NA	NA	NA			0	1	0	0	0	0	0	0	1	0	0	0	0	0	0	0	0	0	0	0	0	0	0	1	0	0	1	0	0	0	0	0	0	0	1	0	0	0	0	0	0	2	0
hsa-mir-4680	NA	NA	NA	NA			0	3	0	0	0	0	0	0	1	0	0	0	1	1	0	1	0	0	1	0	0	0	0	1	0	0	0	0	0	0	0	0	0	3	0	1	0	0	2	0	0	1	0
hsa-mir-4682	NA	NA	NA	NA			0	0	0	0	0	0	0	0	0	0	0	0	0	0	0	0	0	0	0	0	0	0	0	1	0	0	0	0	0	0	0	0	0	0	0	0	0	0	0	0	0	0	0
hsa-mir-4683	NA	NA	NA	NA			0	0	0	0	0	0	0	0	0	1	0	2	0	0	0	0	0	0	0	0	0	0	0	1	0	0	0	0	0	0	2	0	0	0	0	0	1	0	3	0	0	0	1
hsa-mir-4684	NA	NA	NA	NA			1	0	0	0	0	0	0	0	0	0	0	0	0	0	0	0	0	0	1	0	0	0	0	0	0	0	0	0	0	1	0	0	1	0	0	0	0	0	0	0	0	0	0
hsa-mir-4685	NA	NA	NA	NA			0	2	1	2	3	0	0	0	4	0	2	2	2	1	1	1	4	2	3	1	1	1	1	2	0	1	1	2	2	4	1	0	3	3	4	1	2	1	0	3	0	4	0
hsa-mir-4687	NA	NA	NA	NA			1	3	1	0	0	1	2	0	2	1	0	2	0	0	0	0	2	0	0	0	1	0	5	2	1	1	2	0	0	0	1	2	0	0	0	1	0	1	2	3	0	2	0
hsa-mir-4688	NA	NA	NA	NA			0	0	0	0	0	0	0	0	0	0	0	0	0	0	0	0	0	0	0	0	0	0	0	0	0	0	0	0	0	0	0	0	0	0	0	0	0	0	1	0	0	0	0
hsa-mir-4690	NA	NA	NA	NA			0	0	0	0	0	1	0	0	0	0	0	2	0	3	0	0	0	0	0	1	1	2	0	0	0	0	1	0	0	0	0	0	0	1	0	1	0	0	1	1	2	2	0
hsa-mir-4691	NA	NA	NA	NA			0	0	0	0	0	0	0	0	0	0	0	0	0	0	0	0	0	0	1	0	0	2	0	0	0	0	0	0	0	0	0	0	0	1	0	0	0	0	1	0	0	0	0
hsa-mir-4695	NA	NA	NA	NA			0	0	0	0	0	0	0	0	0	0	0	0	0	0	0	0	0	0	0	0	0	0	0	0	0	0	0	0	0	0	0	0	0	0	0	0	0	0	0	0	0	0	0
hsa-mir-4697	NA	NA	NA	NA			0	0	0	0	0	0	0	0	0	0	0	0	0	0	0	0	0	0	0	0	0	0	0	0	0	0	1	0	0	0	0	0	0	0	0	0	0	0	0	0	0	0	0
hsa-mir-4699	NA	NA	NA	NA			0	0	0	0	0	0	0	0	0	0	0	0	0	0	0	0	0	0	0	0	0	0	0	0	0	0	0	0	0	0	0	0	0	0	0	0	0	0	0	0	0	0	0
hsa-mir-4700	NA	NA	NA	NA			0	1	2	0	0	0	0	0	0	0	0	0	0	0	1	0	0	0	0	0	0	0	1	0	0	0	0	0	0	0	0	0	0	0	0	0	0	0	0	0	0	0	0
hsa-mir-4701	NA	NA	NA	NA			0	0	0	0	0	0	0	0	0	0	0	0	0	0	0	0	0	0	0	0	0	1	0	0	0	0	0	0	0	0	0	0	0	0	0	0	0	0	0	0	0	0	0
hsa-mir-4703	NA	NA	NA	NA			0	0	0	0	0	0	0	0	0	0	0	0	2	0	0	0	0	0	0	0	0	1	0	0	0	0	0	0	0	0	0	0	0	0	0	0	0	0	0	0	0	0	0
hsa-mir-4704	NA	NA	NA	NA			0	0	0	0	0	0	0	0	1	0	0	0	0	0	0	0	0	0	0	0	0	0	0	0	0	3	0	0	0	0	0	0	0	0	0	0	0	0	0	0	0	0	0
hsa-mir-4705	NA	NA	NA	NA			0	0	0	0	0	0	0	0	0	0	0	0	0	0	0	0	0	0	0	0	0	0	0	0	0	2	1	0	1	0	0	0	0	0	0	1	0	0	0	0	0	0	0
hsa-mir-4706	NA	NA	NA	NA			0	0	0	0	0	0	0	0	1	0	0	0	0	1	0	1	0	0	0	0	0	0	0	0	0	0	0	0	0	0	0	0	0	0	0	0	0	0	0	0	0	0	0
hsa-mir-4707	NA	NA	NA	NA			0	1	1	0	1	2	0	0	2	0	1	1	0	4	0	5	2	4	1	1	0	1	5	0	5	0	0	1	1	2	3	0	0	2	0	2	2	1	0	4	0	0	0
hsa-mir-4708	NA	NA	NA	NA			0	0	0	0	0	0	0	0	0	0	0	0	0	0	0	0	0	0	0	0	0	0	0	0	0	0	0	0	0	0	0	0	0	0	0	0	0	0	0	0	0	0	0
hsa-mir-4709	NA	NA	NA	NA			3	10	2	0	6	4	1	1	0	1	3	4	3	7	3	4	2	1	3	6	3	1	7	6	1	4	1	1	5	3	2	1	4	2	4	1	1	0	4	6	2	2	3
hsa-mir-4710	NA	NA	NA	NA			0	0	0	0	0	0	0	0	0	0	0	0	0	0	0	0	0	0	0	0	0	0	0	0	0	0	0	0	0	0	0	0	0	0	0	0	0	0	0	0	0	0	0
hsa-mir-4711	NA	NA	NA	NA			0	0	0	0	0	0	0	0	0	0	0	0	0	0	1	0	0	0	0	0	0	0	0	0	0	0	0	0	0	0	0	0	0	0	0	0	0	0	1	0	0	0	0
hsa-mir-4712	NA	NA	NA	NA			0	0	0	0	0	0	0	0	0	0	0	0	0	0	0	0	0	0	1	0	0	0	1	0	1	1	0	0	0	0	0	0	0	0	0	1	0	0	0	0	0	0	0
hsa-mir-4713	NA	NA	NA	NA			0	0	0	0	0	0	0	0	0	0	0	0	0	0	0	0	0	0	0	0	0	0	0	0	0	0	0	0	0	0	0	0	0	0	0	0	0	0	0	0	0	0	0
hsa-mir-4714	NA	NA	NA	NA			0	0	0	0	0	0	0	0	0	0	0	0	0	0	0	0	0	0	0	0	0	1	0	2	0	0	1	0	0	0	1	0	0	0	0	1	0	0	0	0	0	0	0
hsa-mir-4715	NA	NA	NA	NA			0	0	0	0	0	0	0	0	0	0	1	0	0	0	0	0	0	0	0	0	0	0	0	0	0	0	0	0	0	0	0	0	0	0	0	0	0	0	0	0	0	0	0
hsa-mir-4716	NA	NA	NA	NA			0	0	0	0	0	0	0	0	0	0	0	1	0	0	0	1	0	0	0	0	0	1	0	0	0	0	1	0	0	0	0	0	0	0	0	0	0	0	1	0	0	0	0
hsa-mir-4717	NA	NA	NA	NA			0	0	0	0	0	0	0	0	0	0	0	0	0	2	0	1	0	0	0	0	0	1	0	0	0	0	0	0	0	0	0	0	1	0	0	0	1	0	0	0	1	0	0
hsa-mir-4719	NA	NA	NA	NA			0	0	0	0	0	0	0	0	0	0	0	0	0	0	0	0	0	0	0	0	0	0	0	0	0	0	0	0	0	0	0	0	0	0	0	0	0	0	0	0	0	0	0
hsa-mir-4722	NA	NA	NA	NA			0	0	0	0	0	0	0	0	0	0	0	0	0	0	0	0	0	0	0	0	0	0	0	0	0	0	0	1	0	0	0	0	0	0	0	0	0	0	0	0	0	0	0
hsa-mir-4723	NA	NA	NA	NA			0	0	1	0	1	0	1	0	0	0	2	0	0	1	2	0	3	1	0	1	1	0	2	0	0	0	0	0	0	0	0	0	0	0	0	0	0	1	2	0	2	0	0
hsa-mir-4724	NA	NA	NA	NA			2	1	0	0	0	1	1	0	0	0	0	0	0	0	0	0	1	0	0	0	2	0	4	0	1	3	0	1	0	0	0	2	0	0	1	0	0	0	1	1	0	0	1
hsa-mir-4725	NA	NA	NA	NA			0	0	0	0	0	0	0	0	0	0	0	1	0	0	0	0	0	0	1	1	0	0	0	0	4	0	1	0	0	0	1	0	0	0	0	0	1	0	0	0	0	0	0
hsa-mir-4726	NA	NA	NA	NA			1	2	0	1	0	3	0	1	0	1	2	3	1	0	2	3	2	0	0	2	0	0	1	1	1	0	0	0	0	0	1	1	1	2	0	1	0	0	1	1	0	3	1
hsa-mir-4727	NA	NA	NA	NA			1	1	0	0	0	0	0	0	1	0	0	0	1	0	0	0	0	1	0	0	0	0	1	0	0	0	0	0	1	1	0	0	0	0	0	0	0	1	1	0	0	0	0
hsa-mir-4728	NA	NA	NA	NA			1	0	0	0	0	0	3	1	1	1	3	0	1	0	0	0	2	0	1	1	0	0	0	1	0	0	0	0	0	0	1	0	3	0	2	1	1	0	3	1	1	0	0
hsa-mir-4729	NA	NA	NA	NA			0	0	0	0	0	0	0	0	0	0	0	0	0	0	0	0	0	0	0	0	0	0	0	0	0	0	0	0	0	0	0	0	0	0	0	0	0	0	0	0	0	0	0
hsa-mir-4730	NA	NA	NA	NA			0	0	1	0	0	1	0	0	0	0	0	0	0	1	0	0	0	0	0	0	0	0	0	0	0	0	0	0	0	0	0	0	0	0	0	0	0	0	0	0	0	0	0
hsa-mir-4731	NA	NA	NA	NA			0	0	0	0	0	1	0	0	0	0	0	0	0	0	0	0	0	0	0	0	0	0	0	0	0	0	0	0	0	0	0	0	0	0	0	0	0	0	0	0	0	0	0
hsa-mir-4732	NA	NA	NA	NA			0	1	4	1	0	1	0	0	1	0	0	0	0	0	2	0	0	0	3	0	0	0	1	0	0	1	0	0	2	0	5	0	0	0	1	1	1	2	0	0	0	0	4
hsa-mir-4733	NA	NA	NA	NA			0	1	0	0	0	0	0	0	1	0	0	0	0	1	0	0	0	0	0	0	0	0	0	0	0	0	0	0	0	0	1	1	0	0	0	0	1	0	0	0	0	0	0
hsa-mir-4734	NA	NA	NA	NA			0	0	0	0	0	0	0	0	0	0	0	0	0	0	0	0	0	0	0	0	0	0	0	0	0	0	0	0	1	0	1	0	0	0	0	0	0	0	0	0	0	0	0
hsa-mir-4735	NA	NA	NA	NA			0	0	0	0	0	0	0	1	0	0	0	0	0	0	0	0	0	0	0	0	0	0	0	0	0	0	0	0	0	0	0	0	0	0	0	0	0	0	0	0	0	0	0
hsa-mir-4736	NA	NA	NA	NA			0	0	0	2	0	1	0	0	1	1	1	0	1	0	0	3	2	0	1	0	0	0	4	5	0	1	1	0	0	0	1	1	3	0	0	1	0	1	0	1	1	0	0
hsa-mir-4738	NA	NA	NA	NA			0	0	0	0	0	0	0	0	1	0	0	0	1	0	0	0	0	0	0	0	0	0	0	1	1	0	0	0	0	0	0	0	0	0	0	1	0	1	0	0	0	0	0
hsa-mir-4739	NA	NA	NA	NA			0	6	5	0	2	0	0	0	0	0	0	0	0	4	0	0	0	3	0	0	2	0	1	0	0	0	1	0	0	0	5	0	0	2	1	0	0	0	1	0	0	0	0
hsa-mir-4740	NA	NA	NA	NA			0	0	0	0	0	0	0	0	0	0	0	0	0	0	0	0	0	0	0	0	1	0	0	0	0	0	0	0	0	0	1	0	0	0	0	0	0	0	3	0	0	0	0
hsa-mir-4741	NA	NA	NA	NA			0	1	0	0	1	4	0	1	5	0	0	2	1	2	0	6	1	1	0	1	1	0	0	0	0	1	0	5	1	2	5	1	1	0	0	0	0	2	1	1	0	1	1
hsa-mir-4742	NA	NA	NA	NA			0	2	2	0	7	3	2	0	3	8	4	4	6	1	1	5	3	2	4	2	0	3	3	7	2	1	2	0	8	5	3	3	4	5	1	2	6	2	3	12	3	2	3
hsa-mir-4743	NA	NA	NA	NA			0	0	0	0	0	0	0	0	0	0	1	0	0	0	0	0	0	0	0	0	0	0	0	0	0	0	0	0	1	0	0	0	0	0	1	0	0	0	0	0	0	0	0
hsa-mir-4744	NA	NA	NA	NA			0	1	1	0	0	0	0	0	0	0	0	0	0	0	1	0	0	0	0	0	0	0	0	0	0	0	0	1	0	0	0	0	0	0	0	0	0	0	0	0	0	0	0
hsa-mir-4745	NA	NA	NA	NA			2	0	1	0	2	0	1	0	7	0	2	0	2	0	0	5	1	2	0	3	1	3	0	2	1	0	0	1	0	3	2	0	2	3	1	3	7	1	1	0	0	2	1
hsa-mir-4746	NA	NA	NA	NA			12	13	64	5	24	20	5	16	56	4	15	28	22	22	11	15	14	59	6	18	16	12	24	16	48	13	4	7	13	30	46	9	9	12	9	10	12	6	12	26	16	6	10
hsa-mir-4747	NA	NA	NA	NA			0	0	0	0	0	0	0	0	0	0	0	0	0	0	0	0	0	0	0	0	0	0	0	0	0	0	0	0	0	2	0	0	0	0	0	0	0	0	0	0	0	0	0
hsa-mir-4748	NA	NA	NA	NA			0	0	0	0	0	0	0	0	0	0	0	0	2	0	1	0	0	0	0	1	0	0	0	0	0	0	0	0	0	0	1	0	0	0	0	0	0	0	2	0	0	0	0
hsa-mir-4749	NA	NA	NA	NA			0	0	1	0	0	0	0	0	0	1	0	0	0	0	0	0	0	1	0	0	0	0	0	0	0	0	0	0	0	1	1	1	0	0	0	0	0	0	0	0	0	0	0
hsa-mir-4750	NA	NA	NA	NA			0	0	0	0	0	0	0	0	0	0	0	1	0	0	0	0	0	0	0	0	0	0	0	0	0	0	0	0	0	0	0	0	0	0	0	1	0	0	0	0	0	0	0
hsa-mir-4751	NA	NA	NA	NA			0	1	0	0	0	0	0	0	4	1	0	0	0	2	1	2	0	1	0	2	0	0	0	0	0	1	0	1	0	1	3	0	0	0	0	1	0	0	0	1	0	0	0
hsa-mir-4752	NA	NA	NA	NA			0	0	2	0	0	0	1	0	0	0	0	0	0	2	0	0	0	0	1	0	0	1	0	0	2	0	0	0	6	1	0	0	0	0	1	0	0	0	1	0	0	1	1
hsa-mir-4753	NA	NA	NA	NA			0	2	4	1	2	0	2	0	3	0	0	4	2	6	0	1	2	1	0	2	1	0	0	5	1	1	2	1	0	2	4	1	0	1	0	0	0	0	1	0	2	0	0
hsa-mir-4754	NA	NA	NA	NA			0	0	0	0	0	0	0	2	1	0	0	0	0	0	1	0	1	0	1	0	0	1	1	1	0	0	0	0	2	1	3	0	0	0	0	0	0	1	3	0	0	0	0
hsa-mir-4755	NA	NA	NA	NA			2	1	1	0	3	0	0	1	1	0	1	3	1	0	1	0	0	2	1	1	1	0	0	0	2	1	0	0	0	2	1	1	0	1	0	0	0	1	1	3	2	1	0
hsa-mir-4757	NA	NA	NA	NA			1	0	0	0	0	0	0	0	0	0	1	0	0	0	0	0	0	0	0	1	0	0	0	1	0	0	0	1	0	0	0	0	0	0	0	1	0	0	1	0	0	0	0
hsa-mir-4758	NA	NA	NA	NA			0	0	0	0	0	0	0	0	0	0	0	0	0	0	0	0	0	0	0	0	0	0	0	0	0	0	0	0	0	0	0	1	0	0	0	0	0	0	0	0	0	1	0
hsa-mir-4759	NA	NA	NA	NA			0	0	0	0	0	0	0	0	0	0	0	0	0	0	0	0	0	0	0	0	0	0	0	0	0	0	0	0	0	0	1	0	0	0	0	0	0	0	0	0	0	0	0
hsa-mir-4761	NA	NA	NA	NA			0	0	0	0	0	0	0	0	0	0	0	0	0	0	0	0	0	0	0	0	0	0	0	0	0	1	0	0	0	0	0	0	0	0	0	0	0	0	0	0	0	0	0
hsa-mir-4762	NA	NA	NA	NA			2	0	5	0	1	0	1	1	1	0	1	4	0	3	0	2	3	8	0	2	0	0	0	2	2	2	1	1	1	0	2	0	1	1	0	0	2	1	1	3	1	2	0
hsa-mir-4763	NA	NA	NA	NA			0	0	0	0	2	0	0	0	0	0	0	0	0	2	0	0	0	0	0	0	0	0	0	0	0	0	0	0	0	0	0	0	0	0	0	0	0	0	0	0	0	0	0
hsa-mir-4764	NA	NA	NA	NA			0	0	0	0	0	0	0	0	0	0	0	0	0	0	0	0	0	0	0	0	0	0	1	0	0	0	0	0	0	0	0	0	0	0	0	0	0	0	0	0	0	0	0
hsa-mir-4765	NA	NA	NA	NA			0	0	1	0	0	0	0	0	0	0	0	0	0	0	0	0	0	0	0	0	0	0	0	0	0	0	0	0	0	0	0	0	0	0	0	0	0	0	0	0	0	0	0
hsa-mir-4766	NA	NA	NA	NA			2	2	10	3	3	1	2	0	14	1	8	18	3	11	3	8	5	4	1	5	2	1	3	12	11	8	3	4	4	7	5	2	0	0	6	1	15	2	6	4	1	3	1
hsa-mir-4767	NA	NA	NA	NA			0	0	0	0	1	1	2	0	1	1	0	0	0	2	1	1	0	0	0	1	1	1	0	1	0	1	0	0	0	2	0	0	3	0	0	0	0	0	0	0	1	1	0
hsa-mir-4768	NA	NA	NA	NA			0	0	0	0	0	0	0	0	0	0	0	0	0	0	0	0	0	0	0	0	0	0	0	0	0	0	0	0	0	0	0	0	0	0	0	0	0	1	0	0	0	0	0
hsa-mir-4769	NA	NA	NA	NA			0	0	3	0	0	0	0	0	0	0	0	0	0	0	0	0	0	0	0	0	0	0	0	0	0	0	0	0	0	0	1	0	0	1	0	0	0	0	0	0	0	0	0
hsa-mir-4772	NA	NA	NA	NA			124	92	20	57	2	54	19	1	49	1	31	33	11	20	76	221	61	31	48	14	13	46	17	9	18	55	12	39	41	14	39	15	5	8	50	12	34	15	97	65	54	47	27
hsa-mir-4773	NA	NA	NA	NA			0	0	0	0	0	0	0	0	0	0	1	0	0	0	0	0	0	0	0	0	0	0	0	0	2	0	0	0	0	0	0	0	0	0	0	0	0	0	0	0	0	0	0
hsa-mir-4774	NA	NA	NA	NA			0	0	0	0	0	0	0	0	0	0	0	0	0	0	0	0	0	0	0	0	0	0	0	0	0	0	0	0	0	0	0	0	0	0	0	0	0	0	1	0	0	0	0
hsa-mir-4775	NA	NA	NA	NA			0	0	0	0	0	0	0	0	0	0	0	0	0	0	0	0	0	0	0	0	0	1	0	0	0	0	0	0	0	0	0	1	0	0	1	0	0	0	0	0	0	0	0
hsa-mir-4776	NA	NA	NA	NA			0	0	0	0	0	0	0	0	0	0	0	0	0	0	0	0	0	0	0	0	0	0	0	0	0	0	0	0	0	0	0	0	0	0	0	0	0	0	0	0	0	0	0
hsa-mir-4777	NA	NA	NA	NA			0	0	0	0	0	0	2	1	0	0	2	0	8	0	0	1	1	0	5	0	0	1	0	1	1	0	0	0	0	0	0	3	0	1	0	1	3	0	2	0	0	0	0
hsa-mir-4778	NA	NA	NA	NA			0	0	0	0	0	0	0	0	0	0	0	0	0	0	0	0	0	0	0	0	0	0	0	0	0	0	0	0	0	0	0	0	0	0	0	0	0	0	0	0	0	0	0
hsa-mir-4779	NA	NA	NA	NA			0	0	0	0	0	0	0	0	2	0	0	0	0	0	0	0	0	2	0	0	0	0	0	0	0	0	0	0	0	0	0	0	0	0	0	0	0	0	0	0	0	0	0
hsa-mir-4781	NA	NA	NA	NA			1	0	1	1	0	1	0	0	0	0	2	2	6	1	0	1	2	2	1	3	0	1	1	2	1	1	3	3	3	3	2	1	1	2	1	2	1	0	4	1	0	1	0
hsa-mir-4782	NA	NA	NA	NA			1	0	1	0	0	0	0	0	0	0	0	2	1	0	0	3	0	1	0	0	0	0	2	0	2	1	0	0	0	0	1	0	0	0	0	0	2	0	1	1	2	1	0
hsa-mir-4784	NA	NA	NA	NA			1	3	12	2	1	0	2	0	9	0	2	9	2	10	1	2	2	3	0	3	1	1	0	2	3	3	1	1	1	4	4	1	3	2	1	0	2	1	1	4	2	0	0
hsa-mir-4785	NA	NA	NA	NA			1	0	0	0	0	0	0	0	2	0	0	0	0	1	0	0	1	0	0	0	0	0	0	0	1	2	0	0	0	0	1	0	2	0	1	0	0	0	0	0	0	0	0
hsa-mir-4786	NA	NA	NA	NA			2	0	2	0	1	0	0	2	2	0	1	3	2	2	0	2	1	0	1	3	0	0	0	1	2	1	0	1	1	0	3	1	0	1	0	1	1	3	3	0	1	3	0
hsa-mir-4787	NA	NA	NA	NA			0	1	18	1	0	2	0	1	1	1	4	0	1	3	1	1	1	1	1	1	0	0	1	0	2	3	4	1	3	0	6	1	1	1	8	2	1	1	4	3	2	2	1
hsa-mir-4788	NA	NA	NA	NA			0	0	0	0	0	0	0	0	1	0	1	2	0	2	0	1	0	1	0	0	0	0	0	0	0	0	1	0	0	0	0	0	0	0	0	0	0	0	0	0	0	0	0
hsa-mir-4791	NA	NA	NA	NA			3	5	3	2	1	1	2	2	4	1	5	7	2	3	9	12	4	5	2	7	2	5	2	6	2	4	1	5	3	3	5	18	3	2	3	4	4	6	5	3	3	2	5
hsa-mir-4792	NA	NA	NA	NA			0	0	1	0	1	0	0	0	0	0	0	0	0	0	0	0	1	0	0	0	1	1	0	0	0	0	0	1	0	0	0	0	0	0	0	0	0	0	0	0	0	1	0
hsa-mir-4793	NA	NA	NA	NA			0	0	1	0	1	0	0	0	0	0	0	0	0	0	0	0	0	0	0	0	0	0	0	0	0	0	0	1	0	1	0	0	0	0	0	0	0	0	0	0	1	0	0
hsa-mir-4795	NA	NA	NA	NA			0	0	0	0	0	1	0	0	0	0	0	0	0	0	1	0	0	1	0	2	0	0	0	0	0	0	0	0	0	0	0	0	0	0	0	0	0	0	1	1	1	0	2
hsa-mir-4796	NA	NA	NA	NA			0	1	0	0	0	0	0	1	1	0	1	0	0	1	0	0	0	0	1	0	0	0	0	0	0	0	1	0	0	1	2	0	0	0	0	0	1	0	0	0	0	0	0
hsa-mir-4797	NA	NA	NA	NA			0	0	2	0	0	2	0	0	3	0	0	5	0	0	2	1	5	0	1	0	0	3	2	0	1	1	0	1	1	0	2	1	0	1	0	0	0	2	1	2	1	0	1
hsa-mir-4798	NA	NA	NA	NA			0	0	0	0	0	0	0	0	0	0	0	0	0	0	0	0	0	0	0	0	0	0	0	0	0	0	0	0	0	0	0	0	0	0	0	0	0	0	0	0	0	0	0
hsa-mir-4799	NA	NA	NA	NA			0	0	1	0	0	0	0	0	0	0	0	0	0	1	0	0	0	0	0	0	0	0	0	0	0	0	0	0	0	0	0	0	0	0	0	0	0	0	0	0	0	0	0
hsa-mir-4800	NA	NA	NA	NA			0	1	0	0	0	0	0	0	0	0	0	0	0	1	0	0	0	1	1	0	0	0	1	0	0	0	0	0	0	0	0	0	0	0	0	0	0	0	0	0	0	0	0
hsa-mir-4802	NA	NA	NA	NA			1	1	4	0	0	0	0	0	0	0	4	2	2	2	0	0	0	3	0	2	1	0	3	0	1	1	0	0	1	1	1	1	0	1	3	2	2	2	0	1	2	0	0
hsa-mir-4803	NA	NA	NA	NA			0	0	0	0	0	0	0	0	0	0	0	0	0	0	0	0	0	0	0	0	0	0	0	0	0	0	0	0	0	0	0	0	0	0	0	0	0	0	0	0	0	0	0
hsa-mir-4804	NA	NA	NA	NA			0	1	3	0	1	0	0	0	1	0	0	2	0	1	0	2	1	1	0	0	3	0	0	0	0	0	0	0	0	0	2	0	2	0	1	2	0	0	0	0	0	0	0
hsa-mir-483	0	0	0	0			4	12	6	4	1	55	4	2	5	0	5	3	4	0	8	2	3	1	7	6	2	3	4	3	4	8	1	31	3	4	4	0	39	21	4	14	8	9	32	2	11	7	7
hsa-mir-484	6	7	5	6	199		204	336	370	64	179	494	235	379	856	214	615	263	320	388	272	903	502	330	308	342	180	175	258	471	432	457	442	339	263	412	683	167	355	309	289	454	462	564	662	203	224	293	372
hsa-mir-485	0	0	0	0			9	5	11	1	2	5	8	1	2	0	17	0	0	11	5	1	2	0	16	4	3	14	1	7	7	5	0	2	5	2	6	1	11	5	9	10	6	0	29	8	16	0	2
hsa-mir-486	6	29	128	54.3333	135		35	171	1569	440	319	101	64	49	128	204	268	106	82	180	573	1052	325	66	975	130	186	60	248	309	151	520	216	87	141	33	1673	46	181	41	173	402	194	673	1231	109	118	108	1387
hsa-mir-487a	NA	NA	NA	NA			0	3	0	1	0	0	1	0	0	0	0	0	0	3	4	0	0	2	0	1	0	0	0	0	2	1	0	0	2	1	1	0	1	0	3	0	0	0	1	0	0	0	0
hsa-mir-487b	0	0	0	0			2	7	5	5	1	4	4	0	2	1	5	0	0	11	4	1	1	3	23	9	0	15	1	9	4	5	0	7	4	0	5	0	8	8	12	14	4	3	16	4	6	1	3
hsa-mir-488	0	0	0	0			0	0	0	0	0	0	0	0	0	0	0	0	0	0	0	1	0	0	5	0	0	0	0	0	0	0	0	0	0	0	1	0	0	0	0	1	0	0	0	1	0	0	0
hsa-mir-489	NA	NA	NA	NA			0	0	0	0	0	0	0	0	0	0	2	1	0	1	0	0	0	0	0	0	0	0	0	0	0	2	0	0	0	0	0	0	0	0	0	2	0	0	0	0	0	1	0
hsa-mir-490	NA	NA	NA	NA			0	0	7	0	0	0	1	0	0	0	0	0	0	0	0	0	0	0	0	0	0	0	0	0	0	0	0	0	0	0	0	0	0	0	0	0	0	0	1	0	0	0	0
hsa-mir-491	NA	NA	NA	NA			5	10	18	0	5	10	7	1	9	3	17	6	10	13	11	10	7	8	4	6	1	5	2	4	8	11	8	4	2	4	9	2	7	3	17	8	2	4	20	10	9	6	2
hsa-mir-493	0	0	0	0			16	12	38	11	4	5	12	0	7	1	15	1	3	25	13	6	1	10	27	13	9	56	13	7	27	14	0	1	10	3	22	2	22	33	46	34	18	8	26	18	33	5	0
hsa-mir-494	0	0	0	0			3	2	13	0	1	4	2	0	0	0	2	0	0	5	1	0	0	1	13	7	3	3	0	3	6	3	0	1	2	0	2	1	2	1	6	11	7	2	11	2	7	1	3
hsa-mir-495	0	0	0	0			5	5	41	7	4	8	15	1	3	3	16	2	1	3	12	6	6	4	39	11	4	21	5	17	6	2	0	7	10	1	20	0	13	21	14	37	13	1	37	23	37	7	2
hsa-mir-496	NA	NA	NA	NA			3	1	1	1	0	2	0	0	0	0	1	0	0	2	3	1	0	0	3	5	2	5	0	1	3	1	0	2	0	0	5	0	1	0	0	0	0	2	1	1	1	0	1
hsa-mir-497	12	0	23	11.6667	182		55	75	90	8	33	108	44	9	46	6	178	92	136	84	118	168	71	44	341	158	33	62	15	102	48	87	186	68	81	21	166	25	73	42	181	255	111	33	249	140	89	91	57
hsa-mir-498	NA	NA	NA	NA			0	0	0	0	0	0	0	0	0	0	0	0	0	1	0	0	0	0	0	0	0	0	0	0	0	0	0	0	0	0	1	0	0	0	0	0	0	0	2	0	0	0	0
hsa-mir-4999	NA	NA	NA	NA			0	2	3	1	6	0	1	0	0	2	4	3	4	1	1	6	4	0	1	1	0	3	3	6	1	7	3	1	14	4	3	1	2	2	4	7	1	2	7	10	2	2	1
hsa-mir-499a*	32	89	112	77.6667	122		0	0	4	0	0	0	0	0	0	0	1	2	0	3	0	1	0	0	2	1	1	0	1	3	1	0	0	1	0	0	2	1	1	0	3	0	1	2	0	1	0	5	1
hsa-mir-499b	NA	NA	NA	NA			0	0	0	0	0	0	0	0	0	0	0	0	1	0	0	0	0	0	0	0	0	0	0	0	0	0	0	0	0	0	0	0	0	0	0	0	0	0	0	2	0	0	0
hsa-mir-5000	NA	NA	NA	NA			2	6	6	0	8	6	3	0	7	1	4	9	1	14	2	13	9	2	5	2	3	6	3	9	5	12	2	5	6	2	31	0	4	4	3	9	8	10	16	6	4	6	2
hsa-mir-5001	NA	NA	NA	NA			4	7	5	1	12	2	0	4	6	3	3	1	5	10	1	7	2	10	3	7	1	4	5	3	5	5	0	2	4	6	21	4	6	2	2	1	3	3	6	4	2	4	1
hsa-mir-5002	NA	NA	NA	NA			0	0	0	0	0	0	0	0	0	0	0	0	0	0	0	0	0	0	0	0	0	0	0	0	0	0	0	0	0	0	2	0	0	0	0	0	0	0	0	0	0	0	0
hsa-mir-5003	NA	NA	NA	NA			0	2	1	0	0	0	0	0	0	1	1	0	0	1	0	1	0	0	0	0	0	0	0	0	0	0	0	0	0	0	0	0	0	0	0	1	0	0	1	0	0	0	0
hsa-mir-5004	NA	NA	NA	NA			0	0	0	0	0	0	0	0	1	0	0	0	0	0	0	0	0	0	0	0	0	0	0	0	0	0	0	0	0	0	0	0	0	1	0	0	0	0	0	0	0	0	0
hsa-mir-5006	NA	NA	NA	NA			0	0	0	0	0	0	0	0	1	0	0	0	1	1	0	1	1	0	0	0	0	0	0	0	0	0	0	0	0	0	0	0	0	0	0	0	0	0	0	0	1	0	0
hsa-mir-5008	NA	NA	NA	NA			0	0	0	0	0	2	0	0	1	0	0	0	0	0	0	4	1	0	0	1	0	0	0	0	0	0	0	0	0	0	1	0	0	0	0	0	0	0	0	0	0	0	0
hsa-mir-5009	NA	NA	NA	NA			0	1	1	0	0	0	0	0	1	0	0	1	0	0	0	0	0	0	0	0	0	0	0	0	0	0	0	0	0	0	1	0	0	0	0	0	0	0	0	1	1	0	0
hsa-mir-500a*	151	63	63	92.3333	112		334	1093	1222	219	219	1418	637	430	1493	120	521	1111	1194	837	490	881	1321	565	1097	1830	678	394	605	576	872	1173	456	820	1082	968	1405	748	454	598	1051	985	618	762	1844	1030	523	1389	424
hsa-mir-500b	1	1	0.5	0.833333	219		11	7	81	2	7	29	20	12	34	8	48	15	20	30	25	30	20	21	24	40	15	5	7	7	10	45	30	12	21	27	79	9	6	13	92	29	28	19	33	44	13	43	9
hsa-mir-501	44	17	8	23	160		89	320	354	66	61	431	152	143	447	45	150	396	503	298	176	404	525	250	203	555	294	135	214	262	339	524	190	284	390	340	476	233	157	223	343	278	191	232	643	379	156	482	194
hsa-mir-5010	NA	NA	NA	NA			0	5	0	1	2	5	2	0	5	7	3	2	6	4	3	4	9	6	3	4	3	0	7	3	6	5	6	1	1	3	3	0	3	4	4	2	6	2	5	3	2	6	5
hsa-mir-502	107	84	68	86.3333	116		9	34	110	2	16	53	24	13	60	6	26	25	43	60	29	63	34	33	36	67	22	11	20	19	15	69	47	23	26	92	99	27	23	35	64	51	27	25	62	44	10	53	18
hsa-mir-503	46	0	386	144	94		14	40	54	7	21	63	8	5	60	4	30	50	19	68	38	53	52	14	27	6	9	13	18	36	32	68	34	26	35	52	65	17	13	89	56	29	47	13	48	23	18	28	29
hsa-mir-504	0	0	0	0			0	1	0	0	1	0	1	0	2	1	1	2	3	10	0	5	4	3	17	1	0	0	1	4	1	2	14	0	15	3	7	1	2	0	6	7	4	0	4	14	0	1	3
hsa-mir-5047	NA	NA	NA	NA			0	1	0	0	0	0	0	0	0	0	0	0	0	0	0	0	0	0	0	0	0	0	1	0	0	0	0	0	0	0	0	0	0	0	0	1	0	0	0	0	0	0	0
hsa-mir-505	85	42	90	72.3333	125		166	262	764	117	422	378	246	113	645	85	902	217	1487	358	441	515	352	267	435	395	129	246	360	287	317	574	554	222	366	323	1068	151	201	120	832	393	263	230	471	774	379	432	141
hsa-mir-506	NA	NA	NA	NA			0	0	1	0	0	0	0	0	1	0	3	0	0	0	0	0	0	0	0	0	0	0	0	0	0	0	0	0	0	0	0	0	0	35	0	0	0	0	0	0	1	0	0
hsa-mir-507	NA	NA	NA	NA			0	0	0	0	0	0	0	0	0	0	2	0	0	0	0	0	0	0	1	0	0	0	0	0	0	0	0	0	0	0	0	0	0	13	0	0	0	0	0	0	0	0	0
hsa-mir-508	0	0	2	0.666667	220		0	3	0	0	0	2	0	1	3	0	11	1	0	41	0	1	2	0	14	1	2	3	3	1	6	8	12	0	85	1	12	4	2	2055	0	2	11	2	13	2	4	1	9
hsa-mir-5087	NA	NA	NA	NA			0	0	0	0	0	0	0	0	0	0	0	0	0	0	0	1	0	0	0	0	0	0	0	0	0	1	0	0	0	0	0	0	0	0	0	0	0	0	0	0	0	0	0
hsa-mir-5088	NA	NA	NA	NA			0	0	0	0	1	0	0	0	3	0	0	0	0	0	0	0	0	0	0	0	0	0	0	2	0	0	0	0	0	0	0	0	0	0	0	1	0	0	0	0	0	1	0
hsa-mir-5089	NA	NA	NA	NA			0	0	0	0	0	0	0	0	0	0	0	0	0	0	0	0	0	0	0	0	0	0	0	0	0	0	0	0	0	0	0	0	0	0	0	1	0	0	0	0	0	0	0
hsa-mir-509	0	0	0	0			6	5	5	15	7	9	14	12	10	15	7	5	16	18	7	21	24	10	7	19	27	11	23	8	5	12	9	9	28	13	17	5	5	241	5	6	10	7	23	16	9	10	14
hsa-mir-5090	NA	NA	NA	NA			0	0	1	0	2	0	0	0	1	1	4	2	0	0	0	3	0	3	0	4	1	0	1	0	0	3	0	0	0	0	3	0	0	1	1	0	0	0	1	0	0	0	0
hsa-mir-5091	NA	NA	NA	NA			1	2	0	0	0	1	1	0	3	0	0	1	2	0	0	1	3	0	2	2	0	0	0	2	1	1	0	4	1	0	1	2	1	0	0	1	0	1	0	2	0	1	0
hsa-mir-5092	NA	NA	NA	NA			0	0	0	0	0	0	0	0	0	0	0	0	1	0	0	0	0	0	0	0	0	0	0	0	0	0	0	0	0	0	0	0	0	0	0	0	0	0	0	0	0	0	0
hsa-mir-5094	NA	NA	NA	NA			0	0	2	0	1	0	0	0	0	0	0	0	1	2	0	0	0	1	0	0	0	0	0	0	0	0	0	0	0	0	0	0	0	0	0	0	1	0	0	1	0	0	0
hsa-mir-5100	NA	NA	NA	NA			0	0	0	0	0	0	0	0	0	0	0	0	0	0	0	0	0	0	0	0	0	0	0	0	0	0	0	0	0	0	0	0	0	0	0	0	0	0	0	0	0	0	0
hsa-mir-511	0	0	0	0			7	45	7	1	85	15	48	5	91	5	16	109	3	96	1	51	170	12	45	2	2	9	25	5	13	135	27	12	8	117	48	81	15	120	29	232	20	11	42	8	2	68	17
hsa-mir-512	NA	NA	NA	NA			3	1	19	0	0	7	0	0	0	0	0	1	2	12	8	16	0	0	0	0	0	0	0	1	5	1	2	0	0	0	6	0	1	0	2	0	0	1	0	0	1	0	0
hsa-mir-513a	0	0	0	0			0	0	0	0	0	0	0	0	0	0	3	1	1	0	0	0	0	0	0	0	0	0	0	0	0	0	0	0	1	2	0	0	0	0	0	0	0	0	0	0	0	0	0
hsa-mir-513b	0	0	0	0			0	0	1	0	0	0	0	0	0	0	2	0	0	0	0	0	0	0	0	0	0	0	0	0	0	0	1	0	2	0	0	0	0	3	0	1	0	0	0	0	0	0	0
hsa-mir-513c	0	0	0	0			0	0	10	0	0	0	0	0	0	0	8	0	0	2	0	6	0	0	0	0	0	0	0	0	0	0	0	1	2	0	0	0	1	17	0	2	0	0	0	0	0	0	0
hsa-mir-514a	NA	NA	NA	NA			0	0	0	0	0	0	0	1	2	0	1	0	0	9	0	2	0	0	0	0	0	0	0	0	0	4	0	2	16	0	5	1	0	605	0	0	2	0	4	0	3	0	0
hsa-mir-514b	NA	NA	NA	NA			0	0	0	0	0	0	0	0	0	0	0	0	0	0	0	0	0	0	0	0	0	0	0	0	0	0	0	0	0	0	0	0	0	5	0	0	0	0	0	0	0	0	0
hsa-mir-515	NA	NA	NA	NA			0	0	2	0	0	1	0	0	0	0	0	0	0	2	0	1	0	0	0	0	0	1	0	0	0	0	0	0	0	0	1	0	0	0	0	0	0	1	0	0	0	0	1
hsa-mir-516a	NA	NA	NA	NA			0	0	7	0	0	1	0	0	0	0	0	0	0	4	1	5	0	0	0	0	0	0	0	0	1	1	0	2	0	0	0	0	1	0	2	0	0	2	0	1	0	0	0
hsa-mir-516b	NA	NA	NA	NA			0	1	3	0	0	1	0	0	0	0	0	0	0	6	0	4	0	0	0	0	0	0	0	0	0	0	0	0	0	0	1	0	1	0	0	0	0	0	0	0	0	0	0
hsa-mir-517a	NA	NA	NA	NA			1	0	5	0	0	1	0	0	0	0	2	0	0	4	0	4	0	0	0	0	0	0	0	2	2	0	2	0	1	0	1	0	1	0	2	0	0	1	1	0	4	0	0
hsa-mir-517b	NA	NA	NA	NA			1	0	5	0	0	1	0	0	0	0	2	0	0	4	0	4	0	0	0	0	0	0	0	2	2	0	2	0	1	0	1	0	1	0	2	0	0	1	1	0	4	0	0
hsa-mir-517c	NA	NA	NA	NA			0	0	0	0	0	0	0	0	0	0	0	1	0	0	1	2	0	0	0	0	0	0	0	1	0	0	0	3	0	0	0	0	0	0	0	0	0	0	0	0	0	0	0
hsa-mir-5187	NA	NA	NA	NA			3	1	2	2	1	1	1	0	3	0	1	2	6	1	0	2	2	0	1	2	1	2	2	0	0	1	2	0	2	0	2	1	2	2	0	3	0	0	0	1	2	1	0
hsa-mir-5188	NA	NA	NA	NA			0	0	0	0	0	0	0	0	0	0	0	0	0	0	0	0	0	0	0	0	0	0	0	0	0	0	0	0	0	0	0	0	0	0	0	0	0	0	0	0	0	0	0
hsa-mir-5189	NA	NA	NA	NA			0	0	0	0	0	0	0	0	0	0	0	0	0	0	0	0	0	0	0	0	1	0	0	0	0	0	0	0	0	0	0	0	0	0	0	0	0	0	0	0	0	0	0
hsa-mir-518a	NA	NA	NA	NA			0	1	2	0	0	0	0	0	1	0	0	0	0	5	3	0	0	0	0	0	0	0	0	0	0	1	0	0	0	0	0	0	0	0	0	0	0	2	0	0	0	0	0
hsa-mir-518b	NA	NA	NA	NA			0	0	4	0	0	1	0	0	0	1	0	0	0	3	0	8	0	0	0	0	0	0	0	1	11	0	0	1	0	0	0	0	0	0	1	0	0	2	1	0	1	0	0
hsa-mir-518c	NA	NA	NA	NA			0	0	2	1	0	2	0	0	0	0	0	4	0	4	0	5	0	0	0	0	1	0	0	0	0	1	0	2	1	0	1	0	1	0	2	0	0	2	2	0	1	0	0
hsa-mir-518d	NA	NA	NA	NA			0	0	1	0	0	0	0	0	0	0	0	0	0	0	0	0	0	0	0	0	0	0	0	0	0	0	0	0	0	0	0	0	0	0	0	0	0	0	0	0	0	0	0
hsa-mir-518e	NA	NA	NA	NA			0	0	1	0	0	1	0	0	0	0	0	0	0	0	1	0	0	0	0	0	1	0	0	0	1	0	0	0	0	0	0	0	0	0	1	0	0	0	0	0	1	0	0
hsa-mir-518f	NA	NA	NA	NA			1	0	2	0	0	0	0	0	0	0	0	0	0	2	1	0	0	0	0	1	0	0	0	0	2	0	0	0	0	0	2	0	0	0	0	0	0	0	0	0	0	0	0
hsa-mir-5190	NA	NA	NA	NA			0	0	0	0	0	0	0	0	0	0	0	0	0	0	0	0	0	0	0	0	0	0	0	0	0	0	0	0	0	0	0	0	0	0	0	0	0	0	0	0	0	0	0
hsa-mir-5193	NA	NA	NA	NA			1	0	1	0	0	2	0	0	2	1	2	0	1	2	0	1	3	0	2	4	2	2	2	0	1	3	4	0	5	1	6	0	1	0	1	2	1	2	4	0	0	1	0
hsa-mir-5194	NA	NA	NA	NA			0	0	0	0	0	0	0	0	2	0	0	0	0	0	0	0	0	0	0	0	0	0	0	0	0	0	0	0	1	0	0	0	0	0	0	0	0	0	0	0	0	0	0
hsa-mir-5195	NA	NA	NA	NA			1	0	0	0	1	2	1	2	2	1	0	0	2	2	0	0	0	1	0	2	0	0	1	0	0	0	0	1	0	1	0	0	0	0	2	0	0	0	0	1	0	0	0
hsa-mir-5196	NA	NA	NA	NA			0	0	1	1	6	1	0	1	3	0	4	0	5	6	2	0	1	0	0	1	1	0	6	1	2	0	0	2	1	0	1	0	2	0	1	1	3	1	0	0	2	1	3
hsa-mir-519a	NA	NA	NA	NA			2	1	3	1	0	2	1	1	0	1	0	0	2	3	7	5	1	0	0	0	0	1	0	0	1	0	0	1	1	0	1	0	1	0	3	1	0	0	1	1	1	0	0
hsa-mir-519b	NA	NA	NA	NA			0	0	1	0	0	0	0	0	0	0	0	0	0	0	0	0	0	0	0	0	0	0	0	0	0	0	0	1	0	0	0	0	0	0	0	0	0	0	1	0	0	0	0
hsa-mir-519c	NA	NA	NA	NA			0	0	1	0	0	0	0	0	0	0	0	0	0	1	0	0	0	0	0	0	0	0	0	0	1	1	0	0	0	0	0	0	0	0	1	0	1	0	1	0	1	0	0
hsa-mir-519d	NA	NA	NA	NA			1	0	0	0	0	2	0	0	0	1	0	0	1	1	2	3	1	0	0	0	0	0	0	0	0	0	0	0	0	0	0	0	0	0	0	0	0	0	0	0	0	0	0
hsa-mir-519e	NA	NA	NA	NA			0	0	0	0	0	0	0	0	0	0	0	0	0	1	0	0	0	0	0	0	0	0	0	0	0	0	0	0	1	0	1	0	0	0	0	0	0	0	0	0	0	0	0
hsa-mir-520a	NA	NA	NA	NA			0	0	3	0	0	0	0	0	0	0	0	0	0	4	1	0	1	0	0	0	0	0	0	1	0	0	0	0	0	0	0	0	1	0	4	0	0	0	0	0	0	0	0
hsa-mir-520b	NA	NA	NA	NA			1	0	3	0	0	0	0	0	0	0	0	0	0	3	0	1	0	0	0	0	0	0	0	0	0	1	0	0	0	0	1	0	0	1	0	0	0	0	0	0	0	0	0
hsa-mir-520c	NA	NA	NA	NA			1	0	3	0	0	0	0	0	0	0	0	0	0	3	0	1	0	0	0	0	0	0	0	0	0	1	0	0	0	0	1	0	0	1	0	0	0	0	0	0	0	0	0
hsa-mir-520d	NA	NA	NA	NA			0	0	0	0	0	0	0	0	0	0	0	0	0	0	0	0	1	0	0	0	0	0	0	0	0	0	0	0	0	0	0	0	0	0	0	0	0	0	0	0	0	0	0
hsa-mir-520e	NA	NA	NA	NA			0	1	0	0	0	0	0	0	0	0	0	0	0	4	1	0	1	0	0	0	0	0	0	0	0	0	0	0	0	0	0	0	0	0	2	0	0	0	0	0	0	0	0
hsa-mir-520f	NA	NA	NA	NA			2	0	7	0	0	1	0	0	0	0	0	0	0	5	2	4	0	0	0	0	0	0	0	0	2	1	0	0	0	0	1	0	0	0	3	0	1	3	0	0	2	0	1
hsa-mir-520g	NA	NA	NA	NA			0	0	3	0	0	0	0	0	0	0	0	0	0	1	4	1	0	0	0	0	1	0	0	0	0	1	0	0	1	0	2	0	0	0	2	1	0	1	0	0	0	0	0
hsa-mir-520h	NA	NA	NA	NA			0	0	1	0	0	0	0	0	0	0	0	0	0	1	2	1	0	0	0	0	1	0	0	0	0	1	0	0	1	0	1	0	0	0	1	0	0	1	0	0	0	0	0
hsa-mir-521	NA	NA	NA	NA			0	0	0	0	0	0	0	0	0	0	0	0	0	0	0	0	0	0	0	0	0	0	0	0	0	0	0	0	0	0	1	0	0	0	0	0	0	0	0	0	0	0	0
hsa-mir-522	NA	NA	NA	NA			0	0	1	0	0	0	0	0	0	0	0	0	0	0	0	0	0	0	0	0	0	0	0	0	0	1	0	0	0	0	0	0	0	0	0	0	0	0	0	0	0	0	0
hsa-mir-523	NA	NA	NA	NA			0	0	2	0	0	0	0	0	0	0	0	0	0	0	0	6	0	0	0	0	0	0	0	0	0	1	0	0	0	0	0	0	0	0	0	0	0	0	0	0	0	0	0
hsa-mir-524	NA	NA	NA	NA			0	0	0	0	0	0	0	0	0	0	0	0	0	0	0	1	0	0	0	0	0	0	0	0	0	0	0	0	0	0	0	0	0	0	0	0	0	0	0	0	0	0	0
hsa-mir-525	NA	NA	NA	NA			0	0	2	0	0	0	0	0	0	0	0	0	0	1	0	0	0	0	0	0	0	0	0	0	0	0	0	0	1	0	1	0	0	0	0	0	0	0	0	1	0	0	0
hsa-mir-526b	NA	NA	NA	NA			0	2	7	1	1	5	0	1	0	0	0	4	0	4	3	7	0	0	3	0	2	0	0	1	2	1	0	3	1	0	4	0	3	0	3	0	1	2	0	0	1	0	0
hsa-mir-527	NA	NA	NA	NA			0	0	1	0	0	0	0	0	0	0	0	0	0	1	0	0	0	0	0	0	0	0	0	0	0	1	0	0	0	0	0	0	0	0	0	0	0	0	0	0	0	0	0
hsa-mir-532	865	137	819	607	63		1136	1641	3510	584	729	3620	1386	1034	3188	419	1218	1867	2681	1811	1280	1778	2855	1619	1865	2817	1281	867	1497	1296	1160	2471	1138	1438	2152	2610	3982	1533	1137	1201	1770	2033	1474	1328	3232	2699	1009	2483	847
hsa-mir-539	0	0	0	0			11	6	22	11	1	9	14	0	0	2	13	0	1	12	7	0	4	2	55	12	5	26	11	15	6	10	0	11	5	1	19	0	7	8	11	19	11	2	23	8	14	2	5
hsa-mir-541	NA	NA	NA	NA			0	0	5	0	0	0	0	1	0	0	0	0	0	4	0	0	0	0	5	3	1	3	0	1	1	0	0	0	0	0	0	0	0	3	0	1	1	0	1	1	1	0	0
hsa-mir-542	38	0	94	44	139		59	302	218	40	234	144	65	26	279	105	190	179	151	394	149	207	273	59	565	111	32	177	133	116	179	332	110	261	296	213	448	141	170	365	322	310	297	109	430	147	145	228	141
hsa-mir-543	0	0	2	0.666667	220		1	1	1	0	0	0	1	0	0	0	1	0	0	2	0	1	1	2	4	0	1	0	1	1	3	1	0	0	2	1	3	0	1	3	1	4	0	0	2	1	4	0	0
hsa-mir-544a	NA	NA	NA	NA			0	0	0	0	0	0	0	0	0	0	0	0	0	0	0	0	0	0	0	0	0	0	0	0	0	0	0	0	0	0	0	0	0	0	0	0	0	0	0	0	0	0	0
hsa-mir-544b	NA	NA	NA	NA			0	0	0	0	0	0	0	0	4	0	0	0	0	0	0	0	0	0	0	0	0	0	0	0	0	0	0	0	0	0	0	0	0	0	0	0	0	0	0	0	0	0	0
hsa-mir-545	NA	NA	NA	NA			0	1	10	0	3	1	0	4	7	0	8	4	9	5	8	4	6	1	3	6	0	2	1	4	9	4	7	7	8	5	8	3	4	0	10	1	1	2	7	8	2	3	1
hsa-mir-548a	0	0	0	0			0	0	0	0	0	0	0	0	1	0	0	0	0	0	0	0	0	0	0	1	0	0	0	0	0	0	0	0	0	0	0	0	0	0	1	2	1	0	0	1	0	0	0
hsa-mir-548ab	3	2	2	2.33333	213		0	0	0	0	0	0	0	0	0	0	0	0	0	0	0	0	0	0	0	0	0	0	0	0	0	0	0	0	0	0	0	0	0	0	0	0	0	0	0	0	0	0	0
hsa-mir-548ac	5	0	0	1.66667	215		0	0	1	0	2	0	0	0	0	0	0	0	0	0	0	0	0	0	0	0	0	0	0	0	0	0	0	0	0	0	0	0	0	0	0	0	0	0	0	0	0	0	0
hsa-mir-548ae	1	0	0	0.333333	222		0	0	0	0	0	0	0	0	0	0	0	0	0	0	0	0	0	0	0	0	0	0	0	0	0	0	0	0	0	0	0	0	0	0	0	0	0	0	0	0	0	0	0
hsa-mir-548ag	0	0	0	0			0	0	0	0	0	0	0	0	0	0	0	0	0	0	0	0	0	0	0	0	0	0	0	0	0	0	0	0	0	0	0	0	0	0	0	0	0	0	0	0	0	0	0
hsa-mir-548ai	2	11	2	5	202		1	0	0	0	0	0	0	0	0	1	0	1	0	0	0	1	1	0	0	0	0	0	0	0	0	0	0	0	0	0	0	0	0	0	1	1	0	0	0	0	0	1	0
hsa-mir-548ak	15	1	4	6.66667	197		0	0	0	0	0	0	0	0	0	0	0	0	0	0	0	0	0	0	0	0	0	0	0	0	0	0	0	0	0	0	0	0	0	0	0	0	0	0	0	0	0	0	0
hsa-mir-548al	1	0	14	5	202		0	0	0	0	0	0	0	0	0	0	0	1	0	0	0	0	0	0	0	0	0	0	0	0	0	0	0	0	0	0	0	0	0	0	0	0	0	0	1	0	0	0	0
hsa-mir-548am	2	3	0	1.66667	215		0	0	0	0	0	0	0	0	0	0	0	0	0	0	0	0	0	0	0	0	0	0	0	0	0	0	0	0	0	0	0	0	0	0	0	0	0	0	0	0	0	0	0
hsa-mir-548an	4	2	0	2	214		0	0	0	0	0	0	0	0	0	0	0	0	0	0	0	0	0	0	0	0	0	0	0	0	0	0	0	0	0	0	0	0	0	0	0	0	0	0	0	0	0	0	0
hsa-mir-548ao	NA	NA	NA	NA			0	0	0	0	0	0	0	0	1	0	0	0	0	0	0	0	0	0	0	0	0	0	0	0	0	0	0	0	0	0	0	0	0	0	0	0	0	0	0	0	0	0	0
hsa-mir-548aq	NA	NA	NA	NA			0	0	0	0	0	0	0	0	0	0	0	0	0	0	0	0	0	0	0	0	0	0	0	0	0	1	0	1	0	0	0	0	0	0	0	0	0	0	0	0	0	0	0
hsa-mir-548ar	NA	NA	NA	NA			0	0	0	0	0	0	0	0	0	0	0	0	0	0	0	0	0	0	0	0	0	0	0	0	0	0	0	0	0	0	2	0	0	0	0	0	1	0	0	0	0	0	0
hsa-mir-548as	NA	NA	NA	NA			0	0	0	0	0	0	0	0	0	0	2	0	0	0	0	0	0	0	0	0	0	0	0	0	0	0	0	0	0	0	0	0	0	0	0	0	0	0	0	0	0	0	0
hsa-mir-548at	NA	NA	NA	NA			0	0	0	0	0	0	0	0	0	0	2	0	1	1	0	0	0	0	0	0	0	0	0	0	0	0	0	0	0	0	0	1	0	0	0	0	2	0	0	0	0	0	0
hsa-mir-548au	NA	NA	NA	NA			0	0	3	2	3	1	1	0	2	0	2	4	3	4	0	6	0	0	3	3	1	1	2	1	5	2	1	0	2	2	5	2	1	0	1	4	0	1	3	5	1	2	0
hsa-mir-548av	NA	NA	NA	NA			0	0	0	0	0	0	0	0	0	0	0	0	1	0	0	0	0	0	1	0	0	1	0	1	0	0	0	0	0	0	1	0	0	0	0	0	0	0	0	0	0	0	0
hsa-mir-548aw	NA	NA	NA	NA			0	1	0	0	0	3	0	0	1	0	2	1	0	2	0	0	0	1	0	0	0	2	0	0	1	0	1	0	1	0	3	0	2	1	0	2	0	0	1	1	0	0	1
hsa-mir-548ax	NA	NA	NA	NA			0	0	0	0	0	0	0	0	0	0	0	0	1	0	0	0	0	0	0	0	0	0	0	0	0	0	0	0	0	0	0	0	0	0	0	0	0	0	0	0	0	0	0
hsa-mir-548ay	NA	NA	NA	NA			0	0	1	0	0	0	0	0	0	0	1	2	0	0	0	3	0	0	0	0	0	0	0	0	1	0	1	2	0	0	1	0	0	1	2	1	2	0	1	0	0	1	1
hsa-mir-548b	1	14	22	12.3333	180		3	2	27	0	5	7	5	1	7	1	11	3	47	7	14	25	14	2	1	3	0	0	5	5	6	3	23	5	9	9	36	1	0	3	11	10	5	3	9	4	3	8	7
hsa-mir-548d	NA	NA	NA	NA			0	1	3	2	0	1	2	1	8	0	0	4	7	4	3	6	2	3	1	3	0	0	2	0	3	3	2	1	2	2	10	0	1	1	3	3	4	0	0	6	0	6	1
hsa-mir-548e	222	225	205	217.333	85		0	1	9	1	1	3	0	0	8	0	3	4	2	5	0	4	4	1	0	2	0	2	0	3	7	4	5	1	4	4	5	0	1	4	5	1	2	3	1	1	1	1	1
hsa-mir-548f	NA	NA	NA	NA			0	0	0	0	0	3	0	0	1	0	1	1	1	1	0	0	1	1	2	0	0	0	0	0	1	0	2	0	0	0	0	1	1	1	0	0	0	0	0	2	1	0	0
hsa-mir-548h	0	0	3	1	218		0	0	0	0	0	0	0	0	0	0	0	0	0	0	0	0	0	0	0	0	0	0	0	0	0	0	0	0	0	0	0	0	0	0	0	0	0	0	0	0	0	0	0
hsa-mir-548j	35	63	5	34.3333	146		3	1	4	0	1	1	1	2	4	0	4	4	2	2	0	1	3	1	1	0	0	0	0	3	2	1	0	2	2	1	8	0	2	0	1	3	0	0	2	3	0	3	0
hsa-mir-548k	67	107	58	77.3333	123		3	2	3	0	0	0	1	2	3	0	2	2	0	1	0	0	2	1	1	3	0	0	0	2	1	1	0	0	1	0	2	1	0	0	0	2	0	0	0	2	1	3	0
hsa-mir-548l	8	3	1	4	205		0	0	1	0	0	0	0	0	0	0	0	0	1	2	0	2	0	0	0	0	0	0	0	0	1	0	0	0	0	0	1	0	0	1	0	0	0	1	0	1	0	0	0
hsa-mir-548n	10	6	6	7.33333	195		0	0	1	0	0	0	0	0	0	0	0	0	0	1	0	0	0	0	0	0	0	0	0	0	0	0	1	0	0	0	0	0	0	0	0	0	2	0	0	0	0	0	0
hsa-mir-548o	NA	NA	NA	NA			1	1	7	2	2	3	1	0	4	1	4	4	4	1	1	0	1	2	2	1	1	1	0	1	3	1	3	0	1	0	6	0	2	0	0	2	1	1	2	2	2	1	0
hsa-mir-548q	NA	NA	NA	NA			1	0	2	0	1	1	2	0	1	0	2	0	1	1	0	1	0	2	0	0	1	1	1	1	0	1	2	1	0	0	1	0	0	1	0	0	0	1	1	0	1	0	1
hsa-mir-548s	5	2	0	2.33333	213		1	16	13	1	5	6	1	0	10	0	7	3	10	12	2	36	8	2	3	2	0	0	2	11	11	14	7	6	4	6	20	1	2	1	2	11	5	4	8	0	3	3	7
hsa-mir-548t	11	6	10	9	190		0	0	0	1	0	0	1	0	1	0	1	1	0	0	1	0	1	0	0	0	1	0	0	0	0	0	0	1	0	1	0	1	0	0	0	0	2	1	1	0	0	0	0
hsa-mir-548u	1	0	4	1.66667	215		0	0	0	0	0	0	0	0	0	0	0	0	0	1	0	0	0	0	0	0	0	0	0	0	0	0	0	0	0	0	0	0	0	0	1	0	0	0	0	0	0	0	0
hsa-mir-548v	NA	NA	NA	NA			2	1	0	1	0	1	0	0	0	0	0	1	0	0	1	0	0	1	1	0	0	0	2	0	0	2	1	0	1	0	5	0	0	0	2	1	1	0	6	1	0	0	0
hsa-mir-548w	NA	NA	NA	NA			0	0	0	0	0	0	0	0	0	0	0	0	0	0	0	0	0	0	0	0	0	0	0	0	0	0	0	0	0	0	0	0	0	0	0	0	0	0	1	0	0	0	0
hsa-mir-548x	0	0	0	0			0	0	0	0	0	0	0	0	0	0	0	0	0	0	0	0	0	0	0	0	0	0	0	0	0	0	0	0	0	0	0	0	0	0	0	0	0	0	0	0	0	0	0
hsa-mir-548y	NA	NA	NA	NA			0	0	2	0	0	0	0	0	0	0	6	0	0	2	0	0	0	4	0	0	0	0	0	0	0	1	0	0	0	0	0	0	0	0	0	0	0	0	0	0	0	0	0
hsa-mir-549a	NA	NA	NA	NA			0	0	0	0	0	1	0	0	0	0	0	0	0	1	0	0	0	0	0	0	0	0	0	0	0	1	0	0	2	0	0	0	0	0	0	1	0	0	0	1	0	0	0
hsa-mir-550a*	3	3.5	3	3.16667	208		8	57	70	3	13	17	4	8	72	5	109	41	61	23	11	108	27	14	9	14	27	7	7	31	19	20	13	59	18	23	35	8	8	9	25	12	11	35	25	4	14	10	21
hsa-mir-550b	NA	NA	NA	NA			0	0	0	0	0	0	0	0	0	0	0	0	0	0	0	0	0	0	0	0	0	0	0	0	0	0	0	0	0	0	0	0	0	0	0	0	0	0	0	0	0	0	0
hsa-mir-551a	NA	NA	NA	NA			0	0	4	0	1	0	0	1	1	0	0	0	1	8	0	0	4	0	1	1	0	1	0	2	3	1	0	0	0	0	0	0	0	0	9	1	0	0	2	1	1	0	0
hsa-mir-551b	0.5	0	474	158.167	91		2	3	3	0	0	2	7	1	4	0	4	3	4	13	0	7	8	1	0	1	1	2	2	4	2	2	0	1	4	1	11	1	3	0	23	2	2	0	11	119	1	3	6
hsa-mir-552	NA	NA	NA	NA			0	0	0	0	0	0	0	0	1	0	0	0	0	0	0	0	0	0	0	0	0	0	0	0	0	0	0	0	0	0	0	0	0	0	0	0	0	0	0	0	0	0	0
hsa-mir-555	NA	NA	NA	NA			0	0	0	0	0	0	0	0	0	0	0	0	0	0	0	0	0	0	0	1	0	0	1	0	0	0	0	0	0	0	0	0	0	0	0	0	1	0	0	0	0	0	0
hsa-mir-556	NA	NA	NA	NA			1	0	1	0	0	0	0	0	0	0	1	1	2	3	2	0	1	2	0	0	0	1	0	1	1	1	2	0	0	0	1	1	0	0	3	2	0	1	0	1	0	1	0
hsa-mir-5571	NA	NA	NA	NA			0	2	0	1	0	1	1	7	1	0	8	2	4	1	0	1	0	1	0	8	0	3	0	0	0	0	3	0	0	0	1	0	1	0	1	0	0	4	1	1	0	2	4
hsa-mir-5572	NA	NA	NA	NA			0	0	0	0	0	0	0	0	0	0	0	1	0	0	0	1	0	0	0	0	1	1	0	0	0	0	0	0	0	0	0	0	0	0	0	0	0	0	0	0	0	0	0
hsa-mir-5579	NA	NA	NA	NA			1	3	1	0	0	0	2	0	2	0	1	0	0	0	0	1	0	0	0	0	0	0	0	2	2	1	0	0	0	0	1	0	0	0	5	0	0	1	0	0	0	1	0
hsa-mir-5581	NA	NA	NA	NA			0	0	0	1	0	1	1	0	2	0	1	2	1	1	0	1	1	2	0	0	1	1	0	1	1	1	0	0	0	0	6	0	1	2	2	2	0	2	0	3	0	1	0
hsa-mir-5582	NA	NA	NA	NA			0	1	1	2	5	1	0	0	2	0	0	6	0	2	0	2	0	0	0	0	0	0	2	0	0	1	0	1	0	3	1	0	1	0	0	0	0	0	0	3	0	0	0
hsa-mir-5583	NA	NA	NA	NA			0	0	0	0	0	0	0	0	0	0	0	0	0	0	0	0	0	0	0	0	0	0	0	0	0	0	0	0	0	0	0	0	0	0	0	0	0	0	0	0	0	0	0
hsa-mir-5584	NA	NA	NA	NA			0	0	0	0	0	0	0	0	0	0	0	0	0	0	0	0	0	0	0	0	0	0	0	0	0	0	0	0	0	0	0	0	0	0	0	0	0	0	0	0	0	0	0
hsa-mir-5585	NA	NA	NA	NA			0	0	0	0	0	0	0	0	0	0	0	0	0	0	0	0	0	1	0	0	0	0	0	0	0	0	0	1	0	0	0	0	0	0	0	0	0	0	0	2	0	0	0
hsa-mir-5586	NA	NA	NA	NA			6	20	29	7	3	12	12	4	14	3	43	38	27	10	6	25	33	16	12	30	9	16	32	3	44	24	8	5	31	11	45	38	7	27	57	27	62	9	58	9	26	45	3
hsa-mir-5587	NA	NA	NA	NA			0	0	0	0	0	0	0	0	0	0	0	0	0	0	0	0	0	0	0	0	0	0	0	0	0	0	0	0	0	0	0	0	0	0	0	0	0	0	0	0	0	0	0
hsa-mir-5588	NA	NA	NA	NA			0	0	0	0	0	1	0	0	3	0	0	0	0	3	1	0	0	0	0	0	2	0	0	0	0	0	0	2	0	0	0	0	0	0	0	1	0	4	0	1	0	0	1
hsa-mir-561	NA	NA	NA	NA			0	0	0	0	0	0	0	0	0	0	0	0	0	1	0	0	0	0	0	0	0	0	0	0	0	0	0	0	0	0	0	0	0	0	0	0	0	0	0	0	0	0	1
hsa-mir-564	NA	NA	NA	NA			0	0	0	0	0	0	0	0	0	0	0	0	0	2	0	0	0	0	0	0	0	0	0	0	0	0	0	0	0	0	0	0	0	0	0	0	0	0	0	1	0	0	1
hsa-mir-5680	NA	NA	NA	NA			0	0	1	0	0	1	0	1	0	0	0	1	2	0	1	1	0	0	0	1	1	0	0	1	0	0	0	0	1	0	4	0	0	1	0	0	0	0	1	1	0	1	0
hsa-mir-5681b	NA	NA	NA	NA			0	0	0	0	3	0	0	0	0	0	0	0	0	0	0	0	0	0	0	0	0	0	0	0	0	0	0	0	0	0	0	0	0	0	0	0	0	0	0	0	0	0	0
hsa-mir-5682	NA	NA	NA	NA			0	0	1	0	0	0	2	0	0	0	0	0	0	0	0	0	0	1	0	1	0	0	0	0	0	0	0	0	0	0	0	0	0	0	0	0	0	0	0	3	0	0	0
hsa-mir-5683	NA	NA	NA	NA			9	69	690	16	3	1	1	5	70	0	1	1	2	31	0	0	4	1	0	0	5	5	9	15	3	3	6	0	10	2	99	16	3	0	1	7	11	1	30	0	15	3	13
hsa-mir-5684	NA	NA	NA	NA			0	0	0	0	0	0	0	0	0	0	2	1	1	1	0	0	0	0	2	0	0	0	0	0	0	0	0	0	0	0	0	0	0	2	0	1	0	0	0	0	0	0	0
hsa-mir-5687	NA	NA	NA	NA			0	0	0	0	0	0	0	0	0	0	0	0	0	0	0	0	0	0	0	0	0	0	0	0	0	0	0	0	0	0	0	0	0	0	0	0	0	0	0	0	0	0	0
hsa-mir-5690	NA	NA	NA	NA			3	1	11	0	1	3	2	2	10	0	3	10	3	3	2	13	4	5	2	6	2	1	3	5	5	2	1	1	3	8	3	2	1	1	7	5	0	2	7	2	3	0	1
hsa-mir-5691	NA	NA	NA	NA			0	0	0	0	0	0	0	0	0	0	0	0	0	0	0	0	0	0	0	0	0	0	0	0	0	0	0	0	0	0	0	0	0	0	0	0	0	0	0	0	1	0	0
hsa-mir-5692c	NA	NA	NA	NA			2	0	0	0	0	0	0	0	0	0	0	0	0	0	0	0	1	0	0	2	0	0	0	0	0	0	0	0	0	0	1	0	0	0	1	0	0	0	0	0	0	0	0
hsa-mir-5693	NA	NA	NA	NA			0	0	0	0	0	0	0	0	0	0	0	0	0	0	0	0	0	0	0	0	0	0	0	0	0	0	0	0	0	0	1	0	0	0	0	0	0	0	0	0	0	0	0
hsa-mir-5694	NA	NA	NA	NA			0	0	0	0	0	0	0	0	0	0	0	0	0	0	0	0	0	0	0	0	0	0	0	0	0	0	0	0	0	0	0	0	0	0	0	0	0	0	0	0	0	0	0
hsa-mir-5695	NA	NA	NA	NA			0	0	1	0	0	0	0	0	0	0	0	2	0	0	0	0	0	0	0	2	0	0	0	0	0	0	0	2	0	0	0	1	0	0	0	0	0	2	0	1	0	0	1
hsa-mir-5696	NA	NA	NA	NA			0	2	0	0	0	0	0	0	0	0	0	0	1	0	0	0	0	0	1	0	0	0	0	0	0	2	0	0	1	0	2	0	0	0	0	0	0	1	0	0	0	0	0
hsa-mir-5697	NA	NA	NA	NA			0	0	0	0	0	1	0	0	0	0	0	0	0	0	0	0	0	1	0	0	0	0	0	0	0	1	0	0	0	0	0	0	0	0	0	0	0	0	0	0	0	1	0
hsa-mir-5698	NA	NA	NA	NA			0	1	5	1	1	0	1	1	3	2	1	0	2	1	1	4	2	3	1	0	1	0	0	1	2	1	0	1	1	1	2	1	2	0	1	3	11	0	1	2	2	3	0
hsa-mir-5699	NA	NA	NA	NA			0	1	0	0	0	0	0	0	0	0	0	0	0	1	1	0	0	0	0	1	0	1	0	0	0	0	1	0	0	0	0	1	0	0	0	2	0	0	2	1	0	0	0
hsa-mir-570	2	15	2	6.33333	198		1	6	19	0	2	1	2	4	8	3	5	3	8	5	5	3	3	2	0	1	1	3	3	0	5	5	4	1	0	1	9	0	0	1	7	3	3	6	4	9	1	2	1
hsa-mir-5700	NA	NA	NA	NA			0	0	0	0	0	0	0	0	0	0	0	0	0	0	0	0	0	0	0	0	0	0	0	0	0	0	0	0	0	0	0	0	0	0	0	0	0	0	0	0	0	0	0
hsa-mir-5701	NA	NA	NA	NA			0	0	1	0	0	0	0	0	1	1	0	0	0	2	0	0	0	0	0	0	0	0	1	0	0	0	0	0	0	0	0	0	0	0	0	0	0	0	1	0	0	0	0
hsa-mir-5702	NA	NA	NA	NA			0	0	0	0	0	0	0	0	0	0	1	0	0	0	0	0	0	0	0	0	0	0	0	0	0	0	0	0	0	0	0	0	0	0	0	0	0	0	0	0	0	0	0
hsa-mir-5703	NA	NA	NA	NA			0	0	0	0	0	1	0	1	0	0	1	0	1	0	0	3	1	0	1	0	0	0	0	1	0	0	1	0	0	0	2	0	0	0	0	0	0	1	0	2	0	0	0
hsa-mir-5706	NA	NA	NA	NA			3	8	16	2	7	2	1	2	19	2	4	19	9	7	2	21	5	9	0	4	2	3	3	9	5	8	3	0	0	3	12	3	2	5	8	4	13	3	8	6	2	3	3
hsa-mir-5708	NA	NA	NA	NA			0	0	0	0	0	0	0	0	0	0	0	0	0	0	0	0	0	0	0	0	0	0	0	0	0	0	0	0	0	0	0	0	0	0	0	0	0	0	0	0	0	0	0
hsa-mir-571	NA	NA	NA	NA			0	0	0	0	0	0	0	0	0	0	0	0	0	0	0	0	0	0	0	0	0	0	0	0	0	0	0	0	0	0	0	0	0	0	0	0	0	0	0	0	0	0	0
hsa-mir-572	NA	NA	NA	NA			0	0	0	0	0	0	0	0	0	0	0	0	0	0	0	0	0	0	0	0	0	0	0	0	0	1	0	0	0	0	0	0	0	0	0	0	0	0	0	0	0	0	0
hsa-mir-573	NA	NA	NA	NA			0	0	10	0	0	1	1	1	4	0	1	6	0	5	2	0	2	2	2	0	9	0	0	0	2	2	5	1	0	0	0	2	2	1	2	0	2	2	0	1	1	0	3
hsa-mir-574	1	0	2	1	218		354	466	545	102	136	515	281	76	304	109	559	340	648	505	522	895	342	283	401	321	197	358	111	392	344	393	460	277	468	149	772	82	291	143	669	798	321	303	493	1072	477	472	246
hsa-mir-576	98	28.5	46	57.5	132		76	54	253	38	51	43	39	31	228	33	100	189	81	170	86	128	85	52	47	40	78	46	56	145	136	81	104	56	55	109	218	36	44	31	104	86	167	55	169	47	111	101	46
hsa-mir-577	68	0	89	52.3333	136		24	294	54	139	370	10	30	23	320	202	81	231	186	9	479	692	284	42	54	48	147	35	604	77	201	214	36	83	136	55	158	93	62	24	26	153	532	173	23	75	18	61	59
hsa-mir-578	NA	NA	NA	NA			0	0	0	0	0	0	0	0	0	0	0	0	0	0	0	0	0	0	0	0	0	0	0	0	1	0	0	0	0	0	0	0	0	0	0	0	0	0	0	0	0	0	0
hsa-mir-579	13	30	9	17.3333	168		0	0	3	0	1	0	0	0	1	0	1	1	0	0	0	3	0	0	0	0	0	0	0	0	1	1	0	0	0	0	7	1	0	2	0	0	0	0	1	0	0	0	0
hsa-mir-580	NA	NA	NA	NA			1	2	11	5	2	1	0	0	9	1	1	7	1	2	3	2	7	1	0	0	1	2	0	5	5	2	0	4	0	2	9	2	1	1	2	0	3	0	5	1	1	2	2
hsa-mir-581	NA	NA	NA	NA			1	2	2	0	2	0	0	3	0	1	0	1	5	0	1	5	4	4	0	5	0	3	0	1	6	6	2	3	2	3	4	1	0	3	3	2	2	2	3	8	1	2	1
hsa-mir-582	26.5	5	0	10.5	185		283	246	998	83	106	452	190	40	119	17	559	297	1788	403	161	315	212	131	444	194	64	451	106	1644	489	724	1337	181	146	352	597	48	167	171	524	260	349	364	508	5292	135	134	172
hsa-mir-584	0	0	0	0			11	43	65	21	12	86	24	12	25	6	14	35	23	57	26	94	30	10	284	15	12	18	13	31	38	31	22	43	44	5	115	6	33	27	28	44	18	22	136	22	30	20	44
hsa-mir-585	NA	NA	NA	NA			0	1	2	0	0	1	0	0	0	0	0	0	0	2	0	2	1	0	1	2	0	0	0	2	0	0	0	0	0	0	0	0	1	1	0	4	1	0	2	0	1	0	1
hsa-mir-586	NA	NA	NA	NA			0	0	0	0	0	0	0	0	0	0	0	0	0	0	0	0	0	0	0	0	0	0	0	0	0	0	0	0	0	0	0	0	0	0	0	0	0	0	0	0	0	0	0
hsa-mir-588	NA	NA	NA	NA			0	0	0	0	0	0	0	0	0	0	0	0	0	0	0	0	0	0	0	0	0	0	0	0	0	0	0	0	0	0	0	0	0	0	0	0	0	0	0	0	0	0	0
hsa-mir-589	72.5	86.5	4.5	54.5	134		234	299	1151	122	469	221	87	106	572	26	267	356	567	362	141	198	227	286	242	249	200	79	294	518	382	185	100	142	149	284	627	101	116	128	127	153	248	197	421	291	402	131	117
hsa-mir-590	54.5	8.5	33	32	150		66	170	350	65	234	116	26	61	421	32	323	373	276	384	112	211	174	147	99	163	33	89	116	185	180	233	156	115	107	214	457	74	76	122	258	119	174	167	247	252	132	142	92
hsa-mir-592	NA	NA	NA	NA			6	9	28	2	1	26	0	277	12	0	16	17	7	3	19	4	0	0	1	0	0	9	0	4	4	7	1	18	0	0	1	0	5	11	7	24	0	1	6	7	2	1	8
hsa-mir-597	NA	NA	NA	NA			1	0	0	0	0	1	0	0	0	0	0	1	0	1	0	0	0	0	0	0	0	0	0	0	0	0	0	0	0	0	0	0	0	0	0	0	0	0	0	0	1	0	0
hsa-mir-598	146	92	292	176.667	89		63	64	451	42	106	87	66	45	147	184	990	59	917	148	182	333	112	153	198	169	30	62	182	268	117	199	146	63	65	58	892	122	43	69	233	178	258	137	144	383	205	124	41
hsa-mir-599	NA	NA	NA	NA			0	0	0	0	0	0	0	0	0	0	0	0	0	0	0	0	0	0	0	0	0	0	0	0	0	0	0	0	0	0	0	0	0	0	0	0	0	0	0	0	0	0	0
hsa-mir-600	NA	NA	NA	NA			0	0	0	0	0	0	0	1	0	0	0	0	0	0	0	0	0	0	0	0	0	0	0	0	0	0	0	0	0	0	0	0	0	0	0	0	0	0	0	0	0	0	0
hsa-mir-601	NA	NA	NA	NA			0	0	0	0	0	0	0	0	0	0	0	0	0	0	1	0	0	0	0	0	0	0	0	0	0	0	0	0	0	0	0	0	0	0	0	0	0	0	0	0	0	0	0
hsa-mir-602	NA	NA	NA	NA			0	0	0	0	0	0	0	0	0	0	0	0	0	0	0	0	0	0	0	0	0	0	0	0	0	0	0	0	0	0	0	0	0	0	0	0	0	0	0	0	0	0	0
hsa-mir-603	NA	NA	NA	NA			0	0	0	0	0	0	2	0	0	0	0	0	0	0	0	0	0	0	0	0	0	0	0	0	0	0	0	0	0	0	0	0	0	0	0	0	0	0	0	0	0	0	0
hsa-mir-605	0	0	0	0			0	1	0	0	0	2	0	1	0	0	1	0	0	2	0	1	0	0	0	0	0	0	0	1	1	0	0	0	0	0	1	0	1	0	2	2	1	0	1	0	0	2	0
hsa-mir-607	NA	NA	NA	NA			0	0	3	0	4	0	2	0	0	1	0	0	0	0	2	3	0	1	0	0	0	1	2	0	2	1	0	0	1	3	0	0	0	0	2	0	0	0	0	0	0	1	0
hsa-mir-6077	NA	NA	NA	NA			0	0	0	0	0	0	0	0	0	0	0	0	0	0	0	0	0	0	0	0	0	0	0	0	0	0	0	0	0	0	1	0	0	0	0	0	0	0	0	0	0	0	0
hsa-mir-6087	NA	NA	NA	NA			189	294	306	10	345	226	370	38	343	124	75	356	86	387	76	171	245	54	94	114	362	131	105	216	237	368	321	501	277	116	321	130	81	156	12	250	326	172	285	756	128	115	183
hsa-mir-6090	NA	NA	NA	NA			0	0	0	0	0	0	0	0	0	0	1	0	0	0	0	0	0	0	0	0	0	0	0	0	0	0	0	0	0	0	0	0	0	0	0	0	0	0	0	0	0	0	0
hsa-mir-610	NA	NA	NA	NA			0	0	0	0	0	0	0	0	0	0	0	0	0	0	0	0	2	0	0	0	0	0	0	0	0	0	0	0	0	0	0	0	0	0	0	0	0	0	0	0	0	0	0
hsa-mir-611	NA	NA	NA	NA			0	0	0	0	0	0	0	0	0	0	0	0	0	0	0	0	2	0	0	0	0	0	0	1	0	0	0	0	0	0	0	0	0	0	0	0	0	0	0	0	0	0	0
hsa-mir-612	NA	NA	NA	NA			0	0	0	0	0	0	1	1	0	0	0	0	0	0	0	0	0	0	0	0	0	0	3	0	0	0	0	0	0	0	0	0	0	0	0	0	0	0	0	0	0	0	0
hsa-mir-6125	NA	NA	NA	NA			1	0	0	0	0	2	0	0	1	0	0	1	0	1	0	1	1	0	2	0	1	0	0	2	3	1	1	0	1	5	2	1	1	3	0	3	0	1	2	1	0	3	2
hsa-mir-6129	NA	NA	NA	NA			0	0	0	0	0	0	0	0	0	0	0	0	0	0	0	0	0	0	0	0	0	0	0	0	0	0	0	0	0	0	0	0	0	0	0	0	0	0	0	0	0	0	0
hsa-mir-6130	NA	NA	NA	NA			0	0	0	0	0	0	0	0	0	0	0	0	0	0	0	0	0	0	0	0	0	0	0	0	0	0	0	0	0	0	0	0	0	0	0	0	0	0	1	0	0	0	0
hsa-mir-6132	NA	NA	NA	NA			0	0	0	0	0	0	0	0	0	0	0	0	0	0	0	0	0	0	1	0	0	0	0	0	0	0	0	0	0	0	0	0	0	0	0	0	0	0	0	0	0	0	0
hsa-mir-615	0	7	2	3	209		1	3	10	1	2	0	2	2	5	1	3	0	3	17	11	1	1	7	0	0	6	1	3	11	2	1	19	0	25	0	11	3	5	2	7	29	4	5	20	5	5	3	0
hsa-mir-616	15	16	1	10.6667	184		50	29	32	23	9	12	22	11	70	5	32	52	44	19	11	24	27	7	20	13	14	8	31	38	36	36	16	13	20	14	37	17	6	9	16	9	27	6	21	47	19	13	14
hsa-mir-618	0	0	0	0			0	1	3	0	0	3	3	0	0	1	0	0	4	0	0	3	0	1	3	3	0	1	2	1	5	3	9	2	1	2	2	0	0	0	4	2	9	0	2	0	0	0	0
hsa-mir-619	NA	NA	NA	NA			0	0	0	0	0	0	0	0	0	0	0	0	0	0	0	0	0	0	0	0	0	0	0	0	0	0	0	0	0	0	0	0	0	0	0	0	0	0	0	0	0	0	0
hsa-mir-624	NA	NA	NA	NA			8	14	17	2	8	4	1	1	8	1	6	16	6	16	3	18	6	7	7	4	1	4	0	3	6	5	2	5	0	2	21	3	2	6	11	6	8	0	3	14	4	5	2
hsa-mir-625	129.5	96.5	10.5	78.8333	120		325	6840	552	147	377	2008	537	613	5845	966	1526	2808	1069	5627	1931	4257	4141	982	406	526	483	521	740	836	754	1530	1653	3115	3253	658	1573	764	208	392	3202	782	539	1921	1108	457	635	1741	2702
hsa-mir-627	NA	NA	NA	NA			3	7	11	2	5	6	6	4	14	0	8	16	3	26	8	13	6	7	7	6	1	8	4	8	12	8	15	2	3	19	16	6	3	5	19	13	6	5	14	4	3	7	1
hsa-mir-628	13	0	4	5.66667	200		65	240	225	44	117	158	60	68	143	34	249	372	340	200	159	251	297	93	92	209	89	155	153	297	314	364	148	159	199	249	358	175	163	120	229	142	235	133	427	154	235	249	201
hsa-mir-629	66	291	369	242	83		448	320	472	70	114	56	300	291	1196	106	227	719	179	415	118	293	290	370	138	155	83	135	301	251	300	324	152	40	401	163	405	159	75	85	208	202	176	107	409	642	217	292	170
hsa-mir-631	NA	NA	NA	NA			0	0	0	0	0	0	0	0	0	0	1	0	0	0	0	0	0	0	0	0	0	0	0	0	0	0	0	0	0	0	0	0	0	0	0	0	0	0	0	0	0	0	0
hsa-mir-632	NA	NA	NA	NA			0	0	0	1	0	1	0	0	0	1	0	0	6	2	1	1	1	1	0	0	1	1	0	2	0	0	2	0	0	0	1	0	3	0	1	1	0	1	1	2	0	2	1
hsa-mir-636	NA	NA	NA	NA			2	0	0	0	4	0	1	1	5	1	4	0	5	2	3	3	0	5	1	1	1	1	4	2	0	3	0	1	0	1	3	2	1	0	1	0	1	0	1	3	4	0	0
hsa-mir-637	NA	NA	NA	NA			0	0	0	0	0	0	0	0	0	0	0	0	0	0	0	0	0	0	0	1	0	0	0	0	0	0	0	0	0	0	0	0	0	0	0	0	0	0	0	0	0	0	0
hsa-mir-638	NA	NA	NA	NA			0	0	0	0	0	0	0	0	0	0	0	1	0	0	0	0	0	0	0	0	0	0	0	0	0	0	0	0	0	0	0	0	0	0	0	0	0	0	0	0	0	0	0
hsa-mir-639	NA	NA	NA	NA			2	3	1	0	0	0	2	1	0	0	4	0	1	1	0	3	5	1	6	1	0	1	0	3	0	2	0	1	4	2	4	1	1	3	2	2	1	3	4	3	1	2	1
hsa-mir-641	23	10	94	42.3333	141		0	0	2	0	0	0	0	3	3	0	0	3	0	0	0	1	1	0	0	0	0	0	0	0	0	2	1	0	0	0	2	0	0	0	0	0	0	0	1	2	0	0	1
hsa-mir-642a*	46	13	3	20.6667	163		23	27	31	1	12	29	23	3	11	4	54	19	66	16	5	14	41	20	22	24	25	5	25	25	20	36	71	13	20	19	28	6	5	8	31	29	27	11	70	11	2	39	15
hsa-mir-642b	NA	NA	NA	NA			0	0	0	0	0	0	0	0	0	0	0	0	0	0	0	1	0	0	0	0	0	0	0	0	1	0	0	0	0	0	1	0	0	0	0	0	0	0	1	0	0	0	0
hsa-mir-643	12	5	13	10	187		2	2	5	0	1	1	1	2	5	1	1	3	0	1	1	5	4	2	0	0	1	0	0	1	1	1	2	1	2	0	2	0	0	1	0	0	1	0	3	2	0	1	0
hsa-mir-647	NA	NA	NA	NA			0	0	0	0	0	0	0	0	0	0	0	0	0	0	0	0	0	0	0	0	0	0	0	0	0	0	0	0	0	0	0	0	0	0	0	0	0	0	0	0	0	0	0
hsa-mir-6499	NA	NA	NA	NA			0	0	0	0	0	1	0	0	0	0	0	0	0	0	0	0	0	0	0	0	0	0	0	0	0	0	0	0	0	0	0	0	0	0	0	0	0	0	0	0	0	0	0
hsa-mir-650	NA	NA	NA	NA			0	0	0	0	0	0	0	1	0	0	0	0	0	0	0	0	0	0	0	0	0	0	0	0	0	0	0	0	0	0	0	0	0	0	0	0	0	0	0	0	0	0	0
hsa-mir-6501	NA	NA	NA	NA			0	5	2	0	1	1	0	0	0	0	2	2	1	1	1	1	1	0	1	1	2	0	1	0	1	3	1	1	0	1	2	1	0	3	0	1	1	0	0	0	0	3	0
hsa-mir-6502	NA	NA	NA	NA			1	3	2	0	2	0	5	0	0	0	0	8	2	4	2	2	7	1	2	3	1	2	1	0	3	5	1	2	7	2	1	1	0	0	4	1	4	2	2	3	2	4	4
hsa-mir-6503	NA	NA	NA	NA			2	8	2	1	1	3	0	0	1	0	3	1	3	6	4	3	8	1	4	3	0	0	2	4	1	11	3	4	1	2	0	2	0	2	4	1	6	4	4	6	3	1	0
hsa-mir-6504	NA	NA	NA	NA			0	0	0	0	0	0	0	0	0	0	1	0	0	3	0	0	1	0	0	0	0	0	0	0	1	0	0	0	0	0	1	0	0	0	0	0	0	0	1	1	0	0	0
hsa-mir-6505	NA	NA	NA	NA			0	0	0	0	0	0	1	0	0	0	1	1	3	0	0	0	0	1	0	0	0	0	0	0	1	0	0	0	0	0	0	0	0	1	0	0	0	0	0	3	0	0	0
hsa-mir-6506	NA	NA	NA	NA			0	2	0	0	0	0	1	0	3	0	0	0	0	0	0	0	0	0	0	0	1	0	0	0	0	0	1	0	1	0	0	0	0	0	0	0	0	0	0	0	0	1	1
hsa-mir-6507	NA	NA	NA	NA			0	0	0	0	0	0	0	0	0	0	0	0	0	0	0	0	0	0	1	0	0	0	0	0	0	0	0	0	0	0	0	0	0	0	0	0	0	0	0	0	0	0	0
hsa-mir-6508	NA	NA	NA	NA			0	0	1	0	0	0	0	0	0	1	0	0	0	0	0	0	0	0	0	0	0	0	0	0	0	0	0	0	0	0	1	3	0	0	0	0	0	2	0	0	0	0	0
hsa-mir-6509	NA	NA	NA	NA			3	4	1	1	0	2	3	1	3	0	1	7	8	6	0	8	3	0	1	3	6	1	2	10	3	2	0	2	6	2	3	5	2	0	2	3	6	3	6	9	10	5	1
hsa-mir-651	64	41	70	58.3333	131		1	8	10	9	8	9	7	11	23	2	21	8	36	17	10	5	5	7	3	2	7	3	3	27	12	19	2	3	5	6	14	7	5	3	11	3	5	1	21	14	12	7	3
hsa-mir-6510	NA	NA	NA	NA			0	0	0	0	0	2	0	0	0	0	0	0	0	0	0	0	0	0	0	0	0	0	0	0	0	0	0	0	0	0	0	0	0	0	0	0	0	0	0	0	0	0	0
hsa-mir-6511b	NA	NA	NA	NA			8	2	12	2	6	9	5	4	6	3	19	6	9	7	4	15	5	10	12	6	7	1	7	7	2	8	6	3	2	1	17	6	9	5	9	8	17	3	17	5	7	8	5
hsa-mir-6513	NA	NA	NA	NA			0	2	2	1	0	1	0	0	0	0	0	0	1	2	0	1	2	0	1	0	0	0	0	0	0	0	1	0	0	1	0	0	0	0	1	0	0	0	1	0	0	0	1
hsa-mir-6514	NA	NA	NA	NA			3	0	1	0	3	0	1	0	1	0	2	0	3	0	0	1	0	2	1	7	0	0	1	2	1	0	1	3	2	1	0	0	1	6	1	3	3	0	0	6	0	5	0
hsa-mir-6515	NA	NA	NA	NA			0	0	1	0	0	0	0	0	0	0	1	0	1	0	2	1	1	1	0	1	0	0	1	0	0	0	0	1	0	0	1	1	0	0	2	0	0	0	0	0	0	0	1
hsa-mir-652	63	3	78	48	138		31	74	97	10	118	61	52	30	95	55	124	100	191	135	38	322	111	51	59	65	37	69	119	142	90	96	48	38	52	64	168	45	56	110	61	75	113	68	173	111	34	78	44
hsa-mir-653	NA	NA	NA	NA			16	14	1	3	7	5	7	2	4	3	50	12	13	5	7	4	6	3	14	5	13	7	11	18	10	15	5	7	3	5	16	5	9	3	6	23	10	5	50	3	8	9	5
hsa-mir-654	0	0	0	0			42	18	75	12	11	16	28	4	4	3	57	0	4	51	44	16	15	5	114	52	30	138	16	18	49	27	3	5	28	6	66	3	28	27	128	113	35	13	75	53	91	2	9
hsa-mir-655	NA	NA	NA	NA			3	4	14	1	2	2	2	1	0	1	5	0	0	2	3	1	2	0	8	4	0	11	1	1	8	2	0	1	3	0	9	0	5	8	12	9	2	0	12	3	9	2	1
hsa-mir-656	NA	NA	NA	NA			0	0	0	0	0	1	2	0	0	0	0	0	0	1	1	1	0	0	4	2	0	2	0	0	1	0	0	1	0	1	3	0	1	0	1	2	1	0	8	0	2	0	0
hsa-mir-657	NA	NA	NA	NA			0	0	0	0	0	0	0	0	0	0	0	0	0	0	0	0	0	0	0	1	0	0	0	0	0	0	0	0	0	0	0	0	0	0	0	0	0	0	0	0	0	0	0
hsa-mir-658	NA	NA	NA	NA			0	0	3	1	0	0	0	1	0	1	1	1	1	2	0	0	1	0	1	1	1	0	2	4	1	1	0	1	2	1	0	2	0	1	0	2	0	2	0	1	0	0	1
hsa-mir-659	5	2	20	9	190		3	5	7	4	4	7	2	3	3	1	6	6	5	3	3	6	17	2	4	13	4	4	7	13	4	11	5	2	8	5	17	5	4	5	4	9	7	6	14	9	7	1	3
hsa-mir-660	207	21	153	127	98		44	153	297	21	77	224	62	41	149	34	88	114	103	115	61	113	127	100	74	121	49	58	66	59	64	167	83	94	91	165	292	91	80	68	135	127	71	98	249	170	48	133	79
hsa-mir-661	NA	NA	NA	NA			0	0	0	0	0	0	0	0	0	0	0	0	0	0	0	0	0	0	0	0	0	0	0	0	0	0	0	0	0	0	0	0	0	0	0	0	0	0	1	0	0	0	0
hsa-mir-663a	NA	NA	NA	NA			8	56	21	0	11	4	25	6	84	7	7	21	5	53	1	5	7	10	3	29	19	2	29	3	8	10	7	32	12	8	10	15	2	5	5	6	7	6	10	4	2	3	9
hsa-mir-663b	NA	NA	NA	NA			0	0	0	0	0	0	0	0	0	0	0	0	0	0	0	0	0	0	0	0	0	0	0	0	0	0	0	0	0	0	0	0	0	0	0	0	0	0	0	0	0	0	0
hsa-mir-664a	NA	NA	NA	NA			78	105	343	104	590	127	122	56	134	129	1145	111	1069	182	78	281	120	125	107	210	48	136	128	187	159	207	109	122	94	391	369	40	163	84	73	147	162	87	308	755	326	115	110
hsa-mir-664b	NA	NA	NA	NA			13	17	42	3	40	29	26	11	28	5	63	17	48	27	11	42	16	27	22	54	18	27	21	43	16	31	22	51	13	28	61	22	28	16	14	20	13	10	37	70	10	13	16
hsa-mir-665	NA	NA	NA	NA			1	0	0	0	0	0	0	0	0	0	0	0	0	0	0	0	0	0	2	0	0	0	0	0	0	0	0	0	0	0	1	0	0	0	0	0	0	0	1	0	0	0	0
hsa-mir-668	NA	NA	NA	NA			0	0	0	0	0	0	0	0	0	0	0	0	0	0	0	0	0	0	0	2	0	0	0	0	0	0	0	0	0	0	0	0	0	0	0	0	0	0	0	0	0	0	0
hsa-mir-670	NA	NA	NA	NA			0	0	0	0	0	0	0	0	0	0	0	0	0	0	0	0	0	0	0	0	0	0	0	0	0	0	0	0	0	0	0	0	0	0	0	0	0	0	0	0	0	0	0
hsa-mir-671	4.5	5.5	9	6.33333	198		11	22	63	13	36	41	29	25	62	19	80	34	47	63	29	28	50	30	32	19	13	16	32	53	40	45	44	18	18	29	32	9	26	20	33	30	30	36	49	32	29	33	28
hsa-mir-6715a	NA	NA	NA	NA			0	0	0	0	0	0	0	0	0	0	2	1	0	0	0	0	0	0	0	0	0	3	0	0	0	0	0	0	0	0	0	0	0	0	0	0	1	0	1	0	2	0	0
hsa-mir-6715b	NA	NA	NA	NA			0	0	0	0	0	0	0	0	0	0	1	0	0	0	0	0	0	0	0	0	0	0	0	0	0	0	0	0	0	0	0	0	0	0	0	0	0	0	0	0	0	0	0
hsa-mir-6716	NA	NA	NA	NA			2	0	0	0	0	0	0	0	1	0	0	0	3	1	0	1	2	1	0	0	0	0	1	2	2	3	0	0	1	1	1	0	1	1	2	1	0	0	1	0	2	0	0
hsa-mir-6717	NA	NA	NA	NA			0	0	0	0	0	0	0	0	0	0	0	0	0	0	0	0	0	0	0	0	0	0	0	0	1	0	0	0	0	0	0	0	0	0	0	1	0	0	1	0	0	0	0
hsa-mir-6718	NA	NA	NA	NA			0	0	1	0	0	3	2	1	3	0	1	0	5	20	1	1	10	2	5	11	2	2	2	0	10	7	1	3	3	3	6	5	4	7	5	3	9	2	1	1	6	2	3
hsa-mir-6720	NA	NA	NA	NA			0	0	0	0	0	5	0	0	0	0	0	0	0	0	0	0	0	0	0	0	0	0	0	2	0	0	0	1	0	0	1	0	1	0	1	0	0	0	0	0	0	0	1
hsa-mir-6721	NA	NA	NA	NA			0	0	0	0	0	1	0	1	0	0	1	0	0	0	0	1	0	0	0	0	0	1	0	0	0	0	0	0	0	0	0	0	0	0	0	0	0	1	0	0	0	0	0
hsa-mir-6723	NA	NA	NA	NA			1	1	0	0	0	1	0	0	0	0	1	0	0	1	0	0	0	0	0	1	2	5	0	0	0	0	0	0	0	1	0	0	0	0	0	0	1	0	0	2	0	0	0
hsa-mir-675	NA	NA	NA	NA			23	90	34	65	102	84	18	22	48	15	22	20	10	27	43	35	35	9	44	42	46	40	31	80	16	76	6	101	29	10	110	11	194	46	107	60	93	48	267	10	81	12	30
hsa-mir-676	0	0	0	0			0	0	1	0	0	0	0	0	0	0	1	2	0	4	2	0	0	1	4	0	0	1	0	2	1	0	1	0	0	3	3	0	0	2	0	0	1	1	2	2	0	0	1
hsa-mir-7	3135.75	12600.2	5739.25	7158.42	23		449	518	1075	55	376	553	262	209	420	81	531	903	2972	819	206	1442	669	468	379	413	440	563	155	413	1902	732	491	260	265	250	1607	242	157	400	604	431	1182	157	1236	771	807	724	266
hsa-mir-708	7.5	0	1070.5	359.333	73		222	469	332	20	58	596	111	33	402	369	691	198	143	330	411	991	166	147	44	326	139	138	52	389	130	220	203	163	141	57	487	69	135	483	455	699	177	415	496	486	149	148	130
hsa-mir-718	NA	NA	NA	NA			0	0	0	0	0	0	0	0	0	0	0	0	0	0	0	0	0	0	0	0	0	0	0	0	0	0	0	0	0	0	0	0	0	0	0	0	0	0	0	0	0	0	0
hsa-mir-744	NA	NA	NA	NA			75	97	137	56	118	219	63	87	168	25	127	126	349	132	150	147	121	81	114	219	106	62	80	299	207	201	96	111	147	73	370	66	69	53	138	106	144	119	211	202	140	105	58
hsa-mir-758	NA	NA	NA	NA			24	8	33	7	9	11	7	3	4	1	7	0	3	46	8	8	12	10	56	18	7	31	4	11	38	11	1	6	11	5	25	1	14	17	9	36	11	2	25	6	37	3	9
hsa-mir-760	35	36	17	29.3333	153		1	1	1	1	7	0	0	1	2	1	2	2	5	2	1	3	3	4	2	3	2	2	3	1	0	1	4	3	1	0	5	0	1	0	3	1	1	0	0	0	0	2	1
hsa-mir-765	NA	NA	NA	NA			0	0	0	0	2	0	0	0	0	0	1	3	2	1	1	1	3	1	1	2	3	4	1	2	0	1	1	2	0	3	0	2	0	2	3	0	1	1	1	0	4	2	2
hsa-mir-766	NA	NA	NA	NA			98	165	149	82	287	225	87	80	381	68	184	114	741	509	432	529	162	178	54	217	165	87	230	337	82	405	179	188	260	107	314	69	111	96	143	101	139	141	258	271	204	117	89
hsa-mir-767	0	0	0	0			0	1	1	0	0	0	0	0	0	0	3	0	1	0	0	0	0	1	15	0	0	0	0	0	0	0	1	0	0	0	0	0	0	0	0	2	0	0	1	12	0	1	0
hsa-mir-769	222	31	122	125	99		21	54	113	37	66	46	41	61	69	41	102	46	108	126	58	47	38	53	53	111	48	54	45	84	88	79	28	85	43	82	176	52	60	46	48	35	46	44	63	99	43	49	46
hsa-mir-770	NA	NA	NA	NA			0	0	0	0	1	0	0	0	0	0	0	0	0	1	0	0	0	0	4	0	0	0	0	0	0	0	0	0	0	0	0	0	0	0	0	0	0	0	0	0	0	0	0
hsa-mir-802	NA	NA	NA	NA			0	0	0	0	0	0	0	0	0	0	0	0	1	0	0	0	0	0	0	0	0	0	0	0	0	0	0	0	0	0	0	0	0	0	0	0	0	0	0	0	0	0	0
hsa-mir-873	0	0	0	0			0	0	2	0	0	0	0	0	0	0	0	0	0	0	0	0	0	0	0	0	0	0	0	0	0	0	0	0	0	0	1	0	0	0	1	0	0	0	2	0	0	0	2
hsa-mir-874	21	0	0	7	196		55	159	199	35	148	141	71	8	59	52	365	90	207	157	86	146	101	40	190	112	86	64	138	85	103	190	160	156	223	114	367	32	131	49	219	191	114	73	287	83	116	140	113
hsa-mir-875	NA	NA	NA	NA			0	0	0	0	0	0	0	0	0	0	0	0	1	0	0	0	2	0	0	0	0	0	0	0	0	0	0	0	0	0	0	0	0	0	0	0	0	0	0	0	0	0	0
hsa-mir-876	NA	NA	NA	NA			0	0	0	0	0	0	0	0	1	0	0	0	0	0	0	0	0	0	0	0	0	0	0	0	0	0	0	0	0	0	0	0	0	0	0	0	0	0	1	0	0	1	0
hsa-mir-877	63	36	24	41	143		4	7	11	5	20	16	3	10	49	1	25	10	43	21	4	22	4	32	3	19	8	7	10	15	18	18	9	6	8	12	22	5	7	17	21	8	6	12	6	16	7	14	11
hsa-mir-885	NA	NA	NA	NA			0	1	0	0	0	2	1	0	0	0	0	22	4	2	0	2	2	0	0	3	2	4	0	0	1	3	1	0	1	0	1	3	2	0	0	2	1	1	5	2	0	2	3
hsa-mir-887	0	0	0	0			8	26	8	0	12	31	7	11	10	1	28	15	33	22	7	14	7	8	40	12	1	7	4	12	6	14	7	5	9	7	20	1	9	14	29	13	4	6	22	10	5	8	6
hsa-mir-888	NA	NA	NA	NA			0	0	0	0	0	0	0	0	0	0	0	0	0	0	0	0	0	0	0	0	0	0	0	0	0	0	0	0	0	0	0	0	0	0	0	0	0	0	0	0	0	0	0
hsa-mir-889	0	0	1	0.333333	222		5	1	26	3	3	2	3	0	0	2	13	2	0	13	6	3	0	2	36	7	1	16	2	6	8	1	0	5	8	4	16	2	6	7	7	16	8	4	18	8	17	0	6
hsa-mir-891a	0	0	2	0.666667	220		2	2	3	1	0	0	2	2	0	0	10	0	2	8	0	44	1	2	2	1	0	2	1	0	1	1	0	1	15	0	0	0	1	15	1	8	1	1	7	10	6	0	9
hsa-mir-891b	NA	NA	NA	NA			0	0	0	0	0	0	0	0	0	0	0	0	0	0	0	1	0	0	0	0	0	0	0	0	0	0	0	0	0	0	0	0	0	0	0	0	0	0	0	0	0	0	0
hsa-mir-892a	0	0	0	0			0	0	0	0	0	0	0	0	0	0	0	0	0	0	0	0	0	0	0	0	0	0	0	1	0	0	0	0	0	0	0	0	0	0	0	0	2	0	0	0	0	0	0
hsa-mir-892b	NA	NA	NA	NA			0	0	0	0	0	0	0	0	0	0	0	0	0	0	0	0	0	0	0	0	0	0	0	0	0	0	0	0	0	0	0	0	0	0	0	0	0	0	0	0	0	0	0
hsa-mir-9	808.5	111.667	1137	685.722	62		3606	23852	22470	1074	9495	4046	1235	312	71371	7423	48797	1289	31814	27214	1769	6965	3212	6676	685	5362	3882	973	12452	10687	6601	2085	2236	519	4486	1580	15397	3795	18642	5207	4727	11944	13540	1064	7065	11239	14842	4390	884
hsa-mir-922	NA	NA	NA	NA			0	2	0	0	0	0	0	0	0	0	0	0	0	0	0	0	0	0	0	0	0	0	0	0	1	0	0	0	0	0	0	0	0	0	0	0	0	0	0	0	0	0	0
hsa-mir-92a	28492.5	21200	32835	27509.2	10		19183	28233	84486	16876	11317	52901	192936	65476	125998	49318	122591	76608	77064	59010	25789	57189	41331	68256	19614	49085	98802	30406	29673	19512	19714	24918	16798	74030	30666	92382	68248	101123	24533	57518	34162	18430	19619	65709	42682	191838	21198	37397	38260
hsa-mir-92b	33.5	8.5	424.5	155.5	92		114	205	218	12	17	133	50	42	97	18	92	81	92	105	128	147	86	64	61	109	39	89	59	168	72	110	111	111	120	35	165	27	87	28	67	205	112	73	418	156	83	80	82
hsa-mir-93	3353	1807	3046	2735.33	40		9000	12997	15076	13946	12075	24824	5431	17788	44635	8621	33499	9929	31999	18747	14409	13484	7849	15062	5716	26220	9010	5073	14976	14387	12652	10896	6264	68454	18391	6055	37536	7619	5829	9116	10191	7508	13551	27209	15055	25145	16349	8125	11277
hsa-mir-933	NA	NA	NA	NA			0	0	1	0	0	0	0	0	0	0	0	0	0	0	0	0	0	0	0	0	0	0	0	0	0	0	0	0	0	0	0	0	0	0	0	0	0	0	0	0	0	0	0
hsa-mir-935	NA	NA	NA	NA			4	2	9	1	2	3	1	0	1	0	2	2	1	1	2	0	4	3	2	4	1	1	4	3	1	3	2	8	0	1	2	0	2	5	6	1	0	1	5	3	6	0	3
hsa-mir-937	NA	NA	NA	NA			1	2	4	1	1	0	1	2	4	2	7	1	5	5	0	3	3	5	1	4	0	3	3	8	2	0	2	0	2	2	14	1	2	5	2	0	2	3	3	7	4	4	0
hsa-mir-938	NA	NA	NA	NA			0	0	0	0	0	0	0	0	0	0	0	0	1	0	0	0	0	0	0	0	0	0	0	0	0	0	0	0	0	0	0	0	0	0	2	0	0	0	0	0	0	0	0
hsa-mir-939	NA	NA	NA	NA			2	1	5	0	5	5	1	1	4	1	6	4	6	3	1	6	2	6	5	1	3	4	6	3	1	7	2	1	2	2	4	0	2	2	2	0	0	0	4	4	1	2	3
hsa-mir-940	0	2	0	0.666667	220		6	18	20	2	7	23	3	15	37	1	17	15	18	25	12	13	12	15	3	15	6	5	8	27	11	9	10	11	10	10	22	9	12	4	18	8	6	10	24	5	18	8	6
hsa-mir-942	57	30	12	33	148		70	89	63	23	73	32	54	38	204	26	40	391	50	222	50	174	192	149	30	23	61	39	66	56	83	62	44	63	66	105	172	46	48	14	60	41	91	86	86	167	23	60	73
hsa-mir-943	NA	NA	NA	NA			0	0	0	0	0	0	0	0	1	0	0	0	0	0	0	0	0	0	0	1	0	0	0	0	0	0	0	0	0	0	1	0	0	1	0	0	1	0	0	0	0	0	0
hsa-mir-944	1212	1	198	470.333	68		8	11	32	10	22	21	6	0	214	1	8	364	117	273	8	70	9	10	1	8	2	71	60	22	1	66	0	0	2	61	19	7	38	30	35	10	2	16	14	416	35	122	3
hsa-mir-95	2	2	0	1.33333	216		0	9	8	1	2	5	3	1	6	2	4	2	3	12	0	7	8	0	64	3	2	7	1	5	3	7	7	5	9	5	13	3	0	1	5	13	4	6	11	4	6	4	4
hsa-mir-96	187	35	65	95.6667	110		69	5	112	0	80	94	48	29	122	25	132	10	77	61	39	13	3	27	6	26	17	19	14	49	95	60	7	19	30	57	7	42	50	47	41	13	6	14	8	91	39	21	17
hsa-mir-98	1847	5	1206	1019.33	56		91	180	316	52	145	140	55	79	383	70	432	143	517	249	210	245	139	133	126	226	49	86	125	163	161	426	158	125	172	182	364	84	76	73	420	205	195	199	238	186	157	178	72
hsa-mir-99a	1	25	12	12.6667	179		106	169	206	39	72	262	127	21	111	11	1538	116	145	191	125	224	242	83	89	272	96	94	93	164	27	164	242	133	375	38	538	74	260	851	207	654	280	47	1816	180	141	82	406
hsa-mir-99b	33	136	74	81	119		39780	27686	87614	10040	15104	73714	21410	9658	12872	8102	42861	88185	64992	51745	38846	34942	27593	31928	119275	86223	22418	61318	10234	65493	51142	46338	34237	32645	40210	13235	54002	13602	37878	22604	34619	89124	41316	33359	75934	88488	42625	32669	32488
NOVELM00001	NA	NA	NA	NA			0	0	2	0	1	0	1	2	2	0	3	0	0	2	0	1	0	1	1	1	0	0	1	0	0	3	0	0	0	1	0	0	1	0	0	1	0	0	1	1	1	0	1
NOVELM00004	NA	NA	NA	NA			0	0	0	0	0	0	0	0	0	1	0	0	1	0	0	0	0	0	0	0	0	0	0	0	0	0	1	0	0	2	0	0	0	0	0	0	0	0	0	0	0	0	0
NOVELM00005	NA	NA	NA	NA			3	0	0	0	2	3	2	1	6	0	3	1	0	0	1	6	3	1	1	0	0	2	3	0	2	2	1	1	1	2	2	0	0	0	3	2	1	1	3	0	0	1	1
NOVELM00010	NA	NA	NA	NA			19	71	128	3	66	14	33	3	31	12	6	32	10	67	3	37	27	4	7	17	36	15	12	15	31	74	19	67	31	12	49	17	9	29	4	26	39	47	52	55	18	17	22
NOVELM00011	NA	NA	NA	NA			1	1	0	0	9	0	0	0	0	0	0	0	0	0	0	0	0	0	0	0	3	0	1	5	0	0	0	0	0	1	5	0	0	0	0	1	2	0	0	2	8	0	0
NOVELM00014	NA	NA	NA	NA			1	1	2	0	2	2	2	1	5	2	0	3	0	3	1	4	5	0	2	1	4	1	1	4	0	5	1	5	2	0	3	1	2	0	0	3	2	0	5	7	2	1	3
hsa-mir-10392	NA	NA	NA	NA			12	16	24	9	31	8	25	15	24	4	65	37	67	51	24	74	51	15	37	9	22	31	27	79	32	24	25	12	60	49	83	13	17	11	21	27	17	21	50	34	17	29	22
NOVELM00017	NA	NA	NA	NA			2	1	26	0	0	0	0	0	0	0	2	0	0	1	0	0	0	0	0	0	0	0	1	0	0	0	0	0	2	0	0	0	0	3	0	0	0	0	0	17	0	0	0
NOVELM00018	NA	NA	NA	NA			1	1	3	0	5	0	0	1	1	0	1	2	0	7	1	1	2	0	0	1	0	1	1	2	3	6	4	5	0	1	1	1	0	5	0	6	4	2	4	4	1	0	4
NOVELM00019	NA	NA	NA	NA			2	4	5	1	3	2	2	3	16	3	8	11	7	10	4	9	7	7	5	7	4	6	4	6	6	6	2	2	5	0	12	3	3	5	1	5	7	2	7	26	6	4	5
NOVELM00022	NA	NA	NA	NA			18	38	44	1	10	9	4	11	19	8	23	17	4	35	12	10	9	4	9	38	9	20	42	8	8	14	16	28	7	16	9	16	4	7	16	10	17	10	25	26	4	11	9
NOVELM00024	NA	NA	NA	NA			5	1	10	3	4	2	7	3	4	0	10	7	12	10	10	13	21	5	4	5	6	4	7	16	8	8	7	14	14	5	14	12	4	10	7	2	6	6	10	6	4	7	7
NOVELM00027	NA	NA	NA	NA			1	0	0	0	0	0	0	0	0	0	0	0	0	0	0	0	0	0	0	0	0	0	0	0	0	0	0	0	0	0	0	0	0	0	0	0	0	0	0	0	0	0	0
NOVELM00028	NA	NA	NA	NA			8	3	0	1	4	4	3	2	31	5	1	6	4	2	6	9	3	8	3	4	6	1	5	9	3	6	6	4	2	4	6	2	0	5	1	5	3	0	9	1	2	2	8
NOVELM00029	NA	NA	NA	NA			0	0	1	2	1	0	1	0	1	0	47	2	0	0	0	2	10	0	69	0	0	0	1	0	0	1	3	0	12	9	2	2	2	7	5	0	2	0	16	2	1	4	10
NOVELM00031	NA	NA	NA	NA			0	0	0	0	1	0	1	0	1	0	0	0	0	0	0	1	0	0	0	0	1	2	0	0	0	1	0	0	1	0	1	0	0	0	0	1	0	0	0	1	0	0	0
NOVELM00033	NA	NA	NA	NA			2	0	1	0	0	2	1	2	0	1	0	2	0	2	2	0	1	0	0	1	1	0	0	3	0	0	0	1	1	0	0	0	0	0	0	0	1	0	2	3	0	1	0
NOVELM00034	NA	NA	NA	NA			1	5	1	1	2	1	1	0	4	0	1	2	9	1	5	1	0	0	2	1	0	0	1	5	2	3	1	1	0	3	4	1	0	0	1	0	4	1	5	1	0	4	0
NOVELM00036	NA	NA	NA	NA			0	0	0	0	4	0	0	0	0	0	0	0	0	0	0	0	0	0	1	2	0	0	0	0	0	0	0	0	0	0	1	2	0	0	0	0	0	0	1	3	0	1	0
NOVELM00038	NA	NA	NA	NA			1	22	0	0	2	0	0	0	1	0	0	1	0	0	0	0	0	0	0	1	0	0	2	0	0	0	0	1	0	8	0	0	0	0	0	0	0	0	1	0	0	1	0
NOVELM00041	NA	NA	NA	NA			0	0	0	0	0	0	0	0	0	0	0	0	0	0	0	0	0	0	0	0	0	0	0	0	1	0	0	0	0	1	0	0	0	0	0	0	0	0	0	0	0	0	0
NOVELM00042	NA	NA	NA	NA			1	0	0	0	0	0	0	0	0	0	0	0	0	0	0	0	0	0	0	1	0	0	0	0	0	0	0	0	0	0	0	0	0	0	0	0	0	0	0	0	0	0	0
NOVELM00044	NA	NA	NA	NA			2	29	33	0	0	2	4	0	4	2	3	5	1	0	5	1	0	0	0	8	3	0	4	1	0	2	6	11	2	4	4	0	4	0	0	1	4	1	15	0	2	0	2
NOVELM00046	NA	NA	NA	NA			0	0	0	0	0	0	0	0	0	0	0	0	0	0	0	0	0	0	0	0	0	0	0	0	0	0	0	0	0	0	1	0	0	0	0	0	0	0	0	0	0	0	0
NOVELM00047	NA	NA	NA	NA			0	4	0	0	0	1	0	0	1	0	2	1	2	3	0	1	0	0	2	3	0	0	0	0	0	1	14	0	0	0	0	0	1	0	0	0	0	0	1	54	0	0	2
NOVELM00049	NA	NA	NA	NA			2	1	0	1	1	0	0	0	0	0	0	1	0	1	0	0	0	4	0	1	0	0	0	0	0	0	0	0	0	2	0	0	1	0	1	0	0	0	0	0	0	0	0
NOVELM00057	NA	NA	NA	NA			4	2	0	0	0	0	1	0	1	0	0	1	1	2	0	0	1	2	3	3	0	1	0	2	0	0	0	1	0	0	0	0	0	0	1	0	0	0	0	1	1	0	0
hsa-mir-10393	NA	NA	NA	NA			34	196	116	5	40	133	187	98	212	16	23	113	22	422	16	60	141	92	223	122	12	102	82	14	75	143	121	55	39	317	31	44	43	293	52	68	95	43	86	29	15	150	63
NOVELM00060	NA	NA	NA	NA			3	8	102	1	35	11	7	11	58	2	22	30	5	82	16	13	13	8	11	7	15	6	5	6	4	80	47	57	9	6	14	12	2	39	8	39	25	28	68	91	8	7	20
NOVELM00063	NA	NA	NA	NA			0	7	11	0	12	6	2	8	6	0	8	7	12	6	4	14	5	8	7	6	3	5	10	11	10	7	3	2	3	13	33	6	3	3	12	10	14	1	21	101	8	2	2
NOVELM00064	NA	NA	NA	NA			10	4	2	1	0	4	0	0	7	1	1	3	1	0	1	2	2	0	1	1	1	0	2	3	2	2	2	0	2	0	1	2	2	0	2	2	3	1	3	0	2	7	0
NOVELM00065	NA	NA	NA	NA			3	3	2	2	2	2	2	1	1	2	4	3	0	1	1	1	1	0	1	0	1	1	5	0	3	0	1	2	1	1	1	0	0	0	2	2	0	1	1	2	0	0	0
NOVELM00066	NA	NA	NA	NA			0	0	0	0	0	0	0	0	0	0	0	0	0	0	0	0	0	0	0	0	0	0	0	0	0	0	0	0	0	0	0	1	0	0	0	0	0	0	0	0	0	0	0
NOVELM00068	NA	NA	NA	NA			10	17	11	2	10	11	6	10	16	1	7	6	17	10	4	20	17	14	6	62	31	6	6	8	4	5	3	31	1	11	28	0	29	12	12	5	24	10	8	23	52	9	3
NOVELM00070	NA	NA	NA	NA			9	18	7	1	4	27	16	12	51	0	0	11	6	16	4	49	3	26	5	11	4	9	7	8	4	1	3	98	1	1	7	1	5	20	3	2	1	5	7	18	14	1	1
NOVELM00072	NA	NA	NA	NA			0	0	0	0	0	0	0	0	1	0	0	0	0	0	0	0	0	0	0	0	0	0	0	0	0	0	0	0	0	0	0	0	0	0	0	0	0	0	0	0	0	0	0
NOVELM00073	NA	NA	NA	NA			0	0	0	0	0	0	0	0	0	0	0	0	0	0	0	0	0	0	0	0	0	0	0	0	0	0	0	0	0	0	0	0	1	0	0	0	0	0	0	0	0	0	0
NOVELM00074	NA	NA	NA	NA			0	0	0	0	0	0	0	0	0	0	0	0	0	0	0	1	0	0	0	0	0	0	0	0	0	1	0	0	0	0	0	0	0	0	0	0	0	0	0	0	0	0	0
NOVELM00076	NA	NA	NA	NA			6	3	3	2	0	2	0	1	0	4	12	4	5	11	4	4	10	1	6	3	11	1	3	18	9	12	3	2	10	2	11	5	9	4	9	7	4	12	0	13	0	4	5
NOVELM00078	NA	NA	NA	NA			79	244	324	19	221	96	204	26	156	119	50	153	50	235	55	149	262	46	72	108	401	102	68	143	77	297	156	338	276	63	256	74	62	88	36	133	111	121	275	712	77	71	160
NOVELM00079	NA	NA	NA	NA			4	4	1	1	0	1	0	3	1	0	0	4	2	0	2	0	0	2	0	9	3	0	0	3	0	0	0	3	2	0	1	1	1	1	1	1	0	1	1	1	0	1	0
NOVELM00081	NA	NA	NA	NA			0	0	0	0	0	33	0	0	0	0	0	0	0	0	0	0	0	0	0	0	0	0	0	0	0	0	0	0	0	0	0	0	0	0	0	0	0	0	0	0	0	0	0
NOVELM00083	NA	NA	NA	NA			0	1	0	0	0	0	0	0	0	0	0	1	0	0	0	0	0	0	0	0	0	0	0	0	0	0	0	0	0	0	1	0	0	1	0	0	0	0	0	0	0	0	0
NOVELM00084	NA	NA	NA	NA			0	0	0	0	0	0	0	0	0	0	0	0	0	0	0	0	0	0	0	0	0	0	0	0	0	0	0	0	0	0	0	1	0	0	0	0	0	0	0	0	0	0	0
NOVELM00085	NA	NA	NA	NA			0	5	3	0	0	0	0	0	1	2	0	1	0	1	1	0	2	0	3	0	10	0	0	1	0	4	0	2	3	0	3	1	1	0	0	2	2	0	4	4	1	2	0
hsa-mir-10394	NA	NA	NA	NA			6	62	52	6	16	5	27	32	142	0	6	23	14	21	14	3	3	52	3	32	10	5	28	3	8	10	5	92	3	25	2	21	2	22	8	10	8	4	12	50	5	2	7
hsa-mir-10395	NA	NA	NA	NA			122	146	150	46	50	77	61	43	45	62	64	139	73	76	26	98	109	111	38	226	100	66	75	82	66	38	61	82	92	56	149	96	33	81	44	53	66	74	176	170	58	75	86
NOVELM00090	NA	NA	NA	NA			0	0	0	3	0	0	0	0	0	0	1	0	1	2	1	0	0	2	1	0	2	0	2	0	8	2	0	0	0	4	0	0	0	0	0	0	1	0	0	6	1	0	0
NOVELM00094	NA	NA	NA	NA			0	0	1	0	0	0	0	0	0	0	0	0	1	1	0	0	0	0	0	0	1	0	0	0	0	1	0	0	0	0	1	0	0	2	0	1	0	1	2	0	5	0	0
NOVELM00095	NA	NA	NA	NA			0	2	1	0	0	0	1	0	2	1	0	0	0	0	0	1	0	1	0	6	0	0	1	0	0	0	0	1	0	0	0	1	0	0	0	0	0	0	1	0	0	0	0
NOVELM00103	NA	NA	NA	NA			6	15	22	5	9	3	6	12	86	4	8	19	5	39	7	3	19	19	1	41	4	9	9	2	7	10	4	32	5	28	7	8	10	16	8	3	9	6	12	4	3	19	12
NOVELM00111	NA	NA	NA	NA			0	0	1	0	1	0	0	1	1	0	0	0	0	0	0	2	0	0	0	0	0	0	1	0	0	0	0	4	0	1	1	0	0	0	0	0	1	1	2	0	0	0	0
NOVELM00112	NA	NA	NA	NA			11	19	23	1	4	28	9	11	44	2	11	7	15	32	11	17	9	11	6	14	7	3	12	10	17	16	13	5	9	4	17	6	7	64	62	10	11	18	6	25	3	16	7
NOVELM00113	NA	NA	NA	NA			25	174	62	14	59	41	26	34	74	29	25	132	22	87	19	39	31	37	19	196	24	43	19	31	58	54	10	42	19	83	42	56	16	49	39	20	28	60	33	98	25	29	43
NOVELM00114	NA	NA	NA	NA			0	0	0	0	0	0	0	0	0	0	0	0	0	0	0	0	0	0	0	0	0	0	0	0	0	0	0	0	0	0	0	0	1	0	0	0	0	0	0	0	0	0	0
NOVELM00120	NA	NA	NA	NA			7	7	5	1	5	3	11	7	3	4	0	4	2	9	3	5	4	33	4	3	7	4	3	3	1	3	4	14	4	2	3	5	0	3	13	2	3	2	1	11	3	3	4
NOVELM00121	NA	NA	NA	NA			0	1	1	0	1	1	0	2	0	0	0	0	0	0	0	0	0	0	0	0	0	0	0	0	0	0	1	0	0	1	0	0	1	0	0	0	0	0	0	0	1	0	0
NOVELM00122	NA	NA	NA	NA			159	224	64	0	1	0	0	1	249	3	1	0	1	213	13	3	27	0	2	0	45	2	0	1	3	124	3	1	0	0	4	0	48	80	240	5	0	7	2	21	1	39	3
NOVELM00132	NA	NA	NA	NA			0	1	0	0	0	0	0	0	1	0	0	0	0	0	0	0	0	0	0	1	0	0	0	0	0	0	0	1	0	0	0	0	0	0	0	0	0	0	0	0	0	0	0
NOVELM00137	NA	NA	NA	NA			0	0	0	0	0	0	0	0	0	0	0	0	0	1	0	0	0	0	0	0	0	0	0	0	0	0	0	0	0	0	0	0	0	0	1	0	0	0	0	0	0	0	0
NOVELM00139	NA	NA	NA	NA			31	24	14	9	7	17	22	13	41	5	8	10	1	34	24	12	10	26	3	23	13	11	8	5	5	19	26	6	11	15	3	3	4	12	57	6	15	18	17	5	3	19	9
NOVELM00141	NA	NA	NA	NA			0	0	0	0	0	0	0	0	0	0	0	0	0	0	0	0	0	0	0	0	0	0	0	0	0	0	0	0	0	0	0	0	0	0	0	0	0	0	0	0	0	0	0
NOVELM00146	NA	NA	NA	NA			28	74	134	4	20	16	41	10	225	6	11	63	2	127	28	19	37	19	11	104	86	10	34	12	29	32	11	99	17	18	28	46	5	57	4	23	39	40	57	25	13	13	18
NOVELM00148	NA	NA	NA	NA			0	0	8	0	0	0	0	1	1	0	1	1	1	4	3	0	0	1	0	0	2	1	0	0	0	0	0	0	1	1	0	0	0	0	5	0	0	0	0	1	1	1	0
NOVELM00149	NA	NA	NA	NA			29	33	218	2	54	26	87	21	348	10	16	80	10	216	38	28	66	26	21	51	177	11	11	29	37	65	37	158	55	16	41	60	10	90	5	32	51	73	51	37	10	28	22
NOVELM00153	NA	NA	NA	NA			2	9	1	0	4	2	0	0	7	0	6	0	0	4	1	1	0	1	0	10	0	7	6	1	2	1	2	10	0	9	1	1	3	1	1	10	0	0	12	0	0	0	0
hsa-mir-10396a	NA	NA	NA	NA			176	723	398	33	36	133	247	53	465	71	541	465	35	343	209	144	125	181	57	713	390	241	379	69	176	92	64	244	134	222	53	770	45	361	53	96	98	226	688	150	218	103	146
NOVELM00156	NA	NA	NA	NA			221	664	232	85	230	226	77	82	474	62	203	261	46	258	136	161	78	196	100	422	98	119	247	197	62	133	123	163	107	177	100	127	125	186	110	83	210	133	346	174	126	105	103
NOVELM00157	NA	NA	NA	NA			0	0	0	0	1	0	0	0	0	16	0	0	0	0	0	0	0	0	0	0	0	0	0	0	0	1	0	0	1	0	0	0	0	0	0	0	0	0	1	0	0	0	0
NOVELM00164	NA	NA	NA	NA			0	7	4	0	3	4	5	1	7	1	1	6	2	8	0	8	11	2	3	2	13	6	0	1	8	8	3	4	16	2	3	9	2	3	0	1	4	8	6	11	4	1	2
NOVELM00166	NA	NA	NA	NA			0	0	0	0	0	0	0	0	0	0	0	0	0	0	1	0	0	0	0	0	0	0	0	0	0	0	0	0	0	0	0	0	0	0	0	1	0	0	0	0	0	0	0
NOVELM00169	NA	NA	NA	NA			0	0	0	0	0	0	0	0	0	0	0	0	0	0	0	2	0	1	0	0	0	0	0	0	0	0	0	0	0	0	0	0	0	0	0	0	0	0	0	0	0	0	0
NOVELM00170	NA	NA	NA	NA			1	2	4	0	4	3	1	0	3	1	0	3	0	4	0	2	3	0	1	1	4	3	3	15	1	6	2	3	6	0	0	3	0	3	0	3	1	0	4	6	1	0	1
NOVELM00172	NA	NA	NA	NA			0	1	0	0	0	0	1	0	0	0	0	0	0	1	0	0	0	0	0	1	0	0	0	0	0	0	0	0	0	1	0	0	0	0	0	0	0	0	0	0	0	0	0
NOVELM00173	NA	NA	NA	NA			1	27	14	5	0	9	7	6	5	3	2	32	6	17	28	29	3	15	21	9	11	170	3	4	8	9	0	13	14	3	1	11	5	56	3	2	11	9	24	260	4	8	174
NOVELM00175	NA	NA	NA	NA			1	0	0	0	0	0	0	0	0	0	0	0	0	2	0	0	0	0	0	0	2	0	0	0	0	0	0	0	0	0	0	0	0	0	0	0	1	0	0	0	0	0	1
NOVELM00176	NA	NA	NA	NA			1	5	5	0	6	5	1	2	16	0	5	2	7	9	2	5	2	4	1	8	2	2	3	14	7	3	2	0	2	2	7	1	4	0	6	2	3	1	7	6	2	5	0
NOVELM00178	NA	NA	NA	NA			0	3	2	1	0	0	2	1	14	0	1	2	0	11	3	0	2	1	0	7	0	1	0	1	0	2	0	1	0	2	0	0	2	7	0	3	0	2	3	1	1	2	1
NOVELM00182	NA	NA	NA	NA			3	2	3	8	1	1	7	5	7	1	7	12	4	6	3	0	2	14	4	3	3	15	3	6	0	4	3	3	2	3	1	1	5	11	2	2	5	3	5	32	4	3	6
NOVELM00183	NA	NA	NA	NA			0	0	0	0	0	0	0	0	0	0	0	0	0	0	0	0	0	0	0	0	0	0	0	0	0	0	0	0	0	3	0	0	0	0	0	0	0	0	0	0	0	0	0
NOVELM00188	NA	NA	NA	NA			0	11	9	0	15	6	0	1	34	4	0	3	12	2	2	25	7	13	3	5	2	6	2	1	2	1	0	0	2	17	3	1	9	5	9	1	1	0	3	65	3	4	2
NOVELM00191	NA	NA	NA	NA			0	0	0	0	0	1	0	0	0	0	0	0	0	0	0	0	0	0	0	0	0	0	0	0	0	0	0	0	0	0	0	0	0	0	0	0	0	0	0	0	0	0	0
NOVELM00194	NA	NA	NA	NA			0	0	0	0	0	0	0	0	0	0	0	0	0	0	0	0	0	0	0	0	0	0	0	0	0	1	0	0	0	0	0	0	0	0	0	0	0	0	0	0	0	0	0
NOVELM00195	NA	NA	NA	NA			0	0	2	0	1	1	1	0	2	0	2	1	0	2	1	6	9	0	3	1	2	0	3	0	1	3	1	0	5	0	7	2	0	0	0	4	1	2	11	4	1	1	1
NOVELM00198	NA	NA	NA	NA			0	0	1	0	0	1	0	1	0	0	0	1	0	0	0	0	0	1	0	0	0	0	0	0	1	0	0	2	0	0	1	0	0	0	0	0	0	0	0	1	0	0	0
NOVELM00199	NA	NA	NA	NA			0	0	1	0	0	0	2	0	0	1	0	1	0	1	1	0	0	1	0	0	0	0	0	0	1	1	0	0	1	1	0	0	1	0	0	0	0	0	2	1	0	0	0
NOVELM00201	NA	NA	NA	NA			12	11	23	1	8	4	17	2	17	1	4	5	2	25	9	3	6	4	4	31	33	14	1	6	10	11	10	19	10	3	11	3	4	2	2	10	8	9	16	27	3	4	6
NOVELM00203	NA	NA	NA	NA			7	29	43	5	13	13	13	2	28	5	9	19	5	38	7	8	7	6	8	9	6	40	17	8	10	33	15	38	9	9	9	14	7	34	12	25	21	20	19	95	3	6	29
NOVELM00206	NA	NA	NA	NA			0	14	2	0	0	0	1	2	0	0	0	0	0	0	1	2	0	0	0	2	1	0	1	0	0	2	0	4	0	1	0	0	0	0	0	0	0	2	0	2	0	0	1
NOVELM00207	NA	NA	NA	NA			0	0	0	0	0	0	0	0	0	0	0	0	0	0	0	0	0	1	0	0	0	0	0	0	0	0	0	0	0	0	0	0	0	0	0	0	0	0	0	0	0	0	0
NOVELM00211	NA	NA	NA	NA			0	0	0	0	0	0	0	0	0	0	0	0	0	0	0	0	0	0	0	0	0	0	0	0	1	0	0	0	0	0	0	0	0	0	0	0	0	0	0	0	0	0	0
NOVELM00212	NA	NA	NA	NA			0	0	0	0	0	0	0	0	0	0	0	0	0	0	0	0	0	0	0	0	0	0	0	1	0	0	0	0	0	0	1	0	0	0	0	0	0	0	0	0	0	0	0
NOVELM00221	NA	NA	NA	NA			1	12	2	0	1	0	5	3	2	0	0	4	0	2	0	2	0	3	0	3	2	0	3	0	0	0	1	3	1	1	1	0	1	4	0	0	1	3	1	1	0	0	2
NOVELM00222	NA	NA	NA	NA			1272	1340	1710	640	1101	976	945	679	1635	1083	1200	1697	1080	2211	1177	1744	2154	1026	500	1859	2568	1394	961	1287	798	1668	1131	1998	1543	763	1230	948	567	1173	1212	734	1601	1115	1888	1145	866	740	1024
NOVELM00227	NA	NA	NA	NA			0	0	0	0	0	0	0	0	0	0	0	0	0	0	0	0	0	0	0	0	0	0	0	0	0	0	0	0	0	0	0	0	0	0	0	0	0	0	0	2	0	0	0
NOVELM00231	NA	NA	NA	NA			0	0	1	0	0	0	0	0	0	0	0	0	0	0	0	0	0	0	0	1	0	0	0	0	0	0	0	0	0	0	0	0	0	1	0	0	0	0	0	0	1	0	0
NOVELM00234	NA	NA	NA	NA			0	0	0	0	0	0	0	0	0	0	0	0	0	0	0	0	0	0	0	0	0	0	0	0	0	0	1	0	0	0	0	0	0	0	0	0	0	0	0	0	0	0	0
hsa-mir-10397	NA	NA	NA	NA			11	36	40	5	4	27	20	20	18	12	20	24	19	20	21	84	20	20	10	32	34	4	18	30	26	38	23	39	34	36	23	20	15	65	4	10	9	26	23	9	19	7	38
NOVELM00241	NA	NA	NA	NA			4	3	4	0	2	1	1	0	1	0	3	3	4	1	1	5	1	2	2	4	2	3	1	1	4	2	1	1	1	2	8	0	1	1	2	6	1	6	4	1	2	0	3
NOVELM00243	NA	NA	NA	NA			0	1	0	0	0	0	0	0	0	0	1	1	0	0	0	0	0	0	0	0	0	0	0	0	0	0	0	0	0	0	1	0	0	1	0	0	0	0	0	0	0	0	0
NOVELM00244	NA	NA	NA	NA			0	0	1	0	0	0	1	0	0	0	1	0	0	0	0	0	0	2	0	0	1	0	2	0	0	0	0	0	0	0	0	0	0	0	0	0	0	1	1	1	0	0	0
hsa-mir-10398	NA	NA	NA	NA			29	5	10	4	30	6	6	2	12	5	27	18	20	16	10	41	17	10	9	11	24	14	8	50	14	8	16	3	10	18	61	3	8	14	14	4	18	8	13	23	18	10	8
NOVELM00249	NA	NA	NA	NA			0	2	0	0	0	0	0	1	2	1	0	1	0	6	0	1	2	1	0	0	0	0	0	0	0	0	1	1	0	0	0	0	1	2	0	0	0	1	2	1	0	1	1
NOVELM00250	NA	NA	NA	NA			0	1	0	1	0	0	1	0	1	0	0	0	0	0	0	0	0	4	1	0	1	0	0	0	0	0	0	0	0	0	0	0	0	0	0	259	0	0	0	1	0	0	0
NOVELM00251	NA	NA	NA	NA			0	20	3	0	0	0	0	2	0	0	0	0	1	1	0	0	0	0	0	1	0	2	1	1	1	4	0	8	1	0	0	1	0	0	1	2	1	1	2	2	0	0	2
NOVELM00252	NA	NA	NA	NA			3	30	1	0	3	1	6	3	1	0	3	10	0	2	0	0	1	2	2	9	0	0	13	0	3	2	0	4	0	10	1	0	1	2	0	1	3	0	4	0	2	1	1
NOVELM00253	NA	NA	NA	NA			0	1	0	0	1	0	0	0	0	0	1	0	1	0	0	0	2	1	0	0	1	0	0	0	0	0	1	1	0	0	0	0	0	0	0	0	1	0	1	0	1	1	0
NOVELM00254	NA	NA	NA	NA			5	18	11	2	10	5	4	4	8	5	27	18	26	15	8	21	28	5	15	5	3	4	13	18	9	19	12	9	32	11	31	7	10	7	17	16	3	17	14	10	8	18	12
NOVELM00257	NA	NA	NA	NA			0	0	0	0	1	0	0	0	0	0	0	0	0	0	0	0	0	0	0	0	2	0	0	0	0	0	0	0	0	0	0	0	0	0	0	0	0	0	0	0	0	0	0
NOVELM00259	NA	NA	NA	NA			0	0	1	0	0	0	0	0	4	0	0	3	0	1	0	0	0	0	0	0	1	0	0	1	0	2	1	0	4	0	1	0	1	2	2	0	0	0	1	2	0	0	6
NOVELM00260	NA	NA	NA	NA			6	7	11	6	19	5	11	8	9	3	44	6	83	16	0	3	3	28	7	35	5	3	29	29	17	19	5	5	0	9	6	7	4	7	4	2	13	0	0	19	13	2	0
NOVELM00262	NA	NA	NA	NA			0	1	0	0	0	0	0	0	0	0	0	0	0	0	0	0	0	0	0	0	0	0	0	0	0	0	0	0	0	0	0	0	0	0	0	0	0	0	0	0	0	0	0
hsa-mir-10399	NA	NA	NA	NA			158	883	799	50	266	328	119	84	643	56	497	446	416	751	376	928	797	505	505	460	181	197	499	288	520	922	455	298	500	378	1155	391	404	1273	804	744	557	347	1249	437	226	420	346
NOVELM00265	NA	NA	NA	NA			1	3	1	0	0	0	0	0	1	0	1	2	1	3	0	0	1	3	0	2	2	0	1	1	0	0	0	1	0	0	0	0	0	1	1	0	0	0	0	1	2	2	1
NOVELM00267	NA	NA	NA	NA			0	0	0	0	0	0	0	0	0	0	0	0	0	0	0	0	0	0	0	0	0	0	0	1	0	0	0	0	0	0	0	0	0	0	0	0	0	0	0	0	0	0	0
NOVELM00269	NA	NA	NA	NA			0	0	1	0	0	0	0	0	0	0	0	0	0	0	0	0	0	0	0	0	0	0	0	0	0	0	0	0	0	0	0	0	0	0	0	0	0	0	0	0	0	0	0
NOVELM00273	NA	NA	NA	NA			1	4	1	1	1	5	1	1	0	0	5	1	1	4	0	3	2	0	1	1	0	1	2	3	3	2	3	2	0	6	5	1	3	8	1	0	2	2	2	8	2	3	1
NOVELM00275	NA	NA	NA	NA			0	0	0	0	0	0	3	0	0	0	0	0	0	0	0	1	2	0	0	0	0	0	0	0	0	3	0	0	0	0	0	0	0	0	0	0	1	1	0	0	0	0	0
NOVELM00276	NA	NA	NA	NA			0	0	1	0	0	0	0	0	0	0	0	0	0	0	0	0	0	0	1	0	0	0	0	0	0	0	0	0	0	0	0	0	0	0	0	0	0	0	0	0	0	0	1
NOVELM00277	NA	NA	NA	NA			0	2	4	0	2	0	4	0	3	0	1	0	1	2	1	0	0	0	1	0	2	5	1	1	0	0	2	2	1	1	2	0	0	0	0	1	0	2	2	6	1	1	2
hsa-mir-10400	NA	NA	NA	NA			8	42	37	1	21	9	19	2	25	6	5	19	5	48	3	23	31	7	13	17	48	11	6	5	16	29	16	28	29	18	34	18	4	29	4	10	8	20	22	49	8	11	17
NOVELM00280	NA	NA	NA	NA			0	0	0	0	0	0	0	0	0	0	0	0	0	0	0	0	0	0	0	0	0	0	0	0	0	0	0	0	0	0	0	0	0	0	0	0	0	0	0	0	0	0	0
NOVELM00281	NA	NA	NA	NA			0	0	1	0	1	0	0	0	0	0	0	0	0	1	0	0	0	0	0	0	0	0	0	0	0	0	0	0	0	2	0	0	0	0	0	0	0	0	0	44	0	0	0
NOVELM00282	NA	NA	NA	NA			0	14	7	0	0	0	3	0	1	0	4	1	2	2	1	1	0	0	0	1	1	0	2	1	0	0	0	3	2	1	1	0	0	1	1	1	1	3	8	0	2	0	0
NOVELM00283	NA	NA	NA	NA			0	0	0	0	0	0	0	0	1	0	1	0	0	0	0	2	0	0	0	0	0	0	0	0	0	0	0	0	0	0	0	0	0	0	0	0	0	0	0	0	0	0	0
NOVELM00285	NA	NA	NA	NA			3	4	26	0	3	8	5	5	8	2	3	0	11	9	8	20	16	6	7	9	5	9	4	6	10	20	6	5	4	4	19	4	7	13	5	16	10	6	17	18	3	6	5
NOVELM00286	NA	NA	NA	NA			0	1	0	0	0	0	1	1	0	0	1	0	0	0	0	0	0	0	0	0	0	0	3	0	1	1	0	0	0	0	0	0	0	1	0	0	1	0	1	0	0	0	1
NOVELM00288	NA	NA	NA	NA			5	10	21	5	20	15	21	11	33	18	8	17	9	41	6	28	17	15	4	3	15	10	6	21	3	7	6	16	17	4	8	8	6	14	13	0	2	8	2	4	3	2	3
NOVELM00289	NA	NA	NA	NA			12	15	18	21	32	17	25	6	106	11	21	37	8	40	21	17	6	18	19	29	15	19	17	12	12	10	10	11	7	8	11	14	12	36	13	18	36	18	23	86	13	9	41
NOVELM00290	NA	NA	NA	NA			5	38	4	0	6	4	3	5	7	0	3	2	2	10	5	5	2	7	1	5	3	7	2	2	1	5	1	22	1	7	1	0	0	2	2	1	1	4	2	10	1	0	4
hsa-mir-10401	NA	NA	NA	NA			36	95	183	13	162	70	63	41	246	35	47	69	40	164	52	68	52	139	49	86	100	49	60	50	57	116	129	94	47	79	85	38	40	104	100	47	78	47	66	52	27	91	43
NOVELM00295	NA	NA	NA	NA			659	1528	1321	122	1068	714	1500	193	976	329	286	771	283	1454	424	582	1074	515	441	967	2262	1272	773	576	615	1156	968	1458	1171	394	1419	594	268	660	154	748	803	680	1966	4098	432	400	932
hsa-mir-10396b	NA	NA	NA	NA			1034	3132	2936	342	150	1001	1305	514	2307	1510	1898	3043	216	1938	1288	621	953	816	268	3037	2365	979	1258	262	1141	1169	284	1121	1452	756	352	4517	288	4049	977	612	855	2441	1934	843	869	1277	1370
[truncated: 54 more columns]
